# Supplementary material for: The genomic landscape of tuberous sclerosis complex
Source: Nat Commun. 2017 Jun 15;8:15816. doi: 10.1038/ncomms15816 (PMC5481739; doi:10.1038/ncomms15816)
Supplement: Supplementary Data 1 — Information about individual patients and tissue samples. RA: renal angiomyolipoma; SEGA: subependymal giant cell astrocytoma; SEN: subependymal nodule; TUB: cortical tuber; CRM: cardiac rhabdomyoma; SK: skin lesion; MG: matched germline; UG: unmatched germline; MB: matched TSC brain; NK: normal non-TSC kidney; NB: normal nonTSC brain; MK: matched TSC kidney; Univ of MD: NIH NeuroBioBank's Brain and Tissue Repository at the University of Maryland; CCHMC: Cincinnati Children's Hospital Medical Center; Univ of TX: Houston-McGovern Medical School at the University of Texas; ND: not determined; NA: not applicable; any tissues reviewed by histopathology and not receiving a diagnosis confirmation as definite, consistent, or probable were excluded from study. Yes indicates assay completed and generated usable data; No indicates assay not attempted or data not usable. [file ncomms15816-s2.xlsx]

## Sheet: Supp Data 1
Supplementary Data 1 Information about individual patients and tissue samples.
Participant	Sample	Sample Type	Sample Source	Sample Collection	Sample Collection Date	Gender	Age at Sample Collection (years)	Ethnicity	TSC Dianosis	DNA/RNA Isolation Method	Histopathology Confirmation	Assay Completed
												WES	Omni2.5S SNP Array	HM450 Methylation Array	RNAseq	Targeted TSCseq
01	01-RA1	Renal Angiomyolipoma	Univ of MD	Surgery	2003	Male	8.7	Caucasian	Unknown	Pena-Llopis and Brugarolas (2013)	Definite	Yes	Yes	Yes	Yes	No
	01-MK1	Matched (Normal) Kidney	Univ of MD	Surgery	2003	Male	8.7	Caucasian	Unknown	Pena-Llopis and Brugarolas (2013)	Definite	Yes	Yes	Yes	Yes	No
02	02-RA1	Renal Angiomyolipoma	Univ of TX	Surgery	1997	Male	35.8	Non-hispanic white	Definite	Proteinase K digestion and alcohol precipitation	ND	Yes	Yes	Yes	No	No
	02-RA2	Renal Angiomyolipoma	Univ of TX	Surgery	1997	Male	35.8	Non-hispanic white	Definite	Proteinase K digestion and alcohol precipitation	ND	Yes	Yes	Yes	No	No
	02-MG1	Matched Blood	Univ of TX	Blood Draw	1993	Male	Unknown	Non-hispanic white	Definite	Phenol/chloroform and alcohol precipitation	NA	Yes	Yes	No	No	No
03	03-RA1	Renal Angiomyolipoma	Univ of TX	Surgery	1994	Male	17.2	Hispanic	Definite	Proteinase K digestion and alcohol precipitation	ND	Yes	Yes	Yes	No	No
	03-RA2	Renal Angiomyolipoma	Univ of TX	Surgery	1994	Male	17.2	Hispanic	Definite	Proteinase K digestion and alcohol precipitation	ND	Yes	Yes	Yes	No	No
	03-MG1	Matched Blood	Univ of TX	Blood Draw	1994	Male	Unknown	Hispanic	Definite	Phenol/chloroform and alcohol precipitation	NA	Yes	Yes	No	No	No
05	05-RA1	Renal Angiomyolipoma	Univ of TX	Surgery	1999	Female	4.8	Non-hispanic white	Definite	Proteinase K digestion and alcohol precipitation	ND	Yes	Yes	Yes	No	No
	05-RA2	Renal Angiomyolipoma	Univ of TX	Surgery	1998	Female	4.8	Non-hispanic white	Definite	Proteinase K digestion and alcohol precipitation	ND	Yes	Yes	Yes	No	No
	05-MG1	Matched Blood	Univ of TX	Blood Draw	1999	Female	Unknown	Non-hispanic white	Definite	Gentra PureGene DNA Purification Kit	NA	Yes	Yes	No	No	No
06	06-RA1	Renal Angiomyolipoma	Univ of TX	Surgery	1995	Female	Unknown	Unknown	Unknown	Proteinase K digestion and alcohol precipitation	ND	Yes	Yes	Yes	No	Yes
	06-MG1	Matched Blood	Univ of TX	Blood Draw	1995	Female	Unknown	Unknown	Unknown	Phenol/chloroform and alcohol precipitation	NA	Yes	Yes	No	No	Yes
07	07-RA1	Renal Angiomyolipoma	Univ of MD	Surgery	1996	Female	21.4	Caucasian	Unknown	Pena-Llopis and Brugarolas (2013)	Definite	Yes	Yes	Yes	Yes	No
	07-SEN1	Subependymal Nodule	Univ of MD	Post-mortem	2010	Female	35.8	Caucasian	Unknown	Pena-Llopis and Brugarolas (2013)	Consistent	Yes	Yes	Yes	Yes	No
08	08-RA1	Renal Angiomyolipoma	Univ of MD	Surgery	2003	Male	36.8	Caucasian	Unknown	Pena-Llopis and Brugarolas (2013)	Definite	Yes	Yes	Yes	Yes	Yes
10	10-RA1	Renal Angiomyolipoma	Univ of MD	Surgery	2011	Male	29.5	Caucasian	Unknown	Pena-Llopis and Brugarolas (2013)	Definite	Yes	Yes	Yes	Yes	Yes
11	11-RA1	Renal Angiomyolipoma	Univ of MD	Surgery	2006	Female	18.7	Caucasian	Unknown	Pena-Llopis and Brugarolas (2013)	Consistent	Yes	Yes	Yes	Yes	No
12	12-RA1	Renal Angiomyolipoma	Univ of MD	Surgery	2006	Male	13.4	Caucasian	Unknown	Pena-Llopis and Brugarolas (2013)	Definite	Yes	Yes	Yes	Yes	No
13	13-RA1	Renal Angiomyolipoma	Univ of MD	Surgery	2006	Male	28.4	Hispanic	Unknown	Pena-Llopis and Brugarolas (2013)	Definite	Yes	Yes	Yes	Yes	Yes
14	14-RA1	Renal Angiomyolipoma	Univ of MD	Surgery	2003	Female	13	Hispanic	Unknown	Pena-Llopis and Brugarolas (2013)	Definite	Yes	Yes	Yes	Yes	No
15	15-RA1	Renal Angiomyolipoma	Univ of MD	Surgery	2007	Male	64.9	Caucasian	Unknown	Pena-Llopis and Brugarolas (2013)	Definite	Yes	Yes	Yes	No	No
16	16-RA1	Renal Angiomyolipoma	Univ of MD	Surgery	2006	Female	21.5	Caucasian	Unknown	Pena-Llopis and Brugarolas (2013)	Definite	Yes	Yes	Yes	Yes	No
17	17-RA1	Renal Angiomyolipoma	Univ of MD	Surgery	2007	Female	35.5	Caucasian	Unknown	Pena-Llopis and Brugarolas (2013)	Definite	Yes	Yes	Yes	Yes	No
18	18-RA1	Renal Angiomyolipoma	Univ of MD	Surgery	2006	Male	12.6	Caucasian	Unknown	Pena-Llopis and Brugarolas (2013)	Definite	Yes	Yes	Yes	Yes	Yes
19	19-RA1	Renal Angiomyolipoma	Univ of MD	Surgery	1996	Female	42.5	Caucasian	Unknown	Pena-Llopis and Brugarolas (2013)	Definite	Yes	Yes	Yes	No	No
21	21-SEGA1	Subependymal Giant Cell Astrocytoma	Univ of MD	Post-mortem	2004	Female	20.6	Caucasian	Unknown	Pena-Llopis and Brugarolas (2013)	Definite	Yes	Yes	Yes	Yes	No
	21-SEN2	Subependymal Nodule	Univ of MD	Post-mortem	2004	Female	20.6	Caucasian	Unknown	Pena-Llopis and Brugarolas (2013)	Consistent	Yes	Yes	Yes	Yes	No
	21-SEGA2	Subependymal Giant Cell Astrocytoma	Univ of MD	Post-mortem	2004	Female	20.6	Caucasian	Unknown	Pena-Llopis and Brugarolas (2013)	Consistent	Yes	Yes	Yes	Yes	No
	21-TUB1	Cortical Tuber	Univ of MD	Post-mortem	2004	Female	20.6	Caucasian	Unknown	Pena-Llopis and Brugarolas (2013)	Definite	Yes	Yes	Yes	Yes	No
	21-MB1	Matched (Normal) Brain	Univ of MD	Post-mortem	2004	Female	20.6	Caucasian	Unknown	Pena-Llopis and Brugarolas (2013)	Probable	Yes	No	Yes	Yes	No
	21-MB2	Matched (Normal) Brain	Univ of MD	Post-mortem	2004	Female	20.6	Caucasian	Unknown	Pena-Llopis and Brugarolas (2013)	Consistent	Yes	Yes	Yes	Yes	No
22	22-SEGA1	Subependymal Giant Cell Astrocytoma	CCHMC	Surgery	2013	Male	23	Caucasian	Definite	Qiagen AllPrep DNA/RNA Mini Kit	ND	Yes	Yes	Yes	No	No
	22-SEGA2	Subependymal Giant Cell Astrocytoma	CCHMC	Surgery	2013	Male	23	Caucasian	Definite	Qiagen AllPrep DNA/RNA Mini Kit	ND	Yes	Yes	Yes	No	No
	22-MG1	Matched Blood	CCHMC	Blood Draw	2013	Male	23	Caucasian	Definite	Qiagen QIAamp DNA Blood Midi Kit	NA	Yes	Yes	No	No	No
23	23-SK2	Skin Lesion (Angiofibroma)	HDVCH	Surgery	2014	Female	13	Caucasian	Definite	Qiagen AllPrep DNA/RNA Mini Kit	ND	Yes	Yes	Yes	No	No
	23-MG1	Matched Blood	HDVCH	Blood Draw	2014	Female	13	Caucasian	Definite	Qiagen QIAamp DNA Blood Midi Kit	NA	Yes	Yes	No	No	No
24	24-SEGA1	Subependymal Giant Cell Astrocytoma	Univ of MD	Surgery	2006	Female	18.7	Caucasian	TSC2 Mutation	Pena-Llopis and Brugarolas (2013)	Definite	Yes	Yes	Yes	Yes	Yes
26	26-SEGA1	Subependymal Giant Cell Astrocytoma	Univ of MD	Surgery	1999	Male	19.8	Caucasian	Unknown	Pena-Llopis and Brugarolas (2013)	Consistent	Yes	Yes	Yes	No	No
27	27-SEGA1	Subependymal Giant Cell Astrocytoma	Univ of MD	Surgery	2002	Male	14.2	Caucasian	Unknown	Pena-Llopis and Brugarolas (2013)	Consistent	Yes	Yes	Yes	Yes	No
28	28-SEGA1	Subependymal Giant Cell Astrocytoma	Univ of MD	Surgery	2003	Female	15.3	Caucasian	Unknown	Pena-Llopis and Brugarolas (2013)	Consistent	Yes	Yes	Yes	No	Yes
29	29-SEGA1	Subependymal Giant Cell Astrocytoma	Univ of MD	Surgery	2007	Male	11.8	Caucasian	Unknown	Pena-Llopis and Brugarolas (2013)	Definite	Yes	Yes	Yes	Yes	No
30	30-SEGA1	Subependymal Giant Cell Astrocytoma	Univ of MD	Surgery	2002	Male	13.9	Caucasian	Unknown	Pena-Llopis and Brugarolas (2013)	Definite	No	Yes	Yes	Yes	Yes
32	32-SEGA1	Subependymal Giant Cell Astrocytoma	Univ of MD	Surgery	2006	Male	18.4	African American	Unknown	Pena-Llopis and Brugarolas (2013)	Consistent	Yes	Yes	Yes	Yes	No
33	33-SEGA1	Subependymal Giant Cell Astrocytoma	Univ of MD	Surgery	2006	Female	25.1	Caucasian	Unknown	Pena-Llopis and Brugarolas (2013)	Definite	Yes	Yes	Yes	Yes	No
34	34-SEGA1	Subependymal Giant Cell Astrocytoma	Univ of MD	Surgery	2005	Male	17.5	Caucasian	Unknown	Pena-Llopis and Brugarolas (2013)	Definite	Yes	Yes	Yes	Yes	No
35	35-SEGA1	Subependymal Giant Cell Astrocytoma	Univ of MD	Surgery	2005	Female	2	Caucasian	Unknown	Pena-Llopis and Brugarolas (2013)	Definite	Yes	Yes	Yes	Yes	No
37	37-SEGA1	Subependymal Giant Cell Astrocytoma	Univ of MD	Surgery	2007	Female	17.1	Caucasian	Unknown	Pena-Llopis and Brugarolas (2013)	Consistent	Yes	Yes	Yes	Yes	No
38	38-SEGA1	Subependymal Giant Cell Astrocytoma	NYU	Surgery	2010	Male	6	Other	Definite	Pena-Llopis and Brugarolas (2013)	Definite	Yes	Yes	Yes	Yes	No
	38-SEGA2	Subependymal Giant Cell Astrocytoma	NYU	Surgery	2010	Male	6	Other	Definite	Pena-Llopis and Brugarolas (2013)	Definite	Yes	Yes	Yes	No	No
39	39-TUB1	Cortical Tuber	Univ of MD	Surgery	1997	Female	8.2	Caucasian	Unknown	Pena-Llopis and Brugarolas (2013)	Definite	Yes	Yes	Yes	Yes	Yes
	39-MB1	Matched (Normal) Brain	Univ of MD	Surgery	1997	Female	8.2	Caucasian	Unknown	Pena-Llopis and Brugarolas (2013)	Definite	Yes	Yes	Yes	Yes	Yes
42	42-TUB1	Cortical Tuber	Univ of MD	Post-mortem	2003	Male	22.3	Caucasian	Unknown	Pena-Llopis and Brugarolas (2013)	Definite	Yes	Yes	Yes	No	No
	42-MB1	Matched (Normal) Brain	Univ of MD	Post-mortem	2003	Male	22.3	Caucasian	Unknown	Pena-Llopis and Brugarolas (2013)	Definite	Yes	Yes	Yes	No	No
43	43-TUB1	Cortical Tuber	Univ of TX	Surgery	1998	Female	38.2	Non-hispanic white	Definite	Proteinase K digestion and alcohol precipitation	ND	Yes	Yes	No	No	Yes
	43-MG1	Matched Blood	Univ of TX	Blood Draw	1993	Female	Unknown	Non-hispanic white	Definite	Phenol/chloroform and alcohol precipitation	NA	Yes	Yes	No	No	Yes
44	44-TUB1	Cortical Tuber	Univ of TX	Surgery	1996	Female	7.75	Non-hispanic white	Definite	Proteinase K digestion and alcohol precipitation	ND	Yes	Yes	No	No	Yes
	44-MG1	Matched Blood	Univ of TX	Blood Draw	1993	Female	Unknown	Non-hispanic white	Definite	Phenol/chloroform and alcohol precipitation	NA	Yes	Yes	No	No	Yes
45	45-TUB1	Cortical Tuber	Univ of TX	Surgery	2004	Male	15.5	Unknown	Definite	Proteinase K digestion and alcohol precipitation	ND	Yes	Yes	Yes	No	Yes
	45-TUB2	Cortical Tuber	Univ of TX	Surgery	2004	Male	15.5	Unknown	Definite	Proteinase K digestion and alcohol precipitation	ND	Yes	Yes	Yes	No	Yes
	45-TUB3	Cortical Tuber	Univ of TX	Surgery	2004	Male	15.5	Unknown	Definite	Proteinase K digestion and alcohol precipitation	ND	Yes	Yes	No	No	Yes
	45-MG1	Matched Blood	Univ of TX	Blood Draw	2004	Male	Unknown	Unknown	Definite	Gentra PureGene DNA Purification Kit	NA	Yes	Yes	No	No	No
46	46-TUB1	Cortical Tuber	Univ of TX	Surgery	1994	Female	1.8	Non-hispanic white	Definite	Proteinase K digestion and alcohol precipitation	ND	Yes	Yes	Yes	No	Yes
	46-TUB2	Cortical Tuber	Univ of TX	Surgery	1994	Female	1.8	Non-hispanic white	Definite	Proteinase K digestion and alcohol precipitation	ND	Yes	Yes	Yes	No	No
	46-TUB3	Cortical Tuber	Univ of TX	Surgery	1994	Female	1.8	Non-hispanic white	Definite	Proteinase K digestion and alcohol precipitation	ND	Yes	Yes	Yes	No	Yes
	46-MG1	Matched Blood	Univ of TX	Blood Draw	1994	Female	Unknown	Non-hispanic white	Definite	Phenol/chloroform and alcohol precipitation	NA	Yes	Yes	No	No	No
47	47-TUB1	Cortical Tuber	Univ of TX	Surgery	2008	Male	3.9	Non-hispanic white	Definite	Proteinase K digestion and alcohol precipitation	ND	Yes	Yes	Yes	No	Yes
	47-MG1	Matched Blood	Univ of TX	Blood Draw	2008	Male	Unknown	Non-hispanic white	Definite	Gentra PureGene DNA Purification Kit	NA	Yes	Yes	No	No	No
48	48-TUB1	Cortical Tuber	Univ of TX	Surgery	2007	Male	4.5	Hispanic	Definite	Proteinase K digestion and alcohol precipitation	ND	Yes	Yes	Yes	No	Yes
	48-TUB2	Cortical Tuber	Univ of TX	Surgery	2008	Male	4.75	Hispanic	Definite	Proteinase K digestion and alcohol precipitation	ND	Yes	Yes	Yes	No	Yes
	48-MG1	Matched Blood	Univ of TX	Blood Draw	2004	Male	Unknown	Hispanic	Definite	Gentra PureGene DNA Purification Kit	NA	Yes	Yes	No	No	No
49	49-TUB1	Cortical Tuber	Univ of TX	Surgery	1994	Female	6.1	Hispanic	Definite	Proteinase K digestion and alcohol precipitation	ND	Yes	Yes	Yes	No	Yes
	49-TUB2	Cortical Tuber	Univ of TX	Surgery	1994	Female	6.1	Hispanic	Definite	Proteinase K digestion and alcohol precipitation	ND	Yes	Yes	No	No	Yes
	49-MG1	Matched Blood	Univ of TX	Blood Draw	1994	Female	Unknown	Hispanic	Definite	Phenol/chloroform and alcohol precipitation	NA	Yes	Yes	No	No	No
50	50-TUB1	Cortical Tuber	Univ of TX	Surgery	1994	Male	2	Non-hispanic white	Definite	Proteinase K digestion and alcohol precipitation	ND	Yes	Yes	No	No	No
	50-MG1	Matched Blood	Univ of TX	Blood Draw	1994	Male	Unknown	Non-hispanic white	Definite	Phenol/chloroform and alcohol precipitation	NA	Yes	Yes	No	No	Yes
51	51-TUB1	Cortical Tuber	Univ of TX	Surgery	2003	Female	7.6	Non-hispanic black	Definite	Proteinase K digestion and alcohol precipitation	ND	Yes	Yes	No	No	Yes
	51-MG1	Matched Blood	Univ of TX	Blood Draw	2002	Female	Unknown	Non-hispanic black	Definite	Gentra PureGene DNA Purification Kit	NA	Yes	Yes	No	No	Yes
52	52-SK1	Skin Lesion (hypopigmented macule)	CCHMC	Surgery	2014	Male	1	Unknown	Definite	Qiagen AllPrep DNA/RNA Mini Kit	ND	Yes	Yes	Yes	No	Yes
	52-MG1	Matched Blood	CCHMC	Blood Draw	2014	Male	1	Unknown	Definite	Qiagen QIAamp DNA Blood Midi Kit	NA	Yes	Yes	No	No	No
54	54-CRM1	Cardiac Rhabdomyoma	Univ of TX	Surgery	1988	Male	0.6	Non-hispanic black	Definite	Proteinase K digestion and alcohol precipitation	ND	Yes	Yes	Yes	No	No
	54-MG1	Matched Blood	Univ of TX	Blood Draw	1988	Male	Unknown	Non-hispanic black	Definite	Phenol/chloroform and alcohol precipitation	NA	Yes	Yes	No	No	No
55	55-CRM1	Cardiac Rhabdomyoma	Univ of TX	Surgery	2002	Male	0.01	Non-hispanic white	Definite	Proteinase K digestion and alcohol precipitation	ND	Yes	Yes	No	No	Yes
	55-MS1	Matched (Normal) Skin	Univ of TX	Surgery	2002	Male	Unknown	Non-hispanic white	Definite	Proteinase K digestion and alcohol precipitation	ND	Yes	Yes	No	No	No
56	56-CRM1	Cardiac Rhabdomyoma	Univ of TX	Surgery	2001	Male	0.005	Unknown	Possible	Proteinase K digestion and alcohol precipitation	ND	Yes	Yes	Yes	No	Yes
	56-CRM2	Cardiac Rhabdomyoma	Univ of TX	Surgery	2001	Male	0.005	Unknown	Possible	Proteinase K digestion and alcohol precipitation	ND	Yes	Yes	Yes	No	Yes
	56-MG1	Matched Blood	Univ of TX	Blood Draw	2001	Male	Unknown	Unknown	Possible	Gentra PureGene DNA Purification Kit	NA	Yes	Yes	No	No	Yes
57	57-UG1	TSC Patient Unmatched Blood	Univ of TX	Blood Draw	1993	Male	Unknown	Non-hispanic white	Definite	Phenol/chloroform and alcohol precipitation	NA	Yes	Yes	No	No	Yes
58	58-CRM1	Cardiac Rhabdomyoma	Univ of MD	Surgery	2008	Male	3.1	Caucasian	Unknown	Pena-Llopis and Brugarolas (2013)	Definite	Yes	Yes	Yes	Yes	No
60	60-UG2	TSC Patient Unmatched Blood	Univ of TX	Blood Draw	2000	Female	Unknown	Hispanic	Definite	Gentra PureGene DNA Purification Kit	NA	Yes	Yes	No	No	No
62	62-UG1	TSC Patient Unmatched Blood	HDVCH	Blood Draw	2014	Male	17	Caucasian	Unknown	Qiagen QIAamp DNA Blood Midi Kit	NA	Yes	Yes	No	No	Yes
63	63-UG1	TSC Patient Unmatched Blood	HDVCH	Blood Draw	2014	Male	14	Caucasian	Unknown	Qiagen QIAamp DNA Blood Midi Kit	NA	Yes	Yes	No	No	Yes
64	64-NK1	Normal (Non-TSC) Kidney	Univ of MD	Post-mortem	2006	Female	20.6	Caucasian	No	Pena-Llopis and Brugarolas (2013)	Definite	No	Yes	Yes	No	No
	64-NB1	Normal (Non-TSC) Brain	Univ of MD	Post-mortem	2006	Female	20.6	Caucasian	No	Pena-Llopis and Brugarolas (2013)	Definite	No	Yes	Yes	Yes	No
65	65-NK1	Normal (Non-TSC) Kidney	Univ of MD	Post-mortem	2005	Female	32.6	Caucasian	No	Pena-Llopis and Brugarolas (2013)	Definite	No	Yes	Yes	Yes	No
	65-NB1	Normal (Non-TSC) Brain	Univ of MD	Post-mortem	2005	Female	32.6	Caucasian	No	Pena-Llopis and Brugarolas (2013)	Definite	No	Yes	Yes	Yes	No
66	66-NK1	Normal (Non-TSC) Kidney	Univ of MD	Post-mortem	2005	Female	32.2	Caucasian	No	Pena-Llopis and Brugarolas (2013)	ND	No	Yes	Yes	No	No
	66-NB1	Normal (Non-TSC) Brain	Univ of MD	Post-mortem	2005	Female	32.2	Caucasian	No	Pena-Llopis and Brugarolas (2013)	Consistent	No	Yes	Yes	Yes	No
67	67-NK1	Normal (Non-TSC) Kidney	Univ of MD	Post-mortem	2005	Female	31.1	Caucasian	No	Pena-Llopis and Brugarolas (2013)	Definite	No	Yes	Yes	No	No
	67-NB1	Normal (Non-TSC) Brain	Univ of MD	Post-mortem	2005	Female	31.1	Caucasian	No	Pena-Llopis and Brugarolas (2013)	Definite	No	Yes	Yes	Yes	No
68	68-NK1	Normal (Non-TSC) Kidney	Univ of MD	Post-mortem	2007	Male	49.4	Caucasian	No	Pena-Llopis and Brugarolas (2013)	Definite	No	Yes	Yes	Yes	No
	68-NB1	Normal (Non-TSC) Brain	Univ of MD	Post-mortem	2007	Male	49.4	Caucasian	No	Pena-Llopis and Brugarolas (2013)	Definite	No	Yes	Yes	Yes	No
69	69-NK1	Normal (Non-TSC) Kidney	Univ of MD	Post-mortem	2006	Male	19.1	Caucasian	No	Pena-Llopis and Brugarolas (2013)	Definite	No	Yes	Yes	No	No
	69-NB1	Normal (Non-TSC) Brain	Univ of MD	Post-mortem	2006	Male	19.1	Caucasian	No	Pena-Llopis and Brugarolas (2013)	Definite	No	Yes	Yes	Yes	No
70	70-NK1	Normal (Non-TSC) Kidney	Univ of MD	Post-mortem	2005	Female	42.2	Caucasian	No	Pena-Llopis and Brugarolas (2013)	Definite	No	Yes	Yes	No	No
	70-NB1	Normal (Non-TSC) Brain	Univ of MD	Post-mortem	2005	Female	42.2	Caucasian	No	Pena-Llopis and Brugarolas (2013)	Definite	No	Yes	Yes	Yes	No
71	71-NK1	Normal (Non-TSC) Kidney	Univ of MD	Post-mortem	2005	Female	15.1	Caucasian	No	Pena-Llopis and Brugarolas (2013)	Definite	No	Yes	Yes	Yes	No
	71-NB1	Normal (Non-TSC) Brain	Univ of MD	Post-mortem	2005	Female	15.1	Caucasian	No	Pena-Llopis and Brugarolas (2013)	Probable	No	No	No	Yes	No
73	73-TUB1	Cortical Tuber	CCHMC	Surgery	2009	Male	3.70278	Caucasian	Definite	Pena-Llopis and Brugarolas (2013)	Definite	Yes	Yes	No	Yes	Yes
74	74-MG1	Matched Blood	CCHMC	Blood draw	2015	Male	18.1361	Caucasian	Definite	Qiagen QIAamp DNA Blood Midi Kit	NA	Yes	Yes	No	No	Yes
	74-TUB1	Cortical Tuber	CCHMC	Surgery	2006	Male	9.50556	Caucasian	Definite	Pena-Llopis and Brugarolas (2013)	Definite	Yes	Yes	No	Yes	Yes
75	75-TUB1	Cortical Tuber	CCHMC	Surgery	2004	Male	5.72778	Caucasian	Definite	Pena-Llopis and Brugarolas (2013)	Definite	Yes	Yes	No	Yes	Yes
77	77-TUB1	Cortical Tuber	CCHMC	Surgery	2010	Male	3.88889	Caucasian	Definite	Pena-Llopis and Brugarolas (2013)	Definite	Yes	Yes	No	Yes	Yes
78	78-MG1	Matched Blood	CCHMC	Blood draw	2015	Male	16.0778	Caucasian	Definite	Qiagen QIAamp DNA Blood Midi Kit	NA	Yes	Yes	No	No	Yes
	78-TUB1	Cortical Tuber	CCHMC	Surgery	2011	Male	12.1917	Caucasian	Definite	Pena-Llopis and Brugarolas (2013)	Definite	Yes	Yes	No	Yes	Yes
79	79-MG1	Matched Blood	CCHMC	Blood draw	2015	Male	8.43889	Caucasian	Definite	Qiagen QIAamp DNA Blood Midi Kit	NA	Yes	Yes	No	No	Yes
	79-TUB1	Cortical Tuber	CCHMC	Surgery	2011	Male	4.18056	Caucasian	Definite	Pena-Llopis and Brugarolas (2013)	Definite	Yes	Yes	No	Yes	Yes
80	80-MG1	Matched Blood	CCHMC	Blood draw	2015	Male	9.41389	Caucasian	Definite	Qiagen QIAamp DNA Blood Midi Kit	NA	Yes	Yes	No	No	Yes
	80-TUB1	Cortical Tuber	CCHMC	Surgery	2012	Male	6.84722	Caucasian	Definite	Pena-Llopis and Brugarolas (2013)	Definite	Yes	Yes	No	Yes	Yes
82	82-SEGA1	Subependymal Giant Cell Astrocytoma	CCHMC	Surgery	2004	Female	4.61111	Caucasian	Definite	Pena-Llopis and Brugarolas (2013)	Consistent	Yes	No	No	Yes	Yes
83	83-TUB1	Cortical Tuber	CCHMC	Surgery	2009	Female	8.07222	Caucasian	Definite	Pena-Llopis and Brugarolas (2013)	ND	Yes	Yes	No	Yes	Yes
84	84-MG1	Matched Blood	CCHMC	Blood draw	2015	Female	7.83889	Caucasian	Definite	Qiagen QIAamp DNA Blood Midi Kit	NA	Yes	Yes	No	No	Yes
	84-TUB1	Cortical Tuber	CCHMC	Surgery	2009	Female	2.10556	Caucasian	Definite	Pena-Llopis and Brugarolas (2013)	Definite	Yes	Yes	No	Yes	Yes
85	85-TUB1	Cortical Tuber	CCHMC	Surgery	2014	Male	7.97778	Caucasian	Definite	Pena-Llopis and Brugarolas (2013)	Definite	Yes	Yes	No	Yes	Yes
87	87-TUB1	Cortical Tuber	CCHMC	Surgery	2004	Female	2.86667	Caucasian	Definite	Pena-Llopis and Brugarolas (2013)	Definite	Yes	Yes	No	Yes	Yes
88	88-TUB1	Cortical Tuber	CCHMC	Surgery	1999	Male	1.79444	Caucasian	Definite	Pena-Llopis and Brugarolas (2013)	Definite	Yes	Yes	No	Yes	Yes
89	89-TUB1	Cortical Tuber	CCHMC	Surgery	2014	Female	0.65	Caucasian	Definite	Pena-Llopis and Brugarolas (2013)	Definite	Yes	Yes	No	Yes	Yes
