# Supplementary material for: The genomic landscape of tuberous sclerosis complex
Source: Nat Commun. 2017 Jun 15;8:15816. doi: 10.1038/ncomms15816 (PMC5481739; doi:10.1038/ncomms15816)
Supplement: Supplementary Data 2 — TSC1 and TSC2 mutations in TSC patient samples. Mutations were detected using genomic DNA (i.e., protein level changes are predicted, not tested) and annotated as follows: genomic events ("g". prefix) are described on chr16 (TSC2) or chr9 (TSC1) of hg19; cDNA events ("c." prefix) are described on NM_000548.3 (TSC2) or NM_000368.4 (TSC1); protein events ("p." prefix) are described on NP_000593.2 (TSC2) or NP_000359.1 (TSC1). If LOVD entry indicated "no known pathogenicity" or "probably no known pathogenicity", these were excluded and only occurred in samples with other pathogenic mutations. For mutations found on multiple platforms, that with the greatest support (i.e., depth) included. Read depth is depth at which variant confidently called; not necessarily total depth at that loci (i.e., in targeted sequencing). TSC (LoFreq) indicates a mutation called by LoFreq (and VarDict) from targeted sequencing data (see Methods). Germline and somatic events predicted in unmatched tumors indicated with * (see Methods). Variants unsupported by 2nd platform not included (i.e., WES mutation not called confidently by targeted TSCseq removed). All somatic mutations (determined to be absent in germline and specific to tumor) included, regardless of LOVD pathogenicity (e.g., 01-RA1 missense predicted to be deleterious but "unknown" in LOVD). Abbreviations are as follows: N/A or "---" = Not Applicable; N/D (visual) = CN-LOH event visually detected, but exact coordinates could not be determined; Y = Yes (assay completed successfully); N = No (assay not attempted, sample or data failed QC); VAF = variant allelic fraction (number of variant-containing reads divided by the total number of reads at that position); Ref = reference allele; Alt = Alternate (variant) allele; WES = whole exome sequencing; RNA RNAseq; SNP = SNP array; TSC-seq = targeted TSC1/TSC2 sequencing; bp = basepair (DNA); LOVD = Leiden Open Variation Database; HGVS = Human Genome Variation Society (annotation indicated a [file ncomms15816-s3.xlsx]

## Sheet: Supp Data 2
Supplementary Data 2 TSC1 and TSC2 mutations in TSC patient samples.
										TSC1/2 Mutation #1														TSC1/2 Mutation #2															TSC1/2 Mutation #3
Participant	Sample ID	Sample Type	T/N Pair Status	WES	SNP	TSC-seq	Patient Class	Category	Gene	Chr	Start (bp)	End (bp)	Ref	Alt	Type	LOVD	VAF	Depth	HGVS (cDNA or gDNA)	HGVS (protein)	Impact	Origin	Platform	Gene	Chr	Start (bp)	End (bp)	Ref	Alt	Type	LOVD	VAF	Depth	HGVS (cDNA or gDNA)	HGVS (protein)	Impact	Origin	Platform	Gene	Chr	Start (bp)	End (bp)	Ref	Alt	Type	LOVD	VAF	Depth	HGVS (cDNA or gDNA)
Participant 01	01-RA1	RA	Paired	Y	Y	N	TSC2	2-hit tumor	TSC2	16	2134597	2134598	C	T	snv	TSC2_00221 (pathogenic)	0.5	152	c.4375C>T	p.Arg1459Ter	Stop-gained	Germline	WES	TSC2	16	2120529	2120530	A	T	snv	TSC2_02505 (unknown)	0.402985	134	c.1790A>T	p.His597Leu	Missense	Somatic	WES, RNA	---	---	---	---	---	---	---	---	---	---	---
	01-MK1	Kidney	Paired	Y	Y	N	TSC2	1-hit normal	TSC2	16	2134597	2134598	C	T	snv	TSC2_00221 (pathogenic)	0.41	115	c.4375C>T	p.Arg1459Ter	Stop-gained	Germline	WES, RNA	---	---	---	---	---	---	---	---	---	---	---	---	---	---	---	---	---	---	---	---	---	---	---	---	---	---
Participant 02	02-RA1	RA	Paired	Y	Y	N	TSC2	2-hit tumor	TSC2	16	2126527	2126528	A	AC	indel	TSC2_00111 (pathogenic)	0.845304	181	c.2779_2780insC	p.Glu929ArgfsTer11	Frameshift	Germline	WES	TSC2	16	653925	2791339	N/A	N/A	CN-LOH	N/A	N/A	N/A	N/A	N/A	Loss-of-heterozygosity	Somatic	SNP	---	---	---	---	---	---	---	---	---	---	---
	02-RA2	RA	Paired	Y	Y	N	TSC2	2-hit tumor	TSC2	16	2126527	2126528	A	AC	indel	TSC2_00111 (pathogenic)	0.423077	104	c.2779_2780insC	p.Glu929ArgfsTer11	Frameshift	Germline	WES	TSC2	16	2120454	2120455	A	C	snv	None	0.155963	109	c.1717-2A>C	N/A	Splicing	Somatic	WES	---	---	---	---	---	---	---	---	---	---	---
	02-MG1	Blood	Paired	Y	Y	N	TSC2	1-hit normal	TSC2	16	2126527	2126528	A	AC	indel	TSC2_00111 (pathogenic)	0.559524	84	c.2779_2780insC	p.Glu929ArgfsTer11	Frameshift	Germline	WES	---	---	---	---	---	---	---	---	---	---	---	---	---	---	---	---	---	---	---	---	---	---	---	---	---	---
Participant 03	03-RA1	RA	Paired	Y	Y	N	TSC2	2-hit tumor	TSC2	16	2121906	2121908	TC	T	indel	TSC2_00107 (pathogenic)	0.851485	101	c.2070delC	p.Arg691AlafsTer7	Frameshift	Germline	WES	TSC2	16	1601287	30833321	N/A	N/A	CN-LOH	N/A	N/A	N/A	N/A	N/A	Loss-of-heterozygosity	Somatic	SNP	---	---	---	---	---	---	---	---	---	---	---
	03-RA2	RA	Paired	Y	Y	N	TSC2	2-hit tumor	TSC2	16	2121906	2121908	TC	T	indel	TSC2_00107 (pathogenic)	0.827957	93	c.2070delC	p.Arg691AlafsTer7	Frameshift	Germline	WES	TSC2	16	653925	30773605	N/A	N/A	CN-LOH	N/A	N/A	N/A	N/A	N/A	Loss-of-heterozygosity	Somatic	SNP	---	---	---	---	---	---	---	---	---	---	---
	03-MG1	Blood	Paired	Y	Y	N	TSC2	1-hit normal	TSC2	16	2121906	2121908	TC	T	indel	TSC2_00107 (pathogenic)	0.436975	119	c.2070delC	p.Arg691AlafsTer7	Frameshift	Germline	WES	---	---	---	---	---	---	---	---	---	---	---	---	---	---	---	---	---	---	---	---	---	---	---	---	---	---
Participant 05	05-RA1	RA	Paired	Y	Y	N	TSC2	2-hit tumor	TSC2	16	2131646	2131649	CGG	C	indel	TSC2_00852 (pathogenic)	0.339286	112	c.3663_3664del	p.Asp1222HisfsTer11	Frameshift	Germline	WES	TSC2	16	2136790	2136794	CAAG	C	indel	None	0.18018	111	c.4909_4911del	p.Lys1637del	In-frame Deletion	Somatic	WES	---	---	---	---	---	---	---	---	---	---	---
	05-RA2	RA	Paired	Y	Y	N	TSC2	2-hit tumor	TSC2	16	2131646	2131649	CGG	C	indel	TSC2_00852 (pathogenic)	0.416667	108	c.3663_3664del	p.Asp1222HisfsTer11	Frameshift	Germline	WES	TSC2	16	2136790	2136794	CAAG	C	indel	None	0.341463	82	c.4909_4911del	p.Lys1637del	In-frame Deletion	Somatic	WES	---	---	---	---	---	---	---	---	---	---	---
	05-MG1	Blood	Paired	Y	Y	N	TSC2	1-hit normal	TSC2	16	2131646	2131649	CGG	C	indel	TSC2_00852 (pathogenic)	0.449438	89	c.3663_3664del	p.Asp1222HisfsTer11	Frameshift	Germline	WES	---	---	---	---	---	---	---	---	---	---	---	---	---	---	---	---	---	---	---	---	---	---	---	---	---	---
Participant 06	06-RA1	RA	Paired	Y	Y	Y	TSC2	2-hit tumor	TSC2	16	2095392	2146477	N/A	N/A	deletion	N/A	N/A	N/A	g.2095392_2146477del	N/A	Deletion	Germline	SNP	TSC2	16	2134597	2134598	C	T	snv	TSC2_00221 (pathogenic)	0.120536	1120	c.4375C>T	p.Arg1459Ter	Stop-Gained	Somatic	WES, TSC	TSC2	16	2111928	2111929	G	T	snv	None	0.011673	1542	c.1177G>T
	06-MG1	Blood	Paired	Y	Y	Y	TSC2	1-hit normal	TSC2	16	2090234	2145787	N/A	N/A	deletion	N/A	N/A	N/A	g.2090234_2145787del	N/A	Deletion	Germline	SNP	---	---	---	---	---	---	---	---	---	---	---	---	---	---	---	---	---	---	---	---	---	---	---	---	---	---
Participant 07	07-RA1	RA	Unpaired	Y	Y	N	TSC2	2-hit tumor	TSC2	16	2105421	2105422	G	A	snv	None	0.55618	178	c.501G>A	p.Trp167Ter	Stop-gained	Germline*	WES, RNA	TSC2	16	2130341	2130342	C	T	snv	TSC2_00211 (pathogenic)	0.421687	83	c.3574C>T	p.Gln1192Ter	Stop-Gained	Somatic*	WES, RNA	---	---	---	---	---	---	---	---	---	---	---
	07-SEN1	SEN	Unpaired	Y	Y	N	TSC2	2-hit tumor	TSC2	16	2105421	2105422	G	A	snv	None	0.561538	130	c.501G>A	p.Trp167Ter	Stop-gained	Germline*	WES, RNA	TSC2	16	N/D (visual)	N/D (visual)	N/A	N/A	CN-LOH	N/A	N/A	N/A	N/A	N/A	Loss-of-heterozygosity	Somatic*	SNP	---	---	---	---	---	---	---	---	---	---	---
Participant 08	08-RA1	RA	Unpaired	Y	Y	Y	TSC2	2-hit tumor	TSC2	16	2134302	2134308	GCGAGT	G	indel	TSC2_00857 (pathogenic)	0.63	256	c.4081_4085del	p.Val1362LeufsTer50	Frameshift	Germline*	WES, TSC	TSC2	16	2103005	2145787	N/A	N/A	Deletion	N/A	N/A	N/A	g.2103005_2145787del	N/A	Deletion	Somatic*	SNP	---	---	---	---	---	---	---	---	---	---	---
Participant 10	10-RA1	RA	Unpaired	Y	Y	Y	TSC2	1-hit tumor	TSC2	16	1932980	2146477	N/A	N/A	deletion	N/A	N/A	N/A	g.1932980_2146477del	N/A	Deletion	Unclear	SNP	---	---	---	---	---	---	---	---	---	---	---	---	---	---	---	---	---	---	---	---	---	---	---	---	---	---
Participant 11	11-RA1	RA	Unpaired	Y	Y	N	TSC2	2-hit tumor	TSC2	16	2108809	2108810	G	A	snv	TSC2_00377 (pathogenic)	0.617021	47	c.911G>A	p.Trp304Ter	Stop-gained	Germline*	WES	TSC2	16	2122879	2122880	C	T	snv	TSC2_00197 (pathogenic)	0.315789	38	c.2251C>T	p.Arg751Ter	Stop-Gained	Somatic*	WES, RNA	---	---	---	---	---	---	---	---	---	---	---
Participant 12	12-RA1	RA	Unpaired	Y	Y	N	TSC2	2-hit tumor	TSC2	16	2138141	2138142	T	G	snv	None	0.849711	173	c.5160+2T>G	N/A	Splicing	Germline*	WES	TSC2	16	653925	11175753	N/A	N/A	CN-LOH	N/A	N/A	N/A	N/A	N/A	Loss-of-heterozygosity	Somatic*	SNP	---	---	---	---	---	---	---	---	---	---	---
Participant 13	13-RA1	RA	Unpaired	Y	Y	Y	TSC2	2-hit tumor	TSC2	16	2114335	2114336	C	T	snv	TSC2_02164 (pathogenic)	0.79	382	c.1507C>T	p.Gln503Ter	Stop-gained	Germline*	WES, TSC	TSC2	16	653925	11571346	N/A	N/A	CN-LOH	N/A	N/A	N/A	N/A	N/A	Loss-of-heterozygosity	Somatic*	SNP	---	---	---	---	---	---	---	---	---	---	---
Participant 14	14-RA1	RA	Unpaired	Y	Y	N	TSC2	2-hit tumor	TSC2	16	2138292	2138311	CCGGCTCCGCCACATCAAG	C	indel	TSC2_00709 (probably pathogenic)	0.627907	43	c.5227_5244del	p.Arg1743_Lys1748del	In-frame deletion	Germline*	WES	TSC2	16	2108425	2190262	N/A	N/A	Deletion	N/A	N/A	N/A	g.2108425_2190262del	N/A	Deletion	Somatic*	SNP	---	---	---	---	---	---	---	---	---	---	---
Participant 15	15-RA1	RA	Unpaired	Y	Y	N	TSC2	2-hit tumor	TSC2	16	2135322	2135323	G	A	snv	TSC2_00599 (probably pathogenic)	0.52	63	c.4662G>A	N/A	Splicing	Germline*	WES	TSC2	16	2134597	2134598	C	T	snv	TSC2_00221 (pathogenic)	0.361538	130	c.4375C>T	p.Arg1459Ter	Stop-gained	Somatic*	WES	---	---	---	---	---	---	---	---	---	---	---
Participant 16	16-RA1	RA	Unpaired	Y	Y	N	TSC2	2-hit tumor	TSC2	16	2121578	2121587	AGTCGTGCG	A	indel	None	0.4	50	c.1909_1916del	p.Val638GlnfsTer16	Frameshift	Germline*	WES	TSC2	16	2098742	2098744	GA	G	indel	None	0.357143	112	c.128delA	p.Ile44TyrfsTer2	Frameshift	Somatic*	WES	---	---	---	---	---	---	---	---	---	---	---
Participant 17	17-RA1	RA	Unpaired	Y	Y	N	TSC2	1-hit tumor*	TSC2	16	2129099	2129101	GA	G	indel	None	0.216981	106	c.3035_3036delACinsG	p.Asp1012GlyfsTer4	Frameshift	Unclear	WES, RNA	---	---	---	---	---	---	---	---	---	---	---	---	---	---	---	---	---	---	---	---	---	---	---	---	---	---
Participant 18	18-RA1	RA	Unpaired	Y	Y	Y	TSC2	2-hit tumor	TSC2	16	2121857	2121858	C	CCTGCAGGCCCCGCCGT	indel	None	0.51	279	c.2020_2021ins(16)	p.Arg680CysfsTer28	Frameshift	Germline*	WES, TSC	TSC2	16	2122244	2122249	TCTGA	T	indel	TSC2_02823 (pathogenic)	0.17	418	c.2105_2108del	p.Asp702GlyfsTer4	Frameshift	Somatic*	TSC	---	---	---	---	---	---	---	---	---	---	---
Participant 19	19-RA1	RA	Unpaired	Y	Y	N	TSC2	2-hit tumor	TSC2	16	2131669	2131670	C	T	snv	TSC2_00527 (pathogenic)	0.735849	106	c.3685C>T	p.Gln1229Ter	Stop-gained	Germline*	WES	TSC2	16	653925	23403744	N/A	N/A	CN-LOH	N/A	N/A	N/A	N/A	N/A	Loss-of-heterozygosity	Somatic*	SNP	---	---	---	---	---	---	---	---	---	---	---
Participant 21	21-SEGA1	SEGA	Paired	Y	Y	N	TSC2	1-hit tumor*	TSC2	16	2112009	2112010	G	A	snv	TSC2_02155 (pathogenic)	0.25	20	c.1257+1G>A	N/A	Splicing	Germline	WES	---	---	---	---	---	---	---	---	---	---	---	---	---	---	---	---	---	---	---	---	---	---	---	---	---	---
	21-SEN2	SEN	Paired	Y	Y	N	TSC2	1-hit tumor*	TSC2	16	2112009	2112010	G	A	snv	TSC2_02155 (pathogenic)	0.727273	11	c.1257+1G>A	N/A	Splicing	Germline	WES	---	---	---	---	---	---	---	---	---	---	---	---	---	---	---	---	---	---	---	---	---	---	---	---	---	---
	21-SEGA2	SEGA	Paired	Y	Y	N	TSC2	1-hit tumor*	TSC2	16	2112009	2112010	G	A	snv	TSC2_02155 (pathogenic)	0.537634	93	c.1257+1G>A	N/A	Splicing	Germline	WES, RNA	---	---	---	---	---	---	---	---	---	---	---	---	---	---	---	---	---	---	---	---	---	---	---	---	---	---
	21-TUB1	TUB	Paired	Y	Y	N	TSC2	1-hit tumor*	TSC2	16	2112009	2112010	G	A	snv	TSC2_02155 (pathogenic)	0.412698	63	c.1257+1G>A	N/A	Splicing	Germline	WES	---	---	---	---	---	---	---	---	---	---	---	---	---	---	---	---	---	---	---	---	---	---	---	---	---	---
	21-MB1	Brain	Paired	Y	N	N	TSC2	1-hit normal	TSC2	16	2112009	2112010	G	A	snv	TSC2_02155 (pathogenic)	0.545455	44	c.1257+1G>A	N/A	Splicing	Germline	WES	---	---	---	---	---	---	---	---	---	---	---	---	---	---	---	---	---	---	---	---	---	---	---	---	---	---
	21-MB2	Brain	Paired	Y	Y	N	TSC2	1-hit normal	TSC2	16	2112009	2112010	G	A	snv	TSC2_02155 (pathogenic)	0.717391	46	c.1257+1G>A	N/A	Splicing	Germline	WES	---	---	---	---	---	---	---	---	---	---	---	---	---	---	---	---	---	---	---	---	---	---	---	---	---	---
Participant 22	22-SEGA1	SEGA	Paired	Y	Y	N	TSC2	2-hit tumor	TSC2	16	2134396	2134397	C	T	snv	TSC2_00563 (pathogenic)	0.56875	160	c.4174C>T	p.Gln1392Ter	Stop-gained	Germline	WES	TSC2	16	N/D (visual)	N/D (visual)	N/A	N/A	CN-LOH	N/A	N/A	N/A	N/A	N/A	Loss-of-heterozygosity	Somatic	SNP	---	---	---	---	---	---	---	---	---	---	---
	22-SEGA2	SEGA	Paired	Y	Y	N	TSC2	2-hit tumor	TSC2	16	2134396	2134397	C	T	snv	TSC2_00563 (pathogenic)	0.565657	198	c.4174C>T	p.Gln1392Ter	Stop-gained	Germline	WES	TSC2	16	N/D (visual)	N/D (visual)	N/A	N/A	CN-LOH	N/A	N/A	N/A	N/A	N/A	Loss-of-heterozygosity	Somatic	SNP	---	---	---	---	---	---	---	---	---	---	---
	22-MG1	Blood	Paired	Y	Y	N	TSC2	1-hit normal	TSC2	16	2134396	2134397	C	T	snv	TSC2_00563 (pathogenic)	0.516605	271	c.4174C>T	p.Gln1392Ter	Stop-gained	Germline	WES	---	---	---	---	---	---	---	---	---	---	---	---	---	---	---	---	---	---	---	---	---	---	---	---	---	---
Participant 23	23-SK2	Skin Lesion	Paired	Y	Y	N	TSC2	1-hit tumor*	TSC2	16	2107155	2107158	CAT	C	indel	TSC2_00131 (pathogenic)	0.413793	87	c.826_827del	p.Met276ValfsTer61	Frameshift	Germline	WES	---	---	---	---	---	---	---	---	---	---	---	---	---	---	---	---	---	---	---	---	---	---	---	---	---	---
	23-MG1	Blood	Paired	Y	Y	N	TSC2	1-hit normal	TSC2	16	2107155	2107158	CAT	C	indel	TSC2_00131 (pathogenic)	0.494949	99	c.826_827del	p.Met276ValfsTer61	Frameshift	Germline	WES	---	---	---	---	---	---	---	---	---	---	---	---	---	---	---	---	---	---	---	---	---	---	---	---	---	---
Participant 24	24-SEGA1	SEGA	Unpaired	Y	Y	Y	TSC2	1-hit tumor	TSC2	16	2129649	2129666	ATCGGGTCCGTTCCATG	A	indel	None	0.38	367	c.3378_3393del	p.Val1128GlyfsTer58	Frameshift	Unclear	WES, TSC	---	---	---	---	---	---	---	---	---	---	---	---	---	---	---	---	---	---	---	---	---	---	---	---	---	---
Participant 26	26-SEGA1	SEGA	Unpaired	Y	Y	N	TSC2	1-hit tumor*	TSC2	16	2103450	2103451	C	T	snv	TSC2_01250 (pathogenic)	0.447368	38	c.334C>T	p.Gln112Ter	Stop-gained	Germline*	WES	---	---	---	---	---	---	---	---	---	---	---	---	---	---	---	---	---	---	---	---	---	---	---	---	---	---
Participant 27	27-SEGA1	SEGA	Unpaired	Y	Y	N	TSC2	2-hit tumor	TSC2	16	2137907	2137908	C	G	snv	TSC2_00633 (pathogenic)	0.614173	127	c.5034C>G	p.Tyr1678Ter	Stop-gained	Germline*	WES, RNA	TSC2	16	653925	12301479	N/A	N/A	CN-LOH	N/A	N/A	N/A	N/A	N/A	Loss-of-heterozygosity	Somatic*	SNP	---	---	---	---	---	---	---	---	---	---	---
Participant 28	28-SEGA1	SEGA	Unpaired	Y	Y	Y	TSC2	1-hit tumor	TSC2	16	2130236	2136147	N/A	N/A	deletion	N/A	N/A	N/A	g.2130236_2136147del	N/A	Deletion	Unclear	SNP, TSC	---	---	---	---	---	---	---	---	---	---	---	---	---	---	---	---	---	---	---	---	---	---	---	---	---	---
Participant 29	29-SEGA1	SEGA	Unpaired	Y	Y	N	TSC2	2-hit tumor	TSC2	16	2138292	2138311	CCGGCTCCGCCACATCAAG	C	indel	TSC2_00709 (probably pathogenic)	0.901235	81	c.5227_5244del	p.Arg1743_Lys1748del	In-frame deletion	Germline*	WES	TSC2	16	653925	3877064	N/A	N/A	CN-LOH	N/A	N/A	N/A	N/A	N/A	Loss-of-heterozygosity	Somatic*	SNP	---	---	---	---	---	---	---	---	---	---	---
Participant 30	30-SEGA1	SEGA	Unpaired	N	Y	Y	TSC1	2-hit tumor	TSC1	9	135781072	135781077	GCTTT	G	indel	TSC1_00116 (pathogenic)	0.8	290	c.1888_1891del	p.Lys630GlnfsTer22	Frameshift	Germline*	TSC	TSC1	9	134483805	141101939	N/A	N/A	CN-LOH	N/A	N/A	N/A	N/A	N/A	Loss-of-heterozygosity	Somatic*	SNP	---	---	---	---	---	---	---	---	---	---	---
Participant 32	32-SEGA1	SEGA	Unpaired	Y	Y	N	TSC2	2-hit tumor	TSC2	16	2129566	2129568	CG	C	indel	TSC2_00511 (pathogenic)	0.45	90	c.3298del	p.Val1100CysfsTer3	Frameshift	Germline*	WES	TSC2	16	653925	5410021	N/A	N/A	Deletion	N/A	N/A	N/A	g.653925_5410021del	N/A	Deletion	Somatic*	SNP	---	---	---	---	---	---	---	---	---	---	---
Participant 33	33-SEGA1	SEGA	Unpaired	Y	Y	N	TSC2	1-hit tumor*	TSC2	16	2129159	2129160	C	T	snv	TSC2_00492 (pathogenic)	0.539474	152	c.3094C>T	p.Arg1032Ter	Stop-gained	Germline*	WES	---	---	---	---	---	---	---	---	---	---	---	---	---	---	---	---	---	---	---	---	---	---	---	---	---	---
Participant 34	34-SEGA1	SEGA	Unpaired	Y	Y	N	TSC2	2-hit tumor	TSC2	16	2134597	2134598	C	T	snv	TSC2_00221 (pathogenic)	0.573913	115	c.4375C>T	p.Arg1459Ter	Stop-gained	Germline*	WES	TSC2	16	N/D (visual)	N/D (visual)	N/A	N/A	CN-LOH	N/A	N/A	N/A	N/A	N/A	Loss-of-heterozygosity	Somatic*	SNP	---	---	---	---	---	---	---	---	---	---	---
Participant 35	35-SEGA1	SEGA	Unpaired	Y	Y	N	TSC2	2-hit tumor	TSC2	16	2112006	2112007	C	T	snv	TSC2_00389 (pathogenic)	0.617647	34	c.1255C>T	p.Pro419Ser	Missense	Germline*	WES	TSC2	16	1850446	3779378	N/A	N/A	CN-LOH	N/A	N/A	N/A	N/A	N/A	Loss-of-heterozygosity	Somatic*	SNP	---	---	---	---	---	---	---	---	---	---	---
Participant 37	37-SEGA1	SEGA	Unpaired	Y	Y	N	TSC2	2-hit tumor	TSC2	16	2126076	2126077	A	AGT	indel	None	0.773585	106	c.2648_2649insGT	p.Tyr884CysfsTer11	Frameshift	Germline*	WES	TSC2	16	653925	14697698	N/A	N/A	CN-LOH	N/A	N/A	N/A	N/A	N/A	Loss-of-heterozygosity	Somatic*	SNP	---	---	---	---	---	---	---	---	---	---	---
Participant 38	38-SEGA1	SEGA	Unpaired	Y	Y	N	TSC1	2-hit tumor	TSC1	9	135796823	135796824	C	T	snv	TSC1_00324 (pathogenic)	0.653846	156	c.664-1G>A	N/A	Splicing	Germline*	WES	TSC1	9	134289843	141101939	N/A	N/A	CN-LOH	N/A	N/A	N/A	N/A	N/A	Loss-of-heterozygosity	Somatic*	SNP	---	---	---	---	---	---	---	---	---	---	---
	38-SEGA2	SEGA	Unpaired	Y	Y	N	TSC1	2-hit tumor	TSC1	9	135796823	135796824	C	T	snv	TSC1_00324 (pathogenic)	0.823529	153	c.664-1G>A	N/A	Splicing	Germline*	WES	TSC1	9	N/D (visual)	N/D (visual)	N/A	N/A	CN-LOH	N/A	N/A	N/A	N/A	N/A	Loss-of-heterozygosity	Somatic*	SNP	---	---	---	---	---	---	---	---	---	---	---
Participant 39	39-TUB1	TUB	Paired	Y	Y	Y	TSC2	1-hit tumor	TSC2	16	2108829	2108835	TCTCTC	T	indel	None	0.49	433	c.932_936del	p.Ser311Ter	Stop-gained	Germline	WES, TSC	---	---	---	---	---	---	---	---	---	---	---	---	---	---	---	---	---	---	---	---	---	---	---	---	---	---
	39-MB1	Brain	Paired	Y	Y	Y	TSC2	1-hit normal	TSC2	16	2108829	2108835	TCTCTC	T	indel	None	0.41	421	c.932_936del	p.Ser311Ter	Stop-gained	Germline	WES, TSC	---	---	---	---	---	---	---	---	---	---	---	---	---	---	---	---	---	---	---	---	---	---	---	---	---	---
Participant 42	42-TUB1	TUB	Paired	Y	Y	N	TSC2	1-hit tumor*	TSC2	16	2110693	2110696	GGT	G	indel	None	0.553571	56	c.1000_1001del	p.Ser335LeufsTer2	Frameshift	Germline	WES	---	---	---	---	---	---	---	---	---	---	---	---	---	---	---	---	---	---	---	---	---	---	---	---	---	---
	42-MB1	Brain	Paired	Y	Y	N	TSC2	1-hit normal	TSC2	16	2110693	2110696	GGT	G	indel	None	0.515152	33	c.1000_1001del	p.Ser335LeufsTer2	Frameshift	Germline	WES	---	---	---	---	---	---	---	---	---	---	---	---	---	---	---	---	---	---	---	---	---	---	---	---	---	---
Participant 43	43-TUB1	TUB	Paired	Y	Y	Y	TSC2	2-hit tumor	TSC2	16	2110440	2110902	N/A	N/A	deletion	N/A	N/A	N/A	g.2110440_2110902del	N/A	Deletion	Germline	TSC	TSC2	16	653925	2339714	N/A	N/A	CN-LOH	N/A	N/A	N/A	N/A	N/A	Loss-of-heterozygosity	Somatic	SNP	---	---	---	---	---	---	---	---	---	---	---
	43-MG1	Blood	Paired	Y	Y	Y	TSC2	1-hit normal	TSC2	16	2110440	2110902	N/A	N/A	deletion	N/A	N/A	N/A	g.2110440_2110902del	N/A	Deletion	Germline	TSC	---	---	---	---	---	---	---	---	---	---	---	---	---	---	---	---	---	---	---	---	---	---	---	---	---	---
Participant 44	44-TUB1	TUB	Paired	Y	N	Y	TSC2	2-hit tumor	TSC2	16	2136368	2136372	ACAT	A	indel	None	0.4	419	c.4839_4841del	p.Ile1614del	In-frame deletion	Germline	WES, TSC	TSC2	16	N/A (complex)	N/A (complex)	N/A	N/A	indel	N/A	N/A	N/A	c.-29-1_-30+1del;c.139-1_138+1del;c.226-1_225+1del;c.337-1_336+1del;c.482-1_481+1del;c.600-1_599+1del;c.649-1_648+1del;c.775-1_774+1del;c.849-1_848+1del;c.976-1_975+1del;c.1120-1_1119+1del;c.1258-1_1257+1del;c.1362-1_1361+1del;c.1444-1_1443+1del;c.1600-1_1599+1del;c.1717-1_1716+1del;c.1840-1_1839+1del;c.1947-1_1946+1del;c.2098_2097+1del;c.2221_2220+1del;c.2356_2355+1del;c.2546_2545+1del;c.2640_26…	N/A	Intron loss	Somatic	WES, TSC	---	---	---	---	---	---	---	---	---	---	---
	44-MG1	Blood	Paired	Y	Y	Y	TSC2	1-hit normal	TSC2	16	2136368	2136372	ACAT	A	indel	None	0.5	258	c.4839_4841del	p.Ile1614del	In-frame deletion	Germline	WES, TSC	---	---	---	---	---	---	---	---	---	---	---	---	---	---	---	---	---	---	---	---	---	---	---	---	---	---
Participant 45	45-TUB1	TUB	Paired	Y	Y	Y	TSC1	1-hit tumor	TSC1	9	135779795	135779796	A	T	snv	TSC1_00226 (pathogenic)	0.5	334	c.2041+2T>A	N/A	Splicing	Germline	WES, TSC	---	---	---	---	---	---	---	---	---	---	---	---	---	---	---	---	---	---	---	---	---	---	---	---	---	---
	45-TUB2	TUB	Paired	Y	Y	Y	TSC1	1-hit tumor	TSC1	9	135779795	135779796	A	T	snv	TSC1_00226 (pathogenic)	0.52	362	c.2041+2T>A	N/A	Splicing	Germline	WES, TSC	---	---	---	---	---	---	---	---	---	---	---	---	---	---	---	---	---	---	---	---	---	---	---	---	---	---
	45-TUB3	TUB	Paired	Y	Y	Y	TSC1	1-hit tumor	TSC1	9	135779795	135779796	A	T	snv	TSC1_00226 (pathogenic)	0.47	373	c.2041+2T>A	N/A	Splicing	Germline	WES, TSC	---	---	---	---	---	---	---	---	---	---	---	---	---	---	---	---	---	---	---	---	---	---	---	---	---	---
	45-MG1	Blood	Paired	Y	Y	N	TSC1	1-hit normal	TSC1	9	135779795	135779796	A	T	snv	TSC1_00226 (pathogenic)	0.532468	77	c.2041+2T>A	N/A	Splicing	Germline	WES	---	---	---	---	---	---	---	---	---	---	---	---	---	---	---	---	---	---	---	---	---	---	---	---	---	---
Participant 46	46-TUB1	TUB	Paired	Y	Y	Y	TSC1	1-hit tumor	TSC1	9	135787748	135787751	GAC	G	indel	TSC1_00404 (pathogenic)	0.49	345	c.831_832del	p.His279ProfsTer20	Frameshift	Germline	WES, TSC	---	---	---	---	---	---	---	---	---	---	---	---	---	---	---	---	---	---	---	---	---	---	---	---	---	---
	46-TUB2	TUB	Paired	Y	Y	N	TSC1	1-hit tumor*	TSC1	9	135787748	135787751	GAC	G	indel	TSC1_00404 (pathogenic)	0.472222	72	c.831_832del	p.His279ProfsTer20	Frameshift	Germline	WES	---	---	---	---	---	---	---	---	---	---	---	---	---	---	---	---	---	---	---	---	---	---	---	---	---	---
	46-TUB3	TUB	Paired	Y	Y	Y	TSC1	1-hit tumor	TSC1	9	135787748	135787751	GAC	G	indel	TSC1_00404 (pathogenic)	0.55	372	c.831_832del	p.His279ProfsTer20	Frameshift	Germline	WES, TSC	---	---	---	---	---	---	---	---	---	---	---	---	---	---	---	---	---	---	---	---	---	---	---	---	---	---
	46-MG1	Blood	Paired	Y	Y	N	TSC1	1-hit normal	TSC1	9	135787748	135787751	GAC	G	indel	TSC1_00404 (pathogenic)	0.615385	52	c.831_832del	p.His279ProfsTer20	Frameshift	Germline	WES	---	---	---	---	---	---	---	---	---	---	---	---	---	---	---	---	---	---	---	---	---	---	---	---	---	---
Participant 47	47-TUB1	TUB	Paired	Y	Y	Y	TSC2	1-hit tumor	TSC2	16	2112000	2112001	C	T	snv	TSC2_00812 (pathogenic)	0.5	403	c.1249C>T	p.Gln417Ter	Stop-gained	Germline	WES, TSC	---	---	---	---	---	---	---	---	---	---	---	---	---	---	---	---	---	---	---	---	---	---	---	---	---	---
	47-MG1	Blood	Paired	Y	Y	N	TSC2	1-hit normal	TSC2	16	2112000	2112001	C	T	snv	TSC2_00812 (pathogenic)	0.506494	77	c.1249C>T	p.Gln417Ter	Stop-gained	Germline	WES	---	---	---	---	---	---	---	---	---	---	---	---	---	---	---	---	---	---	---	---	---	---	---	---	---	---
Participant 48	48-TUB1	TUB	Paired	Y	Y	Y	TSC2	1-hit tumor	TSC2	16	2120557	2120572	CGCGAGCAGCATCCG	C	indel	None	0.41	377	c.1819_1832del	p.Ser608AlafsTer4	Frameshift	Germline	WES, TSC	---	---	---	---	---	---	---	---	---	---	---	---	---	---	---	---	---	---	---	---	---	---	---	---	---	---
	48-TUB2	TUB	Paired	Y	Y	Y	TSC2	1-hit tumor	TSC2	16	2120557	2120572	CGCGAGCAGCATCCG	C	indel	None	0.43	385	c.1819_1832del	p.Ser608AlafsTer4	Frameshift	Germline	WES, TSC	---	---	---	---	---	---	---	---	---	---	---	---	---	---	---	---	---	---	---	---	---	---	---	---	---	---
	48-MG1	Blood	Paired	Y	Y	N	TSC2	1-hit normal	TSC2	16	2120557	2120572	CGCGAGCAGCATCCG	C	indel	None	0.4	136	c.1819_1832del	p.Ser608AlafsTer4	Frameshift	Germline	WES	---	---	---	---	---	---	---	---	---	---	---	---	---	---	---	---	---	---	---	---	---	---	---	---	---	---
Participant 49	49-TUB1	TUB	Paired	Y	Y	Y	TSC2	2-hit tumor	TSC2	16	2122337	2122338	C	T	snv	TSC2_00249 (pathogenic)	0.49	400	c.2194C>T	p.Gln732Ter	Stop-gained	Germline	WES, TSC	TSC2	16	1974795	2299462	N/A	N/A	Deletion	N/A	N/A	N/A	g.1974795_2299462del	N/A	Deletion	Somatic	SNP	---	---	---	---	---	---	---	---	---	---	---
	49-TUB2	TUB	Paired	Y	N	Y	TSC2	1-hit tumor*	TSC2	16	2122337	2122338	C	T	snv	TSC2_00249 (pathogenic)	0.55	318	c.2194C>T	p.Gln732Ter	Stop-gained	Germline	WES, TSC	---	---	---	---	---	---	---	---	---	---	---	---	---	---	---	---	---	---	---	---	---	---	---	---	---	---
	49-MG1	Blood	Paired	Y	Y	N	TSC2	1-hit normal	TSC2	16	2122337	2122338	C	T	snv	TSC2_00249 (pathogenic)	0.482353	85	c.2194C>T	p.Gln732Ter	Stop-gained	Germline	WES	---	---	---	---	---	---	---	---	---	---	---	---	---	---	---	---	---	---	---	---	---	---	---	---	---	---
Participant 50	50-TUB1	TUB	Paired	Y	Y	N	TSC2	2-hit tumor	TSC2	16	2136810	2136811	A	T	snv	TSC2_00119 (probably pathogenic)	0.45	94	c.4928A>T	p.Asn1643Ile	Missense	Germline	WES	TSC1	9	N/A (complex)	N/A (complex)	N/A	N/A	indel	N/A	N/A	N/A	c.1998-1_1997+1del;c.2042-1_2041+1del;c.2209-1_2208+1del;c.2392-1_2391+1del;c.2503-1_2502+1del;c.2626-1_2625+1del;c.2814-1_2813+1del;c.2976-1_2975+1del	N/A	Intron loss	Somatic	WES	---	---	---	---	---	---	---	---	---	---	---
	50-MG1	Blood	Paired	Y	Y	Y	TSC2	1-hit normal	TSC2	16	2136810	2136811	A	T	snv	TSC2_00119 (probably pathogenic)	0.47	301	c.4928A>T	p.Asn1643Ile	Missense	Germline	WES, TSC	---	---	---	---	---	---	---	---	---	---	---	---	---	---		---	---	---	---	---	---	---	---	---	---	---
Participant 51	51-TUB1	TUB	Paired	Y	Y	Y	TSC2	2-hit tumor	TSC2	16	2127476	2127477	G	A	snv	TSC2_02847 (pathogenic)	0.8	271	c.2838-122G>A	N/A	Splicing	Germline	WES, TSC	TSC2	16	653925	3530069	N/A	N/A	CN-LOH	N/A	N/A	N/A	N/A	N/A	Loss-of-heterozygosity	Somatic	SNP	---	---	---	---	---	---	---	---	---	---	---
	51-MG1	Blood	Paired	Y	Y	Y	TSC2	1-hit normal	TSC2	16	2127476	2127477	G	A	snv	TSC2_02847 (pathogenic)	0.47	243	c.2838-122G>A	N/A	Splicing	Germline	WES, TSC	---	---	---	---	---	---	---	---	---	---	---	---	---	---	---	---	---	---	---	---	---	---	---	---	---	---
Participant 52	52-SK1	Skin Lesion	Paired	Y	Y	Y	TSC2	1-hit tumor	TSC2	16	2126563	2126564	A	AGT	indel	None	0.44	340	c.2815_2816insGT	p.Leu940ValfsTer9	Frameshift	Germline	WES, TSC	---	---	---	---	---	---	---	---	---	---	---	---	---	---	---	---	---	---	---	---	---	---	---	---	---	---
	52-MG1	Blood	Paired	Y	Y	N	TSC2	1-hit normal	TSC2	16	2126563	2126564	A	AGT	indel	None	0.62	50	c.2815_2816insGT	p.Leu940ValfsTer9	Frameshift	Germline	WES	---	---	---	---	---	---	---	---	---	---	---	---	---	---	---	---	---	---	---	---	---	---	---	---	---	---
Participant 74	74-TUB1	TUB	Paired	Y	Y	Y	TSC1	1-hit tumor	TSC1	9	135778026	135778027	G	A	snv	TSC1_00156 (pathogenic)	0.108036	1120	c.2356C>T	p.Arg786Ter	Stop-gained	Germline	TSC (lofreq)	---	---	---	---	---	---	---	---	---	---	---	---	---	---	---	---	---	---	---	---	---	---	---	---	---	---
	74-MG1	Blood	Paired	Y	Y	Y	TSC1	1-hit normal	TSC1	9	135778026	135778027	G	A	snv	TSC1_00156 (pathogenic)	0.046053	1672	c.2356C>T	p.Arg786Ter	Stop-gained	Germline	TSC (lofreq)	---	---	---	---	---	---	---	---	---	---	---	---	---	---	---	---	---	---	---	---	---	---	---	---	---	---
Participant 78	78-MG1	Blood	Paired	Y	Y	Y	NMI	0-hit normal	NONE	---	---	---	---	---	---	---	---	---	---	---	---	---	---	---	---	---	---	---	---	---	---	---	---	---	---	---	---	---	---	---	---	---	---	---	---	---	---	---	---
	78-TUB1	TUB	Paired	Y	Y	Y	NMI	0-hit tumor	NONE	---	---	---	---	---	---	---	---	---	---	---	---	---	---	---	---	---	---	---	---	---	---	---	---	---	---	---	---	---	---	---	---	---	---	---	---	---	---	---	---
Participant 79	79-MG1	Blood	Paired	Y	Y	Y	TSC2	1-hit normal	TSC2	16	2138294	2138295	G	C	snv	TSC2_00234 (pathogenic)	0.47	313	c.5228G>C	p.Arg1743Pro	Missense	Germline	WES, TSC	---	---	---	---	---	---	---	---	---	---	---	---	---	---	---	---	---	---	---	---	---	---	---	---	---	---
	79-TUB1	TUB	Paired	Y	Y	Y	TSC2	1-hit tumor	TSC2	16	2138294	2138295	G	C	snv	TSC2_00234 (pathogenic)	0.48	371	c.5228G>C	p.Arg1743Pro	Missense	Germline	WES, TSC, RNA	---	---	---	---	---	---	---	---	---	---	---	---	---	---	---	---	---	---	---	---	---	---	---	---	---	---
Participant 80	80-MG1	Blood	Paired	Y	Y	Y	TSC2	1-hit normal	TSC2	16	2120579	2120580	G	A	snv	TSC2_00906 (pathogenic)	0.48	372	c.1839+1G>A	N/A	Splicing	Germline	WES, TSC	---	---	---	---	---	---	---	---	---	---	---	---	---	---	---	---	---	---	---	---	---	---	---	---	---	---
	80-TUB1	TUB	Paired	Y	Y	Y	TSC2	1-hit tumor	TSC2	16	2120579	2120580	G	A	snv	TSC2_00906 (pathogenic)	0.51	379	c.1839+1G>A	N/A	Splicing	Germline	WES, TSC	---	---	---	---	---	---	---	---	---	---	---	---	---	---	---	---	---	---	---	---	---	---	---	---	---	---
Participant 84	84-MG1	Blood	Paired	Y	Y	Y	TSC2	1-hit normal	TSC2	16	2107102	2107103	C	G	snv	TSC2_02137 (probably pathogenic)	0.49	267	c.775-3C>G	N/A	Splicing	Germline	WES, TSC	---	---	---	---	---	---	---	---	---	---	---	---	---	---	---	---	---	---	---	---	---	---	---	---	---	---
	84-TUB1	TUB	Paired	Y	Y	Y	TSC2	1-hit tumor	TSC2	16	2107102	2107103	C	G	snv	TSC2_02137 (probably pathogenic)	0.48	333	c.775-3C>G	N/A	Splicing	Germline	WES, TSC	---	---	---	---	---	---	---	---	---	---	---	---	---	---	---	---	---	---	---	---	---	---	---	---	---	---
Participant 73	73-TUB1	TUB	Unpaired	Y	Y	Y	TSC1	1-hit tumor	TSC1	9	135778110	135778111	G	A	snv	TSC1_00526 (pathogenic)	0.48	290	c.2272C>T	p.Gln758Ter	Stop-gained	Germline*	WES, TSC	---	---	---	---	---	---	---	---	---	---	---	---	---	---	---	---	---	---	---	---	---	---	---	---	---	---
Participant 75	75-TUB1	TUB	Unpaired	Y	N	Y	TSC2	2-hit tumor	TSC2	16	2097158	2145787	N/A	N/A	deletion	N/A	N/A	N/A	g.2097158_2145787del	N/A	Deletion	Unclear	SNP	TSC2	16	2110745	2110746	A	T	snv	None	0.06	779	c.1051A>T	p.Lys351Ter	Stop-Gained	Unclear	WES, TSC	---	---	---	---	---	---	---	---	---	---	---
Participant 77	77-TUB1	TUB	Unpaired	Y	Y	Y	TSC2	2-hit tumor	TSC2	16	2129667	2129669	CG	C	indel	None	0.48	374	c.3397+1delG	N/A	Splicing	Germline*	WES, TSC	TSC2	16	N/D (visual)	N/D (visual)	N/A	N/A	CN-LOH	N/A	N/A	N/A	N/A	N/A	Loss-of-heterozygosity	Somatic*	SNP	---	---	---	---	---	---	---	---	---	---	---
Participant 82	82-SEGA1	SEGA	Unpaired	Y	N	Y	TSC2	1-hit tumor*	TSC2	16	2089134	2112644	N/A	N/A	deletion	N/A	N/A	N/A	g.2089134_2112644del	N/A	Deletion	Unclear	TSC	---	---	---	---	---	---	---	---	---	---	---	---	---	---	---	---	---	---	---	---	---	---	---	---	---	---
Participant 83	83-TUB1	TUB	Unpaired	Y	Y	Y	TSC2	1-hit tumor	TSC2	16	2129131	2129138	CACGGAA	C	indel	TSC2_03452 (unknown)	0.36	379	c.3069_3074del	p.Glu1024_Thr1025del	In-frame deletion	Unclear	WES, TSC	---	---	---	---	---	---	---	---	---	---	---	---	---	---	---	---	---	---	---	---	---	---	---	---	---	---
Participant 85	85-TUB1	TUB	Unpaired	Y	Y	Y	TSC2	1-hit tumor	TSC2	16	2100477	2100479	AT	A	indel	TSC2_03434 (pathogenic)	0.5	455	c.219del	Phe73LeufsTer33	Frameshift	Germline*	WES, TSC	---	---	---	---	---	---	---	---	---	---	---	---	---	---	---	---	---	---	---	---	---	---	---	---	---	---
Participant 87	87-TUB1	TUB	Unpaired	Y	Y	N	TSC2	1-hit tumor*	TSC2	16	2130209	2130210	C	T	snv	TSC2_00210 (pathogenic)	0.48	145	c.3442C>T	p.Gln1148Ter	Stop-gained	Germline*	WES	---	---	---	---	---	---	---	---	---	---	---	---	---	---	---	---	---	---	---	---	---	---	---	---	---	---
Participant 88	88-TUB1	TUB	Unpaired	Y	Y	Y	TSC2	1-hit tumor	TSC2	16	2108870	2108871	C	G	snv	TSC2_00174 (pathogenic)	0.47	379	c.972C>G	p.Tyr324Ter	Stop-gained	Germline*	WES, TSC	---	---	---	---	---	---	---	---	---	---	---	---	---	---	---	---	---	---	---	---	---	---	---	---	---	---
Participant 89	89-TUB1	TUB	Unpaired	Y	N	Y	TSC2	2-hit tumor	TSC2	16	2136383	2136384	C	T	snv	None	0.55	327	c.4849+4C>T	N/A	Splicing	Unclear	WES, TSC	TSC2	16	2120571	2120572	G	A	snv	TSC2_00105 (pathogenic)	0.58	291	c.1832G>A	p.Arg611Gln	Missense	Unclear	WES, TSC	---	---	---	---	---	---	---	---	---	---	---
Participant 54	54-CRM1	CRM	Paired	Y	Y	N	TSC2	2-hit tumor	TSC2	16	2110655	2110656	G	A	snv	TSC2_00184 (pathogenic)	0.41	46	c.976-15G>A	N/A	Splicing	Germline	WES	TSC2	16	N/D (visual)	N/D (visual)	N/A	N/A	CN-LOH	N/A	N/A	N/A	N/A	N/A	Loss-of-heterozygosity	Somatic	SNP	---	---	---	---	---	---	---	---	---	---	---
	54-MG1	Blood	Paired	Y	Y	N	TSC2	1-hit normal	TSC2	16	2110655	2110656	G	A	snv	TSC2_00184 (pathogenic)	0.4	55	c.976-15G>A	N/A	Splicing	Germline	WES	---	---	---	---	---	---	---	---	---	---	---	---	---	---	---	---	---	---	---	---	---	---	---	---	---	---
Participant 55	55-CRM1	CRM	Paired	Y	Y	Y	TSC2	2-hit tumor	TSC2	16	2133733	2133734	G	GT	indel	None	0.53	394	c.3922_3923insT	p.Pro1309SerfsTer13	Frameshift	Germline	WES, TSC	TSC2	16	2134597	2134598	C	T	snv	TSC2_00221 (pathogenic)	0.12	310	c.4375C>T	p.Arg1459Ter	Stop-Gained	Somatic	WES, TSC	---	---	---	---	---	---	---	---	---	---	---
	55-MG1	Skin (normal)	Paired	Y	Y	N	TSC2	1-hit normal	TSC2	16	2133733	2133734	G	GT	indel	None	0.402439	82	c.3922_3923insT	p.Pro1309SerfsTer13	Frameshift	Germline	WES	---	---	---	---	---	---	---	---	---	---	---	---	---	---	---	---	---	---	---	---	---	---	---	---	---	---
Participant 56	56-CRM1	CRM	Paired	Y	Y	Y	NMI	0-hit tumor	NONE	---	---	---	---	---	---	---	---	---	---	---	---	---		---	---	---	---	---	---	---	---	---	---	---	---	---	---	---	---	---	---	---	---	---	---	---	---	---	---
	56-CRM2	CRM	Paired	Y	Y	Y	NMI	0-hit tumor	NONE	---	---	---	---	---	---	---	---	---	---	---	---	---	---	---	---	---	---	---	---	---	---	---	---	---	---	---	---	---	---	---	---	---	---	---	---	---	---	---	---
	56-MG1	Blood	Paired	Y	Y	Y	NMI	0-hit normal	NONE	---	---	---	---	---	---	---	---	---	---	---	---	---	---	---	---	---	---	---	---	---	---	---	---	---	---	---	---	---	---	---	---	---	---	---	---	---	---	---	---
Participant 58	58-CRM1	CRM	Unpaired	Y	Y	N	TSC1	2-hit tumor	TSC1	9	135779064	135779065	T	TGCTG	indel	None	0.5	50	c.2177_2180dupCAGC	p.Ala728SerfsTer7	Frameshift	Germline*	WES	TSC1	9	N/D (visual)	N/D (visual)	N/A	N/A	CN-LOH	N/A	N/A	N/A	N/A	N/A	Loss-of-heterozygosity	Somatic*	SNP	---	---	---	---	---	---	---	---	---	---	---
Participant 57	57-UG1	Blood	Unpaired	Y	Y	Y	TSC2	1-hit normal	TSC2	16	2112982	2112983	C	T	snv	TSC2_00070 (pathogenic)	0.020971	906	c.1372C>T	p.Arg458Ter	Stop-gained	Germline	TSC (lofreq)	---	---	---	---	---	---	---	---	---	---	---	---	---	---	---	---	---	---	---	---	---	---	---	---	---	---
Participant 60	60-UG2	Blood	Unpaired	Y	Y	N	TSC2	1-hit normal	TSC2	16	2134712	2134713	C	T	snv	TSC2_02451 (pathogenic)	0.483333	60	c.4490C>T	p.Pro1497Leu	Missense	Germline	WES	---	---	---	---	---	---	---	---	---	---	---	---	---	---	---	---	---	---	---	---	---	---	---	---	---	---
Participant 62	62-UG1	Blood	Unpaired	Y	Y	Y	TSC1	1-hit normal	TSC1	9	135772997	135772998	C	T	snv	TSC1_00648 (pathogenic)	0.56	164	c.2626-1G>A	N/A	Splicing	Germline	TSC	---	---	---	---	---	---	---	---	---	---	---	---	---	---	---	---	---	---	---	---	---	---	---	---	---	---
Participant 63	63-UG1	Blood	Unpaired	Y	Y	Y	TSC2	1-hit normal	TSC2	16	2081503	2111779	N/A	N/A	deletion	N/A	N/A	N/A	g.2081503_2111779del	N/A	Deletion	Germline	SNP	---	---	---	---	---	---	---	---	---	---	---	---	---	---	---	---	---	---	---	---	---	---	---	---	---	---
[truncated: 4 more columns]
