# Supplementary material for: The genomic landscape of tuberous sclerosis complex
Source: Nat Commun. 2017 Jun 15;8:15816. doi: 10.1038/ncomms15816 (PMC5481739; doi:10.1038/ncomms15816)
Supplement: Supplementary Data 4 — Copy number segment data. Segment data generated from SNP arrays and fed into GISTIC 2.0 to generate arm and whole chromosome level calls (see Table S5). See Methods. [file ncomms15816-s5.xlsx]

## Sheet: Supp Data 4
Supplementary Data 4 Copy number segment data.
Sample	Chromosome	Start (bp)	End (bp)	Number Probes	Segment Mean
01-RA1	1	3218500	21203898	16277	-0.2849
01-RA1	1	21203996	21560080	132	-0.3684
01-RA1	1	21560819	36395115	10778	-0.2775
01-RA1	1	36396178	36549209	63	-0.3792
01-RA1	1	36550658	39735835	2627	-0.259
01-RA1	1	39737468	39996716	158	-0.3691
01-RA1	1	39996755	46195217	4309	-0.2736
01-RA1	1	46195375	46206399	10	-0.5567
01-RA1	1	46207022	46806480	177	-0.3099
01-RA1	1	46807597	47721324	727	-0.2371
01-RA1	1	47724166	47726087	3	-0.4978
01-RA1	1	47732736	47820271	41	-0.2865
01-RA1	1	47823119	47844017	9	-0.4566
01-RA1	1	47844464	50972015	1783	-0.2152
01-RA1	1	50972564	51004323	23	-0.3452
01-RA1	1	51006601	51125160	49	-0.2533
01-RA1	1	51125558	51168892	14	-0.4482
01-RA1	1	51174158	52269245	449	-0.3111
01-RA1	1	52270056	52339816	32	-0.49
01-RA1	1	52343297	57178926	4100	-0.2732
01-RA1	1	57179225	57181321	5	-0.6419
01-RA1	1	57181382	57259296	101	-0.3291
01-RA1	1	57259538	67377361	8649	-0.2185
01-RA1	1	67379284	67382909	3	-0.5716
01-RA1	1	67386204	67454287	32	-0.2972
01-RA1	1	67457015	71375766	2933	-0.2235
01-RA1	1	71375772	71571532	119	-0.3421
01-RA1	1	71572507	78024602	3784	-0.2228
01-RA1	1	78025049	78527876	224	-0.3053
01-RA1	1	78528189	82172873	2779	-0.2238
01-RA1	1	82173048	82177712	10	-1.3806
01-RA1	1	82178052	92970953	7966	-0.2175
01-RA1	1	92972762	93103152	53	-0.3116
01-RA1	1	93104719	93116028	5	-0.6056
01-RA1	1	93117972	93997477	428	-0.3144
01-RA1	1	94001681	94033831	20	-0.482
01-RA1	1	94035234	95330745	1153	-0.2797
01-RA1	1	95331359	95334512	11	-0.5026
01-RA1	1	95334726	95527531	199	-0.3075
01-RA1	1	95531373	108888654	9239	-0.2309
01-RA1	1	108888732	110713909	1251	-0.0408
01-RA1	1	110715768	110860768	167	-0.2508
01-RA1	1	110861635	110915297	40	-0.392
01-RA1	1	110920047	113844942	2589	-0.2601
01-RA1	1	113846943	114394463	277	-0.3435
01-RA1	1	114394689	116611431	1845	-0.2479
01-RA1	1	116611548	116640938	15	-0.4541
01-RA1	1	116641266	117911090	1084	-0.2439
01-RA1	1	117911833	118072302	61	-0.3451
01-RA1	1	118075647	150638572	2076	-0.2561
01-RA1	1	150644686	150718780	33	-0.475
01-RA1	1	150718953	151652269	515	-0.3261
01-RA1	1	151653312	169175196	14662	-0.2285
01-RA1	1	169175997	169330623	61	-0.3309
01-RA1	1	169332102	179813613	7250	-0.2305
01-RA1	1	179814306	180073491	151	-0.328
01-RA1	1	180075388	180244159	235	-0.226
01-RA1	1	180245230	180484116	123	-0.3179
01-RA1	1	180488395	180600148	116	-0.2213
01-RA1	1	180600220	180896930	160	-0.3028
01-RA1	1	180898747	183782440	2344	-0.222
01-RA1	1	183782487	183820622	52	-0.3673
01-RA1	1	183820769	185233470	920	-0.2477
01-RA1	1	185235535	185286189	32	-0.374
01-RA1	1	185287910	193998280	5166	-0.2334
01-RA1	1	193999577	193999637	2	-1.0652
01-RA1	1	194000953	200711076	4099	-0.2362
01-RA1	1	200711329	200711956	4	-0.5115
01-RA1	1	200712581	201133955	366	-0.1942
01-RA1	1	201134255	201137527	3	-0.6115
01-RA1	1	201138358	207538843	5546	-0.2427
01-RA1	1	207545851	207568034	14	-0.461
01-RA1	1	207568341	209852489	2073	-0.2314
01-RA1	1	209856626	209859620	6	-0.4688
01-RA1	1	209860668	235135313	20577	-0.2448
01-RA1	1	235135642	235556095	129	-0.3327
01-RA1	1	235561056	236379623	625	-0.2354
01-RA1	1	236380077	236409189	27	-0.3823
01-RA1	1	236411135	240907382	4864	-0.2355
01-RA1	1	240907733	241522325	638	-0.3288
01-RA1	1	241522475	247813465	4768	-0.2172
01-RA1	10	412818	1340620	362	-0.1167
01-RA1	10	1340812	43744583	34949	-0.009
01-RA1	10	43744860	43755969	16	0.2045
01-RA1	10	43756223	58120409	7540	0.0287
01-RA1	10	58120988	58122818	7	0.2224
01-RA1	10	58131406	89403086	23247	0.0089
01-RA1	10	89403194	89405115	3	-0.29
01-RA1	10	89405315	95415140	4467	0.0008
01-RA1	10	95416930	95417509	3	-0.3484
01-RA1	10	95417635	97913542	1899	-0.0174
01-RA1	10	97914511	97964157	40	-0.1197
01-RA1	10	97965956	131318306	29767	-0.0158
01-RA1	10	131320026	131336089	18	0.1049
01-RA1	10	131336685	135508269	2412	0.0011
01-RA1	11	194441	35425449	29320	0.0121
01-RA1	11	35425522	35426629	3	0.3566
01-RA1	11	35427667	68198493	16388	0.0318
01-RA1	11	68199008	68666868	304	-0.1046
01-RA1	11	68667198	133787549	55436	0.0352
01-RA1	11	133788869	133790983	4	0.3736
01-RA1	11	133791354	134136844	133	0.0636
01-RA1	12	889833	1895208	313	-0.0698
01-RA1	12	1895373	15202841	11788	0.0132
01-RA1	12	15203389	15331025	119	-0.0997
01-RA1	12	15332780	26488182	8974	0.0376
01-RA1	12	26488376	27129949	613	-0.0668
01-RA1	12	27130329	31121868	3313	0.0378
01-RA1	12	31122474	31147441	45	0.1432
01-RA1	12	31147475	59919061	15888	0.0144
01-RA1	12	59920382	59948141	8	0.1606
01-RA1	12	59950090	118082543	43408	0.0345
01-RA1	12	118082796	118098965	16	-0.2591
01-RA1	12	118099147	118099964	5	-0.4613
01-RA1	12	118100579	126466142	6854	0.0115
01-RA1	12	126467243	126468018	4	0.325
01-RA1	12	126468084	131855868	3470	0.0584
01-RA1	12	131855990	131866399	13	0.211
01-RA1	12	131869079	132176454	238	0.0694
01-RA1	12	132176710	132178066	4	-0.2588
01-RA1	12	132179686	133779375	487	0.0655
01-RA1	13	19448476	25373432	4212	0.0211
01-RA1	13	25373634	25375953	3	-0.2219
01-RA1	13	25376420	85799430	43923	0.0415
01-RA1	13	85801542	85802707	3	-0.3077
01-RA1	13	85804087	99908938	10795	0.0479
01-RA1	13	99910322	99910534	3	-0.3263
01-RA1	13	99911205	114992075	13813	0.045
01-RA1	14	19000480	21684637	1355	0.0118
01-RA1	14	21685066	21724600	16	-0.1256
01-RA1	14	21725654	49801172	18043	0.0316
01-RA1	14	49802156	49804551	5	-0.2166
01-RA1	14	49805181	66866910	14928	-0.0162
01-RA1	14	66868157	67875511	307	-0.1603
01-RA1	14	67876317	70339823	1923	-0.052
01-RA1	14	70339966	70409157	97	-0.1593
01-RA1	14	70410226	93275723	19196	0.0088
01-RA1	14	93275841	93314692	31	-0.1005
01-RA1	14	93315208	105999469	11853	0.0115
01-RA1	15	20005287	25435835	1133	0.0493
01-RA1	15	25436068	25494501	38	0.1444
01-RA1	15	25499117	73766832	37227	-0.0117
01-RA1	15	73774377	73781539	3	-0.3584
01-RA1	15	73783301	78731260	3087	-0.0237
01-RA1	15	78733731	78797452	45	-0.1118
01-RA1	15	78800416	96622886	15101	-0.007
01-RA1	15	96623343	96623835	4	-0.1989
01-RA1	15	96624263	102520751	5113	0.0044
01-RA1	16	653925	10205221	8358	0.0114
01-RA1	16	10205314	10205865	3	0.3317
01-RA1	16	10206002	11753423	1635	-0.007
01-RA1	16	11754454	12635882	781	-0.0982
01-RA1	16	12637363	50299938	11283	-0.0079
01-RA1	16	50300638	50348127	47	0.0976
01-RA1	16	50348733	69362408	15537	0.0045
01-RA1	16	69362779	69943496	375	-0.1083
01-RA1	16	69943810	89382880	19608	-0.0104
01-RA1	17	978653	5239575	3209	-0.0555
01-RA1	17	5239678	5246150	2	-0.3969
01-RA1	17	5248682	19641477	10662	-0.0099
01-RA1	17	19641744	19667749	33	0.0824
01-RA1	17	19670262	42054614	10086	-0.0382
01-RA1	17	42055146	42125228	52	-0.182
01-RA1	17	42130551	55266726	8380	-0.0148
01-RA1	17	55267142	55268640	3	-0.2551
01-RA1	17	55268724	55921684	839	-0.0811
01-RA1	17	55923089	55923440	2	-0.3372
01-RA1	17	55926276	58316733	1301	-0.0363
01-RA1	17	58318224	58383168	38	-0.1466
01-RA1	17	58383575	81060040	18373	-0.0254
01-RA1	18	326772	55865757	40105	0.0291
01-RA1	18	55872459	56016556	137	-0.0841
01-RA1	18	56112854	78015180	16410	0.044
01-RA1	19	287225	22779707	15241	-0.0264
01-RA1	19	22781458	22813613	46	0.1177
01-RA1	19	22814248	46959007	14335	-0.0096
01-RA1	19	46959395	46959483	3	-0.4125
01-RA1	19	46959552	58881109	9518	-0.0362
01-RA1	2	481016	5355848	3592	0.0682
01-RA1	2	5356656	5357276	2	-0.2742
01-RA1	2	5357819	51925954	38931	0.0362
01-RA1	2	51926599	51926904	5	-0.2119
01-RA1	2	51927918	55496830	2357	0.0417
01-RA1	2	55499375	55502820	4	0.2893
01-RA1	2	55504559	95533605	23449	0.0365
01-RA1	2	95536817	95542112	7	0.2157
01-RA1	2	95542377	109090186	8444	0.0149
01-RA1	2	109090338	109320976	90	-0.1294
01-RA1	2	109323676	133441794	13598	0.0271
01-RA1	2	133442222	134040149	507	-0.0803
01-RA1	2	134040519	142324536	5769	0.0173
01-RA1	2	142325406	142326209	2	-0.3592
01-RA1	2	142328035	177351121	24558	0.0294
01-RA1	2	177352823	177354777	4	-0.2513
01-RA1	2	177356582	216532931	24892	0.0407
01-RA1	2	216532931	216534235	4	-0.2061
01-RA1	2	216535773	220308949	3327	0.0355
01-RA1	2	220311039	220479055	151	0.1216
01-RA1	2	220480033	234139467	11037	0.0266
01-RA1	2	234140554	234141184	2	-0.4203
01-RA1	2	234142619	242476825	8318	-0.029
01-RA1	20	454179	901034	589	0.0292
01-RA1	20	902310	904668	3	-0.3565
01-RA1	20	904895	34187313	21797	0.0438
01-RA1	20	34187440	34187728	3	0.2537
01-RA1	20	34190699	62219837	26074	0.0091
01-RA1	21	10699687	38780307	18072	0.0364
01-RA1	21	38780672	38874333	58	-0.1134
01-RA1	21	38874548	42547480	3703	-0.025
01-RA1	21	42547887	42700410	207	-0.1321
01-RA1	21	42700812	47681041	4595	-0.0453
01-RA1	22	17416147	49336423	24379	-0.0352
01-RA1	3	2212759	9833986	6403	0.0514
01-RA1	3	9834352	9834538	2	0.4414
01-RA1	3	9834699	12323413	2342	0.031
01-RA1	3	12324230	12463970	214	-0.0588
01-RA1	3	12465488	90311605	56752	0.0408
01-RA1	3	90312903	90477551	71	0.1519
01-RA1	3	90477597	90486664	3	-0.2341
01-RA1	3	90490958	171712155	52494	0.0422
01-RA1	3	171712597	172146841	446	-0.049
01-RA1	3	172147239	194892578	17490	0.0473
01-RA1	3	194894133	194896678	2	-0.4465
01-RA1	3	194897530	197531212	940	-0.0226
01-RA1	4	1054159	2101819	552	-0.0081
01-RA1	4	2102621	2103096	2	-0.2656
01-RA1	4	2106836	23795064	19415	0.0192
01-RA1	4	23795564	23920419	158	-0.1247
01-RA1	4	23920517	112234774	58770	0.0452
01-RA1	4	112238706	112241762	4	0.5774
01-RA1	4	112243172	154684084	27295	0.0422
01-RA1	4	154684198	155182784	365	-0.0754
01-RA1	4	155183328	186390753	22527	0.0507
01-RA1	4	186391323	186393815	4	0.3072
01-RA1	4	186421908	188757128	2482	0.0697
01-RA1	5	14159	58518584	39894	0.0465
01-RA1	5	58520536	59481778	633	-0.0758
01-RA1	5	59481878	59498688	9	0.0947
01-RA1	5	59500810	72840673	7397	0.0026
01-RA1	5	72843780	73364042	574	-0.1227
01-RA1	5	73364429	95209382	14953	0.0204
01-RA1	5	95209557	95383121	85	-0.0872
01-RA1	5	95383587	107666980	6826	0.0382
01-RA1	5	107668870	107670724	4	-0.1992
01-RA1	5	107671336	148205741	30106	0.0385
01-RA1	5	148205927	148206283	2	0.4519
01-RA1	5	148206375	180346363	27019	0.0521
01-RA1	6	108666	37784697	37277	-0.0127
01-RA1	6	37784997	38100337	139	-0.0953
01-RA1	6	38102109	63544070	15965	0.0035
01-RA1	6	63545504	63596433	39	0.1773
01-RA1	6	63597133	97194665	20882	0.0574
01-RA1	6	97196049	97209235	7	-0.223
01-RA1	6	97209518	108363102	7756	0.0474
01-RA1	6	108363234	108365777	11	-0.231
01-RA1	6	108366865	122319769	8640	0.034
01-RA1	6	122319774	122319941	3	0.3755
01-RA1	6	122320850	129871947	5024	0.0301
01-RA1	6	129872404	129987492	113	-0.0757
01-RA1	6	129988029	161267335	25954	0.0269
01-RA1	6	161268770	161271108	3	-0.3837
01-RA1	6	161277069	167559184	5725	-0.0029
01-RA1	6	168288671	168330935	33	-0.1242
01-RA1	6	168331427	170901861	1125	-0.0257
01-RA1	7	41421	2663092	1356	0.0202
01-RA1	7	2663378	2703652	39	0.1349
01-RA1	7	2705266	6644074	3515	0.0237
01-RA1	7	6650687	6695998	59	0.0996
01-RA1	7	6696625	11413343	2911	0.0238
01-RA1	7	11413738	11963971	543	-0.0724
01-RA1	7	11964376	75663290	42902	0.0449
01-RA1	7	75664539	75667025	7	-0.3877
01-RA1	7	75667569	107523167	20448	0.0372
01-RA1	7	107523867	107622573	105	-0.0657
01-RA1	7	107623542	129165838	11652	0.0385
01-RA1	7	129166223	129176106	19	0.1192
01-RA1	7	129176520	130437476	861	-0.0041
01-RA1	7	130438005	131187297	658	-0.1019
01-RA1	7	131187654	149465674	13068	0.0323
01-RA1	7	149468419	149529970	81	0.1512
01-RA1	7	149530155	154614391	3771	0.0435
01-RA1	7	154614796	154616612	5	-0.2846
01-RA1	7	154617637	158223106	3921	0.0673
01-RA1	7	158244197	158385223	82	0.2186
01-RA1	8	617790	1304999	502	0.0529
01-RA1	8	1305163	1306920	10	-2.3253
01-RA1	8	1308026	18621831	15607	0.0459
01-RA1	8	18622552	18630435	13	-0.148
01-RA1	8	18630599	18922089	405	-0.0582
01-RA1	8	18922377	18931936	21	0.0389
01-RA1	8	18933033	18934697	7	-0.1468
01-RA1	8	18935025	18977408	76	-0.0323
01-RA1	8	18977447	18977628	3	-0.204
01-RA1	8	18978648	21017214	2381	0.0325
01-RA1	8	21017711	21017713	2	-0.3459
01-RA1	8	21017972	22426333	1294	0.0602
01-RA1	8	22427698	22435278	10	0.2357
01-RA1	8	22435391	29957664	7540	0.0438
01-RA1	8	29957816	29959849	3	-0.3031
01-RA1	8	29961951	38561631	5206	0.0441
01-RA1	8	38561633	38711279	100	-0.0623
01-RA1	8	38713640	95891356	34259	0.0559
01-RA1	8	95891868	95891986	2	-0.3652
01-RA1	8	95893256	101461664	3925	0.0127
01-RA1	8	101462797	101463497	2	-0.3758
01-RA1	8	101464790	146301427	32696	0.0469
01-RA1	9	790141	17806494	14008	0.0167
01-RA1	9	17810303	17900504	80	-0.2058
01-RA1	9	17901200	97505608	37852	0.0286
01-RA1	9	97509164	98006368	263	-0.0941
01-RA1	9	98008328	107827911	6961	0.0142
01-RA1	9	107830552	107833611	7	0.1931
01-RA1	9	107833736	141101939	27929	-0.0042
01-RA1	X	3155141	11132515	1786	-0.0389
01-RA1	X	11132647	11583750	164	-0.2014
01-RA1	X	11583750	13895566	1288	-0.0541
01-RA1	X	13896245	13896245	2	-0.4694
01-RA1	X	13897350	23674420	3406	-0.0387
01-RA1	X	23675765	23684208	13	0.1565
01-RA1	X	23684323	40405961	6788	-0.0252
01-RA1	X	40406640	41217056	412	-0.1275
01-RA1	X	41223180	44297063	1061	-0.0358
01-RA1	X	44299367	44299367	2	0.5369
01-RA1	X	44306764	71678315	6567	-0.0351
01-RA1	X	71682894	71937821	85	-0.1479
01-RA1	X	71945989	93407502	5553	-0.0049
01-RA1	X	93413622	93939771	217	-0.1259
01-RA1	X	93942149	108912979	3623	-0.0209
01-RA1	X	108913544	108917773	4	-0.3088
01-RA1	X	108922514	123688200	2553	-0.0221
01-RA1	X	123688655	123738797	44	0.1548
01-RA1	X	123739561	154903937	4816	-0.021
85-TUB1	1	3218500	6298980	3537	0.0047
85-TUB1	1	6300395	6301050	3	-0.4502
85-TUB1	1	6301282	18305292	9437	0.0035
85-TUB1	1	18307682	18339355	40	-0.3767
85-TUB1	1	18339748	90659565	53801	0.0016
85-TUB1	1	90659721	90660848	6	-0.337
85-TUB1	1	90660876	247813465	97616	0.002
85-TUB1	10	412818	54109692	40453	0
85-TUB1	10	54110267	54110388	2	-0.5137
85-TUB1	10	54110583	135508269	64275	-0.0001
85-TUB1	11	194441	66136665	44799	0.0051
85-TUB1	11	66138894	66138980	2	-0.4191
85-TUB1	11	66139854	81854467	12024	-0.0029
85-TUB1	11	81857259	81863174	3	-0.3986
85-TUB1	11	81864464	101399510	17268	0.001
85-TUB1	11	101400772	101436561	39	0.206
85-TUB1	11	101443739	134136844	27453	-0.0018
85-TUB1	12	889833	133779375	95560	-0.001
85-TUB1	13	19448476	39586850	17022	0.0014
85-TUB1	13	39586977	39586977	2	-0.6515
85-TUB1	13	39587166	59918838	13338	0.0041
85-TUB1	13	59921558	59921711	2	-0.4913
85-TUB1	13	59923161	110907856	38872	0.003
85-TUB1	13	110908284	110908418	2	-0.4579
85-TUB1	13	110908777	114992075	3514	-0.0007
85-TUB1	14	19000480	105999469	67754	0.001
85-TUB1	15	20005287	31548996	4105	-0.0004
85-TUB1	15	31549117	31553742	4	-0.3339
85-TUB1	15	31555326	102520751	57642	0.0006
85-TUB1	16	653925	9729988	7826	-0.0015
85-TUB1	16	9730250	9730270	2	-0.4407
85-TUB1	16	9730827	12661674	3007	-0.0051
85-TUB1	16	12661777	12663377	15	-0.168
85-TUB1	16	12663903	89382880	46777	-0.0015
85-TUB1	17	978653	80320175	52411	-0.0024
85-TUB1	17	80320561	80321380	3	-0.3756
85-TUB1	17	80321627	81060040	566	0.0036
85-TUB1	18	326772	14548204	12469	0.0029
85-TUB1	18	14549799	14550375	5	-0.4356
85-TUB1	18	14552241	78015180	44178	0.0034
85-TUB1	19	287225	6375046	4723	0.0067
85-TUB1	19	6375753	6387724	14	0.1912
85-TUB1	19	6388290	52662650	29473	0.0002
85-TUB1	19	52664827	52666323	3	-0.4462
85-TUB1	19	52667079	58881109	4930	-0.0014
85-TUB1	2	481016	34965730	28598	-0.0004
85-TUB1	2	34966215	34966469	3	-0.4704
85-TUB1	2	34967428	242476825	140449	-0.0008
85-TUB1	20	454179	62219837	48466	-0.0013
85-TUB1	21	10699687	32943415	13004	0.0047
85-TUB1	21	32944571	32945901	4	-0.3497
85-TUB1	21	32948771	47681041	13627	0.0029
85-TUB1	22	17416147	42095464	15974	0.0013
85-TUB1	22	42095517	42095603	2	-0.5058
85-TUB1	22	42106996	49336423	8403	-0.0033
85-TUB1	3	2212759	17741648	13638	0.0003
85-TUB1	3	17743150	17744994	5	-0.4874
85-TUB1	3	17747964	186784869	114572	0.0007
85-TUB1	3	186785229	186785311	2	-0.4563
85-TUB1	3	186790166	197531212	8942	0.0009
85-TUB1	4	1054159	28585170	24275	0
85-TUB1	4	28585230	28585395	2	-0.4769
85-TUB1	4	28585618	181287762	101489	0.0023
85-TUB1	4	181288170	181288587	2	-0.5947
85-TUB1	4	181289452	188757128	5806	0.001
85-TUB1	5	14159	180346363	127502	0.0005
85-TUB1	6	108666	170901861	128696	0.0018
85-TUB1	7	41421	158385223	106003	0.0025
85-TUB1	8	617790	17579593	14462	-0.0016
85-TUB1	8	17580791	17581700	5	-0.4259
85-TUB1	8	17582137	32326245	15342	0
85-TUB1	8	32329220	32331237	2	-0.6221
85-TUB1	8	32331836	146301427	74253	0.0008
85-TUB1	9	790141	141101939	87100	0.0006
85-TUB1	X	3155141	12113738	2157	-0.0316
85-TUB1	X	12115600	12191965	40	0.0757
85-TUB1	X	12192230	19977143	2777	-0.0162
85-TUB1	X	19980741	20224568	86	0.0656
85-TUB1	X	20225193	41343243	8874	-0.0271
85-TUB1	X	41345499	41345499	2	-4.0951
85-TUB1	X	41350926	86160462	11058	-0.0335
85-TUB1	X	86163533	86182600	13	0.1571
85-TUB1	X	86183732	124073268	8584	-0.0212
85-TUB1	X	124082099	124291325	37	0.0624
85-TUB1	X	124295666	132406547	1221	-0.0345
85-TUB1	X	132409641	132594337	51	-0.1277
85-TUB1	X	132595347	139866034	1076	-0.0323
85-TUB1	X	139866152	139874529	3	0.3144
85-TUB1	X	140210323	144292050	702	-0.0154
85-TUB1	X	144298505	144465519	25	0.0921
85-TUB1	X	144472633	154903937	1678	-0.0373
77-TUB1	1	3218500	36862667	27459	0.0036
77-TUB1	1	36863131	36863456	2	0.4305
77-TUB1	1	36863523	158656346	67189	-0.0017
77-TUB1	1	158656367	158656433	2	-0.3438
77-TUB1	1	158656444	247813465	69788	0.0017
77-TUB1	10	412818	5998659	5243	0.0099
77-TUB1	10	6000190	6001409	4	-0.4261
77-TUB1	10	6001442	30734883	23996	0.014
77-TUB1	10	30734970	30734999	2	-0.364
77-TUB1	10	30735609	38743490	5477	0.0065
77-TUB1	10	38774749	38781124	7	0.2128
77-TUB1	10	38784347	103338733	42101	-0.001
77-TUB1	10	103339142	103340144	3	-0.343
77-TUB1	10	103340918	135508269	27897	0.0011
77-TUB1	11	194441	38299142	31167	0.0008
77-TUB1	11	38300801	38301116	2	-0.4555
77-TUB1	11	38301344	66360568	13778	0.0053
77-TUB1	11	66360584	66381517	9	-0.2178
77-TUB1	11	66383803	134136844	56632	-0.0022
77-TUB1	12	889833	54419302	37208	0.0007
77-TUB1	12	54419325	54420098	2	-0.3591
77-TUB1	12	54420195	56935652	1838	0.0076
77-TUB1	12	56939593	56945394	5	-0.1699
77-TUB1	12	56945435	69556524	9520	0.0022
77-TUB1	12	69557876	69558981	2	-0.4126
77-TUB1	12	69560112	133779375	46985	0.0016
77-TUB1	13	19448476	114992075	72752	-0.0002
77-TUB1	14	19000480	105999469	67754	-0.0017
77-TUB1	15	20005287	102520751	61751	-0.0009
77-TUB1	16	653925	11483567	9690	0.0071
77-TUB1	16	11484193	11484307	2	-0.4469
77-TUB1	16	11484644	11501674	35	-0.0047
77-TUB1	16	11502180	11502210	2	0.4823
77-TUB1	16	11502294	81773003	39361	0.0011
77-TUB1	16	81773209	81775766	7	0.2172
77-TUB1	16	81776276	89382880	8530	0.0036
77-TUB1	17	978653	70558611	43720	0.0016
77-TUB1	17	70562063	70565828	9	-0.3658
77-TUB1	17	70566194	81060040	9251	0.0121
77-TUB1	18	326772	14548204	12469	0.0011
77-TUB1	18	14549799	14550375	5	-0.3511
77-TUB1	18	14552241	78015180	44178	-0.002
77-TUB1	19	287225	30112357	17634	0.015
77-TUB1	19	30112997	30114803	4	0.2344
77-TUB1	19	30115289	58881109	21505	0.0115
77-TUB1	2	481016	46249852	37659	-0.0022
77-TUB1	2	46251080	46252943	4	-0.2584
77-TUB1	2	46253287	86253917	29790	-0.002
77-TUB1	2	86254055	86254268	2	0.4006
77-TUB1	2	86254433	143504372	30298	-0.0013
77-TUB1	2	143506207	143506402	2	-0.4522
77-TUB1	2	143508243	217955005	49861	-0.0014
77-TUB1	2	217956810	217957148	3	-0.3113
77-TUB1	2	217958984	242476825	21431	0.0013
77-TUB1	20	454179	7165363	5799	0.0069
77-TUB1	20	7167859	7168488	2	-0.4207
77-TUB1	20	7168820	62219837	42665	-0.001
77-TUB1	21	10699687	30143341	10879	-0.0054
77-TUB1	21	30143750	30143840	2	-0.4295
77-TUB1	21	30144511	47681041	15754	0.0014
77-TUB1	22	17416147	49336423	24379	0.0043
77-TUB1	3	2212759	90307660	65711	-0.0013
77-TUB1	3	90310715	90498372	83	0.0691
77-TUB1	3	90498824	197531212	71365	-0.0038
77-TUB1	4	1054159	104041673	73610	0.0051
77-TUB1	4	104042706	104042710	2	-0.4872
77-TUB1	4	104049413	188757128	57962	0.0039
77-TUB1	5	14159	135158075	90864	-0.0014
77-TUB1	5	135158665	135161418	7	0.2235
77-TUB1	5	135163031	172724629	30075	0.0005
77-TUB1	5	172724872	172725229	2	0.4105
77-TUB1	5	172725535	180346363	6554	0.0042
77-TUB1	6	108666	23573768	21318	-0.0046
77-TUB1	6	23573947	23574318	2	-0.4804
77-TUB1	6	23574587	25050631	1641	0
77-TUB1	6	25050713	25050966	2	-0.4064
77-TUB1	6	25051109	30226811	6747	-0.001
77-TUB1	6	30226872	30227397	3	0.3309
77-TUB1	6	30228416	81440304	34680	-0.0001
77-TUB1	6	81443475	81452914	10	-0.4856
77-TUB1	6	81460295	114622214	22100	-0.0005
77-TUB1	6	114622709	114650590	21	0.2468
77-TUB1	6	114652839	170901861	42172	0.002
77-TUB1	7	41421	158385223	106003	-0.0014
77-TUB1	8	617790	146301427	104064	-0.0002
77-TUB1	9	790141	93514742	49240	-0.003
77-TUB1	9	93522973	93526188	2	0.4846
77-TUB1	9	93526206	133241082	30918	-0.0003
77-TUB1	9	133241082	133241327	2	-0.4296
77-TUB1	9	133242154	136751336	3555	-0.0024
77-TUB1	9	136752016	136759034	11	0.2628
77-TUB1	9	136765848	141101939	3372	0.0105
77-TUB1	X	3155141	154903937	38384	-0.0156
42-TUB1	1	3218500	247813465	164440	0.0045
42-TUB1	10	412818	135508269	104730	0.001
42-TUB1	11	194441	3223860	2235	-0.0016
42-TUB1	11	3225252	3225964	2	-0.4885
42-TUB1	11	3226221	35425449	27083	0.0027
42-TUB1	11	35425522	35425675	2	0.4918
42-TUB1	11	35426629	134136844	72266	0.002
42-TUB1	12	889833	109201211	77944	-0.0026
42-TUB1	12	109201326	109202597	2	-0.4934
42-TUB1	12	109203811	133779375	17614	0.0005
42-TUB1	13	19448476	39586850	17022	-0.0001
42-TUB1	13	39586977	39586977	2	-0.5573
42-TUB1	13	39587166	114992075	55728	-0.0009
42-TUB1	14	19000480	105999469	67754	0.0005
42-TUB1	15	20005287	24217685	524	0.0039
42-TUB1	15	24219964	24220630	3	-0.321
42-TUB1	15	24221602	45920242	14279	0.0042
42-TUB1	15	45921561	45996897	104	-0.3667
42-TUB1	15	45998459	102520751	46841	0.0059
42-TUB1	16	653925	89382880	57627	0.0024
42-TUB1	17	978653	81060040	52980	0.0061
42-TUB1	18	326772	78015180	56652	0.0009
42-TUB1	19	287225	293346	17	0.0087
42-TUB1	19	293671	301639	10	-0.2238
42-TUB1	19	301900	58881109	39116	0.0091
42-TUB1	2	481016	40085882	32035	0.0004
42-TUB1	2	40087025	40127932	56	-0.3111
42-TUB1	2	40256319	66184472	20444	0.0018
42-TUB1	2	66188209	66196670	6	-0.2952
42-TUB1	2	66196726	104598803	20773	0.001
42-TUB1	2	104599600	104599615	2	-0.4615
42-TUB1	2	104601968	223520287	79040	-0.0002
42-TUB1	2	223520797	223520797	2	-0.6173
42-TUB1	2	223523265	242476825	16692	0.0041
42-TUB1	20	454179	62219837	48466	0.003
42-TUB1	21	10699687	47681041	26635	0.0038
42-TUB1	22	17416147	47585294	22111	0.0101
42-TUB1	22	47586885	47588212	3	-0.3876
42-TUB1	22	47589511	49336423	2265	0.0106
42-TUB1	3	2212759	197531212	137159	0.0001
42-TUB1	4	1054159	178703029	123914	-0.0035
42-TUB1	4	178709010	178709040	2	-0.4946
42-TUB1	4	178710704	188757128	7658	-0.0025
42-TUB1	5	14159	54808553	36716	-0.003
42-TUB1	5	54814447	54936349	79	0.1631
42-TUB1	5	54937064	140553688	57384	-0.002
42-TUB1	5	140555135	140558618	5	0.2782
42-TUB1	5	140559914	180346363	33318	-0.0018
42-TUB1	6	108666	15065215	13818	-0.0004
42-TUB1	6	15065843	15069228	13	-0.3547
42-TUB1	6	15070568	17611660	2063	0.0061
42-TUB1	6	17614466	17614736	2	-0.5432
42-TUB1	6	17614952	30529533	14433	-0.0011
42-TUB1	6	30529622	30529700	3	0.4195
42-TUB1	6	30530165	30993313	979	0.0046
42-TUB1	6	30993440	30994010	8	-0.3259
42-TUB1	6	30994114	33246536	1958	0.0095
42-TUB1	6	33250351	33250476	2	-0.4507
42-TUB1	6	33251267	162473692	89872	-0.0017
42-TUB1	6	162474893	162636363	62	-0.3333
42-TUB1	6	163122220	170901861	5483	0.0017
42-TUB1	7	41421	75665314	51329	0.0015
42-TUB1	7	75665983	75666890	2	-0.7901
42-TUB1	7	75667025	158385223	54672	0.0009
42-TUB1	8	617790	146301427	104064	-0.0018
42-TUB1	9	790141	137258040	84153	0.0015
42-TUB1	9	137259992	137287860	30	-0.1191
42-TUB1	9	137287913	141101939	2917	0.0013
42-TUB1	X	3155141	154903937	38384	-0.0397
13-RA1	1	3218500	43631402	32701	-0.0036
13-RA1	1	43632281	43632536	2	-0.4469
13-RA1	1	43632537	45196677	1164	-0.0081
13-RA1	1	45196748	45196799	4	0.4176
13-RA1	1	45199410	247813465	130569	0.002
13-RA1	10	412818	34196903	32095	-0.0058
13-RA1	10	34198011	34203029	7	-0.4947
13-RA1	10	34203669	36146563	1162	-0.01
13-RA1	10	36147586	36159764	2	-0.4759
13-RA1	10	36160800	95581983	37503	-0.0013
13-RA1	10	95586092	95598134	12	-0.4008
13-RA1	10	95600745	135508269	33949	0
13-RA1	11	194441	1105942	526	0.0072
13-RA1	11	1105976	1105994	2	-0.4781
13-RA1	11	1106450	2182360	702	-0.0048
13-RA1	11	2183966	2185556	3	-0.3282
13-RA1	11	2187482	98709912	70398	0.003
13-RA1	11	98711579	98712782	2	0.5194
13-RA1	11	98713041	115900957	12559	0.0003
13-RA1	11	115901986	115903720	2	-0.4216
13-RA1	11	115904959	134136844	17394	0.0024
13-RA1	12	889833	9940590	7668	-0.0045
13-RA1	12	9942551	9943051	2	-0.4228
13-RA1	12	9943551	80014373	48402	-0.0009
13-RA1	12	80015573	80015638	2	-0.3659
13-RA1	12	80015886	114948713	25308	-0.0006
13-RA1	12	114951691	114951739	2	-0.455
13-RA1	12	114952891	116850947	1922	-0.0075
13-RA1	12	116854317	116858697	5	0.287
13-RA1	12	116860062	125357016	6853	-0.0061
13-RA1	12	125358428	125359836	2	0.5286
13-RA1	12	125359899	133779375	5394	0.0017
13-RA1	13	19448476	52992257	26750	-0.0023
13-RA1	13	52993103	52993595	2	-0.4987
13-RA1	13	52998697	100902376	33053	0.0111
13-RA1	13	100903542	100904261	3	-0.4282
13-RA1	13	100904567	114992075	12944	0.009
13-RA1	14	19000480	28629231	5525	0.0053
13-RA1	14	28631405	28632795	3	-0.4821
13-RA1	14	28644654	62599405	24595	0.0047
13-RA1	14	62599447	62600683	7	0.2041
13-RA1	14	62601091	95148306	27763	-0.0025
13-RA1	14	95151985	95155019	6	0.2477
13-RA1	14	95156323	103653247	8473	0.0027
13-RA1	14	103653579	103653579	2	0.6122
13-RA1	14	103653602	105999469	1380	-0.008
13-RA1	15	20005287	47361698	15963	0.0005
13-RA1	15	47362238	47363657	3	-0.5436
13-RA1	15	47365171	85302581	30167	-0.0039
13-RA1	15	85302582	85303186	2	-0.7132
13-RA1	15	85303202	90641186	4682	-0.0003
13-RA1	15	90641751	90642706	2	-0.4681
13-RA1	15	90644170	91391082	576	-0.0115
13-RA1	15	91394481	91398559	5	0.2707
13-RA1	15	91399821	102520751	10351	0.0006
13-RA1	16	653925	28043772	18752	0.0049
13-RA1	16	28045212	28045396	2	-0.5057
13-RA1	16	28048328	50637569	3585	-0.0022
13-RA1	16	50640785	50640785	2	-0.4936
13-RA1	16	50640911	76714363	20288	-0.0007
13-RA1	16	76717061	76718635	4	-0.4402
13-RA1	16	76721283	77578475	987	0.0035
13-RA1	16	77578543	77579270	2	-0.4913
13-RA1	16	77580102	85185948	9428	0.0012
13-RA1	16	85186908	85189262	5	0.2844
13-RA1	16	85189891	89382880	4572	-0.0059
13-RA1	17	978653	81060040	52980	-0.0049
13-RA1	18	326772	78015180	56652	0.0045
13-RA1	19	287225	36349752	22938	-0.0028
13-RA1	19	36350474	36350474	2	0.6097
13-RA1	19	36351960	42786567	3905	-0.0038
13-RA1	19	42791462	42798900	6	0.3786
13-RA1	19	42799049	46955129	2769	-0.0015
13-RA1	19	46958994	46962764	11	-0.4578
13-RA1	19	46963827	58881109	9512	-0.0061
13-RA1	2	481016	13494685	11720	0.0032
13-RA1	2	13517456	13557748	11	0.1702
13-RA1	2	13561539	73937901	47049	-0.0015
13-RA1	2	73938295	74007136	31	0.2128
13-RA1	2	74009712	142324536	37944	0.0039
13-RA1	2	142325406	142328035	3	-0.4682
13-RA1	2	142329146	155282954	8529	0.0032
13-RA1	2	155284924	155289620	6	-0.5701
13-RA1	2	155290043	189543748	23401	-0.0002
13-RA1	2	189553843	189559422	4	-0.6261
13-RA1	2	189564147	219822339	20429	0.0004
13-RA1	2	219823497	219826537	3	0.3312
13-RA1	2	219826761	237203529	14887	-0.0014
13-RA1	2	237203672	237203674	2	-0.8316
13-RA1	2	237204719	242476825	5031	-0.0073
13-RA1	20	454179	62219837	48466	-0.0031
13-RA1	21	10699687	18433036	2351	0.0072
13-RA1	21	18433749	18433795	2	-0.4112
13-RA1	21	18435304	32078988	10000	0.0094
13-RA1	21	32252046	32302401	49	-0.3686
13-RA1	21	32303643	47681041	14233	-0.004
13-RA1	22	17416147	36596771	11878	-0.0015
13-RA1	22	36597811	36597881	3	-0.4391
13-RA1	22	36600291	49336423	12498	-0.0027
13-RA1	3	2212759	8659459	5344	0.0023
13-RA1	3	8660649	8661036	2	0.5278
13-RA1	3	8661567	10764713	1979	-0.0044
13-RA1	3	10766629	10774603	11	-0.4096
13-RA1	3	10774759	65117775	40928	-0.0056
13-RA1	3	65118014	65118602	2	-0.4918
13-RA1	3	65121210	167808920	67290	0.0029
13-RA1	3	167815247	167818111	3	0.3887
13-RA1	3	167818879	195887205	20927	0.0006
13-RA1	3	195887689	195887800	2	0.6234
13-RA1	3	195887815	197531212	671	-0.0124
13-RA1	4	1054159	4315497	2098	-0.0031
13-RA1	4	4315947	4322770	7	0.4113
13-RA1	4	4323109	26365577	20358	0.0031
13-RA1	4	26365860	26366082	2	-0.6123
13-RA1	4	26370178	43737548	13328	0.0039
13-RA1	4	43738519	43739772	2	-0.5151
13-RA1	4	43749660	73246544	16267	0.0088
13-RA1	4	73251145	73251173	2	0.5074
13-RA1	4	73253031	86594600	9629	0.0022
13-RA1	4	86595137	86595322	2	-0.5439
13-RA1	4	86596038	186807834	67988	0.0061
13-RA1	4	186808581	186808812	2	0.4289
13-RA1	4	186809114	188757128	1889	-0.0009
13-RA1	5	14159	10676058	10071	0.0061
13-RA1	5	10676692	10677339	2	-0.4392
13-RA1	5	10677898	116184752	66863	0.0021
13-RA1	5	116185013	116188453	9	-0.2689
13-RA1	5	116190063	133314840	12531	-0.0003
13-RA1	5	133316721	133316746	2	-0.4743
13-RA1	5	133317389	134782450	1074	-0.0029
13-RA1	5	134782504	134782576	3	-0.3517
13-RA1	5	134782820	136319856	1161	0.0013
13-RA1	5	136322340	136323395	3	-0.5159
13-RA1	5	136326795	180346363	35783	-0.0016
13-RA1	6	108666	24709294	22626	0.0014
13-RA1	6	24709830	24711237	2	-0.5972
13-RA1	6	24711404	30380273	7479	0.0076
13-RA1	6	30380932	30381146	2	-0.6344
13-RA1	6	30382440	99880344	45808	0.0054
13-RA1	6	99880380	99880476	2	-0.6742
13-RA1	6	99880572	170901861	52777	0.0021
13-RA1	7	41421	38178319	31192	0.0064
13-RA1	7	38179019	38180260	2	0.4171
13-RA1	7	38181140	158385223	74809	0.0024
13-RA1	8	617790	15045726	11680	0.0059
13-RA1	8	15045825	15047014	3	-0.2824
13-RA1	8	15047485	15360919	363	0.0147
13-RA1	8	15361563	15363772	5	-0.2531
13-RA1	8	15363813	104357131	61876	0.0005
13-RA1	8	104357389	104357947	3	-0.4685
13-RA1	8	104358041	112097601	4328	0.0022
13-RA1	8	112098198	112099361	2	0.4201
13-RA1	8	112100226	146301427	25804	0.0019
13-RA1	9	790141	21406676	17600	0.0049
13-RA1	9	21410090	21411213	3	0.4144
13-RA1	9	21411631	71651605	13403	0.0055
13-RA1	9	71657171	71659280	4	-0.4352
13-RA1	9	71661659	75847573	3341	-0.0019
13-RA1	9	75857034	75858136	4	-0.406
13-RA1	9	75862744	90581746	12389	-0.0021
13-RA1	9	90582224	90582224	2	0.6626
13-RA1	9	90583056	141101939	40354	-0.0035
13-RA1	X	3155141	30428447	9077	-0.0435
13-RA1	X	30436207	30532864	63	0.0612
13-RA1	X	30533694	31443829	502	-0.0381
13-RA1	X	31452678	31495153	36	0.0766
13-RA1	X	31495529	31500191	8	-0.1371
13-RA1	X	31500815	31527555	19	0.1253
13-RA1	X	31528246	123678546	23814	-0.0422
13-RA1	X	123682837	123711355	40	0.1568
13-RA1	X	123711452	128527982	601	-0.0164
13-RA1	X	128543161	128595669	15	0.1317
13-RA1	X	128597610	129043850	151	-0.0633
13-RA1	X	129045656	129100422	18	0.093
13-RA1	X	129115494	132354378	499	-0.0385
13-RA1	X	132356002	132564654	54	-0.1471
13-RA1	X	132579767	151369487	3117	-0.0348
13-RA1	X	151369541	151371817	9	0.1826
13-RA1	X	151373376	154903937	361	-0.0525
46-TUB1	1	3218500	25288426	19412	0.0214
46-TUB1	1	25289427	25309259	30	0.1043
46-TUB1	1	25309822	43197508	12831	0.0143
46-TUB1	1	43199115	43202420	12	-0.1533
46-TUB1	1	43202636	165645370	68526	0.0021
46-TUB1	1	165646110	165647933	3	-0.4115
46-TUB1	1	165648709	191656900	18524	-0.0031
46-TUB1	1	191658150	191661093	3	-0.3791
46-TUB1	1	191661348	222510368	23622	0.0006
46-TUB1	1	222511433	222511593	2	-0.3483
46-TUB1	1	222511603	247813465	21475	-0.0021
46-TUB1	10	412818	15986180	16444	-0.0014
46-TUB1	10	15988902	15988904	2	-0.4458
46-TUB1	10	15989119	73442952	37985	-0.0042
46-TUB1	10	73443203	73457735	33	0.1336
46-TUB1	10	73458188	135508269	50266	0.0076
46-TUB1	11	194441	134136844	101588	0.0053
46-TUB1	12	889833	32447723	26070	-0.0041
46-TUB1	12	32448396	32450739	4	-0.5268
46-TUB1	12	32453932	55197014	11738	-0.0037
46-TUB1	12	55205760	55214145	3	-0.2499
46-TUB1	12	55214322	104728980	36136	-0.0095
46-TUB1	12	104730846	104731990	3	-0.5275
46-TUB1	12	104734531	133779375	21606	0.0013
46-TUB1	13	19448476	73720835	39113	-0.0071
46-TUB1	13	73722660	73724125	2	-0.5379
46-TUB1	13	73725459	114992075	33637	-0.002
46-TUB1	14	19000480	37278964	12533	-0.0074
46-TUB1	14	37279716	37279995	4	0.2353
46-TUB1	14	37280068	66970091	21849	-0.005
46-TUB1	14	66973326	66974474	2	0.3687
46-TUB1	14	66974683	73955985	5281	0.0066
46-TUB1	14	73957816	73958812	2	-0.4565
46-TUB1	14	73959703	95302365	18448	-0.0017
46-TUB1	14	95304750	95307091	9	-0.3035
46-TUB1	14	95307154	105999469	9626	0.0171
46-TUB1	15	20005287	55817681	22722	0.0003
46-TUB1	15	55819378	55819403	2	-0.4015
46-TUB1	15	55820780	89552541	27073	0.01
46-TUB1	15	89552662	89553894	2	-0.3299
46-TUB1	15	89554320	91185971	1397	-0.0044
46-TUB1	15	91185975	91185994	2	-0.4261
46-TUB1	15	91186049	102520751	10553	0.0066
46-TUB1	16	653925	28617507	19021	0.0026
46-TUB1	16	28618318	28620752	4	-1.0146
46-TUB1	16	28628143	58982196	11443	0.006
46-TUB1	16	58983209	58997971	16	0.1672
46-TUB1	16	58999537	69357406	7155	-0.0005
46-TUB1	16	69358023	69358390	2	-0.3869
46-TUB1	16	69358916	89382880	19986	0.0106
46-TUB1	17	978653	1209363	159	-0.0067
46-TUB1	17	1209747	1209989	5	-0.4003
46-TUB1	17	1210501	81060040	52816	0.0048
46-TUB1	18	326772	46330761	32326	-0.0013
46-TUB1	18	46331426	46338734	14	0.1389
46-TUB1	18	46339374	78015180	24312	0.0001
46-TUB1	19	287225	1698777	1134	0.0234
46-TUB1	19	1699146	1700013	2	-0.3693
46-TUB1	19	1705267	58881109	38007	-0.0011
46-TUB1	2	481016	34965730	28598	0.0056
46-TUB1	2	34966215	34966469	3	0.5813
46-TUB1	2	34967428	50714226	13310	-0.001
46-TUB1	2	50714571	50715006	3	-0.248
46-TUB1	2	50715508	51925954	611	-0.0112
46-TUB1	2	51926599	51926904	5	-0.4043
46-TUB1	2	51927918	154442520	62278	-0.0025
46-TUB1	2	154446799	154449316	3	-0.3298
46-TUB1	2	154450248	229494597	52326	-0.0052
46-TUB1	2	229494944	229496696	2	-0.3955
46-TUB1	2	229497586	242476825	11911	0.0173
46-TUB1	20	454179	25754893	19682	0.0042
46-TUB1	20	25756449	25757830	2	0.3652
46-TUB1	20	25830425	62219837	28782	0.0134
46-TUB1	21	10699687	47681041	26635	0.0041
46-TUB1	22	17416147	43898418	17470	0.0098
46-TUB1	22	43898650	43899332	2	-0.4803
46-TUB1	22	43899418	49336423	6907	0.0346
46-TUB1	3	2212759	30161722	22759	0.0015
46-TUB1	3	30161889	30162537	2	-0.4038
46-TUB1	3	30163689	189090360	107792	-0.0021
46-TUB1	3	189098917	189098955	2	-0.4078
46-TUB1	3	189099923	197531212	6604	-0.0021
46-TUB1	4	1054159	7145249	5768	0.0216
46-TUB1	4	7146033	7149008	8	0.1848
46-TUB1	4	7149393	19343429	10619	0.0058
46-TUB1	4	19344175	19345112	2	-0.5048
46-TUB1	4	19349014	123666709	70111	-0.0117
46-TUB1	4	123666777	123668544	2	-0.4543
46-TUB1	4	123670687	188757128	45064	-0.0116
46-TUB1	5	14159	994751	72	0.0309
46-TUB1	5	995270	998364	7	0.1924
46-TUB1	5	998787	13261832	11398	0.0061
46-TUB1	5	13262533	13262573	2	0.3629
46-TUB1	5	13263500	21782214	5328	-0.0126
46-TUB1	5	21784959	21785196	2	-0.401
46-TUB1	5	21785328	28492461	4491	-0.0111
46-TUB1	5	28493530	28494623	6	-0.4545
46-TUB1	5	28495829	40774673	9642	-0.0103
46-TUB1	5	40779691	40785811	3	-0.3589
46-TUB1	5	40787219	59486768	9579	-0.0106
46-TUB1	5	59491639	59493762	4	-0.316
46-TUB1	5	59498175	132742865	48283	-0.0061
46-TUB1	5	132743402	132756012	14	0.1341
46-TUB1	5	132756361	180346363	38671	0.0006
46-TUB1	6	108666	17327804	15674	-0.0001
46-TUB1	6	17329903	17330001	2	-0.506
46-TUB1	6	17330855	73556496	43853	-0.0009
46-TUB1	6	73557914	73558877	2	-0.4199
46-TUB1	6	73560577	132113933	38176	-0.0094
46-TUB1	6	132114944	132118192	2	-0.4969
46-TUB1	6	132119366	166107655	28189	-0.0083
46-TUB1	6	166107871	166108063	2	-0.3703
46-TUB1	6	166108154	170901861	2796	0.0173
46-TUB1	7	41421	158385223	106003	-0.0022
46-TUB1	8	617790	146301427	104064	-0.0036
46-TUB1	9	790141	34009029	26674	-0.0017
46-TUB1	9	34014789	34088701	35	-0.1029
46-TUB1	9	34092220	37422276	2449	0.0038
46-TUB1	9	37422656	37429814	4	-0.2356
46-TUB1	9	37431973	114655156	36359	-0.0029
46-TUB1	9	114658407	114659643	4	-0.2312
46-TUB1	9	114661611	141101939	21575	0.0176
46-TUB1	X	3155141	11918327	2099	0.0199
46-TUB1	X	11923987	11963054	17	0.1175
46-TUB1	X	11965577	16673538	1962	0.0277
46-TUB1	X	16675441	16697183	19	-0.0976
46-TUB1	X	16700334	16756022	22	0.0424
46-TUB1	X	16758465	16930124	69	-0.0664
46-TUB1	X	16930696	22313449	1646	0.0317
46-TUB1	X	22313767	22313767	2	0.4768
46-TUB1	X	22314058	24233489	1060	0.0116
46-TUB1	X	24234374	24256507	14	0.143
46-TUB1	X	24257499	24260078	4	-0.0092
46-TUB1	X	24260935	24336622	48	-0.0803
46-TUB1	X	24345420	39252819	5823	0.019
46-TUB1	X	39254277	39254277	2	0.4041
46-TUB1	X	39255081	40357337	617	0.0345
46-TUB1	X	40357337	40372590	10	-0.1579
46-TUB1	X	40373434	47483479	2934	0.0182
46-TUB1	X	47483800	47487492	9	-0.1582
46-TUB1	X	47492238	68045782	3610	0.024
46-TUB1	X	68048301	68051960	6	0.1906
46-TUB1	X	68053122	68097314	28	0.0355
46-TUB1	X	68100177	68117977	9	0.1372
46-TUB1	X	68119677	68650242	373	0.0431
46-TUB1	X	68660188	68717368	21	0.1684
46-TUB1	X	68719230	100353717	9000	0.0219
46-TUB1	X	100356450	100504602	42	0.1121
46-TUB1	X	100508740	111363469	1871	0.0247
46-TUB1	X	111363920	111514180	68	-0.0981
46-TUB1	X	111521393	112669483	174	0.0289
46-TUB1	X	112672241	112894452	20	-0.1224
46-TUB1	X	112901865	119398134	1044	0.0084
46-TUB1	X	119399097	119406993	8	0.1853
46-TUB1	X	119411460	123563939	806	0.0246
46-TUB1	X	123566049	123579862	10	0.1736
46-TUB1	X	123581684	125968686	373	-0.0044
46-TUB1	X	125976720	126297929	59	0.1015
46-TUB1	X	126298636	139620091	2051	0.0067
46-TUB1	X	139627530	139751651	27	0.1361
46-TUB1	X	139767169	154903937	2427	0.0308
20-SEGA1	1	3218500	11255509	7557	-0.0085
20-SEGA1	1	11256034	11256034	2	-0.5093
20-SEGA1	1	11258327	247813465	156881	0.0002
20-SEGA1	10	412818	135508269	104730	-0.0004
20-SEGA1	11	194441	3237787	2257	-0.0038
20-SEGA1	11	3239988	3243638	10	-0.4235
20-SEGA1	11	3244649	63862612	41702	0.0006
20-SEGA1	11	63863405	63864211	2	-0.4277
20-SEGA1	11	63864806	134136844	57617	-0.0017
20-SEGA1	12	889833	70039703	48999	-0.0002
20-SEGA1	12	70040720	70041122	2	-0.4348
20-SEGA1	12	70041766	126344145	42205	-0.0005
20-SEGA1	12	126345261	126345800	5	-0.375
20-SEGA1	12	126351003	133779375	4349	-0.0056
20-SEGA1	13	19448476	114992075	72752	0.0024
20-SEGA1	14	19000480	105999469	67754	0
20-SEGA1	15	20005287	102520751	61751	-0.0018
20-SEGA1	16	653925	58202107	29796	-0.004
20-SEGA1	16	58204399	58205405	3	-0.3438
20-SEGA1	16	58209316	89382880	27828	-0.0025
20-SEGA1	17	978653	73588027	46069	-0.0055
20-SEGA1	17	73588542	73589167	2	-0.4567
20-SEGA1	17	73590275	81060040	6909	-0.0122
20-SEGA1	18	326772	33838549	23001	0.0033
20-SEGA1	18	33838620	33838796	2	-0.4205
20-SEGA1	18	33838890	78015180	33649	0.0026
20-SEGA1	19	287225	58881109	39143	-0.0077
20-SEGA1	2	481016	142324536	96755	-0.0002
20-SEGA1	2	142325406	142328035	3	-0.3909
20-SEGA1	2	142329146	215148002	48255	0.0015
20-SEGA1	2	215148115	215148123	2	-0.4762
20-SEGA1	2	215148743	242476825	24035	-0.0014
20-SEGA1	20	454179	62219837	48466	-0.0032
20-SEGA1	21	10699687	47681041	26635	-0.0003
20-SEGA1	22	17416147	49336423	24379	-0.0055
20-SEGA1	3	2212759	197531212	137159	0.001
20-SEGA1	4	1054159	188757128	131574	0.0021
20-SEGA1	5	14159	180346363	127502	0.0003
20-SEGA1	6	108666	30994010	31319	0.0007
20-SEGA1	6	30994114	30994787	5	-0.3113
20-SEGA1	6	30995297	122316639	59391	0.0017
20-SEGA1	6	122319769	122319941	4	-0.3995
20-SEGA1	6	122320850	145004779	16624	0.0028
20-SEGA1	6	145005550	145107349	88	0.1375
20-SEGA1	6	145110786	170901861	21265	0.0001
20-SEGA1	7	41421	158385223	106003	0.0023
20-SEGA1	8	617790	40104911	34056	0.0008
20-SEGA1	8	40106630	40108527	5	-0.2993
20-SEGA1	8	40112682	146301427	70003	0.0016
20-SEGA1	9	790141	22947192	18821	0.0022
20-SEGA1	9	22947998	22948786	3	-0.4748
20-SEGA1	9	22950436	141101939	68276	-0.0014
20-SEGA1	X	3155141	29344356	8544	0.0077
20-SEGA1	X	29345003	29417954	40	0.1011
20-SEGA1	X	29419363	32914640	2504	0.0059
20-SEGA1	X	32915577	32924009	4	0.2083
20-SEGA1	X	32924871	32938575	28	0.0286
20-SEGA1	X	32939246	32939246	2	0.3872
20-SEGA1	X	32939681	38209242	1217	0.0222
20-SEGA1	X	38209897	38209897	2	0.3992
20-SEGA1	X	38211585	39708565	677	0.0075
20-SEGA1	X	39710195	39710195	2	0.5634
20-SEGA1	X	39714876	39830202	80	0.0467
20-SEGA1	X	39830333	39839081	6	0.2009
20-SEGA1	X	39841278	43819590	1594	0.0032
20-SEGA1	X	43819894	43864759	24	0.1108
20-SEGA1	X	43870261	67553675	5061	0.0131
20-SEGA1	X	67559294	67668147	39	-0.0705
20-SEGA1	X	67672017	67847797	43	0.0043
20-SEGA1	X	67850905	67905944	27	-0.0786
20-SEGA1	X	67910140	124497072	13759	0.0135
20-SEGA1	X	124504968	124585335	15	0.1549
20-SEGA1	X	124626281	125977091	154	0.0052
20-SEGA1	X	125980876	126391592	75	-0.0655
20-SEGA1	X	126392133	129233263	476	0.0133
20-SEGA1	X	129237566	129414633	47	-0.0741
20-SEGA1	X	129422043	138423353	1396	0.0102
20-SEGA1	X	138429585	138470675	12	0.193
20-SEGA1	X	138474695	154903937	2556	0.0049
26-SEGA1	1	3218500	85571981	62901	0.0041
26-SEGA1	1	85573705	85573706	2	-0.3598
26-SEGA1	1	85574748	158726953	31801	0.0036
26-SEGA1	1	158727338	158727997	2	0.4183
26-SEGA1	1	158728226	247813465	69734	0.0016
26-SEGA1	10	412818	135508269	104730	0.0002
26-SEGA1	11	194441	71710478	48687	0.0014
26-SEGA1	11	71713011	71713114	2	0.5226
26-SEGA1	11	71713116	97248173	22057	0.001
26-SEGA1	11	97250661	97382880	105	-0.3659
26-SEGA1	11	97383737	97409827	16	-0.5393
26-SEGA1	11	97566505	100783529	2777	-0.0004
26-SEGA1	11	100785205	100787211	8	-0.3709
26-SEGA1	11	100788101	134136844	27936	-0.0001
26-SEGA1	12	889833	70679864	49556	-0.0008
26-SEGA1	12	70680139	70681814	4	-0.4027
26-SEGA1	12	70684437	133779375	46000	-0.0033
26-SEGA1	13	19448476	114992075	72752	0.0004
26-SEGA1	14	19000480	105999469	67754	0.0011
26-SEGA1	15	20005287	36587530	8022	0.001
26-SEGA1	15	36587959	36587996	2	0.4467
26-SEGA1	15	36588508	102520751	53727	0.0013
26-SEGA1	16	653925	89382880	57627	0.0075
26-SEGA1	17	978653	70815133	44109	0.0036
26-SEGA1	17	70815357	70820207	9	-0.2137
26-SEGA1	17	70827427	78014024	6503	0.0017
26-SEGA1	17	78016294	78017614	3	-0.3386
26-SEGA1	17	78018536	81060040	2356	-0.0032
26-SEGA1	18	326772	8581198	7100	0.0017
26-SEGA1	18	8581257	8581394	2	-0.4429
26-SEGA1	18	8581541	76476964	48992	0.0016
26-SEGA1	18	76478016	76478032	2	-0.603
26-SEGA1	18	76478271	78015180	556	-0.0011
26-SEGA1	19	287225	58881109	39143	0.0049
26-SEGA1	2	481016	34965730	28598	-0.0009
26-SEGA1	2	34966215	34966469	3	-0.5664
26-SEGA1	2	34967428	99754366	41258	0.0003
26-SEGA1	2	99761167	99764564	4	-0.3891
26-SEGA1	2	99769602	121058412	13684	0.0005
26-SEGA1	2	121059995	121069889	4	-0.3435
26-SEGA1	2	121069922	121825215	765	-0.0096
26-SEGA1	2	121827235	121827775	3	-0.3495
26-SEGA1	2	121828211	158176339	22644	-0.0007
26-SEGA1	2	158176432	158176774	3	0.3952
26-SEGA1	2	158177489	242476825	62084	-0.0004
26-SEGA1	20	454179	25660906	19643	0.0016
26-SEGA1	20	25666642	25757830	41	0.1496
26-SEGA1	20	25830425	62219837	28782	0.0009
26-SEGA1	21	10699687	47681041	26635	0.0032
26-SEGA1	22	17416147	49336423	24379	0.0056
26-SEGA1	3	2212759	197531212	137159	-0.0004
26-SEGA1	4	1054159	40542149	33493	-0.0022
26-SEGA1	4	40543301	40563180	31	-0.34
26-SEGA1	4	40565426	129472039	56775	-0.0005
26-SEGA1	4	129474373	129474413	2	-0.5174
26-SEGA1	4	129474983	145146237	9886	-0.0017
26-SEGA1	4	145146591	145147117	3	-0.3759
26-SEGA1	4	145148315	160954299	10698	-0.0021
26-SEGA1	4	160955059	160955258	2	0.3784
26-SEGA1	4	160960094	188757128	20684	-0.003
26-SEGA1	5	14159	180346363	127502	-0.0014
26-SEGA1	6	108666	170901861	128696	-0.0007
26-SEGA1	7	41421	158385223	106003	0.0025
26-SEGA1	8	617790	146301427	104064	-0.0005
26-SEGA1	9	790141	141101939	87100	0.0009
26-SEGA1	X	3155141	3164195	8	-0.1155
26-SEGA1	X	3165645	86093986	24951	-0.0298
26-SEGA1	X	86094952	86182405	46	0.0973
26-SEGA1	X	86182600	97067217	3202	-0.0318
26-SEGA1	X	97068109	97072510	4	0.2789
26-SEGA1	X	97074770	104349192	1929	-0.0313
26-SEGA1	X	104351608	104449383	37	0.0835
26-SEGA1	X	104453785	105154508	206	-0.0282
26-SEGA1	X	105157723	105177816	9	0.1354
26-SEGA1	X	105179132	111430071	941	-0.03
26-SEGA1	X	111430696	111514180	52	0.1037
26-SEGA1	X	111521393	154903937	6999	-0.0295
45-TUB3	1	3218500	27182261	20610	-0.0066
45-TUB3	1	27182984	27187881	2	-0.5713
45-TUB3	1	27188057	61060402	24592	0.0006
45-TUB3	1	61061439	61061996	3	-0.2953
45-TUB3	1	61062474	247813465	119233	0.0037
45-TUB3	10	412818	12463175	12112	0.0016
45-TUB3	10	12464305	12465112	3	0.2785
45-TUB3	10	12465134	38774749	22608	-0.0095
45-TUB3	10	38774809	38789617	16	-0.1569
45-TUB3	10	38790717	38903858	31	-0.4037
45-TUB3	10	38909558	119314895	53926	0.0018
45-TUB3	10	119315324	119316080	2	-0.4063
45-TUB3	10	119316105	119712561	536	0.0037
45-TUB3	10	119713515	119713750	2	0.2216
45-TUB3	10	119714603	135508269	15494	0.0023
45-TUB3	11	194441	621884	152	-0.0396
45-TUB3	11	622887	623765	3	0.2775
45-TUB3	11	624151	11330390	9449	0.004
45-TUB3	11	11330407	11330448	2	-0.3421
45-TUB3	11	11331723	12105342	1029	0.0198
45-TUB3	11	12107572	12107798	2	-0.3511
45-TUB3	11	12107975	47694699	27422	0.0073
45-TUB3	11	47695776	47741266	25	-0.1372
45-TUB3	11	47741383	134136844	63504	0.0021
45-TUB3	12	889833	18677238	14472	-0.0007
45-TUB3	12	18680562	18680716	3	0.4404
45-TUB3	12	18680869	20842041	1840	0.0093
45-TUB3	12	20842858	20895263	77	-0.3468
45-TUB3	12	20897124	69152509	31705	-0.0025
45-TUB3	12	69154005	69232070	69	-0.0789
45-TUB3	12	69232506	117021589	35306	-0.001
45-TUB3	12	117023260	117023479	2	-0.3482
45-TUB3	12	117023557	133779375	12086	-0.0178
45-TUB3	13	19448476	22942485	2419	-0.0071
45-TUB3	13	22942794	22948820	2	-0.4566
45-TUB3	13	22950760	50103192	23095	0.0015
45-TUB3	13	50103291	50127719	35	-0.0891
45-TUB3	13	50127910	85799430	22587	0.0132
45-TUB3	13	85801542	85804087	4	0.3789
45-TUB3	13	85804731	114050118	24207	0.0075
45-TUB3	13	114050622	114054326	7	-0.4261
45-TUB3	13	114055091	114992075	396	0.0098
45-TUB3	14	19000480	21747509	1382	-0.0098
45-TUB3	14	21748304	21773463	19	-0.1546
45-TUB3	14	21774132	38859355	12248	0.0015
45-TUB3	14	38860172	38861102	2	-0.3777
45-TUB3	14	38861500	78091503	29698	-0.0002
45-TUB3	14	78091660	78093428	2	-0.3861
45-TUB3	14	78104878	105999469	24403	0.0014
45-TUB3	15	20005287	102520751	61751	0.003
45-TUB3	16	653925	70284784	38075	-0.0096
45-TUB3	16	70285901	70352401	37	-0.132
45-TUB3	16	70356746	89382880	19515	-0.0029
45-TUB3	17	978653	81060040	52980	-0.0137
45-TUB3	18	326772	14548204	12469	-0.0002
45-TUB3	18	14549799	14550375	5	-0.4192
45-TUB3	18	14552241	78015180	44178	0.008
45-TUB3	19	287225	17252383	12705	-0.0385
45-TUB3	19	17252477	17252478	2	-0.4877
45-TUB3	19	17256698	58881109	26436	-0.0242
45-TUB3	2	481016	29285713	23680	0.001
45-TUB3	2	29285987	29286072	2	-0.3646
45-TUB3	2	29286134	38300431	7004	-0.0007
45-TUB3	2	38301735	38302923	4	-0.2342
45-TUB3	2	38303095	84537784	35453	0.0023
45-TUB3	2	84539646	84542146	3	0.2842
45-TUB3	2	84543351	121136407	17483	-0.0018
45-TUB3	2	121137382	121140959	5	-0.3114
45-TUB3	2	121141009	121825215	682	-0.0035
45-TUB3	2	121827235	121827775	3	-0.4292
45-TUB3	2	121828211	152615533	19137	0.0056
45-TUB3	2	152617603	152619186	3	-0.2118
45-TUB3	2	152619519	207660463	36263	0.0046
45-TUB3	2	207662531	207666865	7	0.1996
45-TUB3	2	207669062	224182313	13223	0.0035
45-TUB3	2	224183092	224191696	8	-0.1818
45-TUB3	2	224191848	242476825	16090	-0.0011
45-TUB3	20	454179	62219837	48466	-0.0003
45-TUB3	21	10699687	47681041	26635	0.0082
45-TUB3	22	17416147	42518512	16193	-0.0118
45-TUB3	22	42522638	42522662	2	-0.7281
45-TUB3	22	42536917	49336423	8184	-0.0061
45-TUB3	3	2212759	32782544	25369	0.0044
45-TUB3	3	32784476	32864071	59	-0.1023
45-TUB3	3	32864507	90318031	40288	0.0034
45-TUB3	3	90318623	90501225	81	-0.143
45-TUB3	3	93735023	171756932	52534	0.0069
45-TUB3	3	171757416	171758068	2	-0.3148
45-TUB3	3	171760427	197531212	18826	-0.0009
45-TUB3	4	1054159	57635923	41916	0.0025
45-TUB3	4	57636878	57793423	129	-0.0945
45-TUB3	4	57794177	112234774	36852	0.0053
45-TUB3	4	112238706	112241762	4	-0.6838
45-TUB3	4	112243172	118257841	3934	0.0093
45-TUB3	4	118262620	118265683	2	-0.4131
45-TUB3	4	118269996	188757128	48737	0.0058
45-TUB3	5	14159	13261832	11477	0.0035
45-TUB3	5	13262533	13262573	2	-0.5231
45-TUB3	5	13263500	67465803	33896	0.0036
45-TUB3	5	67466447	67471549	6	-0.2576
45-TUB3	5	67473708	180346363	82121	0.0014
45-TUB3	6	108666	7327846	6728	0.0029
45-TUB3	6	7328267	7330180	5	-0.2326
45-TUB3	6	7331318	107313768	74437	0.0025
45-TUB3	6	107313977	107506459	184	-0.0753
45-TUB3	6	107506631	151676908	31790	0.0031
45-TUB3	6	151677358	151677358	2	0.3333
45-TUB3	6	151677359	170901861	15550	0.0021
45-TUB3	7	41421	4653037	3358	-0.0131
45-TUB3	7	4653328	4653588	3	-0.3392
45-TUB3	7	4653735	6488843	1432	-0.0423
45-TUB3	7	6489614	6492046	2	-0.4649
45-TUB3	7	6492161	75663290	46530	0.004
45-TUB3	7	75664539	75667569	8	-0.3784
45-TUB3	7	75670531	152612352	49339	0.0007
45-TUB3	7	152613188	152617739	6	-0.301
45-TUB3	7	152618954	158385223	5325	-0.0024
45-TUB3	8	617790	1304999	502	0.0078
45-TUB3	8	1305163	1306866	9	0.1878
45-TUB3	8	1306920	146301427	103553	0.0012
45-TUB3	9	790141	13811890	9797	0.0081
45-TUB3	9	13812037	13812747	3	0.3148
45-TUB3	9	13812991	24145155	10134	0.0077
45-TUB3	9	24146203	24150034	5	-0.3694
45-TUB3	9	24152518	127260108	55909	0.0015
45-TUB3	9	127261893	127262864	2	-0.4862
45-TUB3	9	127264457	141101939	11250	-0.0115
45-TUB3	X	3155141	12281162	2265	-0.0251
45-TUB3	X	12282226	12287502	5	0.2535
45-TUB3	X	12289937	12669540	295	0.003
45-TUB3	X	12672743	12673082	3	0.3138
45-TUB3	X	12673545	23663900	4071	-0.0251
45-TUB3	X	23670091	24157207	223	-0.1193
45-TUB3	X	24157207	44642307	8239	-0.0192
45-TUB3	X	44642862	44650253	9	-0.2976
45-TUB3	X	44650253	69512512	5525	-0.0503
45-TUB3	X	69512663	69567164	26	0.0711
45-TUB3	X	69567441	154903937	17723	-0.0282
58-CRM1	1	3218500	44879221	33550	-0.0057
58-CRM1	1	44881178	44882382	7	0.2295
58-CRM1	1	44883714	235742718	120080	-0.0141
58-CRM1	1	235743984	235747994	2	-0.5861
58-CRM1	1	235751775	247813465	10801	-0.0168
58-CRM1	10	412818	6245754	5672	-0.0164
58-CRM1	10	6245919	6246431	3	0.4259
58-CRM1	10	6246456	6287865	78	0.0139
58-CRM1	10	6288042	6288869	2	0.4212
58-CRM1	10	6289710	11481180	5452	-0.0174
58-CRM1	10	11481812	11482049	2	-0.6789
58-CRM1	10	11482263	58121007	31661	-0.0181
58-CRM1	10	58121032	58121032	2	-0.6037
58-CRM1	10	58121201	76361320	13335	-0.0172
58-CRM1	10	76372037	76374526	5	-0.4286
58-CRM1	10	76375316	87951953	9068	-0.0182
58-CRM1	10	87953705	87959563	12	-0.4069
58-CRM1	10	87960232	135508269	39438	-0.017
58-CRM1	11	194441	66236090	44861	-0.0145
58-CRM1	11	66237178	66241132	3	-0.3867
58-CRM1	11	66242520	134136844	56724	-0.0165
58-CRM1	12	889833	52812439	35800	0.0382
58-CRM1	12	52868042	52886513	25	0.2508
58-CRM1	12	52887699	133779375	59735	0.0381
58-CRM1	13	19448476	21727038	1151	-0.0189
58-CRM1	13	21728320	21732175	10	0.1537
58-CRM1	13	21732348	80679787	43902	-0.0199
58-CRM1	13	80683625	80687958	5	-0.3788
58-CRM1	13	80691352	114992075	27684	-0.02
58-CRM1	14	19000480	105999469	67754	0.0379
58-CRM1	15	20005287	102520751	61751	-0.0151
58-CRM1	16	653925	76714363	42629	0.0436
58-CRM1	16	76717061	76718635	4	-0.213
58-CRM1	16	76721283	87011918	13347	0.0404
58-CRM1	16	87012097	87012498	4	0.2773
58-CRM1	16	87012648	89382880	1643	0.0526
58-CRM1	17	978653	9867306	8050	-0.0108
58-CRM1	17	9868179	9869038	3	-0.3646
58-CRM1	17	9869248	40322494	14951	-0.0154
58-CRM1	17	40325475	40335086	4	0.2907
58-CRM1	17	40335090	40931054	310	-0.003
58-CRM1	17	40931243	40931243	2	0.5178
58-CRM1	17	40933174	70814749	20788	-0.0142
58-CRM1	17	70815133	70820207	10	-0.2875
58-CRM1	17	70827427	81060040	8862	-0.0103
58-CRM1	18	326772	27823698	18769	-0.0177
58-CRM1	18	27826653	27827586	3	-0.6073
58-CRM1	18	27828310	27959102	99	-0.0011
58-CRM1	18	27959676	27960133	2	-0.4231
58-CRM1	18	27962149	78015180	37779	-0.0186
58-CRM1	19	287225	1277070	860	-0.008
58-CRM1	19	1278198	1284173	4	-0.355
58-CRM1	19	1287387	2123516	524	-0.0084
58-CRM1	19	2125644	10819175	6950	0.0636
58-CRM1	19	10819967	12108540	776	-0.0095
58-CRM1	19	12115579	12798296	325	-0.0847
58-CRM1	19	12798863	58881109	29704	-0.0063
58-CRM1	2	481016	214890634	144815	-0.0186
58-CRM1	2	214891902	214897080	9	-0.3438
58-CRM1	2	214898533	235266280	17169	-0.0184
58-CRM1	2	235266531	235266564	2	-0.5813
58-CRM1	2	235271063	242476825	7055	-0.0144
58-CRM1	20	454179	62219837	48466	0.0426
58-CRM1	21	10699687	47681041	26635	-0.0839
58-CRM1	22	17416147	49336423	24379	-0.0182
58-CRM1	3	2212759	197531212	137159	-0.0189
58-CRM1	4	1054159	47492070	37840	0.038
58-CRM1	4	47496248	47496535	2	0.4032
58-CRM1	4	47496656	188757128	93732	0.0385
58-CRM1	5	14159	13261832	11477	0.0815
58-CRM1	5	13262533	13262573	2	-0.3462
58-CRM1	5	13263500	148205741	89002	0.0866
58-CRM1	5	148205927	148206473	5	0.3095
58-CRM1	5	148206646	150087245	1960	0.0952
58-CRM1	5	150088614	150088614	2	-0.2978
58-CRM1	5	150088627	180346363	25054	0.0849
58-CRM1	6	108666	26104280	23877	-0.0182
58-CRM1	6	26104446	26104448	2	-0.4456
58-CRM1	6	26104632	30994532	7443	-0.0135
58-CRM1	6	30994610	30994787	2	0.3841
58-CRM1	6	30995297	32893289	804	-0.006
58-CRM1	6	32894506	32894520	3	-0.3547
58-CRM1	6	32895580	45521449	12120	-0.014
58-CRM1	6	45522139	45522205	2	-0.5316
58-CRM1	6	45523412	170901861	84443	-0.02
58-CRM1	7	41421	30795146	24768	-0.014
58-CRM1	7	30795288	30795547	3	-0.4042
58-CRM1	7	30795694	153829392	76333	-0.0171
58-CRM1	7	153848754	153856780	2	-0.497
58-CRM1	7	153865066	158385223	4897	-0.0158
58-CRM1	8	617790	109275071	76816	-0.0195
58-CRM1	8	109277140	109282449	4	-0.4125
58-CRM1	8	109285107	146301427	27244	-0.019
58-CRM1	9	790141	8310859	6215	-0.0188
58-CRM1	9	8312169	8312318	2	-0.3934
58-CRM1	9	8313203	10064950	1585	-0.0203
58-CRM1	9	10065206	10065275	2	0.3958
58-CRM1	9	10066608	137853347	77155	-0.0152
58-CRM1	9	137854775	137856280	3	-0.3381
58-CRM1	9	137856876	141101939	2138	-0.0125
58-CRM1	X	3155141	9683354	1334	-0.0356
58-CRM1	X	9684299	9684952	7	-0.2342
58-CRM1	X	9685147	12449618	1052	-0.0326
58-CRM1	X	12450021	12453361	4	0.2216
58-CRM1	X	12453361	18186327	2165	-0.0271
58-CRM1	X	18191588	18320223	39	0.0665
58-CRM1	X	18321515	22372528	1328	-0.0334
58-CRM1	X	22373628	22376613	5	0.2205
58-CRM1	X	22377365	37186730	6044	-0.0321
58-CRM1	X	37189187	37271817	31	0.1007
58-CRM1	X	37279088	44094630	2835	-0.032
58-CRM1	X	44094685	44279637	63	0.0462
58-CRM1	X	44280034	86123694	10075	-0.0295
58-CRM1	X	86126034	86134715	2	0.4385
58-CRM1	X	86137503	88463003	1110	-0.0341
58-CRM1	X	88470091	89273868	164	0.0347
58-CRM1	X	89274533	89354875	50	-0.0515
58-CRM1	X	89360409	91422002	148	0.0536
58-CRM1	X	91428116	91544404	84	-0.0503
58-CRM1	X	91544540	92371476	212	0.0508
58-CRM1	X	92371835	111430071	4581	-0.0358
58-CRM1	X	111430696	111522810	55	0.0889
58-CRM1	X	111524090	145989730	5609	-0.0289
58-CRM1	X	145993000	146160419	23	0.0925
58-CRM1	X	146167484	154903937	1364	-0.0459
46-TUB2	1	3218500	45187423	33863	0.0202
46-TUB2	1	45187504	45187539	2	-0.6878
46-TUB2	1	45196587	106285653	43798	0.006
46-TUB2	1	106286217	106286250	2	-0.893
46-TUB2	1	106286316	194692140	43490	0
46-TUB2	1	194695468	194696083	2	-1.0099
46-TUB2	1	194697684	247813465	43283	0.001
46-TUB2	10	412818	135508269	104730	0.0018
46-TUB2	11	194441	134136844	101588	0.002
46-TUB2	12	889833	133779375	95560	-0.0074
46-TUB2	13	19448476	71316631	37096	-0.003
46-TUB2	13	71316896	71317519	3	-0.6955
46-TUB2	13	71317558	114992075	35653	-0.0021
46-TUB2	14	19000480	105999469	67754	-0.0004
46-TUB2	15	20005287	102520751	61751	0.0041
46-TUB2	16	653925	28617507	19021	0.0027
46-TUB2	16	28618318	28620752	4	-0.8083
46-TUB2	16	28628143	89382880	38602	0.0019
46-TUB2	17	978653	81060040	52980	0.0053
46-TUB2	18	326772	78015180	56652	0.0041
46-TUB2	19	287225	58881109	39143	0.0156
46-TUB2	2	481016	242476825	169050	-0.0012
46-TUB2	20	454179	25890819	19706	-0.003
46-TUB2	20	25890840	25896436	2	-1.0615
46-TUB2	20	25896449	62219837	28758	0.0062
46-TUB2	21	10699687	47681041	26635	0.0067
46-TUB2	22	17416147	49336423	24379	0.0147
46-TUB2	3	2212759	197531212	137159	0.0002
46-TUB2	4	1054159	188757128	131574	-0.0084
46-TUB2	5	14159	28494190	21302	-0.0089
46-TUB2	5	28494291	28494623	4	-0.6255
46-TUB2	5	28495829	108301460	49548	-0.0061
46-TUB2	5	108304246	108308791	3	-1.0209
46-TUB2	5	108310017	180346363	56645	-0.0038
46-TUB2	6	108666	170901861	128696	-0.0016
46-TUB2	7	41421	158385223	106003	0.0052
46-TUB2	8	617790	84830696	60927	-0.0024
46-TUB2	8	84830735	84831091	2	-0.8129
46-TUB2	8	84832405	146301427	43135	-0.0028
46-TUB2	9	790141	141101939	87100	0.0007
46-TUB2	X	3155141	23775091	6719	0.0149
46-TUB2	X	23778127	23780798	3	0.4332
46-TUB2	X	23780852	122994722	26538	0.01
46-TUB2	X	122995409	123082914	23	0.2371
46-TUB2	X	123095753	153026306	4920	0.0038
46-TUB2	X	153027633	153070999	17	0.189
46-TUB2	X	153071351	154903937	164	-0.0048
19-RA1	1	3218500	247813465	164440	0.0006
19-RA1	10	412818	104697707	77533	-0.0039
19-RA1	10	104701187	104753675	22	0.2157
19-RA1	10	104770702	135126877	27087	-0.0011
19-RA1	10	135129012	135141572	9	0.2284
19-RA1	10	135145751	135508269	79	0.0203
19-RA1	11	194441	127288860	95312	-0.0009
19-RA1	11	127290881	127291147	2	-0.5659
19-RA1	11	127291567	134136844	6274	0.008
19-RA1	12	889833	81349048	56908	-0.0053
19-RA1	12	81350553	81357078	6	-0.5086
19-RA1	12	81363397	133779375	38646	-0.0018
19-RA1	13	19448476	29537926	8068	0.0067
19-RA1	13	29538865	29541387	3	-0.3244
19-RA1	13	29543492	38047676	7654	0.0018
19-RA1	13	38048439	38048940	2	0.5353
19-RA1	13	38050826	78141289	27421	-0.0006
19-RA1	13	78146301	78146301	2	-0.5365
19-RA1	13	78146532	92710170	9467	0.0019
19-RA1	13	92711687	92713692	4	-0.6614
19-RA1	13	92716626	114992075	20131	0.0049
19-RA1	14	19000480	49938531	19514	0.0046
19-RA1	14	49940837	49941403	3	-0.5296
19-RA1	14	49945241	105999469	48237	0.0011
19-RA1	15	20005287	58019273	24177	-0.0073
19-RA1	15	58019605	58019674	2	-0.502
19-RA1	15	58019728	61667898	4387	-0.0051
19-RA1	15	61667915	61669232	2	-0.5365
19-RA1	15	61672542	91369617	22802	-0.0103
19-RA1	15	91369631	91369701	2	-0.6
19-RA1	15	91370603	102520751	10379	-0.0033
19-RA1	16	653925	5410021	3679	0.0076
19-RA1	16	5427729	5428629	3	-1.3978
19-RA1	16	5431220	89382880	53945	0.0079
19-RA1	17	978653	20438173	14058	-0.003
19-RA1	17	20456522	20459947	3	0.2996
19-RA1	17	20463248	46652885	12055	-0.0119
19-RA1	17	46653332	46653332	2	0.4063
19-RA1	17	46653602	55973984	7199	-0.0011
19-RA1	17	55979696	55980331	2	-0.5407
19-RA1	17	55980511	70815133	10790	-0.0044
19-RA1	17	70815357	70820207	9	-0.2639
19-RA1	17	70827427	81060040	8862	-0.0133
19-RA1	18	326772	14548204	12469	0.0021
19-RA1	18	14549799	14550375	5	-0.3538
19-RA1	18	14552241	78015180	44178	0.0021
19-RA1	19	287225	32011548	19217	-0.0033
19-RA1	19	32012510	32015704	2	-0.4556
19-RA1	19	32017428	49020527	12010	-0.0015
19-RA1	19	49021748	49114236	114	0.215
19-RA1	19	49114383	55098336	4254	-0.0109
19-RA1	19	55098361	55100633	6	0.2277
19-RA1	19	55100686	58881109	3540	0.0008
19-RA1	2	481016	100202816	70045	0.0015
19-RA1	2	100205498	100205498	2	-0.6689
19-RA1	2	100206802	241909715	98441	0.0013
19-RA1	2	241910590	241912016	4	-0.3868
19-RA1	2	241912029	242476825	558	-0.0071
19-RA1	20	454179	23345844	18376	0.0029
19-RA1	20	23345950	23345950	2	-0.5235
19-RA1	20	23346316	31714837	2662	0.0083
19-RA1	20	31715869	31720712	4	-0.3414
19-RA1	20	31720737	34090519	1274	-0.0061
19-RA1	20	34091675	34096816	3	0.6596
19-RA1	20	34097353	62219837	26145	-0.0042
19-RA1	21	10699687	47681041	26635	-0.0068
19-RA1	22	17416147	49336423	24379	-0.0044
19-RA1	3	2212759	192777710	133897	0.0008
19-RA1	3	192779616	192782294	2	-2.1081
19-RA1	3	192783354	196277499	2911	-0.0002
19-RA1	3	196278284	196279570	3	-0.3981
19-RA1	3	196280669	197531212	346	0.001
19-RA1	4	1054159	112234774	78897	0.0014
19-RA1	4	112238706	112241762	4	0.4915
19-RA1	4	112243172	188757128	52673	0.0017
19-RA1	5	14159	6494496	5801	0.0042
19-RA1	5	6494933	6494933	2	-0.4937
19-RA1	5	6494989	180346363	121699	0.0002
19-RA1	6	108666	30994010	31319	0.0053
19-RA1	6	30994114	30994787	5	-0.4331
19-RA1	6	30995297	31169891	644	-0.0028
19-RA1	6	31170014	31170020	3	0.3837
19-RA1	6	31170227	36700937	4054	-0.011
19-RA1	6	36701408	36702016	2	-0.4495
19-RA1	6	36702284	170901861	92669	0.0019
19-RA1	7	41421	100364679	66675	0.0019
19-RA1	7	100365509	100367573	4	0.3374
19-RA1	7	100371114	158385223	39324	0.0022
19-RA1	8	617790	16732246	13327	0.0064
19-RA1	8	16733919	16735388	4	-0.3533
19-RA1	8	16737512	108752864	63113	-0.0002
19-RA1	8	108753147	108753176	2	-0.5227
19-RA1	8	108753299	131898241	16915	-0.0007
19-RA1	8	131902857	131909934	9	-0.4098
19-RA1	8	131911994	146301427	10694	0.0047
19-RA1	9	790141	8313681	6219	0.0056
19-RA1	9	8313698	8313816	2	0.4953
19-RA1	9	8314988	130402180	71667	-0.0019
19-RA1	9	130404935	130408338	3	-0.4711
19-RA1	9	130413023	141101939	9209	-0.0111
19-RA1	X	3155141	5972157	316	0.014
19-RA1	X	5973034	5973034	2	0.4732
19-RA1	X	5973851	8163965	307	-0.0048
19-RA1	X	8164785	8724873	46	0.1405
19-RA1	X	8726376	9419271	451	-0.0168
19-RA1	X	9421543	9455901	34	0.155
19-RA1	X	9456008	12996475	1499	-0.007
19-RA1	X	12997759	12998662	5	0.2846
19-RA1	X	13002102	13891499	575	0.0057
19-RA1	X	13894378	13898265	7	-0.2
19-RA1	X	13898265	16848598	904	0.0192
19-RA1	X	16851556	16891997	24	-0.106
19-RA1	X	16894915	22051091	1451	-0.0042
19-RA1	X	22053371	22053371	2	0.4841
19-RA1	X	22055438	22566525	484	0.0041
19-RA1	X	22568002	22568002	2	-0.465
19-RA1	X	22568308	22588669	30	0.0062
19-RA1	X	22588669	22595020	8	0.1539
19-RA1	X	22595538	22669855	74	-0.0176
19-RA1	X	22672011	22686985	13	-0.1616
19-RA1	X	22688577	22737717	36	-0.0151
19-RA1	X	22739145	22760288	22	0.106
19-RA1	X	22760691	22781467	38	-0.0053
19-RA1	X	22784554	22791777	9	-0.1752
19-RA1	X	22792857	26694356	1312	0.027
19-RA1	X	26702938	26712564	4	0.3234
19-RA1	X	26713002	28889124	692	0.0232
19-RA1	X	28890880	28928650	21	-0.0578
19-RA1	X	28939154	29767215	358	0.0666
19-RA1	X	29774034	29824189	35	0.1197
19-RA1	X	29825768	30535546	381	0.0132
19-RA1	X	30539162	30597320	37	-0.0989
19-RA1	X	30600304	44458982	5844	0.0047
19-RA1	X	44464978	44470163	2	-0.474
19-RA1	X	44470163	47423799	1273	0.0189
19-RA1	X	47425058	47454598	30	0.1525
19-RA1	X	47455240	111431290	15007	0.0121
19-RA1	X	111433077	111513147	49	0.187
19-RA1	X	111514180	112197450	129	0.0133
19-RA1	X	112217456	112388928	18	0.1438
19-RA1	X	112389683	113749494	153	-0.0085
19-RA1	X	113766557	113977958	94	-0.0905
19-RA1	X	113980568	115175748	100	-0.0107
19-RA1	X	115213211	115475543	45	0.0746
19-RA1	X	115478048	115622273	37	-0.036
19-RA1	X	115622796	115829663	17	0.1774
19-RA1	X	115831573	123285443	1360	-0.0013
19-RA1	X	123298002	123461240	49	0.1096
19-RA1	X	123466526	123506562	15	-0.1108
19-RA1	X	123513158	123686341	122	0.0803
19-RA1	X	123688200	123738797	45	-0.1189
19-RA1	X	123739561	128328312	529	0.0048
19-RA1	X	128328926	128349532	9	0.2335
19-RA1	X	128353962	128369774	8	0.1358
19-RA1	X	128370417	153231352	4145	0.011
19-RA1	X	153247722	153247954	5	0.3709
19-RA1	X	153248248	154903937	120	-0.0394
34-SEGA1	1	3218500	247813465	164440	-0.0019
34-SEGA1	10	412818	38790717	34740	-0.0032
34-SEGA1	10	38792512	38903858	30	-0.2661
34-SEGA1	10	38909558	58939858	8494	0.0047
34-SEGA1	10	58939950	58940234	3	-0.3462
34-SEGA1	10	58940379	112572856	39794	-0.0024
34-SEGA1	10	112572873	112572930	2	-0.4977
34-SEGA1	10	112573070	135508269	21667	0.0008
34-SEGA1	11	194441	134136844	101588	0.0025
34-SEGA1	12	889833	133779375	95560	-0.0014
34-SEGA1	13	19448476	21727038	1151	0.0078
34-SEGA1	13	21728320	21732175	10	0.2035
34-SEGA1	13	21732348	38047676	14564	0.0077
34-SEGA1	13	38048439	38050826	3	0.3607
34-SEGA1	13	38051221	114992075	57024	0.0047
34-SEGA1	14	19000480	75520532	40857	-0.0005
34-SEGA1	14	75523382	75525449	3	-0.4207
34-SEGA1	14	75529619	105999469	26894	-0.0017
34-SEGA1	15	20005287	25415565	1129	0.0008
34-SEGA1	15	25416057	25485765	37	0.0872
34-SEGA1	15	25486837	54889654	20768	-0.0021
34-SEGA1	15	54891474	54892615	6	-0.3382
34-SEGA1	15	54896600	102520751	39811	-0.0099
34-SEGA1	16	653925	86068776	54169	-0.0011
34-SEGA1	16	86069409	86069620	2	-0.4682
34-SEGA1	16	86069710	89382880	3456	-0.008
34-SEGA1	17	978653	81060040	52980	-0.0105
34-SEGA1	18	326772	78015180	56652	0.0058
34-SEGA1	19	287225	49342188	31529	-0.0065
34-SEGA1	19	49342269	49342400	2	-0.6282
34-SEGA1	19	49342536	49533380	126	-0.0126
34-SEGA1	19	49534958	49540305	3	-0.6851
34-SEGA1	19	49544629	58881109	7483	-0.0071
34-SEGA1	2	481016	35253975	28774	0.0056
34-SEGA1	2	35257868	35258874	2	-0.6084
34-SEGA1	2	35260407	51925954	13749	0.0006
34-SEGA1	2	51926599	51926904	5	-0.3312
34-SEGA1	2	51927918	117963149	38800	0.0053
34-SEGA1	2	117968598	118088281	76	-0.3948
34-SEGA1	2	118089255	118389164	102	-0.3243
34-SEGA1	2	118418169	172412616	35801	0.007
34-SEGA1	2	172412907	172413018	2	-0.4761
34-SEGA1	2	172413870	241385584	50794	0.0016
34-SEGA1	2	241385681	241385823	4	0.2861
34-SEGA1	2	241386262	242476825	941	0.0027
34-SEGA1	20	454179	62219837	48466	-0.0033
34-SEGA1	21	10699687	47681041	26635	-0.0048
34-SEGA1	22	17416147	49336423	24379	-0.0164
34-SEGA1	3	2212759	65117775	48264	0.0015
34-SEGA1	3	65118014	65118602	2	-0.6105
34-SEGA1	3	65121210	128648117	42459	0.0048
34-SEGA1	3	128648533	128665013	6	-0.3261
34-SEGA1	3	128666029	157547513	19750	0.0035
34-SEGA1	3	157550501	157551988	2	0.4049
34-SEGA1	3	157552163	197531212	26676	0.0035
34-SEGA1	4	1054159	29036096	24708	0.0098
34-SEGA1	4	29036965	29041961	8	-0.4263
34-SEGA1	4	29046548	61451263	20074	0.0072
34-SEGA1	4	61451781	61451795	2	-0.4622
34-SEGA1	4	61454285	112234774	34105	0.0073
34-SEGA1	4	112238706	112241762	4	-0.5228
34-SEGA1	4	112243172	188757128	52673	0.0082
34-SEGA1	5	14159	180346363	127502	0.0042
34-SEGA1	6	108666	72037276	58406	-0.0061
34-SEGA1	6	72039761	72043760	4	-0.4513
34-SEGA1	6	72054347	170901861	70286	0.0058
34-SEGA1	7	41421	2034017	965	0.0081
34-SEGA1	7	2035991	2036099	2	0.5164
34-SEGA1	7	2039594	25980231	19950	0.0112
34-SEGA1	7	25982015	25982367	2	-0.4284
34-SEGA1	7	25983445	45478362	15064	0.0029
34-SEGA1	7	45481896	45484246	4	-0.4327
34-SEGA1	7	45488987	84001415	21409	0.0063
34-SEGA1	7	84002578	84010005	6	0.2576
34-SEGA1	7	84010072	158385223	48601	0.0066
34-SEGA1	8	617790	146301427	104064	0.0032
34-SEGA1	9	790141	141101939	87100	-0.0024
34-SEGA1	X	3155141	49061742	16816	-0.0414
34-SEGA1	X	49061742	49082499	11	-0.2118
34-SEGA1	X	49082738	104472224	13355	-0.0396
34-SEGA1	X	104476461	104600013	44	0.0667
34-SEGA1	X	104600253	111417005	1106	-0.0293
34-SEGA1	X	111430071	111522624	55	0.0941
34-SEGA1	X	111522810	154903937	6997	-0.0419
41-TUB1	1	3218500	32402925	24299	0.0174
41-TUB1	1	32404998	32410482	5	-0.3264
41-TUB1	1	32412538	247813465	140136	0.0034
41-TUB1	10	412818	58121007	42870	0.0019
41-TUB1	10	58121032	58121032	2	-0.6287
41-TUB1	10	58121201	79582837	15771	0.0016
41-TUB1	10	79584274	79584947	2	-0.4608
41-TUB1	10	79585848	135508269	46085	0.0022
41-TUB1	11	194441	134136844	101588	0.0012
41-TUB1	12	889833	133779375	95560	-0.0026
41-TUB1	13	19448476	95195078	54740	-0.0033
41-TUB1	13	95197273	95201073	5	-0.3257
41-TUB1	13	95201276	114992075	18007	-0.0018
41-TUB1	14	19000480	105999469	67754	0.0006
41-TUB1	15	20005287	46145789	15072	0.0044
41-TUB1	15	46149594	46287081	113	-0.2784
41-TUB1	15	46288483	79232529	26678	0.0056
41-TUB1	15	79233793	79234268	2	-0.4354
41-TUB1	15	79234470	102520751	19886	0.0055
41-TUB1	16	653925	28617507	19021	0.009
41-TUB1	16	28618318	28620752	4	-0.5156
41-TUB1	16	28628143	89382880	38602	0.0029
41-TUB1	17	978653	70814749	44108	0.0074
41-TUB1	17	70815133	70820207	10	-0.2201
41-TUB1	17	70827427	81060040	8862	0.0109
41-TUB1	18	326772	78015180	56652	-0.0007
41-TUB1	19	287225	34210782	21032	0.0121
41-TUB1	19	34212157	34235221	31	0.1971
41-TUB1	19	34237010	58881109	18080	0.0168
41-TUB1	2	481016	48891158	40288	-0.0002
41-TUB1	2	48891218	48891284	2	-0.5053
41-TUB1	2	48891287	242476825	128760	-0.0005
41-TUB1	20	454179	62219837	48466	0.0048
41-TUB1	21	10699687	15694871	324	-0.0142
41-TUB1	21	15696202	15697042	3	-0.3628
41-TUB1	21	15697243	47681041	26308	0.0023
41-TUB1	22	17416147	17435393	24	0.1651
41-TUB1	22	17436762	49336423	24355	0.0129
41-TUB1	3	2212759	197531212	137159	-0.0017
41-TUB1	4	1054159	180917903	125365	-0.0051
41-TUB1	4	180918453	180918454	2	-0.4791
41-TUB1	4	180918533	188757128	6207	-0.0046
41-TUB1	5	14159	13261832	11477	-0.0039
41-TUB1	5	13262533	13262573	2	-0.5115
41-TUB1	5	13263500	117445263	66380	-0.0059
41-TUB1	5	117448233	117457774	9	-0.322
41-TUB1	5	117462477	149629116	24134	-0.0028
41-TUB1	5	149631413	149632955	2	-0.4782
41-TUB1	5	149633521	180346363	25498	-0.0003
41-TUB1	6	108666	170901861	128696	-0.0018
41-TUB1	7	41421	155278759	102885	0.0012
41-TUB1	7	155278901	155279505	3	-0.3994
41-TUB1	7	155280528	158385223	3115	-0.0005
41-TUB1	8	617790	146301427	104064	-0.0017
41-TUB1	9	790141	141101939	87100	0.0014
41-TUB1	X	3155141	32093078	10326	-0.0152
41-TUB1	X	32093806	32110438	19	0.278
41-TUB1	X	32111579	32793146	627	-0.0147
41-TUB1	X	32794053	32813129	14	0.1239
41-TUB1	X	32818623	83274784	13106	-0.0181
41-TUB1	X	83277983	83428236	48	0.0789
41-TUB1	X	83429667	123690728	9387	-0.0189
41-TUB1	X	123691466	123713861	36	0.1252
41-TUB1	X	123733364	154903937	4821	-0.0211
84-TUB1	1	3218500	158726953	94704	-0.0022
84-TUB1	1	158727338	158727997	2	-0.5362
84-TUB1	1	158728226	247813465	69734	0.0011
84-TUB1	10	412818	135508269	104730	-0.0007
84-TUB1	11	194441	791462	267	-0.0137
84-TUB1	11	793502	845077	64	-0.093
84-TUB1	11	845467	2150381	847	-0.0153
84-TUB1	11	2150697	2170773	43	-0.1102
84-TUB1	11	2171601	98709757	70409	-0.0019
84-TUB1	11	98709912	98712782	3	0.3369
84-TUB1	11	98713041	109512394	7472	0.0009
84-TUB1	11	109512604	109515991	3	-0.3219
84-TUB1	11	109516969	134136844	22480	-0.006
84-TUB1	12	889833	133779375	95560	-0.0021
84-TUB1	13	19448476	100615365	59641	0.0044
84-TUB1	13	100616363	100646170	37	-0.0883
84-TUB1	13	100646288	114992075	13074	0
84-TUB1	14	19000480	105999469	67754	-0.0015
84-TUB1	15	20005287	54891474	21935	-0.0009
84-TUB1	15	54891667	54892583	4	-0.3542
84-TUB1	15	54892615	65518664	9867	0.0009
84-TUB1	15	65522635	65538115	6	-0.4516
84-TUB1	15	65539864	102520751	29939	-0.0027
84-TUB1	16	653925	89382880	57627	-0.0036
84-TUB1	17	978653	42173782	24072	-0.0086
84-TUB1	17	42175073	42180553	4	-0.3451
84-TUB1	17	42180861	81060040	28904	-0.0093
84-TUB1	18	326772	78015180	56652	0.0034
84-TUB1	19	287225	58881109	39143	-0.01
84-TUB1	2	481016	33369582	27006	-0.0026
84-TUB1	2	33370516	33381113	10	-0.2863
84-TUB1	2	33382769	66184472	25519	0.001
84-TUB1	2	66188209	66196670	6	-0.2976
84-TUB1	2	66196726	242476825	116509	-0.0011
84-TUB1	20	454179	62219837	48466	-0.004
84-TUB1	21	10699687	26675308	8152	0.0029
84-TUB1	21	26678416	26684128	3	-0.357
84-TUB1	21	26686013	47681041	18480	-0.0003
84-TUB1	22	17416147	49336423	24379	-0.0093
84-TUB1	3	2212759	189563530	131089	0.0017
84-TUB1	3	189564427	189564774	2	-0.4137
84-TUB1	3	189565167	197531212	6068	0.001
84-TUB1	4	1054159	65723229	47385	0.0033
84-TUB1	4	65731865	66153636	268	-0.3266
84-TUB1	4	66161336	188757128	83921	0.006
84-TUB1	5	14159	180346363	127502	0.0013
84-TUB1	6	108666	26206351	24162	0.0043
84-TUB1	6	26207175	26207190	2	-0.4495
84-TUB1	6	26207435	115074623	62579	0.0015
84-TUB1	6	115075462	115076351	2	-0.4811
84-TUB1	6	115077239	170901861	41951	0.0034
84-TUB1	7	41421	158385223	106003	0.0024
84-TUB1	8	617790	146301427	104064	0.0012
84-TUB1	9	790141	141101939	87100	-0.0014
84-TUB1	X	3155141	13408198	2840	0.0129
84-TUB1	X	13408818	13442669	27	0.1227
84-TUB1	X	13442742	21738033	2606	0.0221
84-TUB1	X	21740302	21813178	33	-0.0774
84-TUB1	X	21816938	29244493	2980	0.0211
84-TUB1	X	29245608	29258685	17	0.1628
84-TUB1	X	29260592	31991040	1601	0.0102
84-TUB1	X	31991420	31993673	5	0.235
84-TUB1	X	31994227	40361584	3299	0.023
84-TUB1	X	40367726	40372590	6	-0.192
84-TUB1	X	40373434	47124396	2713	0.0311
84-TUB1	X	47131815	47194851	41	0.1076
84-TUB1	X	47196267	47444628	146	0.0214
84-TUB1	X	47444985	47448307	10	0.2008
84-TUB1	X	47450276	52891928	1323	0.0214
84-TUB1	X	52891961	53131738	45	-0.0741
84-TUB1	X	53132776	77253062	4706	0.0213
84-TUB1	X	77254983	77312285	11	0.1878
84-TUB1	X	77361215	100361155	7002	0.028
84-TUB1	X	100364052	100431445	20	-0.1153
84-TUB1	X	100432212	111417005	1901	0.0167
84-TUB1	X	111430071	111445028	18	-0.0708
84-TUB1	X	111445375	123563057	2086	0.0221
84-TUB1	X	123563939	123588245	17	0.1593
84-TUB1	X	123588697	123686341	70	0.0056
84-TUB1	X	123688200	123739561	46	-0.0939
84-TUB1	X	123741040	124422954	73	0.056
84-TUB1	X	124425646	124456694	6	-0.1882
84-TUB1	X	124466757	154903937	4736	0.0214
04-RA1	1	3218500	247813465	164440	0.0056
04-RA1	10	412818	135508269	104730	-0.0004
04-RA1	11	194441	105921935	76825	0.0051
04-RA1	11	105922199	105922719	2	-0.9756
04-RA1	11	105922826	134136844	24761	-0.006
04-RA1	12	889833	133779375	95560	-0.0089
04-RA1	13	19448476	114992075	72752	0.0014
04-RA1	14	19000480	105999469	67754	0.0006
04-RA1	15	20005287	102520751	61751	-0.001
04-RA1	16	653925	89382880	57627	0.0011
04-RA1	17	978653	12430986	10250	0.0014
04-RA1	17	12431003	12432368	2	-1.1043
04-RA1	17	12434464	63028839	26909	-0.0032
04-RA1	17	63030783	63037070	10	-0.3671
04-RA1	17	63039862	66796926	3199	0.0023
04-RA1	17	66797182	66797362	2	-0.8125
04-RA1	17	66798197	81060040	12608	0.0094
04-RA1	18	326772	78015180	56652	0.005
04-RA1	19	287225	58881109	39143	0.0257
04-RA1	2	481016	242476825	169050	-0.0039
04-RA1	20	454179	62219837	48466	-0.0013
04-RA1	21	10699687	47681041	26635	0.009
04-RA1	22	17416147	42767646	16373	0.0073
04-RA1	22	42769423	42769652	2	1.1519
04-RA1	22	42770546	49336423	8004	0.0202
04-RA1	3	2212759	197531212	137159	-0.0021
04-RA1	4	1054159	188757128	131574	-0.0028
04-RA1	5	14159	36339536	27519	-0.006
04-RA1	5	36343339	36346515	6	-0.5727
04-RA1	5	36346546	180346363	99977	-0.0059
04-RA1	6	108666	170901861	128696	-0.0012
04-RA1	7	41421	158385223	106003	0.0082
04-RA1	8	617790	1304999	502	0.019
04-RA1	8	1305163	1306920	10	-0.4586
04-RA1	8	1308026	146301427	103552	-0.0034
04-RA1	9	790141	94108757	49641	-0.0024
04-RA1	9	94113199	94117512	2	-1.093
04-RA1	9	94118106	141101939	37457	0.0081
04-RA1	X	3155141	154903937	38384	0.0064
04-RA2	1	3218500	96349234	70865	0.0148
04-RA2	1	96351238	96351754	2	-0.9061
04-RA2	1	96352488	97918306	1203	-0.0006
04-RA2	1	97919564	97921434	8	-0.405
04-RA2	1	97922605	159418230	23136	-0.0012
04-RA2	1	159421335	159429871	3	-0.7635
04-RA2	1	159431447	159470601	26	0.0452
04-RA2	1	159471386	159482209	9	-0.3188
04-RA2	1	159486328	177691402	14615	0.0039
04-RA2	1	177698515	177700306	6	-0.7254
04-RA2	1	177702841	238733753	46855	0.0015
04-RA2	1	238734997	238736055	6	-0.645
04-RA2	1	238738542	247813465	7706	0.0139
04-RA2	10	412818	28259576	26571	0.0183
04-RA2	10	28265143	28270218	3	-0.8443
04-RA2	10	28270612	29575046	1470	0.0268
04-RA2	10	29576177	29576828	3	-0.6896
04-RA2	10	29577141	38743490	6675	0.0164
04-RA2	10	38774749	38869314	36	0.3511
04-RA2	10	38871868	54364780	5894	-0.0079
04-RA2	10	54367929	54372399	9	-0.3629
04-RA2	10	54373291	54561593	185	-0.01
04-RA2	10	54561643	54562117	2	-0.9535
04-RA2	10	54562306	78208320	16612	-0.0035
04-RA2	10	78208833	78209331	2	-0.9051
04-RA2	10	78213486	83860097	4592	-0.0124
04-RA2	10	83860692	83861185	2	-0.8742
04-RA2	10	83865764	85161401	882	-0.0086
04-RA2	10	85163584	85178687	8	-0.5043
04-RA2	10	85179041	135508269	41784	0.0039
04-RA2	11	194441	23829202	21026	0.0045
04-RA2	11	23831426	23832278	3	-0.8508
04-RA2	11	23833286	29520379	3949	-0.0028
04-RA2	11	29520686	29521581	2	-1.1718
04-RA2	11	29522254	86973437	35193	0.0036
04-RA2	11	86974576	86976702	4	-0.6528
04-RA2	11	86979874	90940427	4009	-0.0362
04-RA2	11	90940537	90949806	38	-0.4012
04-RA2	11	90949935	91231047	731	-0.0472
04-RA2	11	91231143	91233120	7	-0.6119
04-RA2	11	91233619	95389502	4250	0.0029
04-RA2	11	95395607	95398450	5	-0.5975
04-RA2	11	95401517	95501413	89	0.014
04-RA2	11	95502310	95503636	3	-0.6397
04-RA2	11	95503775	105958605	7539	-0.0207
04-RA2	11	105960562	105960721	3	-0.7525
04-RA2	11	105962546	107029951	787	-0.0181
04-RA2	11	107031714	107036629	5	-0.729
04-RA2	11	107037976	109321862	1394	0.0029
04-RA2	11	109325299	109369943	13	-0.3085
04-RA2	11	109376936	134136844	22538	-0.0026
04-RA2	12	889833	21421343	16804	-0.0128
04-RA2	12	21421655	21426087	12	-0.4852
04-RA2	12	21426223	24099064	2244	-0.0199
04-RA2	12	24099479	24100692	5	-0.6378
04-RA2	12	24101661	28598474	3915	0.0011
04-RA2	12	28603112	28610899	5	-0.7098
04-RA2	12	28611799	55267100	14872	-0.0032
04-RA2	12	55268160	55268407	2	-0.8795
04-RA2	12	55269972	70648916	11684	-0.0083
04-RA2	12	70649096	70664356	5	-0.5514
04-RA2	12	70668557	73059092	1636	-0.0189
04-RA2	12	73060382	73062245	3	-0.7242
04-RA2	12	73108071	73389741	120	-0.0089
04-RA2	12	73390084	73394315	6	-0.4899
04-RA2	12	73405043	74072269	406	-0.0462
04-RA2	12	74072956	74076967	5	-0.7888
04-RA2	12	74077317	75669525	981	-0.0468
04-RA2	12	75670549	75672663	5	-0.753
04-RA2	12	75681038	84143528	5969	-0.0248
04-RA2	12	84143898	84145222	2	-0.9814
04-RA2	12	84147226	133779375	36879	-0.0005
04-RA2	13	19448476	80548282	44925	-0.0069
04-RA2	13	80557706	80560128	5	-0.6319
04-RA2	13	80560495	88099091	4562	-0.0347
04-RA2	13	88099291	88102603	2	-1.1131
04-RA2	13	88102904	92923355	3309	-0.028
04-RA2	13	92923669	92923825	2	-1.0541
04-RA2	13	92923873	98084960	4376	0.0054
04-RA2	13	98085324	98085349	3	-0.6696
04-RA2	13	98085540	114992075	15568	0.0061
04-RA2	14	19000480	29695661	6094	-0.0078
04-RA2	14	29699411	29699502	2	-0.9179
04-RA2	14	29700996	37850363	6884	0.0122
04-RA2	14	37851980	37853336	3	-0.6863
04-RA2	14	37855871	47292437	4756	-0.0362
04-RA2	14	47295566	47309507	13	-0.4298
04-RA2	14	47309879	51720263	3352	-0.0018
04-RA2	14	51722127	51723138	8	-0.4577
04-RA2	14	51723540	72787016	17533	0.007
04-RA2	14	72788260	72789230	4	-0.6365
04-RA2	14	72790286	92244575	16060	0.005
04-RA2	14	92245122	92255381	14	-0.4171
04-RA2	14	92257408	105999469	13031	0.0014
04-RA2	15	20005287	47361680	15962	0.0054
04-RA2	15	47361698	47362238	2	-1.2775
04-RA2	15	47362763	98097687	42119	0.0079
04-RA2	15	98098165	98100316	3	-0.7983
04-RA2	15	98101385	102520751	3665	0.0041
04-RA2	16	653925	52923753	24539	0.0109
04-RA2	16	52925938	52926883	3	-0.7947
04-RA2	16	52927696	76442956	17824	0.0039
04-RA2	16	76443737	76457596	16	-0.2546
04-RA2	16	76458662	76512341	77	-0.0111
04-RA2	16	76512579	76513698	3	-0.6733
04-RA2	16	76514714	89382880	15165	0.0089
04-RA2	17	978653	20756495	14167	0.0062
04-RA2	17	20765739	20782742	21	-0.2527
04-RA2	17	20782975	81060040	38792	0.0036
04-RA2	18	326772	75585014	55085	0.0064
04-RA2	18	75597953	75600782	7	-0.4047
04-RA2	18	75602183	78015180	1560	0.0239
04-RA2	19	287225	58881109	39143	0.0254
04-RA2	2	481016	13483129	11704	0.0057
04-RA2	2	13484064	13487901	9	-0.5693
04-RA2	2	13490442	31731182	14832	-0.0044
04-RA2	2	31732361	31734166	4	-0.6097
04-RA2	2	31738219	31808300	50	-0.0075
04-RA2	2	31808504	31871121	20	-0.1805
04-RA2	2	31871583	52039658	15996	-0.0021
04-RA2	2	52040402	52047505	14	-0.3983
04-RA2	2	52048162	52058768	17	-0.0721
04-RA2	2	52059381	52066351	10	-0.4577
04-RA2	2	52068192	63014909	7747	-0.004
04-RA2	2	63018501	63020970	4	-0.6305
04-RA2	2	63022832	81454293	14099	-0.0063
04-RA2	2	81458479	81472962	16	-0.3483
04-RA2	2	81475038	105072888	9144	-0.0015
04-RA2	2	105075859	105076553	3	-0.7738
04-RA2	2	105083483	106096090	892	0.0064
04-RA2	2	106097072	106099018	4	-0.7563
04-RA2	2	106100032	127384774	12517	-0.0011
04-RA2	2	127387469	127388579	3	-0.7507
04-RA2	2	127390845	141373686	8724	-0.0047
04-RA2	2	141374829	141377440	2	-1.0746
04-RA2	2	141378970	143773171	2137	-0.0417
04-RA2	2	143781309	143781731	3	-0.9012
04-RA2	2	143782881	188202657	30166	-0.0105
04-RA2	2	188207245	188208130	3	-0.7467
04-RA2	2	188208716	188642322	249	-0.0643
04-RA2	2	188645579	188646228	5	-0.7073
04-RA2	2	188649476	189414106	260	-0.0222
04-RA2	2	189414364	189430325	4	-0.7365
04-RA2	2	189440591	199336392	5335	-0.0182
04-RA2	2	199337625	199339346	3	-0.7459
04-RA2	2	199340142	213921685	10312	0.0049
04-RA2	2	213923915	213926276	3	-0.804
04-RA2	2	213928673	242476825	24759	0.0051
04-RA2	20	454179	8065188	6545	0.005
04-RA2	20	8066702	8066824	2	-0.9667
04-RA2	20	8068232	62219837	41919	0.0066
04-RA2	21	10699687	24752694	6693	-0.0193
04-RA2	21	24754647	24755222	3	-0.9363
04-RA2	21	24756115	26599088	1406	-0.0125
04-RA2	21	26599401	26604302	2	-1.0752
04-RA2	21	26605567	47681041	18531	0.0159
04-RA2	22	17416147	49336423	24379	0.0148
04-RA2	3	2212759	82376775	61753	0.0019
04-RA2	3	82378451	82378810	2	-1.0275
04-RA2	3	82379731	90300979	3954	-0.0432
04-RA2	3	90305406	90501225	88	0.1861
04-RA2	3	93735023	94679788	484	-0.0202
04-RA2	3	94681040	94685069	5	-0.7578
04-RA2	3	94686912	98069257	1830	-0.0454
04-RA2	3	98072057	98083918	15	-0.363
04-RA2	3	98087516	98869960	544	-0.0021
04-RA2	3	98870339	98872593	5	-0.6767
04-RA2	3	98874997	103050974	2478	-0.0071
04-RA2	3	103051766	103052896	5	-0.5956
04-RA2	3	103053299	103653511	465	-0.0459
04-RA2	3	103654885	103655090	3	-0.9519
04-RA2	3	103656876	105670408	1486	-0.0363
04-RA2	3	105671329	105675433	7	-0.5343
04-RA2	3	105677747	114296725	6267	-0.0079
04-RA2	3	114297843	114300003	7	-0.9731
04-RA2	3	114300652	117838063	3174	-0.0157
04-RA2	3	117839587	117842925	5	-0.9072
04-RA2	3	117846019	153124222	25044	-0.001
04-RA2	3	153125092	153125692	4	-0.657
04-RA2	3	153127692	154983434	1173	-0.0043
[truncated: 9,857 more rows]
