# Supplementary material for: The genomic landscape of tuberous sclerosis complex
Source: Nat Commun. 2017 Jun 15;8:15816. doi: 10.1038/ncomms15816 (PMC5481739; doi:10.1038/ncomms15816)
Supplement: Supplementary Data 6 — RA-specific methylation. CpG probes methylated specifically in RAs are included. Genes that CpG probes map to, if any, are included ("---" indicates no linked genes). See Methods. [file ncomms15816-s7.xlsx]

## Sheet: Supp Data 6
Supplementary Data 6 RA-specific methylation.
Probe ID	Gene Symbol	Chr	Chr coordinate (bp)	01-MK1	65-NK1	68-NK1	64-NK1	67-NK1	69-NK1	70-NK1	66-NK1	71-NK1	05-RA1	05-RA2	10-RA1	01-RA1	18-RA1	14-RA1	06-RA1	02-RA2	17-RA1	12-RA1	11-RA1	08-RA1	02-RA1	16-RA1	15-RA1	13-RA1	07-RA1	19-RA1	03-RA2	03-RA1
cg10589443	SCRN1	7	30028281	0.339267	0.341567	0.228625	0.186618	0.198906	0.131227	0.18592	0.0998061	0.156061	0.0329724	0.0513088	0.13867	0.0770764	0.339909	0.699222	0.453313	0.690167	0.65678	0.722275	0.704432	0.722544	0.737599	0.752072	0.783653	0.792196	0.67173	0.776008	0.688196	0.749363
cg23735712	APBB2	4	40858984	0.0419665	0.0801973	0.0936496	0.0691964	0.0813812	0.0364014	0.0373918	0.0349373	0.0583121	0.0244648	0.0298159	0.0575655	0.0639136	0.358453	0.54275	0.253733	0.517094	0.526106	0.641761	0.623232	0.650819	0.76217	0.748753	0.707358	0.75959	0.648102	0.737717	0.750538	0.790186
cg19421526	CRTAC1	10	99734513	0.161859	0.313526	0.296493	0.161304	0.249364	0.11519	0.121805	0.148062	0.154766	0.297702	0.200461	0.165408	0.120241	0.177531	0.588991	0.309956	0.49706	0.453411	0.809664	0.51222	0.542823	0.684816	0.799029	0.606311	0.59218	0.628786	0.730664	0.700288	0.700108
cg17431280	GRLF1	19	47507461	0.134344	0.387809	0.156346	0.117979	0.0878355	0.0294501	0.0312459	0.0926738	0.157237	0.0690919	0.222903	0.115159	0.0307757	0.473109	0.469883	0.276409	0.430755	0.426955	0.716195	0.584993	0.556339	0.671964	0.634714	0.677921	0.619675	0.580055	0.662646	0.780087	0.779608
cg13029423	---	16	86549276	0.119452	0.136713	0.116028	0.153435	0.132861	0.0628597	0.107954	0.086089	0.0894685	0.0793232	0.0624179	0.265504	0.2527	0.353271	0.428624	0.331085	0.54692	0.464731	0.471071	0.60755	0.59893	0.653537	0.635334	0.669846	0.642366	0.618795	0.64036	0.723282	0.742403
cg07333274	---	16	86550407	0.190333	0.232906	0.211835	0.212665	0.265231	0.170073	0.108452	0.167685	0.124781	0.0838046	0.0970961	0.284421	0.275242	0.428073	0.483568	0.353269	0.527621	0.487883	0.616298	0.558545	0.576473	0.601323	0.605862	0.557798	0.616899	0.639433	0.612177	0.657395	0.689998
cg15089387	TSLP	5	110406661	0.154639	0.110413	0.164433	0.175706	0.197413	0.0995972	0.122779	0.128337	0.100914	0.0674706	0.0705814	0.23599	0.0868846	0.126507	0.321451	0.305221	0.447436	0.566138	0.43931	0.5961	0.571323	0.628976	0.719969	0.714915	0.622567	0.704677	0.690949	0.704939	0.699314
cg02973171	FAM181B	11	82443614	0.203895	0.0923285	0.0507454	0.0653833	0.0788009	0.0195778	0.0577834	0.0450165	0.0309778	0.0227532	0.0238694	0.181328	0.133967	0.473724	0.425739	0.382214	0.407543	0.496873	0.550678	0.469209	0.561122	0.596655	0.704971	0.673402	0.708678	0.641506	0.68385	0.608746	0.657019
cg05787790	---	16	86550238	0.209268	0.219972	0.0894067	0.103928	0.11557	0.125584	0.115191	0.0847691	0.110604	0.0997606	0.105637	0.223786	0.152394	0.381367	0.538927	0.22446	0.616433	0.550273	0.641813	0.522336	0.509709	0.732877	0.564095	0.574046	0.526011	0.556887	0.519237	0.558925	0.622919
cg09234616	WT1	11	32452592	0.23098	0.155597	0.123904	0.113748	0.144757	0.0795501	0.164546	0.109992	0.100127	0.0543303	0.0493818	0.187758	0.195572	0.191652	0.39047	0.434968	0.461978	0.56525	0.65255	0.594249	0.563848	0.490978	0.629455	0.531683	0.525425	0.586475	0.632911	0.677929	0.736561
cg08619932	FUT2	19	49200058	0.100677	0.0668164	0.028317	0.0536363	0.0399994	0.0478874	0.0498951	0.0481282	0.0399694	0.0319758	0.039921	0.0419545	0.0931506	0.432576	0.244221	0.350147	0.461445	0.43921	0.668802	0.551101	0.56044	0.500221	0.677402	0.693268	0.63685	0.571536	0.719005	0.662309	0.712574
cg27550511	---	19	47139496	0.0470893	0.0447336	0.0559823	0.0284791	0.0423435	0.0292664	0.0376368	0.0340109	0.0298652	0.0928956	0.0457504	0.0646767	0.0637228	0.0539613	0.35285	0.308018	0.306407	0.489189	0.574484	0.57866	0.657357	0.606173	0.695858	0.730359	0.647716	0.581786	0.726353	0.737444	0.780408
cg05551889	CRYGN	7	151137192	0.0295673	0.0270736	0.0232509	0.0231423	0.0229885	0.0301321	0.0264614	0.0242711	0.0217038	0.0197149	0.018966	0.0361247	0.0261939	0.343134	0.328337	0.32758	0.468533	0.505502	0.669852	0.496679	0.574442	0.557027	0.482715	0.737244	0.660533	0.637194	0.705188	0.716127	0.609462
cg02539682	---	12	54132444	0.0612506	0.0410439	0.0378549	0.0468865	0.0727692	0.0526546	0.0479745	0.0437117	0.0353614	0.0412561	0.0374073	0.0561431	0.0457021	0.164761	0.532696	0.282768	0.445657	0.483801	0.573389	0.621278	0.521488	0.643771	0.659917	0.581199	0.653	0.62939	0.690176	0.628738	0.676167
cg16364495	APBB2	4	40859251	0.0331699	0.0535315	0.0679404	0.0795974	0.0648586	0.0208017	0.0207552	0.0242394	0.0256983	0.0192082	0.0322883	0.0281626	0.0763615	0.497019	0.561364	0.33807	0.48151	0.483827	0.570597	0.48933	0.559071	0.620374	0.599446	0.629263	0.650369	0.617928	0.559409	0.569105	0.600172
cg07393734	---	11	44341451	0.102565	0.135054	0.0597078	0.0700007	0.0856001	0.0629687	0.0858969	0.072183	0.0868925	0.0591306	0.0568733	0.0524422	0.0749402	0.442079	0.358727	0.335384	0.431686	0.428502	0.503109	0.541575	0.513896	0.559874	0.666085	0.478485	0.704318	0.572317	0.764714	0.659893	0.723424
cg07083464	HOXA13	7	27240758	0.169913	0.132268	0.105193	0.121564	0.12582	0.137242	0.129905	0.0992203	0.162667	0.432846	0.526891	0.117105	0.394203	0.34549	0.302482	0.288194	0.406422	0.389971	0.545655	0.48948	0.401534	0.506642	0.612276	0.603099	0.614653	0.470432	0.52197	0.447338	0.530275
cg26724949	---	16	86610230	0.0941967	0.0639304	0.086796	0.092723	0.116284	0.0706868	0.0851446	0.0793967	0.0621669	0.0359332	0.0409348	0.0505671	0.0616008	0.447039	0.249029	0.305031	0.455852	0.488526	0.682109	0.54495	0.466779	0.571835	0.738879	0.712916	0.670701	0.552937	0.643739	0.559707	0.551745
cg13186228	STX16	20	57225195	0.047889	0.0224331	0.0479422	0.0565006	0.0660988	0.0219764	0.0420178	0.0199023	0.015104	0.0215967	0.0391915	0.0685188	0.0659761	0.235132	0.432331	0.35646	0.480609	0.412312	0.659316	0.533157	0.538386	0.61146	0.410577	0.595504	0.593715	0.568927	0.629016	0.710478	0.694118
cg12571423	CCNA1	13	37006748	0.261852	0.227804	0.169779	0.164243	0.181713	0.137972	0.170883	0.188836	0.17542	0.225948	0.13166	0.179842	0.113427	0.211925	0.396249	0.348689	0.394596	0.423838	0.631886	0.504703	0.532348	0.483089	0.604798	0.543544	0.478717	0.579334	0.635807	0.610828	0.655331
cg08965888	---	11	44341446	0.175734	0.142323	0.125366	0.125876	0.124447	0.0890556	0.113634	0.121356	0.105062	0.0826696	0.0783804	0.196695	0.153687	0.406865	0.365843	0.395329	0.444057	0.416229	0.582145	0.501349	0.482397	0.555819	0.618173	0.483955	0.608787	0.487381	0.667949	0.591672	0.706414
cg17486860	WT1	11	32454840	0.29836	0.136374	0.23215	0.153688	0.164082	0.196442	0.162107	0.150892	0.135065	0.339404	0.249096	0.126391	0.161055	0.115363	0.466192	0.366144	0.401266	0.493827	0.706574	0.51708	0.503769	0.520731	0.482682	0.47085	0.384621	0.556802	0.501723	0.599494	0.630056
cg05136263	SIX2	2	45236019	0.198645	0.176897	0.246485	0.223856	0.217694	0.147706	0.215956	0.217406	0.167385	0.115791	0.163436	0.272421	0.206817	0.362674	0.416067	0.376795	0.433275	0.38196	0.57446	0.446718	0.482434	0.54349	0.485626	0.58853	0.482833	0.498566	0.588249	0.619959	0.599372
cg01059432	BTBD19	1	45279684	0.150769	0.119737	0.108228	0.146469	0.126709	0.0970262	0.113917	0.132459	0.0811163	0.420715	0.538925	0.14148	0.112592	0.35251	0.255664	0.235126	0.347054	0.347147	0.589795	0.415343	0.437312	0.515818	0.529649	0.573721	0.490328	0.516166	0.575501	0.608251	0.617055
cg01488770	---	17	59474078	0.294316	0.238349	0.140692	0.10215	0.120723	0.135535	0.185967	0.0894274	0.091035	0.0697505	0.0574235	0.114195	0.0514923	0.255714	0.427024	0.390306	0.478244	0.419585	0.599723	0.459842	0.496906	0.550292	0.5709	0.635225	0.596983	0.546084	0.535462	0.619775	0.639261
cg02245191	---	17	77816139	0.172756	0.1373	0.158203	0.169578	0.177261	0.127453	0.133864	0.181527	0.14703	0.0938184	0.0880506	0.197008	0.419993	0.281363	0.395481	0.283058	0.324504	0.378536	0.627721	0.429991	0.51083	0.527562	0.635742	0.612446	0.544844	0.532294	0.508062	0.62752	0.600736
cg04987499	CYB561	17	61524073	0.0264689	0.0423859	0.0196824	0.0268666	0.0225807	0.0209032	0.0274629	0.0320885	0.0172113	0.0191978	0.0180732	0.0163257	0.0177932	0.32821	0.365509	0.452619	0.502064	0.420125	0.591667	0.478374	0.557712	0.508962	0.493007	0.600495	0.606385	0.563739	0.618647	0.631108	0.652284
cg17717010	---	17	48997124	0.125081	0.107044	0.221289	0.173154	0.200368	0.0799177	0.0901624	0.0969823	0.110702	0.0463272	0.0575968	0.237163	0.217781	0.312801	0.485712	0.322731	0.377512	0.414877	0.565285	0.56591	0.491183	0.554548	0.4372	0.553389	0.564153	0.555331	0.611008	0.581822	0.577102
cg17805540	NKX3-2	4	13543730	0.279445	0.143562	0.258095	0.169673	0.18493	0.117474	0.140778	0.20276	0.0927635	0.0609414	0.100187	0.0784677	0.185781	0.183597	0.411196	0.468366	0.501641	0.451691	0.672124	0.50166	0.514504	0.488358	0.645733	0.545289	0.637283	0.531905	0.553686	0.529083	0.523555
cg27458265	LPCAT2	16	55542981	0.122844	0.115657	0.158327	0.162952	0.138991	0.0687145	0.121222	0.116814	0.120132	0.0567267	0.0916364	0.164274	0.125624	0.1536	0.245011	0.364293	0.492811	0.352845	0.656296	0.462505	0.511029	0.520653	0.527677	0.650175	0.620132	0.581533	0.528212	0.639213	0.632976
cg02804510	FUT2	19	49199965	0.111082	0.043903	0.063389	0.0785718	0.0490444	0.0500454	0.0800785	0.0657601	0.0596736	0.0456128	0.060981	0.0428929	0.102095	0.411071	0.268666	0.280791	0.389844	0.36689	0.625273	0.502039	0.484733	0.507478	0.59562	0.540658	0.530952	0.527826	0.635454	0.68221	0.670364
cg00268840	ALX4	11	44332653	0.0287592	0.0211734	0.0207648	0.0230684	0.0251635	0.0184583	0.0182809	0.0145563	0.0180902	0.0137736	0.0163343	0.0274406	0.0216964	0.480565	0.43726	0.328304	0.340264	0.30131	0.443418	0.529379	0.532054	0.56906	0.699863	0.490787	0.630384	0.513871	0.616872	0.609835	0.724982
cg13118906	CYB561	17	61524292	0.0910143	0.0388146	0.0229949	0.028379	0.0230513	0.0372664	0.102827	0.037286	0.0316902	0.012829	0.0169304	0.019067	0.020032	0.272743	0.325095	0.306157	0.447812	0.272728	0.61314	0.470022	0.499234	0.529622	0.471683	0.640276	0.602303	0.571439	0.62988	0.658064	0.704569
cg08852894	---	17	77815779	0.101421	0.0787433	0.0978155	0.0926606	0.100311	0.0740664	0.0730981	0.0785158	0.110683	0.0262488	0.0343893	0.12397	0.0568059	0.111882	0.347054	0.287883	0.294857	0.302245	0.649849	0.442374	0.539425	0.573662	0.462956	0.714317	0.636866	0.571082	0.571262	0.735688	0.675732
cg26475688	---	13	20702970	0.125893	0.0504225	0.116543	0.0905599	0.0919641	0.0602139	0.07283	0.0372462	0.0641541	0.0304345	0.0333712	0.0344337	0.0612885	0.309831	0.465911	0.376297	0.431026	0.447063	0.595989	0.476566	0.505955	0.484595	0.527648	0.582808	0.547816	0.567107	0.629491	0.569194	0.57664
cg10641615	HOTAIR	12	54359797	0.237874	0.278477	0.0985862	0.255184	0.228694	0.208367	0.226434	0.167286	0.245546	0.0473763	0.0509117	0.308709	0.104033	0.0554753	0.657545	0.294071	0.368567	0.351559	0.79166	0.511251	0.501171	0.680252	0.600095	0.0603272	0.487825	0.351629	0.542634	0.556925	0.706148
cg10931190	TSLP	5	110406506	0.0707911	0.0308922	0.100841	0.0562343	0.094605	0.0141823	0.0348398	0.0341321	0.0155624	0.0122524	0.0279795	0.124252	0.027469	0.085926	0.269375	0.269822	0.353415	0.480763	0.35361	0.522544	0.506143	0.566083	0.603293	0.606883	0.579815	0.636559	0.617781	0.684963	0.645745
cg04743758	RTN4RL1	17	1881161	0.0558202	0.061387	0.0370262	0.0391754	0.0454927	0.0368478	0.0447423	0.0486625	0.0514234	0.0274194	0.0326017	0.0487436	0.0522727	0.380947	0.512769	0.203111	0.288324	0.215495	0.260601	0.537564	0.474612	0.519955	0.621389	0.685857	0.647625	0.520307	0.735345	0.708258	0.622582
cg26629969	LRRC4B	19	51069496	0.0588239	0.0359952	0.0824103	0.0951702	0.0806709	0.0591808	0.0361696	0.0389937	0.13085	0.0383966	0.0273267	0.0487707	0.0237102	0.126294	0.446875	0.430923	0.509306	0.463193	0.582302	0.530058	0.551108	0.585497	0.444454	0.466548	0.618497	0.57136	0.632866	0.569935	0.594028
cg02512352	CRYGN	7	151137048	0.0412396	0.0684672	0.074612	0.0652575	0.108102	0.0351761	0.0634658	0.0241959	0.0250866	0.0190006	0.0144603	0.0633129	0.0544032	0.378188	0.35906	0.421876	0.457046	0.478729	0.620416	0.45635	0.497182	0.510952	0.425715	0.577756	0.558616	0.522349	0.583729	0.590468	0.580342
cg27292588	PTCH2	1	45285892	0.0383066	0.0307878	0.0337381	0.0369198	0.0361494	0.0333667	0.0431264	0.0401703	0.0326631	0.0411135	0.0326153	0.0295499	0.0358275	0.269183	0.425124	0.277588	0.432471	0.332363	0.644578	0.517138	0.492675	0.599729	0.552258	0.380035	0.606655	0.508121	0.654335	0.614049	0.720473
cg27343836	---	16	86549678	0.124208	0.128439	0.132637	0.193908	0.150927	0.110423	0.14526	0.116453	0.109656	0.128546	0.116183	0.223822	0.247608	0.19928	0.360033	0.330505	0.372496	0.419182	0.406806	0.470526	0.418084	0.508307	0.55919	0.540389	0.540691	0.477261	0.568126	0.600293	0.63804
cg16495265	LOC404266;HOXB5	17	46671010	0.162402	0.082613	0.132121	0.0825377	0.103392	0.072566	0.0815448	0.107477	0.0659742	0.0511622	0.0492386	0.171379	0.0849187	0.313169	0.269668	0.262318	0.441111	0.358625	0.597315	0.358463	0.466695	0.481303	0.728293	0.776983	0.61911	0.528611	0.626089	0.340906	0.42721
cg07136023	---	16	86537316	0.107494	0.113111	0.0590032	0.0769951	0.171388	0.0612898	0.0448248	0.0786252	0.0672709	0.043216	0.0585412	0.0898165	0.0750094	0.163163	0.098182	0.281335	0.253095	0.382118	0.0719472	0.382559	0.517857	0.506396	0.654141	0.789353	0.872238	0.624092	0.825725	0.641933	0.611712
cg24039697	FLJ45983	10	8094534	0.204749	0.183365	0.295554	0.196778	0.250182	0.117869	0.186695	0.130661	0.117511	0.0303711	0.0866745	0.227938	0.186534	0.138321	0.181628	0.425938	0.550839	0.545623	0.752039	0.641245	0.366093	0.659354	0.503265	0.725602	0.284022	0.633383	0.666171	0.175318	0.185117
cg01637404	---	16	86322358	0.18382	0.227311	0.211497	0.194692	0.197601	0.137104	0.144296	0.177665	0.13267	0.0624327	0.223286	0.336137	0.196083	0.198601	0.300027	0.232036	0.530397	0.538098	0.143386	0.408237	0.459213	0.536846	0.530717	0.713531	0.578844	0.407282	0.625467	0.584694	0.464599
cg25328184	TSLP	5	110406414	0.0798565	0.0495866	0.0796968	0.0915588	0.0868438	0.0430619	0.049401	0.0986355	0.0459933	0.0525671	0.0566902	0.129457	0.081072	0.0916102	0.234477	0.250232	0.336794	0.456525	0.393878	0.459105	0.459275	0.536727	0.589034	0.648857	0.595075	0.607318	0.639549	0.629543	0.587333
cg23273694	CRYGN	7	151137162	0.0219265	0.016749	0.0297816	0.0223629	0.0394181	0.0228499	0.0279122	0.020264	0.0162698	0.0148692	0.0136916	0.0217033	0.0223683	0.34339	0.364499	0.365682	0.405376	0.431882	0.621546	0.467165	0.47838	0.482446	0.447055	0.575857	0.568431	0.546872	0.598023	0.579876	0.571506
cg23546474	PAX3;CCDC140	2	223163033	0.239339	0.180934	0.160806	0.187647	0.201949	0.072072	0.088902	0.150218	0.244004	0.110196	0.121026	0.33268	0.156028	0.371721	0.236408	0.409739	0.370871	0.483822	0.203479	0.382155	0.483699	0.520011	0.705426	0.640832	0.309215	0.53083	0.571107	0.421356	0.467398
cg27064063	DCBLD1	6	117869287	0.185164	0.139953	0.176959	0.258751	0.174234	0.15409	0.0959185	0.0970942	0.158443	0.106137	0.0986597	0.124163	0.21195	0.231866	0.302538	0.35966	0.435627	0.34563	0.598468	0.411362	0.491731	0.396727	0.543263	0.675704	0.483492	0.606303	0.625489	0.520942	0.466037
cg16700000	---	3	27756844	0.0366469	0.0826179	0.0632295	0.0505575	0.0576478	0.025544	0.0324494	0.0294811	0.0271716	0.0171082	0.0230164	0.0249143	0.0997019	0.136103	0.237277	0.35774	0.393285	0.501701	0.658297	0.419142	0.547842	0.597859	0.142386	0.623998	0.616102	0.545461	0.633397	0.574354	0.542582
cg08770761	ATP6V0C	16	2563461	0.266883	0.261137	0.187114	0.202681	0.197782	0.167298	0.196285	0.177273	0.189033	0.197683	0.210793	0.175323	0.187122	0.359358	0.36411	0.329271	0.405608	0.401707	0.387499	0.464332	0.436448	0.438864	0.559056	0.480295	0.540564	0.508402	0.489727	0.460556	0.501932
cg10050816	---	16	86549237	0.0727901	0.0763587	0.0640262	0.103647	0.115496	0.0349976	0.0445749	0.054397	0.0487883	0.0293714	0.0528343	0.172622	0.182106	0.24775	0.430619	0.223308	0.432085	0.450581	0.310032	0.441742	0.412698	0.542349	0.521636	0.507878	0.534834	0.496048	0.528232	0.576462	0.616545
cg13448968	CHPF	2	220406543	0.0244465	0.0175907	0.0334573	0.061172	0.0391133	0.0142277	0.0151617	0.0206561	0.0284883	0.0136655	0.0144504	0.0312065	0.119445	0.117257	0.263577	0.355756	0.49664	0.401786	0.256843	0.461522	0.501959	0.51846	0.534976	0.644418	0.572514	0.602825	0.466835	0.620502	0.644918
cg01415909	RTN4RL1	17	1881005	0.20036	0.0831593	0.0309514	0.0370397	0.0335932	0.027548	0.0770574	0.0339493	0.0231519	0.0271302	0.0232338	0.0286261	0.0284545	0.382621	0.451707	0.251451	0.328059	0.26979	0.33846	0.466224	0.468422	0.53064	0.618081	0.648092	0.488445	0.512144	0.614439	0.574612	0.639195
cg12775656	WDR86	7	151078750	0.104897	0.0320731	0.0884759	0.124358	0.0977258	0.0193626	0.0293373	0.0218682	0.046861	0.311334	0.50574	0.0324272	0.0194405	0.262073	0.374839	0.281898	0.362385	0.377935	0.535137	0.410832	0.370694	0.472483	0.476869	0.322496	0.398409	0.435017	0.548783	0.582081	0.610154
cg08906194	CNTFR;LOC415056	9	34577972	0.140385	0.104895	0.0700869	0.0756697	0.0565029	0.0654172	0.0782592	0.0704377	0.0647582	0.0731553	0.0727936	0.0704432	0.0611046	0.430227	0.487457	0.344289	0.464499	0.385639	0.553802	0.536178	0.480145	0.553006	0.567219	0.198418	0.584928	0.401852	0.536939	0.416531	0.50896
cg27259271	SDCCAG8	1	243646395	0.247557	0.271013	0.0623784	0.0602576	0.0809281	0.074107	0.140285	0.0623602	0.0628614	0.0483102	0.0565922	0.140924	0.0751644	0.40146	0.297041	0.285278	0.383291	0.317599	0.558952	0.446298	0.454881	0.495927	0.587578	0.563239	0.556809	0.532686	0.551703	0.509072	0.552227
cg04367345	ALX4	11	44332636	0.129531	0.0990072	0.0968023	0.0891363	0.113352	0.0473075	0.0769971	0.0606726	0.0792092	0.0630011	0.0470438	0.134818	0.0862944	0.433282	0.4077	0.342424	0.370982	0.343746	0.515323	0.474538	0.467004	0.511934	0.540168	0.446456	0.535488	0.46225	0.531891	0.516755	0.587893
cg24229276	BPI	20	36931287	0.410917	0.313073	0.205617	0.215573	0.233496	0.185759	0.270995	0.213322	0.182422	0.0696256	0.066009	0.287457	0.383318	0.312684	0.350287	0.352505	0.365461	0.346321	0.470611	0.451712	0.435337	0.418153	0.592686	0.429012	0.521562	0.479927	0.580191	0.457986	0.52821
cg24539668	---	2	47499521	0.0277894	0.0198924	0.0293711	0.0285624	0.0599948	0.0168283	0.0256552	0.0225593	0.0200583	0.017116	0.0165836	0.0158706	0.0168256	0.0971107	0.458648	0.353209	0.439007	0.415777	0.508139	0.43037	0.495478	0.553174	0.356792	0.544789	0.564859	0.40032	0.62975	0.60041	0.649731
cg04578774	ALX4	11	44332664	0.0507954	0.0169326	0.0174464	0.0240663	0.0358074	0.0145943	0.018452	0.0150816	0.0226701	0.013547	0.0153917	0.0337618	0.0177777	0.421693	0.404242	0.280501	0.319003	0.28942	0.468712	0.525852	0.485725	0.501153	0.640561	0.429014	0.598906	0.480228	0.585438	0.547005	0.60955
cg27457284	SLC1A2	11	35439994	0.0574259	0.0575968	0.150445	0.166937	0.150076	0.0645259	0.068675	0.0791188	0.0977381	0.0546907	0.0923359	0.340246	0.172371	0.097607	0.225627	0.319297	0.271154	0.371198	0.63473	0.404705	0.510207	0.538586	0.114767	0.480458	0.601844	0.54882	0.660969	0.61642	0.572289
cg02364236	SHISA3	4	42398974	0.284386	0.203471	0.285766	0.262517	0.25818	0.158813	0.200358	0.197378	0.21596	0.0840359	0.121257	0.227516	0.158818	0.391148	0.375458	0.345563	0.338337	0.350882	0.556298	0.355006	0.426921	0.45758	0.532758	0.551595	0.580616	0.484783	0.481882	0.421838	0.472566
cg26204638	TP53INP2	20	33297218	0.0844598	0.113137	0.0895776	0.0746368	0.0694235	0.057892	0.0721685	0.089118	0.100644	0.104495	0.0781673	0.102735	0.0797365	0.458439	0.560288	0.31216	0.490598	0.270613	0.116671	0.461521	0.410113	0.616635	0.67274	0.263381	0.631318	0.401647	0.46004	0.457574	0.608678
cg05409218	---	3	27756851	0.0306888	0.023903	0.0429696	0.0362173	0.0556244	0.0165492	0.0283678	0.0188504	0.0212027	0.016296	0.0235405	0.0206367	0.0886778	0.170406	0.256897	0.368371	0.351242	0.489156	0.57481	0.411367	0.549714	0.555376	0.154946	0.592712	0.58014	0.529552	0.591311	0.548383	0.535311
cg09065413	PTCH2	1	45285821	0.0355805	0.047957	0.0437118	0.0368467	0.0400105	0.0374746	0.0418428	0.0342096	0.042266	0.0388402	0.0334388	0.0352463	0.0409933	0.222769	0.336819	0.191326	0.384793	0.275925	0.689955	0.482425	0.405687	0.592523	0.563327	0.311631	0.538568	0.492602	0.66365	0.593401	0.640358
cg14803306	---	2	47499716	0.0266059	0.0159455	0.0969192	0.100728	0.0628214	0.0196931	0.0298755	0.0282061	0.0366968	0.0200184	0.0142363	0.0180652	0.0511437	0.196598	0.494451	0.383885	0.441378	0.432367	0.495774	0.436893	0.53673	0.554354	0.269308	0.486627	0.516188	0.43392	0.565774	0.569315	0.600363
cg23847109	COL9A2	1	40783060	0.0238275	0.0174768	0.0153549	0.0161335	0.0193364	0.0140252	0.0152735	0.0160217	0.0154197	0.0211062	0.0136191	0.0298842	0.017271	0.124432	0.241665	0.29507	0.29342	0.473511	0.230028	0.377151	0.5332	0.543642	0.522192	0.653003	0.372429	0.580378	0.576386	0.655941	0.669287
cg24721899	NKX3-2	4	13543985	0.124131	0.0323435	0.179046	0.0715975	0.0673404	0.0674456	0.0675334	0.0653162	0.0159229	0.0116495	0.0268515	0.020039	0.122605	0.0926433	0.394235	0.439515	0.45304	0.446239	0.590456	0.438506	0.450457	0.465943	0.57931	0.512449	0.542123	0.4447	0.474393	0.527147	0.439255
cg26920902	---	15	96960987	0.136486	0.0986125	0.154936	0.107582	0.163012	0.100583	0.0845482	0.119934	0.119679	0.0751093	0.0946851	0.233928	0.170485	0.1188	0.18553	0.279628	0.35557	0.355589	0.524737	0.255537	0.374982	0.35637	0.700315	0.684098	0.616836	0.538239	0.337141	0.589303	0.563096
cg19619387	RTN4RL1	17	1881036	0.16722	0.0721982	0.0439956	0.0540398	0.0561552	0.0365496	0.0865222	0.0505252	0.0330106	0.0417196	0.034836	0.0658265	0.0387222	0.345843	0.425501	0.220789	0.312646	0.250634	0.298849	0.457557	0.421686	0.452371	0.595995	0.631897	0.50276	0.533486	0.528625	0.555928	0.613181
cg27637521	SOCS3	17	76355202	0.257883	0.165276	0.171636	0.271189	0.266055	0.0932597	0.137196	0.236369	0.274731	0.0485681	0.0788679	0.124765	0.164686	0.229637	0.261372	0.317003	0.374674	0.451379	0.465252	0.515576	0.366525	0.427836	0.496529	0.581787	0.419984	0.451774	0.529212	0.449309	0.470052
cg01926906	---	8	65499701	0.0884086	0.0987608	0.0805929	0.111978	0.132161	0.0733646	0.0784911	0.0973312	0.132482	0.231548	0.319132	0.157681	0.496434	0.115256	0.4033	0.162556	0.33658	0.307513	0.523514	0.346336	0.292536	0.367296	0.533766	0.468716	0.49214	0.382279	0.58252	0.5018	0.369378
cg07594674	---	2	47499812	0.129659	0.0924353	0.136046	0.126418	0.141498	0.0784625	0.0989342	0.0937582	0.0826916	0.0827296	0.0697624	0.126573	0.11831	0.145451	0.423328	0.265224	0.343009	0.32087	0.476539	0.379176	0.479503	0.528096	0.506934	0.521153	0.517288	0.326865	0.593243	0.508005	0.569375
cg09494609	TNS2	12	53448180	0.173358	0.203553	0.267366	0.246528	0.235688	0.149429	0.166355	0.178173	0.161968	0.0712159	0.0616043	0.0857462	0.192034	0.267613	0.418576	0.23217	0.475155	0.39454	0.221133	0.467361	0.46038	0.572716	0.338388	0.558805	0.455615	0.508829	0.536128	0.431526	0.568617
cg00498591	---	3	9904557	0.0195623	0.015383	0.0137975	0.0181366	0.0170727	0.0157288	0.015528	0.0153737	0.0157436	0.0140303	0.0162809	0.0218374	0.0154743	0.295618	0.40676	0.142491	0.411201	0.352662	0.311524	0.437258	0.48421	0.458103	0.505342	0.428279	0.523504	0.440751	0.586165	0.625906	0.557782
cg02174092	---	10	43846539	0.177123	0.31855	0.208932	0.0427656	0.220983	0.063192	0.16171	0.0734397	0.0340535	0.0400523	0.0246089	0.110696	0.113853	0.343813	0.178336	0.341232	0.374353	0.28151	0.925511	0.153379	0.510329	0.324825	0.0454827	0.736727	0.594895	0.539796	0.413679	0.578241	0.628937
cg11640773	NDRG4	16	58535416	0.143038	0.16363	0.148399	0.14109	0.139576	0.102725	0.11457	0.122174	0.136978	0.0827189	0.114171	0.0866516	0.189954	0.386148	0.441463	0.289223	0.396636	0.422652	0.255482	0.438208	0.437038	0.477144	0.546622	0.462927	0.482322	0.474323	0.481292	0.44338	0.456129
cg16176379	LPCAT2	16	55543049	0.0524014	0.0812591	0.101386	0.120593	0.115623	0.0610742	0.0642844	0.0883923	0.0617206	0.0513488	0.0647561	0.0961345	0.0807524	0.136997	0.185372	0.261869	0.417933	0.286869	0.591424	0.359512	0.442187	0.47377	0.423392	0.554966	0.51719	0.434463	0.50221	0.576895	0.631659
cg22061628	DLX2	2	172966180	0.231414	0.234004	0.220599	0.189382	0.219996	0.161132	0.198742	0.18401	0.184931	0.194221	0.255223	0.21731	0.170579	0.26429	0.376392	0.353602	0.313139	0.409933	0.551959	0.424029	0.363627	0.443703	0.269668	0.437963	0.376266	0.418752	0.464312	0.44557	0.465564
cg08966624	---	5	36693068	0.185442	0.171105	0.130281	0.177383	0.185486	0.107167	0.151361	0.148652	0.15668	0.0876059	0.0959269	0.239818	0.151146	0.156535	0.287895	0.274289	0.328642	0.392921	0.579235	0.400317	0.377138	0.42907	0.533791	0.488775	0.382856	0.500899	0.469393	0.517109	0.497286
cg13832372	LHX6	9	124983482	0.095943	0.130964	0.147545	0.142608	0.133483	0.112915	0.124312	0.0868473	0.13392	0.10804	0.183676	0.112585	0.163043	0.338188	0.192537	0.225478	0.3691	0.478472	0.396206	0.458259	0.329737	0.41742	0.784193	0.394992	0.396301	0.57368	0.507195	0.386619	0.382129
cg18181201	PLD5	1	242686709	0.126022	0.113103	0.114317	0.135682	0.146432	0.0669101	0.0959399	0.123684	0.09515	0.112353	0.126675	0.132467	0.132543	0.140208	0.365547	0.31197	0.267049	0.381597	0.451569	0.441569	0.44677	0.482934	0.438575	0.628993	0.516463	0.505537	0.508577	0.455182	0.446558
cg10490795	SYNPO	5	150035893	0.263604	0.190053	0.168447	0.139018	0.168757	0.0847246	0.152774	0.117395	0.0955462	0.160475	0.191123	0.181948	0.141561	0.384519	0.394736	0.26943	0.31024	0.29961	0.358302	0.432736	0.391958	0.47514	0.498577	0.426381	0.48278	0.402955	0.478266	0.419114	0.544696
cg03846926	SKIDA1	10	21807211	0.0791083	0.0819951	0.148775	0.105596	0.141214	0.0500835	0.0622321	0.0525409	0.0924916	0.0277479	0.0349562	0.0695932	0.0868639	0.184764	0.264971	0.225943	0.241974	0.390278	0.426094	0.275769	0.369167	0.455217	0.751031	0.622009	0.46052	0.457169	0.55113	0.540141	0.583984
cg06266993	LOC404266;HOXB5	17	46671131	0.0330718	0.0300988	0.0368148	0.0333739	0.0643183	0.0327918	0.0356554	0.0282048	0.0346387	0.0296489	0.0289703	0.0352493	0.0320516	0.149678	0.394218	0.24753	0.455457	0.367769	0.214303	0.288239	0.456243	0.448496	0.676566	0.624794	0.656239	0.505313	0.48304	0.37522	0.480656
cg08380397	---	7	128509612	0.0462315	0.0297643	0.034789	0.0411711	0.0305968	0.0394399	0.0378773	0.041277	0.0348503	0.0327252	0.033168	0.0453358	0.0399911	0.374508	0.454261	0.392215	0.478394	0.374942	0.244448	0.440774	0.424098	0.485656	0.543921	0.42919	0.460069	0.479008	0.495409	0.457567	0.519959
cg24545421	---	1	156402169	0.193383	0.210692	0.254715	0.22197	0.23007	0.173502	0.177764	0.206378	0.188258	0.0838683	0.0784274	0.184836	0.242294	0.308653	0.319975	0.307822	0.351574	0.47922	0.460808	0.442043	0.375758	0.356449	0.39674	0.5192	0.403477	0.487959	0.49446	0.468257	0.42722
cg00250500	---	10	77169599	0.0612319	0.0670389	0.121165	0.0955157	0.119866	0.0411088	0.0616184	0.0330066	0.0279282	0.0282328	0.0222333	0.202085	0.0659665	0.193869	0.133873	0.309546	0.369413	0.374632	0.400931	0.434587	0.445121	0.51625	0.294701	0.684887	0.545419	0.391164	0.561586	0.626438	0.601398
cg02318527	---	19	41318069	0.325068	0.311077	0.193956	0.189542	0.219289	0.164578	0.225331	0.208713	0.183553	0.16376	0.161515	0.173124	0.157164	0.290438	0.30638	0.280947	0.362651	0.377169	0.439734	0.37169	0.393295	0.419148	0.484091	0.481373	0.467811	0.488477	0.464821	0.442473	0.470165
cg05992357	LOC404266;HOXB5	17	46670933	0.176564	0.0986745	0.140547	0.13568	0.148859	0.0805578	0.117742	0.118631	0.107761	0.0536594	0.0746209	0.219012	0.144956	0.379651	0.288832	0.279365	0.357213	0.333765	0.512454	0.362049	0.430722	0.39885	0.500274	0.520795	0.482463	0.480191	0.47948	0.339112	0.41543
cg20343832	---	12	52207897	0.176721	0.185601	0.213539	0.190318	0.200298	0.132282	0.175139	0.175651	0.131171	0.122545	0.148336	0.165264	0.17815	0.203486	0.311877	0.316686	0.297979	0.346867	0.364407	0.405024	0.447051	0.434104	0.575706	0.487841	0.335581	0.433234	0.527329	0.462373	0.530052
cg17071446	---	4	85402497	0.187348	0.262948	0.153241	0.159345	0.162875	0.107699	0.211658	0.140979	0.176241	0.109594	0.15178	0.140049	0.485669	0.208213	0.43126	0.287097	0.377044	0.406733	0.502291	0.291163	0.414325	0.384672	0.678085	0.287107	0.248717	0.357563	0.435624	0.383378	0.424766
cg11828621	---	3	27766252	0.0945755	0.0781383	0.114609	0.0759498	0.132044	0.0775588	0.0717359	0.0855382	0.0752861	0.144324	0.113032	0.109712	0.0868619	0.311854	0.359479	0.266662	0.319634	0.358993	0.364858	0.385033	0.433656	0.444313	0.413238	0.473592	0.445531	0.393694	0.553753	0.523293	0.517065
cg11712506	KCNN2	5	113699683	0.181763	0.120463	0.138752	0.134916	0.1257	0.12315	0.118666	0.159499	0.102669	0.0843424	0.063851	0.231121	0.422908	0.342223	0.195798	0.218329	0.398192	0.328927	0.305843	0.473513	0.405251	0.616292	0.751503	0.26864	0.352399	0.522407	0.613591	0.349419	0.369561
cg00210473	---	6	41341942	0.126213	0.122114	0.136887	0.142407	0.151413	0.0861096	0.113859	0.109429	0.0892512	0.0801639	0.0988738	0.230904	0.161454	0.155567	0.30949	0.239576	0.383467	0.323229	0.486872	0.403959	0.384803	0.459206	0.476898	0.451605	0.453982	0.408146	0.492909	0.49291	0.515285
cg03281561	LOC401097	3	159942181	0.100891	0.0923761	0.0810108	0.136992	0.10623	0.0934336	0.0925961	0.101996	0.0887749	0.0705065	0.0664091	0.228613	0.111032	0.234806	0.410391	0.19401	0.298997	0.41136	0.410843	0.462112	0.412518	0.47861	0.199228	0.504868	0.387874	0.497941	0.542412	0.500792	0.519655
cg01344452	DGKE	17	54912143	0.156752	0.103147	0.0367615	0.0502677	0.0643129	0.044459	0.0546357	0.0378771	0.0314959	0.0409625	0.0493158	0.028377	0.0608207	0.112427	0.393206	0.225765	0.347397	0.352757	0.265343	0.446104	0.444614	0.418197	0.641637	0.540109	0.498271	0.505793	0.526244	0.4336	0.503626
cg05406635	CCDC85C	14	100069666	0.129903	0.160234	0.0917595	0.111567	0.160567	0.0368394	0.0636889	0.0404114	0.0822038	0.0565719	0.0901043	0.100211	0.125553	0.110692	0.355231	0.35809	0.416109	0.428017	0.406945	0.427213	0.369546	0.401402	0.466714	0.563299	0.395753	0.521469	0.577489	0.339226	0.445123
cg17495130	HOXD13	2	176960255	0.164264	0.137214	0.0939195	0.107302	0.168375	0.166285	0.105891	0.148711	0.159271	0.361923	0.311395	0.228203	0.113133	0.587316	0.461161	0.214004	0.311345	0.383161	0.141214	0.753818	0.173419	0.299372	0.139182	0.292725	0.105473	0.227544	0.167943	0.840909	0.778917
cg03298437	---	15	96961054	0.129138	0.135783	0.171943	0.156571	0.167775	0.112996	0.11987	0.134213	0.156196	0.0697246	0.087003	0.193306	0.447932	0.105839	0.161752	0.29834	0.392424	0.295638	0.47581	0.323145	0.323431	0.336871	0.592571	0.630465	0.367688	0.519677	0.344043	0.532089	0.486958
cg01754713	TRIM72	16	31226334	0.0962876	0.13244	0.115111	0.132815	0.121374	0.0525884	0.0732586	0.0928854	0.0801323	0.254816	0.161437	0.194261	0.19318	0.240778	0.297468	0.40649	0.239468	0.32362	0.409339	0.331415	0.349262	0.317593	0.411469	0.476809	0.506802	0.509832	0.428846	0.496924	0.397854
cg09225449	LOC389333	5	138728367	0.261403	0.263061	0.141785	0.137625	0.183357	0.0394668	0.160571	0.0903443	0.0856945	0.0288794	0.0382809	0.0411846	0.14713	0.110323	0.418174	0.311549	0.386043	0.349189	0.607805	0.393236	0.383862	0.422516	0.149938	0.574185	0.507072	0.499935	0.431224	0.426872	0.47522
cg01550716	SDCCAG8	1	243646318	0.286977	0.201797	0.0759683	0.110147	0.119909	0.175959	0.217596	0.14726	0.129822	0.118774	0.0606969	0.135763	0.0707838	0.234687	0.203391	0.211586	0.255926	0.229748	0.596641	0.399208	0.390391	0.438126	0.477052	0.511617	0.353073	0.382909	0.453928	0.635184	0.585115
cg24183324	SLC1A2	11	35440062	0.0344363	0.0299792	0.0757324	0.0603293	0.0586756	0.0364177	0.0348199	0.0450755	0.0458436	0.0282577	0.0397918	0.237204	0.0772769	0.0576437	0.131472	0.249695	0.202716	0.335256	0.519015	0.290676	0.515595	0.467892	0.261434	0.467388	0.527815	0.52962	0.674117	0.673019	0.558617
cg01751134	LPCAT2	16	55543166	0.0169535	0.0182619	0.0182686	0.0219785	0.020493	0.0145001	0.0132709	0.0163745	0.0151303	0.0117639	0.0122211	0.0204356	0.0163284	0.0575484	0.104708	0.190772	0.439985	0.260672	0.558068	0.367654	0.450044	0.426076	0.43269	0.5464	0.570337	0.473795	0.501291	0.61614	0.63557
cg02227919	LOC440925	2	171569132	0.038063	0.0477514	0.0250499	0.0359779	0.0430581	0.0362004	0.0324841	0.0379382	0.0312836	0.0211103	0.0207234	0.0618748	0.0286963	0.0278584	0.337724	0.13744	0.129406	0.218085	0.527564	0.400514	0.449554	0.460897	0.518031	0.558499	0.560282	0.495403	0.643518	0.614708	0.561284
cg08491467	DGCR6	22	18894283	0.332244	0.206686	0.089797	0.125599	0.128238	0.0569426	0.17445	0.11907	0.116594	0.0244964	0.0350519	0.10009	0.0302235	0.0947043	0.275169	0.255171	0.377806	0.329351	0.400888	0.368271	0.450225	0.475019	0.468218	0.523727	0.378071	0.515478	0.567653	0.579298	0.493653
cg11642106	---	3	27772805	0.0292367	0.0335325	0.0325172	0.0248806	0.0285357	0.0264892	0.0343157	0.0336395	0.0263941	0.0249042	0.0277682	0.0507626	0.0357512	0.0481872	0.194939	0.171704	0.206602	0.468647	0.244649	0.351602	0.463018	0.505998	0.110927	0.663753	0.638905	0.311806	0.74219	0.648698	0.595914
cg14525473	SPON2	4	1161319	0.164256	0.0904204	0.0353431	0.0960998	0.155705	0.0406934	0.097803	0.0633288	0.080486	0.0333677	0.131401	0.0839291	0.164435	0.25779	0.361139	0.293579	0.298882	0.286198	0.225219	0.425619	0.411292	0.421092	0.506798	0.488169	0.476177	0.44012	0.497282	0.461349	0.515911
cg23314071	---	6	32765117	0.470809	0.473345	0.429062	0.341655	0.331686	0.382038	0.366455	NA	0.39663	0.277151	0.305093	0.210029	0.347607	0.320413	0.407646	0.423796	0.446155	0.354168	0.343637	0.271335	0.369354	0.390106	0.301723	0.363825	0.39088	0.343618	0.434983	0.423727	0.441008
cg09620840	HLA-E	6	30458149	0.253331	0.234505	0.185774	0.186156	0.212551	0.134918	0.217024	0.173352	0.176819	0.404721	0.480891	0.198262	0.104349	0.430464	0.35524	0.261098	0.319287	0.269329	0.279394	0.363184	0.371464	0.382095	0.528023	0.375605	0.36367	0.407374	0.396182	0.352931	0.360431
cg05516489	HOTAIR	12	54359761	0.255882	0.191107	0.169112	0.235824	0.29611	0.257698	0.253311	0.210823	0.206049	0.0511809	0.154797	0.176941	0.460442	0.0951217	0.449921	0.242063	0.22285	0.194232	0.618802	0.460104	0.32765	0.514658	0.462574	0.0420742	0.435628	0.280466	0.463436	0.453751	0.56091
cg07060913	---	16	86537142	0.130266	0.123597	0.085249	0.0984074	0.166802	0.0469412	0.0745136	0.0884509	0.0725917	0.094247	0.0660591	0.1511	0.144858	0.168229	0.101368	0.267641	0.223026	0.338262	0.0706833	0.311876	0.402514	0.43059	0.547914	0.638881	0.61232	0.394253	0.703767	0.527857	0.492674
cg01804664	CAMK2A	5	149669414	0.402015	0.335619	0.0900169	0.108383	0.0973706	0.0674103	0.340597	0.167702	0.055271	0.064258	0.0284577	0.15309	0.0509035	0.292199	0.327802	0.281166	0.254401	0.383209	0.328818	0.366325	0.338058	0.373741	0.411678	0.493449	0.540451	0.504617	0.489674	0.456599	0.405744
cg23501962	SLC1A2	11	35440252	0.0842607	0.105274	0.130825	0.130089	0.120036	0.0836182	0.0717481	0.124844	0.109609	0.0855461	0.0970667	0.313042	0.165346	0.274009	0.20151	0.241704	0.257973	0.321138	0.598195	0.345448	0.412489	0.403883	0.110333	0.411349	0.501962	0.52721	0.555248	0.555809	0.465144
cg17518931	MPPED2	11	30608198	0.203461	0.111414	0.231357	0.176395	0.182174	0.10787	0.126645	0.110989	0.113901	0.075055	0.0974038	0.259656	0.0326223	0.137121	0.271359	0.312037	0.283524	0.348733	0.420248	0.383275	0.453587	0.392665	0.432915	0.447415	0.528411	0.497988	0.526905	0.460643	0.465585
cg10762626	OCA2	15	28344715	0.0587694	0.0491349	0.0362292	0.0449355	0.0390996	0.0368559	0.0353459	0.0386135	0.034673	0.0214582	0.0325006	0.0387614	0.0355959	0.0466129	0.243924	0.283698	0.241241	0.369827	0.0443742	0.333099	0.591095	0.468277	0.4506	0.580256	0.542266	0.516384	0.656679	0.492683	0.528187
cg19709468	---	20	21082942	0.112374	0.0661418	0.107685	0.114221	0.101368	0.0836951	0.0995147	0.0920295	0.1055	0.100476	0.0648401	0.12772	0.043116	0.179337	0.243482	0.252915	0.250649	0.286445	0.211363	0.435022	0.37663	0.466904	0.701924	0.410514	0.591442	0.394348	0.603756	0.442471	0.396014
cg19320476	FAM181B	11	82443592	0.107913	0.0635929	0.0303454	0.0335412	0.0434379	0.020715	0.0535905	0.0331274	0.0424516	0.0187964	0.0245807	0.0490518	0.0738155	0.289245	0.18673	0.221547	0.220321	0.262604	0.26177	0.319061	0.354924	0.3927	0.69142	0.555668	0.537048	0.522998	0.612049	0.441692	0.541109
cg08272151	SYNPO	5	150036071	0.0892142	0.0617249	0.0761212	0.109679	0.0618762	0.0403666	0.0542336	0.0398956	0.0428541	0.042547	0.0629335	0.032816	0.0882218	0.259296	0.408998	0.347716	0.526367	0.364853	0.156455	0.38533	0.473454	0.502728	0.60301	0.270114	0.587675	0.221915	0.359846	0.437588	0.529238
cg10508317	SOCS3	17	76355146	0.233665	0.148242	0.144382	0.227294	0.221262	0.107138	0.129247	0.173311	0.205053	0.0876169	0.0799643	0.115326	0.180074	0.210984	0.342709	0.256362	0.283919	0.393301	0.340417	0.431627	0.342225	0.339497	0.457809	0.549342	0.364605	0.418717	0.525586	0.362674	0.377626
cg05894734	APBB2	4	40859249	0.020681	0.0273515	0.0250573	0.046338	0.0431443	0.0206385	0.0197298	0.0266779	0.0178803	0.0175352	0.0241024	0.0207209	0.0443047	0.377707	0.434656	0.221997	0.313323	0.30935	0.378542	0.372086	0.340725	0.47459	0.417931	0.426045	0.438186	0.502112	0.403765	0.447146	0.475263
cg12433473	CHPF	2	220406756	0.119103	0.106746	0.149242	0.180626	0.225423	0.0555813	0.092786	0.0930581	0.0539456	0.0191461	0.040862	0.137343	0.190794	0.141319	0.263544	0.355327	0.395772	0.337101	0.413473	0.355765	0.394059	0.372085	0.454945	0.41282	0.452981	0.452828	0.397548	0.456101	0.507511
cg05261559	---	13	20702922	0.0291353	0.0200074	0.0596752	0.052194	0.0349551	0.014411	0.0316844	0.0206008	0.0311511	0.0137117	0.0105651	0.0140268	0.0415426	0.218872	0.354821	0.287679	0.326459	0.369032	0.452693	0.371208	0.401795	0.437026	0.377461	0.466454	0.459998	0.456964	0.484926	0.501177	0.494958
cg23445461	PCDHGA4;PCDHGC3;PCDHGA12;PCDHGA11;PCDHGA9;PCDHGA1;PCDHGB1;PCDHGC4;PCDHGB6;PCDHGB3;PCDHGB7;PCDHGA6;PCDHGA8;PCDHGA10;PCDHGA5;PCDHGB4;PCDHGA3;PCDHGA2;PCDHGA7;PCDHGB2;PCDHGB5	5	140864733	0.32465	0.266058	0.0725608	0.0536093	0.110855	0.0456768	0.143216	0.0540059	0.0493963	0.0703103	0.052495	0.135642	0.075242	0.404929	0.146937	0.255268	0.20226	0.302748	0.671472	0.282752	0.341624	0.263378	0.049836	0.656677	0.455121	0.561646	0.478194	0.562629	0.486632
cg12821804	KCNQ1DN	11	2890705	0.140013	0.0844462	0.106879	0.0898804	0.148726	0.0305347	0.0905567	0.0607734	0.0479501	0.0661181	0.0990696	0.174873	0.0446448	0.153602	0.135268	0.335353	0.461326	0.319154	0.344401	0.366371	0.385087	0.510059	0.469084	0.440574	0.597362	0.412493	0.46303	0.445335	0.453119
cg12818596	---	14	61119419	0.0803482	0.0835345	0.0798291	0.0631319	0.0830553	0.0457014	0.0830414	0.0949498	0.147616	0.0894533	0.0616407	0.117955	0.0621	0.332614	0.340215	0.185372	0.386037	0.37629	0.255106	0.420305	0.295448	0.479241	0.361612	0.501734	0.396972	0.435853	0.356057	0.414072	0.40416
cg20210482	---	11	126286493	0.0570292	0.129255	0.0446844	0.16381	0.145289	0.0409394	0.0445798	0.0985799	0.224304	0.452246	0.573087	0.251264	0.111989	0.231287	0.45003	0.372565	0.446209	0.325677	0.0667482	0.335579	0.437505	0.467984	0.298255	0.258026	0.263538	0.193791	0.321243	0.337739	0.474355
cg08081805	RASIP1	19	49242953	0.0258571	0.0343918	0.0385537	0.0600019	0.0301197	0.0220222	0.0210314	0.0187787	0.0257822	0.0195754	0.0155606	0.0271249	0.0624649	0.159622	0.255376	0.344434	0.194795	0.340782	0.397952	0.387163	0.404991	0.330806	0.658399	0.551506	0.550371	0.521234	0.457642	0.426531	0.44073
cg26459372	ADCY1	7	45613676	0.0649224	0.0380396	0.0550273	0.0900255	0.0943069	0.0362878	0.0384926	0.0361526	0.0561216	0.051741	0.051302	0.128177	0.143876	0.169571	0.354946	0.240332	0.332404	0.435323	0.312103	0.442246	0.39303	0.44938	0.595081	0.479748	0.410089	0.55083	0.446271	0.26422	0.411139
cg19272984	ZIC2	13	100636299	0.223171	0.207349	0.170182	0.198127	0.21373	0.206563	0.201089	0.193608	0.218864	0.203105	0.224786	0.245875	0.115643	0.206416	0.206986	0.260057	0.332981	0.324244	0.691072	0.292106	0.344146	0.385579	0.227303	0.538025	0.366902	0.408773	0.45348	0.36745	0.360862
cg18465694	---	22	36806185	0.0233619	0.0333392	0.0765653	0.0715744	0.0549159	0.015709	0.0281873	0.025348	0.0344946	0.0746431	0.0358863	0.0475351	0.137786	0.11428	0.206297	0.322904	0.397521	0.361296	0.335907	0.336701	0.38485	0.399257	0.57581	0.49478	0.437024	0.49878	0.557137	0.349598	0.346448
cg23568341	ABR	17	1011974	0.0193529	0.025803	0.0228556	0.0262392	0.0300309	0.0237538	0.0197406	0.0275178	0.0205215	0.12593	0.232699	0.0253057	0.034075	0.158053	0.503585	0.254483	0.278032	0.204534	0.119035	0.425413	0.429885	0.384661	0.589215	0.36716	0.57047	0.448291	0.347482	0.486292	0.545031
cg23109721	---	2	106886537	0.0314812	0.0557719	0.118533	0.089929	0.0809105	0.0395076	0.0487116	0.0741623	0.046334	0.211818	0.327323	0.0921863	0.0571836	0.329372	0.43103	0.272848	0.344544	0.170051	0.614191	0.360373	0.46201	0.434291	0.594954	0.200025	0.269319	0.576718	0.559874	0.301523	0.350189
cg22533573	WT1	11	32452771	0.199575	0.166591	0.161781	0.127896	0.168319	0.121652	0.146342	0.150611	0.123293	0.144931	0.11444	0.138184	0.28198	0.16087	0.3134	0.285567	0.331781	0.39895	0.431336	0.37916	0.371616	0.362529	0.280965	0.353514	0.275371	0.416595	0.44152	0.443222	0.484022
cg14826425	---	7	27232837	0.145781	0.0334571	0.113763	0.104556	0.134192	0.0583419	0.0831564	0.0522111	0.0698309	0.0445119	0.0428517	0.0666352	0.149817	0.20591	0.286443	0.330404	0.212315	0.451923	0.320826	0.27204	0.403062	0.35056	0.257601	0.616863	0.507843	0.555564	0.482115	0.444188	0.364288
cg25373372	FAM46A	6	82462656	0.383117	0.427768	0.375018	0.321428	0.262834	0.27418	0.354183	0.402927	0.479615	0.30711	0.283051	0.226039	0.274135	0.263097	0.335754	0.332977	0.384001	0.368584	0.312367	0.332504	0.226838	0.441025	0.233414	0.404906	0.428857	0.281842	0.386747	0.366541	0.455437
cg27102864	NDRG4	16	58535418	0.135312	0.135782	0.101498	0.118487	0.114639	0.109212	0.104229	0.10688	0.106647	0.121371	0.114781	0.103491	0.169342	0.322748	0.371954	0.251785	0.368696	0.341583	0.209858	0.398078	0.412428	0.432011	0.49638	0.394078	0.470012	0.430784	0.37264	0.35832	0.395139
cg17471467	ALX4	11	44332838	0.137187	0.0860474	0.101228	0.0983145	0.115182	0.0748091	0.0782164	0.102146	0.0948718	0.0716963	0.0771669	0.127047	0.115974	0.348984	0.321381	0.222045	0.312198	0.265501	0.236592	0.398865	0.371231	0.410271	0.526724	0.380983	0.457496	0.401694	0.498475	0.437242	0.526283
cg01535567	WDR90	16	698936	0.159455	0.218922	0.179812	0.19863	0.202365	0.122566	0.170419	0.172781	0.193242	0.143457	0.182713	0.139831	0.133362	0.361493	0.399667	0.236307	0.330929	0.329348	0.3086	0.348173	0.393266	0.417567	0.504601	0.324564	0.412667	0.376287	0.393984	0.34887	0.422463
cg02017200	FUT1	19	49256361	0.0945988	0.0811342	0.0534574	0.0786038	0.0660785	0.0549092	0.0819476	0.0558729	0.0460497	0.0860236	0.131994	0.0813637	0.0741353	0.164427	0.187253	0.288734	0.188832	0.303994	0.21686	0.401875	0.394219	0.352769	0.451753	0.594808	0.468819	0.523092	0.415777	0.494166	0.499214
cg05825702	LRRC4B	19	51069461	0.0921779	0.0858238	0.0963221	0.0999071	0.0772265	0.0809223	0.0754315	0.0939989	0.129208	0.063032	0.0679462	0.100857	0.0795773	0.121755	0.343538	0.274337	0.410338	0.361195	0.408993	0.401727	0.435685	0.471083	0.294052	0.330755	0.433547	0.482551	0.500809	0.40437	0.460516
cg05436231	CD164L2	1	27709789	0.0327464	0.0413538	0.0279182	0.0196847	0.0307201	0.0250816	0.0222894	0.0210523	0.0180932	0.0278977	0.0174199	0.0405934	0.0425561	0.173997	0.402655	0.309136	0.330191	0.355703	0.0297468	0.414338	0.440019	0.378353	0.644287	0.472931	0.569833	0.411317	0.481915	0.431644	0.428407
cg20103519	DOK6	18	67070045	0.21191	0.177176	0.196572	0.129549	0.17204	0.137095	0.161144	0.166914	0.106161	0.126173	0.121543	0.107839	0.203575	0.303304	0.445702	0.23995	0.395419	0.31506	0.099662	0.303984	0.342126	0.279406	0.402782	0.463886	0.52236	0.401754	0.335584	0.482435	0.488154
cg27318318	ALX4	11	44332849	0.123095	0.08562	0.0637007	0.0803386	0.0754649	0.0607252	0.0727951	0.0792942	0.0596056	0.0569396	0.0556815	0.103954	0.0729259	0.295048	0.318005	0.255775	0.264981	0.22002	0.4351	0.408754	0.361128	0.389539	0.554278	0.329441	0.445149	0.381958	0.498699	0.452069	0.561674
cg05122950	NEURL	10	105254488	0.163164	0.14647	0.0994982	0.0962952	0.112907	0.0805228	0.114345	0.102876	0.084149	0.0620129	0.0707633	0.0961139	0.109313	0.257021	0.239076	0.276158	0.232227	0.327184	0.281084	0.429324	0.426935	0.348435	0.386315	0.529387	0.542346	0.451146	0.412887	0.443526	0.472016
cg08309529	MNX1	7	156797833	0.19347	0.235527	0.245974	0.204768	0.254765	0.142494	0.189388	0.194545	0.217828	0.148458	0.183482	0.313553	0.466399	0.15744	0.333301	0.340395	0.295427	0.340881	0.409452	0.246688	0.289791	0.314774	0.42716	0.315127	0.570562	0.320692	0.256943	0.279037	0.369484
cg24972297	---	4	153857113	0.1772	0.15812	0.134796	0.120033	0.107987	0.0404348	0.0944364	0.0750639	0.0669989	0.0575956	0.068771	0.0937068	0.109819	0.115562	0.304411	0.206701	0.286904	0.333813	0.424106	0.343515	0.383333	0.301704	0.432157	0.557139	0.302483	0.491485	0.415914	0.467928	0.461421
cg15471501	---	20	21084133	0.144755	0.139001	0.123345	0.131179	0.140651	0.11154	0.109318	0.160924	0.101462	0.247646	0.100082	0.136218	0.0976444	0.0938796	0.178877	0.271489	0.296153	0.336794	0.192199	0.357895	0.335279	0.42834	0.621257	0.435451	0.424607	0.477685	0.560713	0.404906	0.320413
cg08092105	NDRG4	16	58535384	0.0296173	0.0395886	0.0465984	0.0438087	0.0421588	0.0340283	0.0254971	0.0202725	0.0343718	0.0209214	0.032769	0.0275021	0.0624045	0.315237	0.496927	0.269922	0.369409	0.42506	0.158134	0.455994	0.45883	0.429448	0.560682	0.323219	0.48168	0.393931	0.368967	0.387536	0.363025
cg15949044	PCDHGA4;PCDHGC3;PCDHGA12;PCDHGA11;PCDHGA9;PCDHGA1;PCDHGB1;PCDHGC4;PCDHGB6;PCDHGB3;PCDHGB7;PCDHGA6;PCDHGA8;PCDHGA10;PCDHGA5;PCDHGB4;PCDHGA3;PCDHGA2;PCDHGA7;PCDHGB2;PCDHGB5	5	140864549	0.363867	0.196383	0.0784378	0.0872896	0.13652	0.0669083	0.130284	0.0662401	0.0721524	0.0877704	0.0864003	0.0874152	0.121	0.405581	0.154266	0.207038	0.167309	0.328447	0.622002	0.273833	0.29466	0.281632	0.0724931	0.602657	0.48557	0.554554	0.488409	0.533919	0.410405
cg12302830	TP53INP2	20	33297742	0.142366	0.113174	0.111001	0.113868	0.119379	0.107691	0.105037	0.129602	0.102277	0.121168	0.139143	0.152636	0.116181	0.389864	0.460235	0.25915	0.365346	0.199362	0.139884	0.277595	0.390691	0.39825	0.590955	0.189855	0.478968	0.384655	0.350621	0.404062	0.498895
cg03260566	SLIT2	4	20256841	0.0583376	0.0851899	0.117861	0.0897223	0.12803	0.0527251	0.0419223	0.055396	0.0492885	0.0219503	0.0264616	0.0496458	0.0630184	0.480158	0.277764	0.29354	0.274652	0.268776	0.102568	0.350744	0.386599	0.299944	0.693984	0.601252	0.608174	0.539125	0.350378	0.314702	0.237479
cg03218019	DDOST	1	20987858	0.344378	0.34045	0.336713	0.34774	0.346884	0.324418	0.370213	0.363211	0.345821	0.373305	0.313563	0.29409	0.333839	0.34878	0.318793	0.364027	0.395091	0.332943	0.311289	0.258322	0.325828	0.384466	0.225097	0.332722	NA	0.368535	0.28302	NA	0.35047
cg00839579	MEOX2	7	15727441	0.168489	0.116915	0.0599643	0.100176	0.111252	0.038631	0.0756837	0.0846924	0.100865	0.0397873	0.0409555	0.105372	0.058625	0.0675693	0.312534	0.100187	0.283675	0.423345	0.475507	0.429047	0.353737	0.354039	0.817557	0.580162	0.520082	0.354253	0.458543	0.319944	0.268079
cg25229172	AMDHD1;CCDC38	12	96336121	0.148134	0.188521	0.086975	0.273293	0.138986	0.175363	0.0317418	0.128683	0.106812	0.132276	0.120724	0.145602	0.171178	0.496474	0.48356	0.36751	0.297045	0.284443	0.43391	0.426276	0.337045	0.335778	0.548823	0.137094	0.258205	0.351153	0.427199	0.395287	0.465281
cg04958411	---	17	77816711	0.0881264	0.0531198	0.0861131	0.110306	0.0627184	0.05773	0.0842307	0.0707154	0.0700868	0.065023	0.0724952	0.10328	0.171069	0.0883606	0.385617	0.250218	0.201691	0.215862	0.367907	0.364204	0.409249	0.391837	0.174464	0.569933	0.54726	0.407071	0.434697	0.563822	0.52634
cg00360794	LTK	15	41803850	0.217575	0.260399	0.244226	0.208739	0.21143	0.134094	0.175612	0.169402	0.120148	0.0982578	0.0951398	0.260098	0.147697	0.317717	0.279717	0.324462	0.27119	0.37087	0.302587	0.354424	0.356676	0.305854	0.34947	0.4224	0.32829	0.522416	0.370335	0.40562	0.407005
cg07625271	EPOR	19	11492376	0.188831	0.192769	0.196046	0.280146	0.173172	0.123859	0.155768	0.166816	0.196791	0.0868552	0.0765377	0.145638	0.266044	0.127402	0.308484	0.260886	0.338052	0.358149	0.236733	0.414698	0.365256	0.48639	0.295544	0.364181	0.483747	0.435402	0.445539	0.343153	0.480782
cg11891395	DLX5	7	96652153	0.164628	0.15471	0.121725	0.133124	0.102921	0.0918264	0.0914062	0.130289	0.0900073	0.0564556	0.0721598	0.277398	0.147385	0.0493287	0.321725	0.251077	0.239803	0.435865	0.0872266	0.469138	0.244207	0.285665	0.758138	0.492433	0.61618	0.432157	0.345931	0.412765	0.328021
cg05085809	LOC404266;HOXB5	17	46671083	0.0323502	0.034609	0.0306462	0.0305083	0.0269206	0.0340877	0.0301009	0.0305251	0.0405207	0.0287067	0.0231237	0.031133	0.0317097	0.195827	0.275396	0.116514	0.344107	0.317313	0.308793	0.289175	0.396328	0.335917	0.645709	0.632778	0.556435	0.455766	0.472489	0.241413	0.319822
cg09614653	---	10	22542145	0.144766	0.177968	0.131662	0.190321	0.137084	0.106082	0.125957	0.121087	0.165798	0.0941779	0.0875465	0.158167	0.119274	0.267413	0.318636	0.193006	0.33843	0.330015	0.576005	0.31785	0.337834	0.400228	0.388574	0.402338	0.437289	0.422349	0.430746	0.343065	0.370906
cg26233230	---	4	185961240	0.417787	0.470802	0.418278	0.327685	0.292481	0.294172	0.264821	0.467204	0.446462	0.159245	0.22157	0.320925	0.340971	0.234688	0.397324	0.384636	0.386856	0.28621	0.298521	0.268656	0.287277	0.379821	0.247468	0.432046	0.472022	0.286617	0.370589	0.399783	0.374968
cg16242106	UBE2Q2	15	76136846	0.397343	0.448389	0.322551	0.261738	0.277118	0.308867	0.269994	0.320855	0.406253	0.29279	0.273058	0.265598	0.286399	0.277977	0.343311	0.400615	0.347129	0.366458	0.28679	0.288983	0.308352	0.401459	0.280166	0.356946	0.422465	0.253675	0.381365	0.303143	0.414149
cg22994198	ADAMTSL5	19	1508528	0.105214	0.0655575	0.0420955	0.0567786	0.0569387	0.0314614	0.0406531	0.040637	0.0406534	0.0333997	0.0358433	0.0713927	0.0378175	0.197367	0.37927	0.344349	0.397814	0.167313	0.08922	0.414494	0.425429	0.585489	0.615808	0.490874	0.651189	0.195004	0.443973	0.274581	0.364243
cg06699519	CD81	11	2398327	0.174408	0.170642	0.0388723	0.0781298	0.0575728	0.0356989	0.0670529	0.0374895	0.0420737	0.0421444	0.0386735	0.0426108	0.459565	0.339349	0.401127	0.212406	0.324671	0.188429	0.113302	0.277163	0.322884	0.352483	0.454304	0.537802	0.380187	0.45024	0.451238	0.355601	0.376803
cg10961604	CD164L2	1	27709771	0.120388	0.0859044	0.0576115	0.0589652	0.0699304	0.0779155	0.101621	0.0648033	0.0579032	0.053862	0.0267979	0.0916405	0.104454	0.158965	0.198642	0.28648	0.363098	0.385913	0.089464	0.373412	0.42684	0.340761	0.744638	0.404136	0.704851	0.390069	0.539949	0.361577	0.310559
cg25622366	OTX1	2	63281139	0.0247269	0.0194235	0.0213871	0.0352883	0.0249279	0.0207941	0.0223995	0.0229288	0.0165438	0.0167826	0.0185479	0.0235702	0.0214614	0.0927997	0.165285	0.299063	0.294918	0.430313	0.356792	0.46169	0.342136	0.313478	0.601429	0.339153	0.527973	0.521817	0.51539	0.351684	0.301984
cg23052830	---	14	61119919	0.138307	0.105184	0.0776148	0.0734358	0.117825	0.0641971	0.144905	0.0943197	0.0536119	0.0518196	0.0707628	0.0692161	0.0572324	0.30075	0.237817	0.201914	0.323824	0.384449	0.11966	0.425988	0.284344	0.352619	0.248223	0.571583	0.559761	0.328754	0.417922	0.405776	0.406711
cg02886589	TMEM178A	2	39892450	0.0476722	0.0494709	0.0440165	0.0421835	0.042612	0.0358194	0.0323322	0.0367097	0.0409949	0.0701418	0.0412925	0.0540983	0.0513573	0.105371	0.399665	0.14076	0.148049	0.295189	0.426237	0.177516	0.377265	0.34109	0.607812	0.621846	0.609316	0.276641	0.552028	0.480221	0.579795
cg02202305	---	1	156405368	0.209146	0.279554	0.253487	0.189294	0.247636	0.17347	0.171424	0.167139	0.173192	0.0950299	0.087609	0.114933	0.251362	0.157467	0.376938	0.225903	0.34086	0.408442	0.306846	0.377357	0.33384	0.349483	0.519882	0.479878	0.421825	0.287113	0.364959	0.375924	0.313001
cg10501085	SLC30A2	1	26373132	0.159242	0.162594	0.117788	0.149828	0.104956	0.0931869	0.117438	0.126788	0.11915	0.243049	0.127799	0.144946	0.0737125	0.146445	0.288037	0.261687	0.292684	0.327976	0.140273	0.298877	0.377451	0.388525	0.576989	0.411141	0.293261	0.428612	0.494561	0.462185	0.456051
cg07281879	WT1-AS	11	32459626	0.255626	0.235795	0.19005	0.16128	0.201912	0.157775	0.21638	0.255987	0.12495	0.043838	0.0514614	0.160412	0.0835945	0.136537	0.297425	0.338935	0.264964	0.459796	0.540677	0.328906	0.366502	0.335355	0.116396	0.353599	0.292763	0.388449	0.54259	0.53239	0.507569
cg00316839	---	4	85414135	0.143892	0.173601	0.188788	0.116202	0.145017	0.0716792	0.119816	0.0655733	0.113293	0.220767	0.198186	0.120895	0.0525043	0.43112	0.176959	0.345758	0.44532	0.436987	0.271209	0.266214	0.457948	0.287387	0.139096	0.417053	0.0869222	0.349797	0.249175	0.497885	0.505907
cg14007871	---	14	61120134	0.101497	0.0575093	0.0541655	0.0646665	0.06197	0.0463311	0.0644222	0.0552506	0.0691956	0.0519364	0.0399015	0.0366046	0.0346034	0.439046	0.179477	0.235626	0.369962	0.449181	0.147158	0.383151	0.255561	0.401055	0.188872	0.533712	0.491925	0.357252	0.374718	0.435927	0.442121
cg05483509	ATP6V0C	16	2563435	0.197518	0.189233	0.0683712	0.103915	0.123222	0.103816	0.12359	0.115535	0.111469	0.118624	0.28999	0.105695	0.0544061	0.190152	0.280732	0.236748	0.301954	0.310152	0.34492	0.344209	0.377106	0.353145	0.380872	0.397418	0.405402	0.442976	0.386923	0.404846	0.425078
cg06782090	---	17	77787880	0.199349	0.158006	0.127147	0.209447	0.194105	0.138718	0.172591	0.191811	0.247251	0.0940041	0.0840858	0.21363	0.0898846	0.225244	0.397046	0.228537	0.201662	0.257094	0.174949	0.535609	0.428177	0.458569	0.506746	0.318872	0.433474	0.300551	0.433318	0.380167	0.463111
cg16357224	---	16	86530053	0.0382063	0.0373008	0.0206608	0.0187832	0.0556821	0.0167078	0.015429	0.0162004	0.0167021	0.0166719	0.0136765	0.0539348	0.0863296	0.113665	0.129066	0.269727	0.148827	0.343175	0.054342	0.279512	0.36132	0.461854	0.488039	0.536343	0.562533	0.399293	0.621034	0.528668	0.512018
cg04983289	TLL2	10	98156179	0.422239	NA	0.324882	0.307315	0.302525	0.271733	0.376078	0.425177	0.413361	0.301906	0.324885	0.304071	0.380592	0.387941	0.357551	0.318015	0.402392	0.289585	0.312123	0.308037	0.315969	0.357198	0.279535	0.36749	NA	0.224733	0.413186	0.257451	NA
cg00938743	PHACTR3	20	58179246	0.12647	0.128273	0.11473	0.108546	0.100177	0.0823828	0.097214	0.140058	0.128748	0.0666376	0.0426475	0.114449	0.0594044	0.328274	0.320466	0.242959	0.281343	0.254847	0.451659	0.283626	0.405405	0.412159	0.558942	0.365828	0.329206	0.426931	0.374875	0.446774	0.539023
cg24191463	OTX2-AS1	14	57283315	0.396206	0.304942	0.320055	0.317653	0.28431	0.0794171	0.32542	0.325182	0.348062	0.356364	0.344931	0.292902	0.0669315	0.310357	0.339595	0.315109	0.388565	0.377147	0.304276	0.333624	0.253433	0.387312	0.274542	0.318626	0.34239	0.334286	0.246546	0.350322	0.384712
cg25702780	MECOM	3	169376298	0.0668589	0.078542	0.0483173	0.0682693	0.0740601	0.04467	0.0561224	0.0468257	0.0448751	0.0490566	0.0387229	0.0368061	0.0409939	0.116828	0.0564857	0.17982	0.151109	0.26358	0.398851	0.418317	0.361976	0.424068	0.589173	0.486665	0.471524	0.447179	0.570133	0.468602	0.455722
cg20167532	PTPRU	1	29563377	0.342341	0.42518	0.31335	0.288705	0.216388	0.293647	0.279834	0.358323	0.394146	0.417205	0.329362	0.182749	0.378163	0.270663	0.391396	0.362142	0.381937	0.325667	0.236678	0.184593	0.266651	0.397273	0.15965	0.26958	0.326703	0.288063	0.34198	0.355752	NA
cg07185131	---	2	62798365	0.0203883	0.0248816	0.0388644	0.0354924	0.0302341	0.0319143	0.0246894	0.020876	0.0210167	0.0192672	0.0180578	0.035361	0.0318618	0.101365	0.0854461	0.270506	0.242781	0.32468	0.570295	0.449054	0.415001	0.267468	0.654903	0.47925	0.549615	0.500854	0.505684	0.365762	0.262206
cg22031614	ISL2	15	76628424	0.261007	0.266864	0.183263	0.259613	0.254681	0.220678	0.219426	0.277323	0.265089	0.170388	0.216577	0.27902	0.265598	0.245268	0.165036	0.248932	0.328442	0.24308	0.320967	0.336438	0.324491	0.366955	0.460507	0.389533	0.353182	0.339152	0.382845	0.322834	0.344378
cg03489023	OSR1	2	19557201	0.0979789	0.0994229	0.0965335	0.0843268	0.103691	0.0657985	0.0849979	0.111917	0.0949509	0.0618812	0.0541876	0.0762069	0.154934	0.349731	0.245286	0.156323	0.219773	0.280142	0.500875	0.281186	0.340879	0.322803	0.543625	0.486386	0.440468	0.326089	0.277676	0.439691	0.394144
cg27213509	EVX2	2	176947228	0.232215	0.247554	0.190257	0.229702	0.25079	0.164244	0.189197	0.220254	0.204536	0.216289	0.170616	0.272466	0.207914	0.170564	0.410728	0.269074	0.28418	0.356427	0.200374	0.321446	0.344335	0.338073	0.385926	0.467229	0.259331	0.405148	0.334261	0.348521	0.343009
cg15607708	ZNF331	19	54041308	0.337448	0.38063	0.321578	0.259917	0.175423	0.171591	0.335467	0.222048	0.270148	0.503019	0.425448	0.0758456	0.205542	0.203631	0.270729	0.348661	0.341496	0.247768	0.128276	0.125684	0.183076	0.370399	0.166196	0.0501514	0.470977	0.292765	0.322306	0.471337	0.507737
cg17187559	ZNF248	10	38146577	0.410309	NA	0.432623	0.304124	0.275434	0.275004	0.38975	0.474065	0.444631	0.305915	0.321848	0.178994	0.213221	0.232165	0.388778	0.299618	0.401435	0.319722	0.262208	0.200937	0.275855	0.360306	0.205263	0.33933	0.465362	0.251898	0.427759	0.400645	0.373348
cg04257969	LOC552889	12	74932579	0.0965542	0.0839196	0.0556992	0.0976943	0.100878	0.0570867	0.0641616	0.0688508	0.0898476	0.0503054	0.0554352	0.10593	0.1267	0.367552	0.236333	0.14465	0.401975	0.369503	0.131409	0.167386	0.478501	0.278924	0.506243	0.501095	0.436522	0.473632	0.346581	0.501629	0.376751
cg10806009	---	2	66654057	0.153371	0.13566	0.141342	0.0922587	0.0930462	0.0763729	0.131137	0.0798803	0.0797158	0.0928901	0.0937785	0.0775747	0.120759	0.298357	0.220689	0.252839	0.265507	0.253985	0.369701	0.341799	0.289703	0.41025	0.334354	0.489083	0.366411	0.316788	0.464942	0.461571	0.476854
cg13356117	TTC12	11	113185561	0.0152882	0.0534001	0.0530149	0.0419801	0.129899	0.0169064	0.059853	0.0176853	0.0184655	0.0101141	0.0109488	0.0591307	0.0325905	0.106041	0.148038	0.265654	0.171698	0.288275	0.413136	0.357353	0.332678	0.2977	0.482341	0.453006	0.520604	0.450454	0.443166	0.492577	0.491491
cg03672342	FLJ45983	10	8094093	0.234623	0.248729	0.284623	0.182459	0.194327	0.142041	0.206351	0.128941	0.0858124	0.129298	0.0953807	0.164919	0.231721	0.0967222	0.163908	0.357346	0.593917	0.373143	0.250708	0.496737	0.235144	0.369778	0.786596	0.51846	0.143472	0.465837	0.230045	0.216176	0.209881
cg22637538	CHRNB1	17	7348327	0.368506	0.318345	0.144087	0.198146	0.259359	0.115167	0.221376	0.164023	0.193091	0.0180604	0.0240963	0.0855733	0.0447063	0.20753	0.462432	0.267044	0.192552	0.231211	0.131595	0.425815	0.437717	0.404549	0.431439	0.31733	0.618844	0.274646	0.621648	0.342978	0.475101
cg06866628	GTF3C5	9	135906520	0.36705	0.409508	0.346455	0.285893	0.254904	0.310151	0.328557	0.358718	0.403596	0.290697	0.299576	0.222352	0.30957	0.349359	0.288208	0.33274	0.317992	0.349483	0.243682	0.240991	0.262197	0.350265	0.275874	0.315205	0.381443	0.323028	0.371656	0.360377	0.297802
cg04304333	---	17	59474038	0.207162	0.173811	0.133323	0.120806	0.135387	0.112122	0.160531	0.120203	0.10086	0.109433	0.103693	0.109927	0.103627	0.173505	0.247424	0.255832	0.276677	0.27609	0.450614	0.279349	0.349407	0.347277	0.360767	0.456723	0.401037	0.38764	0.357681	0.407214	0.459518
cg16352276	RRAS2	11	14379711	0.355661	0.390322	0.36074	0.303319	0.32452	0.336568	0.319365	NA	0.356928	0.312501	0.334392	0.317714	0.282304	0.19696	0.327452	0.365762	0.354723	0.362272	0.256266	0.288439	0.288992	NA	0.27631	0.310108	NA	0.284372	0.306023	0.360632	0.351874
cg16394904	---	5	139135385	0.320302	0.27927	0.260058	0.22617	0.254924	0.240976	0.272198	0.268394	0.15418	0.186233	0.163601	0.172813	0.211254	0.192386	0.202606	0.309844	0.279007	0.283277	0.343649	0.339927	0.320701	0.310611	0.279509	0.432175	0.478275	0.335387	0.39487	0.387856	0.443188
cg06277657	DGKI	7	137532374	0.273379	0.200784	0.144592	0.185151	0.176383	0.107574	0.192581	0.173993	0.204866	0.254247	0.417261	0.161187	0.142006	0.375131	0.352604	0.30188	0.243438	0.380629	0.291013	0.316924	0.265253	0.320255	0.443863	0.318797	0.293567	0.354394	0.331888	0.244394	0.264581
cg01202155	EMX2;EMX2OS	10	119302540	0.0557065	0.0789878	0.137261	0.127401	0.133505	0.0536504	0.0536502	0.0643081	0.0655147	0.112942	0.0567547	0.197664	0.124178	0.160294	0.212373	0.230864	0.244257	0.299214	0.334298	0.385925	0.263422	0.355702	0.471533	0.519328	0.54742	0.406131	0.232601	0.3916	0.368023
cg19921279	LOC100128071;TSSK3	1	32827389	0.221475	0.0912539	0.0947114	0.1294	0.107249	0.0303104	0.0856407	0.0550831	0.036567	0.0393251	0.0557554	0.0596092	0.0691323	0.237764	0.195871	0.360637	0.260885	0.307568	0.228735	0.356022	0.395834	0.404165	0.289298	0.444025	0.52232	0.429767	0.432855	0.426501	0.470728
cg25355482	PHACTR3	20	58179249	0.108399	0.106446	0.0943781	0.0981976	0.0965338	0.0797421	0.0948006	0.0968686	0.0903303	0.066563	0.0603983	0.0973447	0.077511	0.165929	0.375935	0.235262	0.239416	0.246694	0.466492	0.295199	0.395634	0.409791	0.511872	0.349004	0.42605	0.400049	0.394043	0.431786	0.521297
cg11195002	ICAM5	19	10399805	0.165806	0.141395	0.13499	0.159051	0.134828	0.0747248	0.104961	0.0937382	0.110415	0.0574554	0.067232	0.168461	0.143526	0.10614	0.167174	0.269744	0.25217	0.252149	0.462499	0.299576	0.39611	0.279204	0.393344	0.627555	0.247933	0.512569	0.34413	0.377258	0.34681
cg09793988	LPCAT2	16	55543053	0.0414154	0.0801847	0.0646055	0.0872818	0.0801039	0.040715	0.0506548	0.0449664	0.0351553	0.044712	0.038991	0.0646686	0.052848	0.10899	0.155048	0.195875	0.366219	0.229192	0.558375	0.300969	0.3778	0.405264	0.346666	0.422261	0.364365	0.411762	0.403389	0.516206	0.48574
cg08183307	---	19	46992926	0.0750105	0.0632201	0.0620789	0.0847534	0.0761805	0.0643874	0.0686591	0.094239	0.0817569	0.0591825	0.0602636	0.0921347	0.0551167	0.106526	0.344455	0.247768	0.231895	0.302607	0.2386	0.33353	0.348012	0.367166	0.223654	0.467457	0.504457	0.390558	0.46251	0.436684	0.472129
cg16435561	RFX8	2	102091048	0.173407	NA	0.143085	0.0874119	0.0975149	0.0964505	0.377148	0.129776	NA	0.152188	0.141935	NA	0.135104	0.121618	0.0939691	0.453274	NA	0.373472	0.134103	NA	0.382086	NA	0.279441	0.415059	0.454164	0.517839	0.373067	0.481476	0.343932
cg19542987	ARMC3	10	23216695	0.119661	0.152592	0.1682	0.151259	0.204516	0.13442	0.114929	0.10113	0.0693439	0.0455691	0.065866	0.191446	0.253874	0.137904	0.119904	0.331246	0.306186	0.263577	0.40588	0.297741	0.353588	0.282109	0.491485	0.40379	0.365135	0.340107	0.386515	0.342716	0.377751
cg27045062	EFNA3	1	155054711	0.0309908	0.0229696	0.0250217	0.0318644	0.0293034	0.028289	0.0277665	0.0239487	0.026575	0.0145114	0.0155929	0.0201591	0.0165453	0.200122	0.456333	0.34632	0.197296	0.160361	0.0663814	0.355398	0.400905	0.402697	0.0338023	0.477344	0.512142	0.416568	0.475121	0.610234	0.563756
cg26751455	---	11	45433229	0.193128	0.156082	0.140645	0.144075	0.122286	0.158523	0.153456	0.155147	0.145402	0.183468	0.251879	0.158564	0.101985	0.188146	0.251649	0.204949	0.153628	0.23132	0.397007	0.393415	0.327136	0.34075	0.500955	0.385241	0.442718	0.291813	0.416761	0.408953	0.422548
cg10156499	---	11	112161291	0.372992	NA	0.286883	0.287108	0.328131	0.312702	0.323345	NA	0.405106	0.337622	0.343077	0.228747	0.278703	0.307728	0.348802	0.355193	0.352035	0.349479	0.302366	0.254107	0.2608	NA	0.220003	0.346202	NA	0.21841	0.326423	0.344885	0.319305
cg03249890	SP9	2	175199803	0.201002	0.186098	0.194473	0.224865	0.200949	0.162328	0.192031	0.206055	0.180095	0.114683	0.19522	0.231952	0.182894	0.2265	0.120172	0.258923	0.247493	0.287458	0.658845	0.26008	0.323626	0.35065	0.436558	0.45113	0.384425	0.365127	0.322559	0.312499	0.30881
cg13977158	MDP1	14	24685359	0.354614	0.33611	0.32354	0.304607	0.270627	0.300464	0.283794	0.345612	0.347649	0.328879	0.336836	0.220438	0.308929	0.280775	0.353226	0.36923	0.351337	0.284428	0.277539	0.351105	0.274604	NA	0.275709	0.234585	0.297259	0.24913	0.305879	0.344393	0.367986
cg18669966	---	2	176961753	0.168213	0.135484	0.158465	0.150721	0.188337	0.118442	0.165011	0.156546	0.173647	0.056193	0.0738954	0.224735	0.107843	0.349443	0.0961185	0.262648	0.325279	0.255821	0.172871	0.112317	0.376244	0.326428	0.524325	0.607874	0.32944	0.377801	0.383548	0.366463	0.289306
cg02293936	LOC404266;HOXB5	17	46671298	0.12531	0.156762	0.118684	0.103551	0.111492	0.10675	0.0913257	0.137696	0.118927	0.0791481	0.0908667	0.139713	0.140334	0.135615	0.262844	0.197182	0.2628	0.240666	0.179547	0.2352	0.394912	0.328968	0.657601	0.601781	0.377613	0.401832	0.287121	0.232858	0.303831
cg08318283	---	15	73611202	0.097184	0.0989126	0.121015	0.137217	0.0961766	0.0663286	0.065595	0.0964676	0.107141	0.1333	0.209904	0.137983	0.0709709	0.117743	0.211998	0.253135	0.154408	0.335258	0.445335	0.42207	0.321407	0.177655	0.533969	0.457812	0.273282	0.337042	0.175943	0.405342	0.445495
cg02930996	B4GALT6	18	29265842	0.257918	0.253291	0.166334	0.191133	0.160084	0.107275	0.165807	0.128268	0.155153	0.0719954	0.048205	0.268373	0.101874	0.249908	0.211388	0.295589	0.275123	0.229555	0.089821	0.348108	0.308144	0.22968	0.612276	0.493853	0.34954	0.441706	0.416315	0.322928	0.426732
cg27268110	C10orf58	10	82167764	0.177995	0.204605	0.237552	0.168596	0.212604	0.149603	0.150003	0.176627	0.142515	0.170892	0.347416	0.198573	0.205632	0.300003	0.303923	0.338291	0.226075	0.358185	0.126778	0.193315	0.509876	0.293162	0.420819	0.303881	0.293564	0.449152	0.428718	0.304074	0.311296
cg14126688	LOC404266;HOXB5	17	46671497	0.0139184	0.012764	0.0139986	0.0113843	0.0127962	0.0161979	0.0109187	0.0114197	0.013861	0.0102331	0.0106697	0.0118382	0.0144523	0.101493	0.355515	0.18766	0.365585	0.338388	0.142034	0.271608	0.3935	0.376967	0.569317	0.495707	0.420073	0.400789	0.385997	0.352985	0.429914
cg05655534	---	2	62798448	0.0324246	0.0545743	0.0941438	0.0662282	0.0763753	0.060368	0.0547653	0.0541856	0.0232274	0.0520183	0.0360137	0.0567583	0.0506436	0.120718	0.16402	0.275289	0.300914	0.302158	0.558585	0.39462	0.370389	0.291005	0.54658	0.38132	0.506924	0.466295	0.483359	0.316869	0.273375
cg07753711	PLK4	4	128801645	0.361983	0.357638	0.297995	0.334338	0.256413	0.27332	0.251903	0.356056	0.389422	0.248143	0.324522	0.301351	0.294945	0.283371	0.243094	0.394888	0.35913	0.316471	0.305171	0.242902	0.278061	NA	0.255421	0.283905	0.335277	0.315749	0.321505	0.334781	0.349084
cg17119521	LIN28B	6	105404769	0.315774	0.29754	0.158565	0.286511	0.251182	0.113977	0.303262	0.21979	0.285453	0.0941513	0.105576	0.281276	0.209243	0.235307	0.403299	0.257438	0.293511	0.394076	0.268628	0.318445	0.2978	0.306003	0.313215	0.361569	0.473712	0.334721	0.464217	0.25295	0.350083
cg06197574	---	15	85523513	0.363376	0.337957	0.289925	0.258547	0.26954	0.242555	0.285757	0.321955	0.344687	0.340019	0.308066	0.204594	0.270197	0.288855	0.292032	0.377518	0.35844	0.331415	0.311248	0.277355	0.263426	0.343592	0.232197	0.294884	NA	0.269043	NA	NA	0.340769
cg24101049	---	14	52313637	0.138544	0.139917	0.0855419	0.129893	0.116263	0.117265	0.109596	0.11108	0.10691	0.0741048	0.0546235	0.150372	0.0749946	0.395103	0.0883714	0.22131	0.16491	0.287599	0.224845	0.263242	0.320003	0.3549	0.578534	0.455422	0.483386	0.438197	0.385643	0.468789	0.373984
cg05190557	CANX	5	179125342	NA	NA	0.298668	0.307324	0.305332	0.325671	0.304263	NA	NA	NA	0.350052	0.205479	0.317358	0.253162	0.349111	NA	NA	0.326405	0.24799	0.299584	0.243161	0.371576	0.234209	0.284179	NA	0.280435	0.336797	0.390625	0.35994
cg01932956	---	16	22959525	0.181319	0.228488	0.0628991	0.0886628	0.113648	0.0742714	0.136258	0.0707025	0.0504844	0.052784	0.0489462	0.0525841	0.0346126	0.112442	0.164503	0.212647	0.0933689	0.21705	0.332395	0.4064	0.258607	0.201377	0.289846	0.486432	0.458264	0.616564	0.567298	0.577399	0.462565
cg14319893	OXR1	8	107284222	0.076488	0.0598978	0.0853784	0.0704571	0.060145	0.0341897	0.0659775	0.0562204	0.0621843	0.0907712	0.0510885	0.0654592	0.0664078	0.28678	0.15132	0.246278	0.270836	0.31144	0.132007	0.287586	0.383738	0.350702	0.187603	0.565097	0.48551	0.451517	0.378831	0.456079	0.448887
cg08839312	CDH15	16	89237997	0.336143	0.335382	0.314143	0.299093	0.270056	0.305002	0.302041	0.312607	0.327616	0.261667	0.300161	0.267468	0.268989	0.230461	0.304286	0.274265	0.354646	0.319007	0.289079	0.292662	0.279612	0.373393	0.286678	0.266302	NA	0.265581	0.306125	0.337572	0.302781
cg14152785	---	8	37557185	0.174174	0.240118	0.192868	0.196542	0.238932	0.155377	0.204987	0.214454	0.220669	0.17451	0.365454	0.167248	0.155496	0.227566	0.237721	0.243623	0.232538	0.308793	0.171662	0.239181	0.322782	0.357193	0.545683	0.466843	0.321374	0.324894	0.340433	0.398333	0.33161
cg26244738	APBB2	4	40859344	0.0700254	0.0757311	0.0919873	0.0571123	0.0912918	0.0474573	0.0673177	0.0639327	0.0524586	0.0274634	0.0583534	0.0567153	0.100556	0.222383	0.3249	0.169954	0.287556	0.297315	0.305034	0.357481	0.356606	0.41257	0.442779	0.39713	0.204183	0.414913	0.372402	0.397033	0.469275
cg13807496	ALX4	11	44332540	0.145506	0.120882	0.114315	0.112916	0.114045	0.0949831	0.0903151	0.104154	0.113856	0.116584	0.0742239	0.166813	0.0829681	0.227246	0.319567	0.229259	0.252366	0.211403	0.175895	0.341225	0.335851	0.363551	0.510898	0.332821	0.420347	0.321487	0.37887	0.401799	0.510649
cg09672358	PDE1A	2	183387392	0.0769166	0.0801754	0.124791	0.102151	0.121683	0.0816552	0.0945015	0.0917375	0.103003	0.0695486	0.0875985	0.112671	0.108341	0.30479	0.307451	0.162461	0.260291	0.222155	0.0853495	0.288636	0.329926	0.342701	0.591535	0.426459	0.386612	0.253144	0.429242	0.417003	0.503769
cg08827001	BTG4;C11orf88;MIR34C	11	111384048	NA	0.343881	0.314355	0.283322	0.242686	0.311525	0.324758	0.31631	0.353976	0.311039	0.334218	0.252196	0.270662	0.241287	0.264218	0.32868	0.388076	0.258341	0.236581	0.274961	0.298775	0.357792	0.247985	0.26462	0.323323	0.238466	0.293462	0.389767	0.373496
cg02489958	NKX6-1	4	85417416	0.15765	0.171248	0.111099	0.106795	0.113955	0.0784664	0.10824	0.133504	0.134677	0.086185	0.131081	0.12757	0.0654518	0.244851	0.357869	0.250921	0.397291	0.416945	0.126082	0.142078	0.384711	0.370501	0.289844	0.375123	0.354478	0.356698	0.155667	0.453414	0.481407
cg19248602	---	17	46795931	0.167699	0.178946	0.194519	0.167067	0.166844	0.130973	0.149406	0.172466	0.170231	0.163964	0.20034	0.238053	0.122198	0.281575	0.274803	0.215874	0.238098	0.311174	0.411154	0.286128	0.295999	0.306628	0.546509	0.410003	0.169928	0.385108	0.324764	0.316139	0.337317
cg00266983	---	7	1277521	0.316531	0.365935	0.187912	0.115366	0.28455	0.252956	0.224394	0.231991	0.258934	0.0918862	0.0942397	0.252585	0.436615	0.177033	0.319218	0.302194	0.240149	0.400726	0.282866	0.331582	0.289999	0.198344	0.242659	0.509444	0.345276	0.44729	0.261313	0.277372	0.30909
cg13523557	ADCY1	7	45613725	0.0913617	0.115129	0.0904459	0.109164	0.112202	0.0756468	0.0746321	0.0622233	0.0766261	0.063734	0.0516956	0.115066	0.0864959	0.177624	0.262985	0.199381	0.276324	0.298098	0.351472	0.376126	0.350641	0.388954	0.538224	0.477416	0.355471	0.434541	0.352517	0.270788	0.334568
cg16483867	ZNRF3	22	29426511	0.0525999	0.0613134	0.0705811	0.0462827	0.0634964	0.0354628	0.0435585	0.0508602	0.052147	0.0352855	0.0494644	0.0514131	0.0986887	0.069842	0.129406	0.248093	0.273759	0.343893	0.536618	0.285004	0.41681	0.232434	0.717505	0.534669	0.195835	0.454791	0.475117	0.285009	0.374776
cg22622937	UPP1	7	48129444	0.141117	0.128915	0.120179	0.108494	0.112576	0.0798644	0.0961194	0.0842039	0.0918123	0.0503785	0.115427	0.128772	0.118991	0.181338	0.238667	0.280332	0.243755	0.245916	0.1556	0.330868	0.37779	0.380341	0.502061	0.414805	0.184057	0.353272	0.43943	0.432931	0.452892
