# Supplementary material for: The genomic landscape of tuberous sclerosis complex
Source: Nat Commun. 2017 Jun 15;8:15816. doi: 10.1038/ncomms15816 (PMC5481739; doi:10.1038/ncomms15816)
Supplement: Supplementary Data 7 — Differentially expressed genes in RAs compared to non-TSC kidneys. Differentially expressed genes included with log2 fold-change (RA / NK) +/- > 2 with FDR-adjusted p < 0.001 are included. T = t-statistic; B = b-statistic. See Methods. [file ncomms15816-s8.xlsx]

## Sheet: Supp Data 7
Supplementary Data 7 Differentially expressed genes in RAs compared to non-TSC kidneys.
												Sample
Entrez Gene ID	Accession	Gene Name	Gene Symbol	Chromosome	Chromosome Location (bp)	Log2 Fold-Change (RA/NK)	Average Expression	t	p value	Adjusted p value	B	01-RA1	07-RA1	08-RA1	10-RA1	11-RA1	12-RA1	13-RA1	14-RA1	16-RA1	17-RA1	18-RA1	01-MK1	65-NK1	68-NK1	71-NK1
7369	AAA36798	uromodulin	UMOD	16	-20344372	-11.7574	-1.24216	-13.5075	6.71054e-19	1.14489e-16	32.6271	-9.90687	-13.7903	-13.5049	-3.04304	-13.129	-12.1596	-14.2069	-12.8978	-12.7182	-12.1232	-12.0038	0.747476	-0.139919	-0.0307323	0.170652
229	AAA51691	aldolase, fructose-bisphosphate B	ALDOB	9	-104182841	-11.6197	0.528603	-22.6268	4.13482e-29	1.14209e-25	54.7599	-9.10099	-9.05543	-12.6036	-13.9688	-11.4229	-11.7702	-11.8811	-11.2542	-13.0247	-10.4648	-11.7731	-1.61784	1.60236	0.108328	-1.71068
3758	AAA20594	potassium voltage-gated channel subfamily J member 1	KCNJ1	11	-128707908	-11.4571	-1.2023	-15.3792	2.5923e-21	7.57226e-19	37.8316	-9.40955	-12.6082	-14.0884	-2.29318	-14.0173	-12.2801	-11.0655	-13.9174	-14.1684	-12.5261	-10.1475	0.99068	-1.01331	0.191657	0.82165
6559	AAC50355	solute carrier family 12 member 3	SLC12A3	16	56899118	-11.4002	-2.50418	-28.1609	8.12849e-34	3.91773e-30	63.8601	-9.65351	-9.25164	-12.5161	-9.10289	-11.708	-11.5558	-11.5636	-12.3451	-12.5961	-10.9538	-14.067	0.217803	0.203208	0.0900306	-0.293239
7827	AAH29141	NPHS2 podocin	NPHS2	1	-179519673	-11.3084	-3.2277	-28.1787	7.87365e-34	3.91773e-30	63.3865	-9.97779	-10.492	-12.7091	-11.4114	-12.638	-10.9008	-10.1717	-12.5381	-12.7892	-11.1468	-11.0901	-0.23917	-0.056269	0.71569	-0.659421
4868	AAB80768	NPHS1 nephrin	NPHS1	19	-36316273	-11.0967	-1.18493	-21.754	2.78278e-28	5.96102e-25	52.4381	-9.44123	-9.46999	-12.5351	-10.015	-12.4641	-9.98983	-12.3196	-12.3641	-10.2932	-12.5578	-10.1792	0.112722	-0.0176716	0.522899	-0.505227
340024	AAI46291	solute carrier family 6 member 19	SLC6A19	5	1201709	-10.9558	-3.46861	-18.4741	6.46181e-25	5.4164e-22	45.4396	-10.9027	-9.34648	-12.4116	-10.3769	-10.7556	-10.6033	-12.1961	-12.2406	-10.9067	-10.1123	-10.0556	-1.61829	2.17623	0.0086429	-2.18487
123876	AAC23497	acyl-CoA synthetase medium-chain family member 2A	ACSM2A	16	20462782	-10.9001	-3.29195	-18.7224	3.46937e-25	3.12545e-22	46.2117	-4.78843	-10.4578	-11.201	-6.02232	-13.4519	-10.9777	-11.7225	-13.352	-12.018	-11.2237	-13.4889	0.450756	0.527501	0.294643	-0.822144
5053	AAA60082	phenylalanine hydroxylase	PAH	12	-103232103	-10.8481	0.466625	-16.2139	2.49152e-22	9.41845e-20	40.0365	-4.15704	-9.81118	-13.1658	-11.8681	-11.5098	-11.3575	-11.3653	-11.4099	-10.4385	-9.72904	-13.1318	-0.97866	1.99273	-0.094917	-1.89782
64902	AAI44269	alanine--glyoxylate aminotransferase 2	AGXT2	5	-34998205	-10.8103	-3.50449	-20.7674	2.58846e-27	4.9903e-24	50.3223	-8.38062	-10.2839	-11.764	-10.4663	-11.693	-9.21873	-11.5485	-10.0081	-11.8441	-11.7867	-11.73	-1.0733	1.49397	0.0942059	-1.58818
9376	AAD19357	solute carrier family 22 member 8	SLC22A8	11	-62760295	-10.7279	-2.51156	-12.3664	2.46514e-17	3.00975e-15	29.0455	-9.10096	-8.50169	-10.8994	-11.1866	-10.8283	-12.261	-10.6839	-12.3134	-10.9794	-10.922	-10.8654	-2.54565	2.32999	-0.362867	-1.96712
2168	AA345359	fatty acid binding protein 1	FABP1	2	-88422507	-10.6961	-3.34144	-18.2919	1.02364e-24	8.15612e-22	44.8508	-8.55024	-8.21643	-11.2815	-11.5688	-11.2105	-11.0582	-11.066	-11.1106	-11.3616	-11.3042	-11.2475	-1.69241	0.947137	0.317988	-1.26512
1409	AAA52105	crystallin alpha A	CRYAA	21	44589117	-10.5992	-2.87446	-17.678	4.94746e-24	2.98069e-21	43.4329	-9.82647	-11.4402	-11.3354	-10.0377	-9.67937	-11.112	-9.53491	-9.57944	-11.4154	-11.3581	-11.3014	-3.58565	1.11186	0.174772	-1.28663
9027	AAF22303	N-acetyltransferase 8 (putative)	NAT8	2	-73867849	-10.5989	-2.37349	-16.3613	1.66112e-22	6.81376e-20	40.4164	-9.26959	-8.24391	-12.894	-8.05197	-10.501	-12.6706	-12.6785	-11.138	-11.3891	-9.45722	-10.538	-1.37166	2.41288	-0.307568	-2.10531
55586	AAF25204	myo-inositol oxygenase	MIOX	22	50925212	-10.548	-3.32239	-19.0894	1.39945e-25	1.349e-22	47.1111	-5.77229	-8.59505	-11.1225	-12.1467	-11.7884	-11.6361	-11.644	-10.9515	-11.2026	-10.6597	-9.95099	-0.659685	1.63437	0.323849	-1.95822
9356	AAC70004	solute carrier family 22 member 6	SLC22A6	11	-62744068	-10.4877	-1.22755	-13.744	3.24679e-19	6.01873e-17	33.1936	-8.8998	-8.30053	-9.47582	-12.5704	-12.2121	-9.73791	-12.0677	-10.5272	-10.7783	-9.13592	-10.6642	-1.03174	2.46274	-0.33497	-2.12777
793	AAA98991	calbindin 1	CALB1	8	-91070835	-10.4875	3.84181	-6.22203	7.67314e-08	1.87254e-06	7.77599	-9.26362	-8.27884	-11.4561	-11.5023	-10.4521	-9.64776	-10.6125	-10.657	-12.1882	-11.0313	-11.181	0.130015	-0.188801	0.268489	-0.0796881
6569	AAA36354	solute carrier family 34 member 1	SLC34A1	5	176811431	-10.4622	-3.7222	-17.0816	2.37364e-23	1.17337e-20	42.1679	-9.08891	-8.20013	-12.1828	-10.8851	-12.1117	-9.63751	-10.3823	-12.0118	-10.6779	-9.88352	-10.5638	-0.709071	2.6636	-0.5612	-2.1024
6557	AA917702	solute carrier family 12 member 1	SLC12A1	15	48498497	-10.3523	0.160629	-16.7729	5.42687e-23	2.49106e-20	41.7541	-10.1158	-11.1277	-13.2792	-4.12195	-11.5201	-13.0559	-9.43923	-9.59168	-11.6712	-10.4495	-9.40392	-0.0181127	-0.742188	-0.197886	0.940074
1807	AAH34395	dihydropyrimidinase	DPYS	8	-105391651	-10.338	-0.960919	-17.0459	2.61077e-23	1.25833e-20	42.0908	-9.07597	-9.95273	-10.5849	-10.1352	-10.5138	-8.48707	-11.9543	-11.9989	-12.2499	-10.6076	-7.18163	-1.25018	1.69418	0.0445227	-1.7387
3827	AAA35497	kininogen 1	KNG1	3	186435097	-10.253	-1.08811	-19.9023	1.96089e-26	2.52026e-23	49.1357	-8.86789	-10.3955	-10.7267	-4.84763	-11.5732	-9.16461	-12.2768	-11.4733	-11.7243	-9.55148	-11.9728	1.00117	-0.299174	-0.358943	0.658117
10686	AAD43096	claudin 16	CLDN16	3	190105660	-10.2468	-1.36752	-20.1047	1.21364e-26	1.79983e-23	49.2642	-8.76578	-12.7014	-10.2747	-3.78323	-10.9406	-10.7883	-10.7961	-10.8407	-11.0917	-9.15986	-12.5626	-0.308413	0.190771	0.398581	-0.589352
348158	AAI72335	acyl-CoA synthetase medium-chain family member 2B	ACSM2B	16	-20548082	-10.2338	-3.18674	-15.7693	8.58616e-22	2.85401e-19	38.9608	-2.39513	-8.5618	-9.95175	-6.82808	-11.7552	-13.1878	-13.1957	-11.6552	-11.1693	-10.2639	-13.3772	-0.332955	1.44108	-0.0610266	-1.38006
9073	AAH20866	claudin 8	CLDN8	21	-31586323	-10.1981	-3.94989	-16.3295	1.81259e-22	7.2802e-20	40.2734	-8.3803	-9.78757	-12.0047	-0.702776	-9.61171	-11.7813	-11.7892	-11.8337	-12.0847	-12.0274	-11.9707	1.03972	-1.26332	0.613333	0.64999
6561	AAG60583	solute carrier family 13 member 1	SLC13A1	7	-122753587	-10.1958	-3.77729	-19.872	2.10779e-26	2.53976e-23	48.6432	-9.29961	-9.8138	-9.70898	-6.16844	-11.9599	-11.8076	-11.8154	-9.538	-10.526	-10.4686	-10.4119	-0.744658	1.69224	-0.3588	-1.33344
5652	AAB19071	protease, serine 8	PRSS8	16	-31142753	-10.1783	-1.89705	-13.225	1.61245e-18	2.46717e-16	31.6643	-8.62844	-8.6572	-9.68989	-1.26773	-11.9408	-11.7885	-11.7963	-11.8408	-12.0919	-12.0345	-11.9778	0.316435	0.555355	-0.55586	0.000505058
613212	AAI47013	cortexin 3	CTXN3	5	126988706	-10.1358	-0.413353	-14.3083	5.90737e-20	1.29418e-17	34.7249	-7.97827	-9.59199	-11.0721	-11.3594	-11.0011	-10.8488	-8.5347	-10.9012	-9.56724	-9.50985	-11.0381	-0.888779	1.02314	-0.441291	-0.581845
10864	AA705161	solute carrier family 22 member 7	SLC22A7	6	43265997	-10.1331	-2.68786	-18.252	1.13263e-24	8.39847e-22	44.7849	-10.9912	-8.69803	-10.9151	-9.61746	-10.8441	-9.10685	-10.6996	-7.93681	-10.9952	-10.9378	-10.8811	-2.09892	2.0361	-0.0098915	-2.02621
846	AAA86503	calcium sensing receptor	CASR	3	121903180	-10.1296	-2.67399	-14.7816	1.45831e-20	3.6993e-18	36.1587	-10.5958	-12.2095	-8.40423	-2.49561	-12.0336	-7.79387	-11.8892	-10.3487	-12.1847	-12.1273	-12.0707	-0.630965	-0.617493	-0.0849781	0.702471
6521	AAA35514	solute carrier family 4 member 1 (Diego blood group)	SLC4A1	17	-42325757	-10.05	-1.95525	-13.5518	5.85478e-19	1.01682e-16	32.7317	-1.47722	-13.4908	-10.5786	-7.56469	-9.85546	-11.5776	-9.71099	-10.893	-11.881	-10.2387	-13.3519	-0.486332	0.0247187	-0.0298568	0.0051381
1644	AAA20894	dopa decarboxylase	DDC	7	-50526133	-10.0317	-1.92847	-15.8822	6.25867e-22	2.19383e-19	39.167	-4.29674	-8.65297	-9.92667	-9.07644	-12.1776	-10.4403	-12.0331	-9.75569	-10.0067	-10.6863	-12.2146	-0.932933	1.71527	0.218058	-1.93333
51179	AA919149	hydroxyacid oxidase 2 (long chain)	HAO2	1	119911398	-9.98609	-3.47796	-19.1443	1.2233e-25	1.24126e-22	47.1175	-7.80841	-9.05956	-9.80275	-9.60459	-8.8837	-11.9013	-10.3242	-10.3687	-12.2047	-8.97742	-9.76873	-0.836858	1.67685	0.180371	-1.85722
213	A06977	albumin	ALB	4	74269971	-9.97831	-1.70433	-15.9606	5.02772e-22	1.79499e-19	39.2946	-7.95876	-8.8806	-11.5831	-9.54849	-9.92713	-9.77484	-9.78267	-9.09024	-11.6632	-9.28389	-11.5491	-2.84709	1.22811	0.980671	-2.20878
124975	AA661618	gamma-glutamyltransferase 6	GGT6	17	-4460221	-9.97151	-3.67637	-17.6398	5.46354e-24	3.19187e-21	43.6048	-6.00394	-9.0916	-12.1567	-2.61267	-12.0857	-10.3484	-11.9412	-11.9857	-12.2368	-12.1794	-9.80076	-0.565674	0.441143	-0.56163	0.120487
3273	AAA52694	histidine rich glycoprotein	HRG	3	186383740	-9.8757	-3.84022	-21.7717	2.67542e-28	5.96102e-25	52.3576	-9.40838	-9.43714	-10.9173	-4.72883	-10.8462	-9.10898	-10.7018	-10.7463	-10.9973	-10.94	-10.8833	0.387612	0.579944	-0.4718	-0.108144
6340	AAA75460	sodium channel epithelial 1 gamma subunit	SCNN1G	16	23194039	-9.86912	-2.06143	-13.7471	3.21633e-19	6.01873e-17	33.2514	-7.78812	-10.1388	-10.771	-0.917405	-12.2849	-10.5476	-12.1404	-10.6	-12.436	-10.7936	-10.7369	0.288853	-1.75895	0.909927	0.849023
120939	AAH98571	transmembrane protein 52B	TMEM52B	12	10331556	-9.86903	0.539098	-13.5859	5.27077e-19	9.3225e-17	32.8584	-3.64549	-11.4517	-10.4989	-6.15516	-12.0128	-9.53856	-10.2833	-10.3279	-12.1639	-10.8841	-9.24246	0.636979	-0.03249	0.359291	-0.326801
2939	AAA52616	glutathione S-transferase alpha 2	GSTA2	6	-52614884	-9.83993	-3.04101	-16.287	2.03718e-22	7.85495e-20	40.2859	-8.75612	-9.88442	-9.12753	-8.78677	-10.9309	-10.7787	-9.20152	-8.50909	-11.0821	-8.21731	-12.5529	-1.5812	1.80354	0.0859468	-1.88949
58510	AAF21465	proline dehydrogenase (oxidase) 2	PRODH2	19	-36290891	-9.83035	-3.50792	-13.6676	4.10128e-19	7.45929e-17	33.0043	0.466585	-7.87052	-9.20627	-12.3009	-11.9426	-11.7903	-11.7981	-11.8426	-9.77176	-12.0363	-10.3947	-1.48799	1.86824	-0.176001	-1.69224
143662	AAH20912	mucin 15, cell surface associated	MUC15	11	-26580578	-9.81588	-3.53289	-16.6769	7.03231e-23	3.15293e-20	41.1011	-9.0019	-9.76763	-11.2478	-3.47436	-8.8548	-11.0244	-9.4473	-11.0768	-11.3278	-11.2705	-11.2138	0.946042	-1.37614	-0.0476335	1.42377
4496	AAB30081	metallothionein 1H	MT1H	16	56703725	-9.80156	-0.0217972	-7.94732	1.25325e-10	4.84198e-09	14.0865	-7.64044	-9.54367	-11.0238	-8.50374	-9.36781	-8.47855	-10.8083	-10.8528	-11.1039	-9.46153	-10.9898	-1.10922	1.42988	0.880085	-2.30997
92292	AAH08353	glycine-N-acyltransferase like 1	GLYATL1	11	58710721	-9.73586	-2.10273	-15.6675	1.14386e-21	3.6754e-19	38.6962	-8.12591	-8.25776	-9.73791	-7.70326	-12.8368	-12.6845	-12.6923	-10.4149	-9.52847	-9.23007	-5.43919	-1.10194	1.79082	0.231513	-2.02234
359	AAB31998	aquaporin 2	AQP2	12	50344523	-9.71243	-1.54306	-12.2119	4.06849e-17	4.72509e-15	28.6983	-10.0922	-7.13183	-11.5332	-1.41842	-11.9278	-11.2136	-9.66784	-9.39999	-11.8274	-11.2044	-10.2486	0.00613045	-0.332329	-0.321147	0.653476
155006	A2RRL7	transmembrane protein 213	TMEM213	7	138482738	-9.67428	-2.67712	-12.0995	5.86809e-17	6.57738e-15	28.2956	0.375271	-11.2629	-8.0538	-3.6759	-8.76516	-13.2567	-13.2645	-11.7241	-11.2382	-11.9178	-11.8611	0.337114	-0.375098	-0.00717396	0.382272
133688	AAH35012	UDP glycosyltransferase family 3 member A1	UGT3A1	5	-35953190	-9.56379	-3.80055	-17.4663	8.59554e-24	4.73467e-21	43.1534	-8.85823	-8.52442	-11.5895	-1.97745	-9.93352	-11.3662	-9.78905	-9.09662	-11.6696	-11.6122	-11.5555	-1.24129	1.14734	-0.497371	-0.649964
54600	AAB19791	UDP glucuronosyltransferase family 1 member A9	UGT1A9	2	234580543	-9.56221	-4.22419	-13.9302	1.84186e-19	3.62339e-17	33.6426	-7.85385	-8.36804	-10.5852	-9.28746	-10.5141	-8.77685	-10.3696	-10.4142	-10.6652	-8.2859	-10.5511	-0.371873	2.95873	-0.174704	-2.78402
57733	AAG39217	glucosidase, beta, acid 3 (gene/pseudogene)	GBA3	4	22694536	-9.52908	-2.26379	-13.7622	3.07142e-19	5.86277e-17	33.3256	-4.20486	-8.95907	-12.3137	-4.5082	-10.6577	-9.28299	-9.77624	-10.5577	-12.3937	-8.42947	-12.2797	-1.19648	1.36324	0.246708	-1.60995
26	AAA58358	amine oxidase, copper containing 1	AOC1	7	150549564	-9.45931	-2.9845	-16.2914	2.01271e-22	7.85495e-20	40.3661	-8.96798	-8.65571	-12.7988	-2.18901	-9.92042	-10.2536	-9.41338	-10.3059	-10.557	-9.36206	-11.1798	-0.91231	1.71838	-0.676578	-1.0418
2528	AAA99222	fucosyltransferase 6	FUT6	19	-5830636	-9.42729	-3.82403	-15.7579	8.86767e-22	2.89763e-19	38.7681	-8.85964	-8.40297	-11.1055	-4.25323	-11.0345	-10.8822	-9.30503	-10.9345	-11.1856	-7.95826	-9.48653	-1.49624	2.14171	-0.433927	-1.70778
55195	AAH28060	chromosome 14 open reading frame 105	C14orf105	14	-57936017	-9.40099	-3.233	-13.3447	1.11079e-18	1.76982e-16	32.085	-2.66276	-12.2131	-9.78638	-1.48494	-10.4523	-11.885	-11.8928	-9.6154	-12.1884	-10.546	-12.0743	-1.16466	0.617378	-0.0452665	-0.572112
1610	AAH29057	D-amino-acid oxidase	DAO	12	109273856	-9.37766	-2.71226	-13.2719	1.39307e-18	2.14855e-16	31.7367	-3.88973	-7.85261	-10.5551	-10.8424	-10.4841	-10.3318	-10.3396	-10.3842	-9.05025	-8.99286	-10.5211	-1.96348	1.23659	0.0972855	-1.33387
134288	AAH19346	transmembrane protein 174	TMEM174	5	72469022	-9.35866	-3.6201	-13.4063	9.1769e-19	1.49314e-16	32.1846	-1.56697	-8.30998	-9.42756	-8.49244	-10.9415	-10.7892	-10.797	-10.8415	-11.0926	-9.45023	-10.9785	-0.652344	2.14408	0.029831	-2.17391
1014	AAC34255	cadherin 16	CDH16	16	-66942024	-9.33357	-2.01384	-10.2624	2.92869e-14	2.03102e-12	22.2516	0.593662	-11.1137	-8.1395	-1.14225	-11.4684	-10.7856	-12.9089	-11.0789	-12.4675	-11.5621	-11.868	-0.0347781	0.110112	-0.373393	0.263281
159963	AAH41454	solute carrier family 5 member 12	SLC5A12	11	-26688565	-9.31587	-0.504201	-17.2835	1.39003e-23	7.444e-21	42.9933	-8.56076	-8.42446	-9.82866	-7.70785	-9.75762	-6.70585	-11.7286	-11.0362	-10.4392	-9.15946	-9.79465	-0.0801543	1.65541	0.0156518	-1.67106
50964	AAI01087	sclerostin	SOST	17	-41831098	-9.31127	-3.09387	-14.4857	3.48567e-20	8.00003e-18	35.298	-9.41255	-9.44131	-10.9215	-9.62377	-10.8504	-9.11315	-7.89859	-9.16551	-11.0015	-9.35917	-8.56551	0.845749	-0.477134	0.547938	-0.0708047
131920	AAH71780	transmembrane protein 207	TMEM207	3	-190146443	-9.27023	-4.39033	-33.1031	2.21287e-37	4.26619e-33	68.9149	-9.71237	-8.15617	-9.63632	-9.92359	-9.56527	-9.41298	-9.4208	-9.46534	-9.71638	-8.07403	-9.6023	1.65773	0.339616	0.22235	-0.561966
256764	AAI01615	WD repeat domain 72	WDR72	15	-53805937	-9.26888	-2.46053	-11.9802	8.67185e-17	9.39239e-15	27.9254	-0.27473	-11.0234	-8.11123	-3.43106	-10.8475	-10.2098	-13.025	-10.7476	-11.7356	-10.0933	-11.6215	-0.844744	1.53099	-0.364536	-1.16646
810	AAA36356	calmodulin like 3	CALML3	10	5566851	-9.24276	-2.84824	-17.2214	1.63785e-23	8.5341e-21	42.2585	-7.64238	-9.99307	-9.88826	-7.8536	-9.81721	-9.66492	-9.67274	-9.71728	-9.96832	-9.91093	-8.26928	-2.213	1.00543	0.291969	-1.2974
284422	AAF29001	small integral membrane protein 24	SMIM24	19	-3474404	-9.22699	0.169594	-10.4278	1.64565e-14	1.17942e-12	22.8138	1.42738	-10.1629	-8.14377	-4.41458	-10.5175	-13.5351	-10.373	-10.7801	-12.2536	-10.6112	-10.9171	-0.569043	1.00498	-0.220956	-0.784019
173	AAA68197	afamin	AFM	4	74347461	-9.21622	-4.27157	-20.3713	6.48855e-27	1.13721e-23	49.2745	-8.37053	-8.39929	-9.87944	-10.1667	-9.80839	-9.6561	-9.66392	-8.12349	-9.9595	-9.90211	-9.84542	-0.363102	1.59636	-0.0814402	-1.51492
53828	AA759244	FXYD domain containing ion transport regulator 4	FXYD4	10	43867091	-9.21314	-2.84328	-12.3117	2.94228e-17	3.54526e-15	28.8906	-7.22969	-11.3459	-11.2411	0.71272	-11.17	-9.43279	-9.44062	-11.0701	-9.7362	-11.2638	-9.62212	0.304929	-0.194173	0.105252	0.0889217
79799	AAI30534	UDP glucuronosyltransferase family 2 member A3	UGT2A3	4	-506427	-9.19766	-3.96634	-17.1306	2.08382e-23	1.05721e-20	42.2831	-7.88479	-11.0835	-8.65673	-3.14181	-9.32265	-10.7553	-10.7631	-9.22271	-11.0587	-9.41637	-10.9446	-1.28678	1.56931	0.015488	-1.58479
2938	AAA35938	glutathione S-transferase alpha 1	GSTA1	6	-52656177	-9.19707	-1.88355	-11.3491	7.05397e-16	6.44519e-14	25.8783	-7.49401	-8.09106	-8.20037	-7.57691	-12.7732	-12.6209	-8.54124	-8.58578	-10.1169	-6.84453	-10.0029	-1.06586	1.61777	-0.158179	-1.45959
10786	AAB53423	solute carrier family 17 member 3	SLC17A3	6	-25845327	-9.17787	-3.60459	-12.4193	2.07837e-17	2.61889e-15	29.143	-7.15936	-10.358	-8.66827	-7.37058	-10.1822	-10.0299	-10.0377	-8.49729	-10.3333	-8.69094	-10.2192	-1.62163	2.45526	-0.0377835	-2.41747
3773	AAF73238	potassium voltage-gated channel subfamily J member 16	KCNJ16	17	68071365	-9.15407	2.77561	-9.13347	1.62403e-12	8.28816e-11	18.3112	-9.29554	-9.78997	-11.2701	-1.88572	-12.4215	-7.97149	-11.54	-10.4471	-10.9876	-8.89069	-3.3198	0.17686	-0.169945	0.107298	0.0626469
7021	AAH37225	transcription factor AP-2 beta (activating enhancer binding protein 2 beta)	TFAP2B	6	50786438	-9.11735	-3.38796	-12.8614	5.05934e-18	6.91766e-16	30.5111	-8.848	-10.4617	-10.3569	-0.921376	-10.2859	-10.1336	-10.1414	-10.1859	-10.437	-10.3796	-8.00097	0.907279	-1.29214	0.513776	0.778364
10249	AAB81453	glycine-N-acyltransferase	GLYAT	11	-58476229	-9.09032	-3.43461	-17.6864	4.84072e-24	2.98069e-21	43.8814	-8.71756	-7.40236	-8.6415	-8.54175	-7.51601	-12.1186	-10.5415	-8.71153	-9.61465	-5.4698	-10.723	-0.76235	1.39664	0.298929	-1.69557
1852	AAB47559	dual specificity phosphatase 9	DUSP9	X	152907896	-9.06421	0.359643	-13.647	4.36954e-19	7.80004e-17	33.0328	-5.7797	-7.74908	-12.5985	-3.59341	-9.35749	-9.56777	-10.061	-9.25756	-12.6785	-7.57674	-10.9795	1.15961	-0.919187	-0.140358	1.05955
1579	AAA58436	cytochrome P450 family 4 subfamily A member 11	CYP4A11	1	-47394845	-9.06011	-2.41579	-13.8146	2.61766e-19	5.04659e-17	33.4568	-8.43803	-6.77874	-11.5319	-8.35974	-9.87589	-8.98664	-9.73143	-9.77596	-9.29004	-9.23265	-8.32796	-2.02628	2.75197	-0.0241151	-2.72785
9075	AA973123	claudin 2	CLDN2	X	106143393	-9.03582	-1.91806	-10.1833	3.8625e-14	2.62201e-12	21.9716	-7.91169	-9.00459	-12.3592	-0.877879	-9.4808	-10.5509	-10.5587	-10.6033	-9.63191	-7.98956	-10.7402	-1.80992	2.48447	-0.0747453	-2.40972
3816	AAA36135	kallikrein 1	KLK1	19	-51322401	-9.00096	-3.44516	-14.7833	1.45101e-20	3.6993e-18	36.1778	-1.49416	-8.8681	-11.0852	-7.67205	-7.84424	-9.27691	-10.8697	-10.9142	-11.1653	-9.52292	-9.46624	2.72871	1.26279	-0.537146	-0.725645
9058	AAA98504	solute carrier family 13 member 2	SLC13A2	17	26800663	-8.98511	-4.13317	-15.146	5.06074e-21	1.414e-18	37.0366	-7.15032	-8.76404	-10.2442	-5.32201	-8.58818	-10.0208	-10.0287	-10.0732	-10.3242	-10.2669	-8.62521	-1.20371	2.38713	-0.348854	-2.03827
389434	AAH56253	iodotyrosine deiodinase	IYD	6	150690027	-8.94269	-3.73717	-14.9383	9.23223e-21	2.47206e-18	36.5811	-4.27315	-8.69423	-9.32638	-7.73919	-10.8403	-9.10304	-10.6958	-9.1554	-9.40644	-9.34906	-9.29237	-2.38174	2.03073	0.269623	-2.30036
6928	AAC63388	HNF1 homeobox B	HNF1B	17	-36046433	-8.91406	-2.36774	-13.2117	1.68094e-18	2.53178e-16	31.7134	-3.99629	-10.5745	-9.73274	-0.148106	-10.3987	-10.2464	-11.8392	-11.8837	-10.5498	-9.75541	-9.69872	-0.576844	-0.548701	0.0512455	0.497455
26298	AAD30990	ETS homologous factor	EHF	11	34642587	-8.89394	0.439359	-10.9248	2.96969e-15	2.44669e-13	24.4715	-9.06256	-9.93932	-12.1564	0.0707653	-9.27803	-9.61116	-9.61899	-8.52602	-10.6515	-9.00918	-9.80049	-0.630131	-0.201761	-0.12598	0.327741
283375	AAH27884	solute carrier family 39 member 5	SLC39A5	12	56623819	-8.86143	-2.69514	-14.1255	1.0215e-19	2.11759e-17	34.3482	-5.82562	-8.17631	-8.91949	-8.35877	-8.84845	-7.84816	-11.0259	-9.48548	-8.51413	-9.67913	-9.62244	-1.09894	2.4844	-0.104175	-2.38023
389332	BC031291	uncharacterized LOC389332	LOC389332	5	-135527155	-8.86019	-0.70603	-9.65134	2.53087e-13	1.47857e-11	20.1236	-6.18766	-9.38634	-6.77903	-7.45332	-10.7954	-7.47323	-9.06601	-9.11055	-10.9466	-8.56723	-10.8325	-1.2129	1.67116	-0.155293	-1.51587
1950	AAA72173	epidermal growth factor	EGF	4	110834039	-8.84677	1.917	-14.4967	3.37348e-20	7.83583e-18	35.592	-7.63132	-9.64431	-9.4192	-6.9157	-9.59969	-9.75226	-7.65772	-7.38428	-8.31023	-9.44188	-11.2217	1.05728	-0.187438	-0.749354	0.936792
81693	AAK28532	amnion associated transmembrane protein	AMN	14	103388992	-8.84619	-2.47133	-12.5784	1.24641e-17	1.62362e-15	29.7541	-1.59398	-7.90672	-9.91739	-4.30581	-11.4313	-11.279	-11.2868	-9.00944	-11.5824	-9.20309	-11.4683	-0.966153	1.86239	-0.180035	-1.68236
635	AAC50668	betaine--homocysteine S-methyltransferase	BHMT	5	78407603	-8.81478	0.105804	-16.4612	1.26383e-22	5.2968e-20	41.024	-8.04083	-7.35091	-8.61361	-6.59327	-9.39056	-10.6427	-7.63991	-7.88766	-10.0793	-8.34678	-12.1121	-1.98987	1.74879	-0.133544	-1.61524
3291	AAA91969	hydroxysteroid (11-beta) dehydrogenase 2	HSD11B2	16	67465035	-8.80415	-0.24543	-13.1013	2.37449e-18	3.44194e-16	31.475	-2.56031	-10.6945	-9.63856	-1.73345	-10.1776	-9.319	-10.5806	-10.2381	-11.1172	-9.99565	-10.2146	0.214326	-0.115507	-0.0412695	0.156776
157724	AAH29436	solute carrier family 7 member 13	SLC7A13	8	-87226287	-8.79996	-4.74589	-19.3608	7.21197e-26	7.78041e-23	46.8949	-9.08723	-9.116	-9.01118	-9.29845	-8.94013	-8.78784	-8.79567	-8.8402	-9.09124	-9.03385	-8.97717	-2.19929	1.49167	0.821255	-2.31293
353189	AAF69619	solute carrier organic anion transporter family member 4C1	SLCO4C1	5	-101569691	-8.75574	-0.847093	-14.1602	9.2026e-20	1.93436e-17	34.5209	-8.95886	-8.98762	-12.0527	-2.03508	-10.3967	-8.65947	-8.66729	-8.18131	-9.81086	-8.16851	-8.55929	-1.20755	0.720255	-0.512166	-0.208089
3172	AAB48082	hepatocyte nuclear factor 4 alpha	HNF4A	20	42984440	-8.75476	-2.41618	-12.3945	2.25144e-17	2.80036e-15	29.1766	-1.26174	-11.3552	-8.9285	-5.56042	-11.1794	-8.70516	-8.71298	-8.75752	-9.74552	-9.68814	-11.2164	-1.00783	1.14335	0.474588	-1.61794
100505985	HG499261	uncharacterized LOC100505985	LOC100505985	6	NA	-8.73568	-4.55975	-22.6254	4.14681e-29	1.14209e-25	53.5998	-6.66435	-7.9155	-9.39565	-8.09796	-9.3246	-9.17231	-9.18014	-9.22467	-9.47571	-9.41832	-9.36163	-0.503474	1.07441	0.474117	-1.54853
1800	AAB59410	dipeptidase 1 (renal)	DPEP1	16	89686999	-8.71621	-1.68078	-9.44862	5.22264e-13	2.92696e-11	19.4268	-8.58922	-7.53998	-11.6831	-5.20218	-10.0271	-9.13783	-9.88262	-7.60522	-9.44123	-8.89841	-8.18965	-1.1312	2.19036	0.297892	-2.48825
5314	AAL74290	polycystic kidney and hepatic disease 1 (autosomal recessive)	PKHD1	6	-51480144	-8.70305	-1.79496	-15.7799	8.33564e-22	2.81935e-19	39.0418	-8.62207	-9.54392	-10.6615	-1.16577	-8.47497	-10.4382	-9.70902	-10.4905	-12.3265	-7.22474	-7.96452	-0.900469	-0.204248	0.0469549	0.157293
4072	AAA35723	epithelial cell adhesion molecule	EPCAM	2	47596286	-8.67888	1.68119	-12.3075	2.98292e-17	3.55589e-15	28.994	-4.84424	-10.3174	-10.5021	-0.0613996	-9.2087	-8.59075	-9.54966	-10.6937	-11.4302	-10.2353	-9.93761	0.00988799	-0.020223	-0.180501	0.200724
55867	AA331094	solute carrier family 22 member 11	SLC22A11	11	64323072	-8.65647	-3.44995	-15.6305	1.26951e-21	4.01228e-19	38.3868	-5.70051	-7.2032	-10.2683	-7.74823	-10.1973	-10.045	-10.0528	-8.51237	-10.3484	-7.96906	-8.64933	-1.78161	2.13418	-0.238273	-1.89591
27283	AAF08931	tubulointerstitial nephritis antigen	TINAG	6	54173202	-8.65449	-2.94117	-13.4166	8.88715e-19	1.4644e-16	32.163	-7.32548	-7.83967	-10.0568	-5.95174	-9.98573	-8.24848	-9.84127	-7.56387	-10.1368	-10.0795	-10.0228	-0.888615	2.1575	0.0408936	-2.19839
153201	AAI01101	solute carrier family 36 member 2	SLC36A2	5	-150694538	-8.62475	-2.69431	-11.8195	1.4715e-16	1.52522e-14	27.3562	-7.88831	-5.72944	-9.39722	-11.2695	-10.9111	-8.43691	-8.44474	-8.00385	-8.74031	-6.14687	-8.62624	-1.0435	2.11619	0.0503266	-2.16652
113220	AAH10626	kinesin family member 12	KIF12	9	-116853917	-8.56957	-0.308532	-10.2579	2.97548e-14	2.04873e-12	22.229	-1.20877	-8.00572	-12.1488	-0.421039	-10.4928	-9.60357	-10.3484	-11.9779	-10.6439	-9.84958	-9.30746	-0.20667	-0.0379285	0.0413865	-0.00345802
4495	AAA59873	metallothionein 1G	MT1G	16	-56700646	-8.5656	3.13366	-8.8441	4.64078e-12	2.22561e-10	17.2794	-7.72675	-8.97791	-8.87309	-7.5754	-10.0244	-7.36964	-6.94137	-6.65148	-8.82191	-9.20062	-9.77196	-0.588067	1.28776	0.857513	-2.14527
142680	AAI72399	solute carrier family 34 member 3	SLC34A3	9	140125208	-8.53962	-1.90478	-13.3535	1.08087e-18	1.73651e-16	31.9155	-9.67526	-6.89666	-9.5992	-5.97959	-9.52816	-7.7909	-9.38369	-9.42822	-9.67926	-7.29995	-9.56519	-1.36146	1.78885	-0.0592173	-1.72963
151531	AA995921	uridine phosphorylase 2	UPP2	2	158958381	-8.52685	-0.225631	-13.6572	4.23457e-19	7.62974e-17	32.9299	-6.80707	-8.21435	-8.8465	-6.63127	-10.3604	-7.40077	-10.2159	-7.93855	-10.5115	-7.64678	-8.81248	-1.26329	1.89698	-0.173154	-1.72383
340094	BC042977	long intergenic non-protein coding RNA 1020	LINC01020	5	5034471	-8.49303	-4.5893	-30.6583	1.1073e-35	1.06738e-31	65.3372	-7.17849	-8.79222	-8.6874	-8.97468	-8.61636	-8.46406	-8.47189	-8.51642	-8.76746	-8.71008	-8.65339	-1.33169	-0.471981	0.259493	0.212487
2538	AAA16222	glucose-6-phosphatase, catalytic subunit	G6PC	17	41052813	-8.48282	-4.0533	-12.3992	2.21719e-17	2.77566e-15	29.1287	-1.70803	-6.85857	-7.40583	-10.5005	-10.1421	-9.98984	-9.99767	-10.0422	-10.2932	-8.65089	-7.85724	-0.23137	2.20328	0.408945	-2.61222
6568	AAI01746	solute carrier family 17 member 1	SLC17A1	6	-25783125	-8.47398	-4.27009	-13.4599	7.77384e-19	1.30153e-16	32.2687	-2.36805	-7.59059	-9.8077	-7.77305	-9.73665	-9.58436	-9.59219	-9.63672	-9.88776	-8.24541	-9.77369	-0.932062	2.25157	-0.097533	-2.15404
7429	A14103	villin 1	VIL1	2	219283837	-8.45446	-3.97389	-18.1821	1.35293e-24	9.33489e-22	44.5564	-9.64798	-6.21731	-9.57192	-6.39976	-7.17895	-7.02666	-9.35641	-9.40094	-9.65198	-9.5946	-9.53791	-1.84045	1.17787	0.260514	-1.43839
83953	AAI09264	Fc fragment of IgA and IgM receptor	FCAMR	1	-207131311	-8.45445	-3.90788	-15.3823	2.56881e-21	7.57226e-19	37.6082	-6.90061	-7.4148	-9.63191	-6.21874	-9.56086	-7.82361	-9.4164	-9.46093	-9.71197	-9.65458	-8.01293	0.322608	1.85653	-0.0373896	-1.81914
5284	AAA36102	polymeric immunoglobulin receptor	PIGR	1	-207101866	-8.4459	-1.49403	-11.2479	9.91732e-16	8.85167e-14	25.5687	-1.92416	-9.59148	-9.30609	0.561233	-8.67865	-9.46977	-10.8561	-10.4152	-10.6663	-10.2463	-11.0376	-0.680871	0.505709	0.181183	-0.686892
8529	AAC27730	cytochrome P450 family 4 subfamily F member 2	CYP4F2	19	-15988833	-8.42326	-2.70627	-11.3242	7.6691e-16	6.94144e-14	25.6452	-9.36223	-7.06907	-9.28618	-7.25152	-9.21513	-7.47788	-9.07066	-9.1152	-9.36624	-7.72389	-9.25216	-2.21997	2.63995	-0.125399	-2.51455
7139	AA865519	troponin T2, cardiac type	TNNT2	1	-201328135	-8.40183	-0.450553	-12.2806	3.25425e-17	3.849e-15	28.7321	-9.89623	-8.34003	-9.82018	-4.13017	-9.74913	-6.78948	-7.28274	-9.6492	-9.90024	-8.25789	-8.2012	0.422413	-0.0526304	0.0967154	-0.044085
146325	AAH16613	proline rich 35	PRR35	16	610421	-8.34555	-3.52412	-13.1417	2.09191e-18	3.10231e-16	31.3153	-8.08647	-9.70019	-9.59538	-0.47964	-9.52433	-7.78708	-9.37986	-9.4244	-9.67544	-9.61805	-9.56136	0.286484	-1.14458	0.53957	0.605009
10841	AA719282	formimidoyltransferase cyclodeaminase	FTCD	21	-47556175	-8.33735	-0.934826	-11.8966	1.14127e-16	1.21561e-14	27.6255	-4.17564	-5.13352	-8.41118	-7.59891	-8.34013	-10.9952	-11.003	-8.72562	-11.2986	-8.91927	-7.72508	-0.315096	1.75538	-0.327728	-1.42765
6582	AAH30978	solute carrier family 22 member 2	SLC22A2	6	-160637793	-8.31254	-2.60098	-16.1127	3.2951e-22	1.22166e-19	39.9964	-11.0487	-9.20303	-6.82973	-4.92011	-8.23868	-7.12486	-9.17221	-8.68623	-7.42826	-7.45104	-10.9387	-0.929127	0.895249	-0.573258	-0.321991
5174	AAC12264	PDZ domain containing 1	PDZK1	1	145727665	-8.3008	0.405206	-14.5114	3.22941e-20	7.59267e-18	35.6409	-2.96733	-8.08261	-8.82579	-2.68881	-9.31113	-9.54587	-10.9322	-9.39177	-9.84927	-9.40485	-9.1877	-1.48253	1.39734	-0.0221504	-1.37519
5340	AAA36451	plasminogen	PLG	6	161123224	-8.29759	-1.82132	-11.9209	1.05352e-16	1.13469e-14	27.688	-9.35905	-8.16542	-6.7805	-8.34788	-8.47499	-7.83727	-7.8451	-10.697	-9.36306	-7.1902	-8.02659	-1.33572	3.47352	-1.01674	-2.45678
100506444	AK129929	uncharacterized LOC100506444	LOC100506444	4	54562067	-8.27233	-4.46449	-20.1785	1.01987e-26	1.6385e-23	48.679	-9.01895	-7.46275	-8.9429	-3.39728	-8.87185	-8.71956	-8.72739	-8.77192	-9.02296	-8.96557	-8.90889	0.999758	-0.588316	-0.23892	0.827237
3975	AAA21644	LIM homeobox 1	LHX1	17	35294771	-8.24531	-3.54031	-13.4575	7.8312e-19	1.30153e-16	32.2202	-7.89545	-9.50917	-7.81939	-0.385566	-9.33331	-9.18102	-9.18884	-9.23337	-9.48442	-9.42703	-9.37034	-0.371318	-0.0360171	0.0349371	0.00107995
3898	AAB58817	ladinin 1	LAD1	1	-201349965	-8.24197	-2.94505	-14.1592	9.23082e-20	1.93436e-17	34.5045	-9.10025	-7.54405	-9.02419	-0.721253	-11.2751	-9.53782	-7.96068	-7.4747	-11.4262	-7.90936	-8.50475	-1.54077	0.868159	-0.298875	-0.569285
149461	AAH30524	claudin 19	CLDN19	1	-43198763	-8.22388	-2.33895	-13.0639	2.67052e-18	3.84216e-16	31.2659	-9.07188	-7.72213	-9.73279	-1.48479	-9.66174	-7.63498	-8.78031	-9.56181	-9.07588	-8.53307	-8.96181	-0.424548	-1.27854	-0.222436	1.50098
1364	AAH00671	claudin 4	CLDN4	7	73245192	-8.20739	-0.87118	-11.0564	1.89678e-15	1.58992e-13	24.919	-1.64627	-10.5111	-10.4063	0.637932	-9.11283	-10.1829	-10.1908	-9.49833	-10.4863	-9.20655	-9.14987	0.604538	1.67655	-0.874026	-0.80252
2016	AAH37242	empty spiracles homeobox 1	EMX1	2	73144603	-8.14633	0.776484	-9.25887	1.03282e-12	5.5005e-11	18.7611	-4.23418	-8.42394	-11.489	-1.67434	-11.418	-7.80628	-9.68857	-9.7331	-11.5691	-11.5117	-2.30783	-0.00575734	0.350866	-0.204934	-0.145932
1733	AAB35380	deiodinase, iodothyronine, type I	DIO1	1	54359860	-8.13851	-2.52369	-13.7002	3.71135e-19	6.81439e-17	33.1264	-6.61874	-6.80797	-7.6207	-7.37745	-7.91222	-10.5673	-10.5751	-8.29771	-8.06333	-8.49136	-7.58668	-1.13218	2.49588	-0.342662	-2.15322
10941	AAI56240	UDP glucuronosyltransferase family 2 member A1 complex locus	UGT2A1	4	-70454134	-8.13548	-4.26709	-12.484	1.68715e-17	2.13991e-15	29.304	-3.9435	-9.46412	-9.3593	-9.64658	-9.28826	-7.551	-9.14379	-9.18832	-9.43936	-9.38198	-5.4184	-2.77271	2.14043	-0.0175963	-2.12283
8424	AAC64066	gamma-butyrobetaine hydroxylase 1	BBOX1	11	27062508	-8.13023	2.76173	-9.24922	1.06937e-12	5.64832e-11	18.7231	-8.30743	-8.33619	-10.1574	-4.27873	-7.45406	-7.21157	-8.56335	-8.06039	-10.9744	-7.14442	-7.92172	-0.713217	1.66546	0.270202	-1.93566
100422737	AJ420564	uncharacterized LOC100422737	LOC100422737	6	-107165326	-8.10785	-3.5977	-13.9908	1.53311e-19	3.11124e-17	33.9131	-2.59947	-10.3077	-8.61793	-0.907084	-8.54688	-8.39459	-9.98738	-10.0319	-10.283	-8.6406	-10.1689	-0.942679	-0.394416	0.110641	0.283775
257629	AAI60087	ankyrin repeat and sterile alpha motif domain containing 4B	ANKS4B	16	21245015	-8.09584	-3.44179	-13.7474	3.21333e-19	6.01873e-17	33.0539	-5.33862	-7.13292	-7.76507	-9.6373	-9.27898	-7.54173	-7.54955	-9.17905	-9.43009	-9.3727	-7.73105	-1.08664	2.07928	0.0692579	-2.14854
1555	AAA52144	cytochrome P450 family 2 subfamily B member 6	CYP2B6	19	41497203	-8.09479	-4.05138	-15.6118	1.3385e-21	4.1621e-19	38.0714	-7.52386	-6.81565	-9.03277	-5.86061	-8.96172	-8.80943	-8.81725	-8.86179	-9.11283	-9.05544	-8.99875	-3.16965	1.48003	0.282123	-1.76215
4036	AAB02882	LDL receptor related protein 2	LRP2	2	-169983618	-8.0892	1.69186	-7.16681	2.28368e-09	7.25323e-08	11.1917	-8.11308	-8.69823	-8.98044	-5.19337	-8.08627	-8.7571	-10.8804	-9.33998	-5.10989	-8.31124	-11.0619	-0.967327	1.82189	-0.180511	-1.64138
341640	AAI72230	FRAS1 related extracellular matrix protein 2	FREM2	13	39261172	-8.05699	1.33119	-9.924	9.61878e-14	6.06014e-12	21.0835	-11.8094	-7.44586	-8.56344	-1.86708	-8.85496	-7.26209	-8.71049	-7.47492	-9.00607	-8.05559	-10.1144	-1.0169	0.486998	-0.239852	-0.247146
27329	AAD34156	angiopoietin like 3	ANGPTL3	1	63063157	-8.04309	-2.52414	-19.3578	7.26424e-26	7.78041e-23	47.6429	-8.29669	-7.47745	-7.73521	-7.1294	-8.88655	-7.99729	-7.51969	-8.78662	-8.3007	-8.98027	-8.18662	-1.64219	1.31013	-0.315559	-0.994568
5313	AAA60104	pyruvate kinase, liver and RBC	PKLR	1	-155259083	-8.04295	-2.05881	-17.7061	4.59909e-24	2.95553e-21	43.774	-8.17862	-6.62242	-8.83954	-7.90442	-8.03152	-7.3938	-8.62402	-8.66856	-7.6972	-7.63982	-10.3905	-1.87391	1.43015	0.274307	-1.70445
486	AA309757	FXYD domain containing ion transport regulator 2	FXYD2	11	-117690789	-8.0191	-0.882184	-8.54576	1.38036e-11	6.20323e-10	16.176	2.14539	-8.98206	-6.44939	-2.25897	-9.82928	-7.73637	-11.1796	-11.5136	-10.5423	-10.6293	-10.0656	0.690478	-0.117463	-0.212778	0.330241
4311	AAA51915	membrane metallo-endopeptidase	MME	3	154797435	-8.01872	1.02697	-10.5216	1.18847e-14	8.71197e-13	23.1366	-3.86123	-6.1876	-9.1541	-6.30653	-9.43453	-9.28223	-8.79049	-8.12648	-9.58563	-6.3806	-9.93722	-0.362914	1.25022	0.207148	-1.45737
90161	AAH37325	heparan sulfate 6-O-sulfotransferase 2	HS6ST2	X	-131760037	-8.01234	2.02104	-10.5563	1.05389e-14	7.87067e-13	23.2411	-9.18884	-9.2176	-7.34725	-2.26051	-9.04174	-4.87153	-8.89727	-11.2637	-8.70742	-6.93383	-9.81574	-0.0649139	-0.287059	-0.0738733	0.360932
130013	AAH16018	aminocarboxymuconate semialdehyde decarboxylase	ACMSD	2	135596185	-8.00516	-2.78742	-13.2753	1.37821e-18	2.14278e-16	31.8341	-8.09479	-6.98605	-8.01874	-5.13609	-7.94769	-6.9474	-8.54019	-8.58473	-8.83577	-10.3633	-10.3067	-0.726401	1.49628	0.0697815	-1.56606
80157	AAI37388	cell wall biogenesis 43 C-terminal homolog	CWH43	4	48988264	-7.99017	-4.0819	-15.5324	1.67628e-21	5.04952e-19	37.8446	-8.9945	-9.02326	-8.91845	-1.18891	-8.8474	-7.11014	-8.70293	-8.74746	-8.99851	-8.94112	-8.88443	-0.267277	0.529768	-0.181766	-0.348002
389015	AAI60158	solute carrier family 9 member A4	SLC9A4	2	103089761	-7.97551	-2.72072	-12.1774	4.55183e-17	5.19258e-15	28.4427	-5.83247	-10.1092	-8.41938	-0.910073	-8.34833	-9.781	-9.78883	-8.2484	-8.49944	-8.44205	-8.38537	0.681618	-1.33337	0.604598	0.728771
4745	AA971151	neural EGFL like 1	NELL1	11	20691096	-7.94533	1.26947	-7.78689	2.27189e-10	8.53798e-09	13.5027	-8.56156	-10.1753	-7.74854	-3.25971	-8.41446	-4.98915	-7.53303	-8.31452	-8.56557	-8.50818	-10.0365	0.601198	-0.274147	-0.480414	0.754561
2731	AAA36463	glycine dehydrogenase (decarboxylating)	GLDC	9	-6532463	-7.9423	2.17123	-14.6998	1.85356e-20	4.5234e-18	36.0549	-7.79953	-9.70276	-8.86098	-2.07143	-9.52689	-6.10158	-8.64546	-8.20457	-8.94104	-8.88365	-8.82696	-0.625819	1.3991	-0.38976	-1.00934
342979	A6NDB9	paralemmin 3	PALM3	19	-14164178	-7.92302	2.03451	-8.25404	4.03416e-11	1.69075e-09	15.1745	-8.20547	-9.8192	-11.2993	-0.103307	-9.64334	-6.82808	-7.17694	-7.95844	-8.20948	-8.15209	-11.2653	-1.67021	0.439373	-0.553604	0.11423
284578	AK090710	uncharacterized LOC284578	LOC284578	1	-205523400	-7.92067	0.597636	-13.0123	3.14086e-18	4.45241e-16	31.1249	-7.66155	-6.99844	-9.70098	-3.54531	-8.89296	-6.67028	-8.7485	-7.94503	-8.19607	-9.72365	-8.44457	1.69031	0.0287149	-0.148692	0.119977
7113	AA904080	transmembrane protease, serine 2	TMPRSS2	21	-42836477	-7.90446	-0.680849	-6.4217	3.66069e-08	9.47308e-07	8.48646	0.779723	-8.08286	-8.60608	-1.79532	-8.53503	-10.2572	-11.85	-8.4351	-9.82364	-9.76625	-10.4465	0.529635	0.0122971	-0.0777148	0.0654177
116085	AAH26291	solute carrier family 22 member 12	SLC22A12	11	64358281	-7.89671	-3.25801	-15.7814	8.29932e-22	2.81935e-19	39.1175	-9.41801	-5.2429	-8.44887	-8.97715	-7.9908	-7.67804	-6.9796	-7.58601	-10.6444	-6.14962	-10.5303	-2.77877	1.80866	-0.380166	-1.42849
3174	AAF00110	hepatocyte nuclear factor 4 gamma	HNF4G	8	76452202	-7.86076	-1.09722	-10.7611	5.20298e-15	4.12007e-13	23.8497	-4.32076	-9.63492	-9.53011	-2.8516	-6.28914	-9.30677	-9.31459	-9.35913	-9.61017	-7.23085	-9.49609	-1.0005	1.02659	0.516324	-1.54292
6555	AAC51870	solute carrier family 10 member 2	SLC10A2	13	-103696347	-7.85022	-4.42211	-15.0395	6.88337e-21	1.89578e-18	36.5176	-8.83962	-8.86838	-8.76356	-9.05083	-8.69251	-8.54022	-6.22612	-5.42266	-8.84362	-7.20127	-8.72955	-1.33803	2.32384	-0.207456	-2.11638
100507192	NA	NA	NA	NA	NA	-7.84236	-1.01458	-16.5832	9.0655e-23	3.97213e-20	41.1105	-5.812	-6.87824	-11.0214	-7.40173	-9.36534	-7.62809	-7.34641	-8.04302	-8.29406	-8.23667	-7.52791	-1.4424	0.90849	0.247472	-1.15596
728939	NA	NA	NA	NA	NA	-7.84097	0.380994	-14.0388	1.32629e-19	2.72016e-17	34.2549	-2.89078	-6.9007	-8.82337	-2.64995	-10.1308	-8.84104	-8.4014	-7.96051	-9.14444	-9.08705	-8.5829	-1.54296	1.3638	-0.0175008	-1.3463
1672	AAB49758	defensin beta 1	DEFB1	8	-6728096	-7.81126	-2.1757	-9.126	1.66846e-12	8.48715e-11	18.2716	2.67117	-8.79898	-5.63925	-2.438	-8.12354	-11.7438	-9.8772	-10.2112	-10.8248	-8.81993	-11.9332	1.31182	0.103072	-0.173225	0.0701524
2705	AA041403	gap junction protein beta 1	GJB1	X	70443055	-7.75171	1.18496	-5.08957	4.72514e-06	7.70578e-05	3.80469	-5.32626	-8.52494	-10.7421	-0.932613	-8.34908	-7.71136	-8.94158	-6.87064	-8.01476	-9.17977	-10.708	-1.14786	1.17848	-0.375327	-0.803154
6514	AAA59514	solute carrier family 2 member 2	SLC2A2	3	-170714136	-7.74966	-3.32633	-11.0837	1.72916e-15	1.45574e-13	24.9251	-2.0187	-9.7128	-9.60798	-9.89525	-9.53693	-7.79968	-9.39247	-7.85204	-9.68804	-3.12286	-7.98901	-1.04701	1.77466	-0.153867	-1.62079
5104	AAA02811	serpin peptidase inhibitor, clade A (alpha-1 antiproteinase, antitrypsin), member 5	SERPINA5	14	95047705	-7.73859	2.63563	-5.55033	9.02277e-07	1.76063e-05	5.28346	-9.73017	-7.40695	-7.24384	-5.18651	-7.06282	-7.33886	-8.82855	-8.05864	-4.10713	-6.14994	-12.2831	0.0837407	0.107076	-0.0414092	-0.0656663
9390	AAH35973	solute carrier family 22 member 13	SLC22A13	3	38307297	-7.73062	-3.80845	-12.2312	3.82111e-17	4.46468e-15	28.4435	-6.41229	-8.76298	-8.65816	-7.36047	-7.00215	-8.43482	-8.44265	-8.48718	-8.73822	-8.68084	-5.45422	-1.65146	2.91585	-1.14388	-1.77197
266977	AAH29358	adhesion G protein-coupled receptor F1	ADGRF1	6	-46987621	-7.72967	-3.52296	-10.3785	1.9539e-14	1.3849e-12	22.626	1.43768	-10.6297	-6.61795	-0.686702	-6.99436	-10.3015	-10.3093	-10.3539	-10.6049	-10.5475	-8.1689	0.446308	-0.878492	0.0324075	0.846084
6524	AAA36608	solute carrier family 5 member 2	SLC5A2	16	31494438	-7.72868	-2.51316	-13.0261	3.00741e-18	4.29481e-16	30.9386	-9.26421	-6.97104	-7.60319	-5.56854	-9.11711	-7.37985	-8.97264	-7.43221	-7.68325	-6.8889	-9.15414	-0.899556	2.56006	-0.500802	-2.05926
3694	AAA36122	integrin subunit beta 6	ITGB6	2	-160956176	-7.72502	-3.78378	-12.707	8.26375e-18	1.10637e-15	30.0129	-7.89592	-7.92469	-7.81987	0.401971	-9.33379	-9.18149	-9.18932	-7.64889	-9.48489	-9.42751	-7.78586	-1.74882	1.40868	-0.574289	-0.834391
115019	AAI36539	solute carrier family 26 member 9	SLC26A9	1	-205882176	-7.72065	-0.593494	-10.8404	3.96411e-15	3.18433e-13	24.1531	-6.93391	-7.32524	-10.0278	-6.06713	-8.37177	-6.104	-7.49034	-7.04945	-8.52288	-7.72853	-9.99377	-1.12741	1.44801	-0.0378673	-1.41014
79814	AAH05090	agmatinase	AGMAT	1	-15898193	-7.7162	1.18355	-18.7114	3.56657e-25	3.12545e-22	46.6194	-5.48568	-6.99837	-9.83216	-7.61693	-9.4716	-7.56929	-8.03168	-8.18725	-7.52756	-7.19187	-7.35336	-1.51335	1.13727	0.231915	-1.36919
59272	AAF78220	angiotensin I converting enzyme 2	ACE2	X	-15579155	-7.69795	-1.99892	-11.23	1.05348e-15	9.27397e-14	25.4622	-6.50654	-8.30084	-8.93299	-5.67594	-7.27698	-7.97269	-8.71748	-7.53962	-7.79066	-6.84019	-8.16201	-1.25774	2.61548	-0.000136505	-2.61534
866	AAB59523	serpin peptidase inhibitor, clade A (alpha-1 antiproteinase, antitrypsin), member 6	SERPINA6	14	-94770584	-7.69511	-4.18368	-12.0366	7.20801e-17	7.94076e-15	27.9129	0.739493	-7.62763	-7.52282	-9.39505	-9.03673	-8.88444	-8.89227	-8.9368	-9.18784	-7.54549	-9.07377	-0.909383	2.00925	-0.48894	-1.52031
57111	AAF98238	RAB25, member RAS oncogene family	RAB25	1	156030965	-7.69318	-3.32624	-13.1712	1.90781e-18	2.85122e-16	31.4595	-6.15475	-8.05798	-9.53813	0.557223	-7.88212	-9.31479	-9.32261	-7.04522	-9.61819	-9.5608	-7.91915	0.681718	-0.715594	0.0248313	0.690763
100507651	CA432459	long intergenic non-protein coding RNA 1606	LINC01606	8	58130834	-7.64108	-3.00806	-13.4049	9.21645e-19	1.49314e-16	31.9954	-8.83669	-6.54352	-7.17567	-2.67287	-8.68958	-6.95233	-8.54512	-8.58965	-8.84069	-8.7833	-8.72662	0.0469032	0.162237	0.306838	-0.469074
6337	AAA21813	sodium channel epithelial 1 alpha subunit	SCNN1A	12	-6456008	-7.60201	-0.750204	-10.5302	1.15378e-14	8.55526e-13	23.1664	-1.12082	-9.57669	-9.47187	-0.978877	-9.22025	-9.9855	-8.30527	-8.56392	-9.75838	-8.64655	-8.70089	0.0750691	-0.0174551	0.0507207	-0.0332656
8029	AAC82612	cubilin	CUBN	10	-16865964	-7.60104	1.82451	-10.4224	1.67725e-14	1.19762e-12	22.7984	-7.32682	-6.53246	-8.41515	-6.22949	-8.80977	-7.26843	-7.3297	-7.81675	-8.70934	-6.6093	-8.59526	-1.43807	2.37628	-0.224461	-2.15182
2348	AAA35822	folate receptor 1 (adult)	FOLR1	11	71903172	-7.59459	0.708292	-7.20675	1.96777e-09	6.33332e-08	11.3493	-4.15556	-7.2058	-7.35252	-0.533761	-7.28147	-11.5215	-9.94436	-9.25193	-6.21019	-8.30808	-11.7108	-0.247971	0.940766	-0.414469	-0.526297
7809	AAI03899	barttin CLCNK type accessory beta subunit	BSND	1	55464616	-7.59088	-3.58549	-10.5263	1.16946e-14	8.63835e-13	23.106	3.10225	-10.0217	-6.01004	-4.37131	-7.52395	-9.69359	-9.70142	-9.74595	-9.99699	-9.9396	-9.88291	0.0916713	-0.104421	-0.49764	0.602061
10158	AAH12303	PDZK1 interacting protein 1	PDZK1IP1	1	-47649260	-7.58597	-1.4275	-10.6227	8.37833e-15	6.33434e-13	23.481	-0.566441	-7.90215	-8.65716	-2.29364	-10.1711	-11.6037	-9.28964	-9.54062	-8.28265	-7.09487	-8.85447	-0.867651	1.70768	0.0690076	-1.77669
83697	AAI36263	solute carrier family 4 member 9	SLC4A9	5	139739786	-7.5826	-1.83767	-10.7576	5.2655e-15	4.14341e-13	23.8909	0.984595	-8.70654	-6.48625	-4.80153	-10.1156	-8.37838	-9.97117	-10.0157	-10.2667	-8.6244	-7.83074	0.458396	-0.857192	0.795578	0.0616141
53841	AA975851	cadherin related family member 5	CDHR5	11	-616564	-7.56421	-0.853467	-10.6466	7.71506e-15	5.879e-13	23.5486	-4.17026	-7.85853	-8.89122	-6.37114	-7.97218	-7.28937	-8.19028	-8.72024	-8.48586	-6.98789	-9.59417	-1.68619	2.5462	-0.286481	-2.25972
2125	AAC64662	envoplakin	EVPL	17	-74002926	-7.56277	-0.746361	-9.98652	7.71393e-14	4.90815e-12	21.2932	-3.14203	-7.91033	-10.6129	0.100563	-8.95686	-10.3895	-8.07543	-10.4419	-9.10797	-4.36875	-8.99389	-1.29644	0.130608	-0.480989	0.350381
5650	AA101043	kallikrein related peptidase 7	KLK7	19	-51479734	-7.55745	-0.863571	-7.40747	9.31447e-10	3.12302e-08	12.1466	-8.72548	-8.75425	-8.64943	-2.59685	-8.57838	-8.42609	-8.43392	-8.47845	-8.72949	-5.21267	-7.03045	1.12057	-0.188326	0.913529	-0.725203
79170	AA707319	proline rich 15 like	PRR15L	17	-46029333	-7.53455	-2.67464	-12.0115	7.82455e-17	8.571e-15	27.9655	-6.10987	-8.64114	-8.53632	0.291015	-8.46527	-8.31298	-9.90577	-8.36534	-8.61638	-6.97403	-10.0873	0.94583	-0.758432	0.248053	0.51038
192668	AAI48589	cystin 1	CYS1	2	-10196925	-7.53332	2.87524	-9.19523	1.29929e-12	6.71553e-11	18.5082	-2.12603	-8.52829	-8.08244	-0.725979	-9.45196	-9.16842	-8.27355	-9.22078	-9.90792	-8.05536	-9.48899	0.314617	-0.337608	0.100316	0.237292
4118	AAA36196	mal T-cell differentiation protein	MAL	2	95691399	-7.52303	3.46844	-5.04575	5.51986e-06	8.89035e-05	3.5384	2.0391	-8.64905	-6.55873	-0.383429	-8.86911	-10.1574	-9.51314	-9.11022	-9.36126	-8.96283	-10.3467	1.03288	-0.70501	0.101028	0.603982
5076	AAA36417	paired box 2	PAX2	10	102505467	-7.51734	-0.502068	-7.06132	3.38398e-09	1.02902e-07	10.83	-2.1938	-9.07306	-8.48282	0.144934	-8.8972	-9.48187	-7.16777	-7.94927	-11.3702	-7.85342	-9.6712	-0.843498	-0.329592	-0.24946	0.579052
51268	AAF37331	pipecolic acid oxidase	PIPOX	17	27369917	-7.4906	2.65785	-11.1067	1.59927e-15	1.35826e-13	25.0992	-8.39713	-6.91687	-8.32107	-5.56732	-9.62854	-7.27461	-8.34657	-6.72125	-7.85365	-7.52062	-6.05676	-2.11502	1.80239	0.0867432	-1.88914
118471	AAH29447	proline-rich acidic protein 1	PRAP1	10	135160843	-7.48793	-1.76159	-10.0966	5.23643e-14	3.43378e-12	21.6679	-8.20364	-6.46687	-8.12759	-7.56687	-7.20855	-7.05625	-2.33314	-2.18578	-10.5296	-10.4722	-10.4155	-1.10278	2.05676	0.0846668	-2.14143
91703	AAH08689	aminoacylase 3	ACY3	11	-67410025	-7.47842	0.345753	-8.53108	1.4567e-11	6.50088e-10	16.174	-2.0217	-8.41153	-8.30672	-5.188	-8.97264	-8.82034	-8.82817	-7.65031	-6.80182	-7.19189	-10.5946	-1.39414	1.12587	0.172251	-1.29812
1999	AAB58075	E74 like ETS transcription factor 3	ELF3	1	201979689	-7.47627	-1.57681	-9.52105	4.02964e-13	2.2958e-11	19.6801	-1.31065	-8.10759	-8.73975	1.35344	-8.13818	-10.1014	-7.99372	-8.56876	-11.9897	-9.61041	-7.96877	1.03026	2.40596	-1.01705	-1.38891
6519	AAA35500	solute carrier family 3 member 1	SLC3A1	2	44502596	-7.45247	-1.72676	-11.2171	1.1007e-15	9.55875e-14	25.4704	-0.153616	-11.0166	-7.45234	-2.1647	-9.61833	-8.81396	-8.37433	-8.41886	-8.6699	-10.1975	-5.98699	-0.895607	1.47166	-0.447452	-1.02421
142685	AAI00875	ankyrin repeat and SOCS box containing 15	ASB15	7	123249076	-7.45163	-4.52919	-17.8387	3.26328e-24	2.1694e-21	43.1455	-8.06669	-8.09545	-7.99064	-8.27791	-7.91959	-7.7673	-7.77512	-6.23469	-8.0707	-8.01331	-6.37166	-2.5094	1.22174	-0.0263806	-1.19536
7490	AAA36810	Wilms tumor 1	WT1	11	-32409321	-7.44751	-2.42791	-13.9371	1.80415e-19	3.5858e-17	33.8358	-7.63416	-8.14835	-7.19554	-3.93849	-8.70945	-5.8942	-7.34259	-7.38713	-10.4455	-7.21821	-8.74649	0.739384	-0.422235	0.791548	-0.369313
554235	A6ND91	aspartate dehydrogenase domain containing	ASPDH	19	-51014856	-7.43777	0.995057	-10.9078	3.14818e-15	2.57177e-13	24.3847	-6.58356	-6.37131	-9.96694	-8.66925	-7.57396	-6.93624	-8.16646	-7.47403	-10.047	-5.90215	-6.23248	-1.31577	1.5215	0.213289	-1.73479
79919	AAI25155	chromosome 2 open reading frame 54	C2orf54	2	-241825464	-7.42581	-3.65597	-12.8039	6.07066e-18	8.18435e-16	30.2308	-6.11604	-5.25172	-7.26238	-1.85849	-8.7763	-8.624	-8.63183	-8.67636	-8.9274	-8.87002	-8.81333	0.614644	-0.607775	1.05161	-0.443831
64922	AAI26157	leucine rich repeat containing 19	LRRC19	9	-26993134	-7.41588	-1.75545	-11.1805	1.24546e-15	1.07193e-13	25.3258	-0.871265	-8.83902	-7.5967	-1.65166	-9.40012	-7.66287	-8.03326	-10.8852	-9.55123	-7.90888	-8.70019	-1.14558	1.16574	-0.294415	-0.871329
57127	AAG01086	Rh family B glycoprotein (gene/pseudogene)	RHBG	1	156338979	-7.40336	-3.00662	-11.7261	2.00414e-16	2.00196e-14	27.0586	0.372076	-8.66137	-8.55656	-2.49216	-10.0705	-9.91818	-9.92601	-7.64861	-10.2216	-8.57923	-6.64808	-0.444931	0.0353432	0.128	-0.163343
150696	AAI13878	prominin 2	PROM2	2	95940200	-7.38529	0.0244968	-12.9349	4.00901e-18	5.6007e-16	30.9527	-8.05295	-4.24749	-8.52438	-1.22612	-9.34642	-7.91402	-8.10242	-8.3534	-10.7199	-7.2933	-8.49037	0.0919907	-0.573401	-0.104901	0.678302
2813	AAB19240	glycoprotein 2	GP2	16	-20320895	-7.37996	-4.47001	-18.279	1.05764e-24	8.15612e-22	44.3957	-6.11896	-6.88468	-8.36483	-3.16025	-8.29378	-8.14149	-8.14932	-8.19385	-8.44489	-8.3875	-8.33082	2.23315	-1.11929	0.866482	0.252807
79977	AAH69618	grainyhead like transcription factor 2	GRHL2	8	102504667	-7.37878	-1.95763	-10.451	1.51855e-14	1.09239e-12	22.8326	-5.76981	-6.69165	-9.3942	0.705473	-9.32315	-7.58589	-7.59372	-9.22321	-7.88929	-9.41687	-9.36018	0.375809	-0.943394	0.155026	0.788368
27004	AAF07203	T-cell leukemia/lymphoma 6 (non-protein coding)	TCL6	14	96117514	-7.36381	-4.24411	-14.2977	6.09713e-20	1.32075e-17	34.4966	-6.36603	-8.71672	-8.61191	-6.09182	-8.54086	-8.38857	-8.39639	-8.44093	-8.69197	-8.63458	-2.84997	-0.791354	1.02083	0.2707	-1.29153
9154	AAB53838	solute carrier family 28 member 1	SLC28A1	15	85427891	-7.35739	-2.19552	-11.5985	3.06157e-16	2.96603e-14	26.6583	-4.54983	-6.11202	-10.2551	-6.63552	-10.1841	-5.50824	-6.58019	-6.62473	-8.75024	-7.47045	-7.0512	-1.0468	1.97806	-0.0310129	-1.94704
553137	AK123416	uncharacterized LOC553137	LOC553137	6	NA	-7.35463	-4.04556	-12.9779	3.5e-18	4.92529e-16	30.9449	-2.16905	-10.037	-9.9322	-1.73163	-7.53923	-8.1239	-4.67229	-5.3689	-10.0123	-9.95487	-9.89819	-0.426576	0.174196	-0.415561	0.241365
643236	A0PK05	transmembrane protein 72	TMEM72	10	45406763	-7.33194	-2.86645	-9.4094	6.01131e-13	3.34948e-11	19.2896	-2.16435	-7.77378	-6.38885	-3.45071	-10.4053	-10.253	-10.2608	-10.3053	-7.09695	-8.91403	-1.93848	-0.116141	-1.28236	0.134831	1.14753
100133941	AAA35665	CD24 molecule	CD24	6	-21152525	-7.33175	5.74144	-5.9532	2.06893e-07	4.60016e-06	6.67621	0.463108	-9.01227	-7.48486	-0.0150469	-8.76544	-8.06323	-10.3773	-8.7858	-9.4066	-7.8534	-11.1244	0.23858	-0.426892	-0.0790099	0.505902
7364	AAA36793	UDP glucuronosyltransferase family 2 member B7	UGT2B7	4	69962192	-7.33175	-2.57419	-10.6723	7.06314e-15	5.42511e-13	23.6456	-6.09504	-5.74098	-12.5787	-4.44109	-4.1993	-8.73085	-5.10578	-5.45739	-12.6587	-5.6279	-10.0422	-1.15197	1.62013	-0.0339754	-1.58615
6492	AAB62395	single-minded family bHLH transcription factor 1	SIM1	6	-100836749	-7.32369	-4.01072	-15.1922	4.42913e-21	1.25572e-18	37.2943	-1.71419	-6.47828	-7.02554	-3.55031	-9.76185	-9.60955	-8.03242	-9.66191	-8.32799	-7.53364	-7.47695	-1.20129	-0.602332	-0.265382	0.867714
286676	AAH44240	immunoglobulin like domain containing receptor 1	ILDR1	3	-121706169	-7.32098	-3.18767	-11.78	1.67677e-16	1.7104e-14	27.1065	-6.22062	-9.05673	-8.95192	0.332563	-8.88087	-6.40665	-8.7364	-8.78094	-9.03198	-7.38963	-6.59597	1.11974	-0.988614	0.368376	0.620238
7512	AAB96394	X-prolyl aminopeptidase (aminopeptidase P) 2, membrane-bound	XPNPEP2	X	128872945	-7.31613	-1.66045	-10.6155	8.58966e-15	6.46875e-13	23.4541	-0.513028	-6.25145	-8.52009	-5.66688	-9.58655	-8.58626	-8.06357	-7.56062	-10.4746	-7.91473	-6.99131	-2.09766	2.79249	-0.791149	-2.00134
50617	AAG11415	ATPase H+ transporting V0 subunit a4	ATP6V0A4	7	-138391038	-7.31273	-1.08573	-9.87596	1.13997e-13	7.08954e-12	20.9184	3.0223	-10.3533	-5.56666	-3.11229	-7.67494	-8.44019	-8.44801	-9.34054	-10.3285	-8.6862	-10.2145	0.637165	-0.288208	0.0135675	0.27464
100170765	A6NGS2	glutamate rich 4	ERICH4	19	41949062	-7.3097	-3.50006	-14.4191	4.24687e-20	9.52039e-18	34.9588	-6.25952	-6.28828	-7.40586	-7.69313	-7.33481	-5.96012	-8.7753	-8.81984	-9.07088	-7.42853	-8.9568	-0.931918	1.60148	0.205659	-1.80714
5267	AAA59454	serpin peptidase inhibitor, clade A (alpha-1 antiproteinase, antitrypsin), member 4	SERPINA4	14	95027756	-7.28069	-4.48769	-17.6103	5.90024e-24	3.34561e-21	42.7885	-5.12747	-8.32616	-8.22134	-2.09922	-8.1503	-7.998	-8.00583	-8.05036	-8.3014	-8.24402	-8.18733	0.0164052	0.585117	-0.00444267	-0.580674
94234	AAF75586	forkhead box Q1	FOXQ1	6	1312674	-7.23306	0.871716	-8.2212	4.55347e-11	1.89604e-09	15.0704	-3.82483	-9.52601	-7.09927	0.647979	-7.76519	-9.19786	-9.20569	-7.66526	-9.50126	-6.63652	-9.38719	0.370999	0.22966	0.217241	-0.4469
130	AAA35509	alcohol dehydrogenase 6 (class V)	ADH6	4	-100125878	-7.21066	-2.46798	-15.9979	4.53223e-22	1.64862e-19	39.6284	-5.74986	-6.04993	-7.63317	-6.84244	-6.20848	-8.99479	-9.00262	-7.82476	-7.18271	-6.91888	-7.59915	-1.45037	1.45321	0.344829	-1.79804
253012	A8MVW5	HEPACAM family member 2	HEPACAM2	7	-92817898	-7.2102	-2.62073	-10.6788	6.90645e-15	5.32598e-13	23.6067	2.46519	-9.66654	-4.60753	-3.50914	-9.49067	-9.33838	-9.34621	-7.80578	-8.05682	-9.58439	-9.52771	0.552846	-0.215451	0.326354	-0.110903
54845	AAH19932	epithelial splicing regulatory protein 1	ESRP1	8	95653363	-7.18599	-1.83123	-10.8218	4.22474e-15	3.37962e-13	24.0854	-9.62797	-9.65673	-9.55192	0.412296	-7.15894	-9.32857	-5.08847	-4.73708	-6.82462	-7.98962	-9.5179	0.628085	-0.737395	0.288067	0.449329
7849	AAA03539	paired box 8	PAX8	2	-113973573	-7.17428	1.02747	-8.85481	4.46324e-12	2.1458e-10	17.299	-1.17518	-8.14039	-11.4048	-0.0665278	-10.1114	-9.307	-9.60434	-8.9119	-6.56204	-6.6726	-8.8683	-0.869493	0.261903	-0.400001	0.138098
6338	AAA67036	sodium channel epithelial 1 beta subunit	SCNN1B	16	23313590	-7.1681	-2.43856	-10.3471	2.17944e-14	1.5391e-12	22.5365	-4.18666	-5.73479	-8.7999	-1.01143	-8.24343	-10.8985	-8.09896	-7.04396	-8.87996	-7.05704	-8.76589	-0.202174	-0.589358	0.316841	0.272517
255189	AAH35335	phospholipase A2 group IVF	PLA2G4F	15	-42433331	-7.1568	-3.71163	-11.8399	1.37558e-16	1.4413e-14	27.4217	-0.477372	-8.4545	-8.34969	-1.47038	-8.27864	-8.12635	-7.39721	-8.17871	-10.0147	-8.37236	-8.31567	-0.371096	-0.0514637	0.0821374	-0.0306737
7135	AAA61228	troponin I1, slow skeletal type	TNNI1	1	-201372894	-7.1551	-3.36679	-14.3871	4.67078e-20	1.03503e-17	34.9035	-6.35678	-6.02297	-6.76615	-2.36413	-7.43207	-8.86474	-8.87257	-8.9171	-9.16814	-7.52579	-7.4691	-0.237604	0.301994	0.0174408	-0.319435
348932	AAG23290	solute carrier family 6 member 18	SLC6A18	5	1225469	-7.14612	-4.34727	-20.0127	1.50887e-26	2.07782e-23	47.7491	-7.8403	-7.86906	-6.17928	-8.05152	-7.6932	-7.5409	-7.54873	-7.59326	-6.25934	-7.78692	-6.14527	-1.77281	0.879847	-0.661856	-0.217991
29974	AAF34824	APOBEC1 complementation factor	A1CF	10	-52559168	-7.13915	-3.94344	-12.0029	8.04758e-17	8.76549e-15	27.7802	0.303101	-7.19327	-6.35149	-7.37572	-8.60237	-8.45007	-6.87294	-8.50243	-8.75347	-8.69609	-8.6394	-1.55007	1.46544	-0.0284987	-1.43694
126353	AAH42125	mitotic spindle positioning	MISP	19	751145	-7.12692	-2.10321	-11.4975	4.2892e-16	3.99475e-14	26.2943	-6.82452	-5.96019	-7.97086	-0.53703	-7.16284	-9.33248	-7.75534	-7.06291	-8.05092	-7.99353	-9.5218	-2.29879	1.68	-0.347637	-1.33237
3242	AAC73008	4-hydroxyphenylpyruvate dioxygenase	HPD	12	-122277432	-7.12463	0.246333	-11.8916	1.16e-16	1.22878e-14	27.6893	-7.7782	-5.2599	-7.52158	-7.86656	-7.10059	-9.80074	-6.82874	-6.45317	-6.97028	-6.74094	-8.63643	-2.12507	1.65777	0.0609573	-1.71873
55765	AAI06878	chromosome 1 open reading frame 106	C1orf106	1	200860626	-7.12051	-0.14732	-12.6711	9.2638e-18	1.2317e-15	30.0266	-7.23543	-7.26419	-8.38177	-1.55703	-7.08833	-6.93603	-5.84432	-9.79575	-10.0468	-6.28896	-8.34775	-1.41614	1.64246	-0.319661	-1.3228
79098	AAH00765	chromosome 1 open reading frame 116	C1orf116	1	-207191865	-7.11914	-1.8226	-11.4541	4.95909e-16	4.57447e-14	26.1873	-1.04483	-7.7318	-9.94891	0.248637	-8.2929	-7.40365	-9.7334	-9.77793	-8.44401	-7.16423	-9.9149	0.396327	-0.132386	0.087704	0.0446825
1188	AAB35898	chloride voltage-gated channel Kb	CLCNKB	1	16370230	-7.11075	-0.343761	-14.8716	1.1212e-20	2.92104e-18	36.7296	-3.77928	-6.40662	-5.76051	-4.13285	-7.02353	-10.2136	-8.38495	-9.90341	-6.16451	-8.05754	-9.30342	0.781125	-0.488496	0.218829	0.269667
8538	AAC04705	BARX homeobox 2	BARX2	11	129245880	-7.10934	-0.96313	-9.07153	2.03197e-12	1.02283e-10	18.0719	-7.21617	-6.50796	-8.72508	-1.56114	-8.65403	-6.17981	-8.50956	-6.96913	-5.99778	-8.74775	-8.69106	-0.23838	-0.326935	0.283366	0.0435692
79192	AAB50005	iroquois homeobox 1	IRX1	5	3596167	-7.10815	-1.42714	-7.96493	1.17412e-10	4.56369e-09	14.1492	-7.85364	-6.29744	-9.36255	0.24348	-9.2915	-9.13921	-5.6876	-5.28468	-9.44261	-6.2153	-9.32853	0.91822	-1.91693	0.363991	1.55294
57393	AAG09466	transmembrane protein 27	TMEM27	X	-15645438	-7.10333	0.271633	-11.8149	1.49398e-16	1.54023e-14	27.4307	-2.22349	-9.02524	-7.62497	-3.76325	-8.40192	-7.90859	-7.52048	-6.92347	-8.55302	-7.54455	-7.82228	-0.815657	1.7677	-0.331387	-1.43631
100506456	NA	NA	NA	NA	NA	-7.10253	-0.223677	-11.7983	1.57846e-16	1.61868e-14	27.1447	-4.50544	-7.19717	-8.67731	-0.309949	-8.60627	-6.13205	-8.4618	-8.50633	-8.75737	-7.11502	-8.6433	0.961659	-1.27382	0.00164991	1.27217
153572	AAH65189	iroquois homeobox 2	IRX2	5	-2746278	-7.09465	-1.78688	-8.67772	8.51547e-12	3.92751e-10	16.7012	-10.1071	-5.74353	-7.22368	-0.392006	-7.15263	-7.48576	-7.49359	-6.15961	-8.52613	-7.24635	-9.99701	1.30139	-1.28229	0.282506	0.999779
25928	AAH08484	sclerostin domain containing 1	SOSTDC1	7	-16501105	-7.04914	0.298444	-8.69067	8.1218e-12	3.75492e-10	16.7452	-8.82646	-5.91663	-6.87594	-0.959088	-7.9424	-7.79011	-6.66043	-6.99447	-8.83047	-5.96573	-8.7164	0.401827	-0.796806	-0.131569	0.928374
5455	AAI68366	POU class 3 homeobox 3	POU3F3	2	105470525	-7.01213	3.08117	-11.3684	6.61119e-16	6.06939e-14	25.9348	-4.24377	-7.11688	-8.88654	-0.384819	-8.07852	-5.03871	-8.67102	-7.49316	-8.22963	-10.4942	-8.85252	-0.315262	-0.491975	-0.233033	0.725008
11136	AAD55898	solute carrier family 7 member 9	SLC7A9	19	-33321418	-7.00731	-2.33203	-9.53182	3.87742e-13	2.21818e-11	19.6981	-2.60929	-5.21031	-9.35342	-5.7338	-6.96044	-9.13008	-9.13791	-7.59748	-9.43348	-6.56874	-6.99748	-1.09002	2.53216	-0.515321	-2.01684
117153	AAH35981	melanoma inhibitory activity 2	MIA2	14	39703124	-7.00114	-3.8668	-12.8744	4.85392e-18	6.73228e-16	30.493	-2.66066	-7.40824	-8.88839	-2.69993	-8.81734	-8.66505	-7.08792	-7.13245	-8.96845	-7.3261	-7.26941	-1.46286	1.04377	-0.378828	-0.664938
4626	AAC17185	myosin, heavy chain 8, skeletal muscle, perinatal	MYH8	17	-10293641	-6.9965	-3.4747	-10.7098	6.20576e-15	4.82423e-13	23.5694	-8.20343	-5.42483	-8.12737	-3.28536	-8.05633	-7.90403	-7.91186	-7.95639	-8.20743	-5.34269	-8.09336	-0.143632	0.0130862	0.211673	-0.224759
10107	AAA72392	tripartite motif containing 10	TRIM10	6	-1468288	-6.99551	-4.34912	-16.7879	5.21115e-23	2.45038e-20	40.7126	-7.93944	-6.38324	-6.27843	-8.15066	-7.79234	-5.31812	-7.64788	-6.10745	-7.94345	-7.88606	-7.82938	-1.31802	1.05948	0.443355	-1.50283
120071	AAG23791	glycosyltransferase-like 1B	GYLTL1B	11	45943171	-6.99252	-3.25637	-10.5554	1.05737e-14	7.87067e-13	23.1964	-3.68764	-5.55967	-9.54232	-1.35792	-9.47127	-9.31898	-7.74184	-7.04941	-9.62238	-6.39507	-6.04888	0.500006	0.025149	-0.179515	0.154366
2642	AAA35897	glucagon receptor	GCGR	17	79762007	-6.98709	-3.6748	-10.9025	3.20532e-15	2.6074e-13	24.3649	2.14951	-5.54981	-5.30061	-4.19884	-9.62188	-7.88462	-9.47741	-9.52195	-9.77299	-8.13064	-8.07395	0.964299	-0.498969	-0.125416	0.624385
1591	AAA62379	cytochrome P450 family 24 subfamily A member 1	CYP24A1	20	-52769987	-6.98509	-0.91246	-6.81647	8.42903e-09	2.39327e-07	10.0181	-8.64196	-8.67072	-8.56591	-0.870187	-8.49486	-6.02064	-8.35039	-8.39493	-8.64597	-8.58858	-3.17434	-2.91961	2.24156	0.449213	-2.69077
4582	AA425062	mucin 1, cell surface associated	MUC1	1	-155158299	-6.97992	1.21194	-8.87857	4.09351e-12	1.97297e-10	17.4007	-9.44437	-6.5856	-8.88289	0.480634	-7.53173	-7.21898	-6.11718	-5.90455	-9.44838	-8.90556	-8.4863	1.03979	0.065319	0.107267	-0.172586
3766	AAB07046	potassium voltage-gated channel subfamily J member 10	KCNJ10	1	-160007256	-6.96228	5.36291	-5.61763	7.06487e-07	1.41584e-05	5.53747	-6.85805	-6.73209	-9.34	-3.30734	-8.53198	-3.96917	-8.04648	-5.59747	-7.83509	-8.14028	-7.72102	-0.147147	-0.561647	-0.0834099	0.645057
148808	AAH16377	major facilitator superfamily domain containing 4A	MFSD4A	1	205538111	-6.95539	4.3854	-9.66248	2.43242e-13	1.42972e-11	20.1587	-6.11921	-7.71318	-6.99425	-3.95767	-8.29404	-5.81982	-6.63252	-6.51293	-8.34894	-7.69115	-7.57435	0.814503	-0.746962	-0.400833	1.1478
644943	A6NK89	Ras association domain family member 10	RASSF10	11	13030969	-6.94127	-1.3925	-8.78452	5.76592e-12	2.73123e-10	17.0439	-1.08304	-8.44272	-8.3379	-0.712284	-8.26685	-8.11456	-8.12239	-8.16692	-8.41796	-8.36057	-8.30389	0.293704	0.376795	-0.387516	0.0107203
100507267	AI791423	long intergenic non-protein coding RNA 1187	LINC01187	5	-169618650	-6.92542	-3.69892	-9.89697	1.0583e-13	6.6459e-12	20.9852	3.6575	-8.72321	-3.33299	-5.84677	-7.32496	-9.98002	-6.81792	-8.44742	-10.2834	-8.64107	-8.58438	0.611785	-0.579763	0.676507	-0.0967443
89870	AAD03787	tripartite motif containing 15	TRIM15	6	1461434	-6.91644	-4.0888	-13.3384	1.13291e-18	1.79028e-16	31.7758	-8.59414	-8.62291	-6.93313	-5.63544	-6.86208	-5.4874	-8.30258	-8.34711	-7.01319	-6.21884	-6.89911	-2.01515	2.30544	-0.460294	-1.84515
440556	AK124865	long intergenic non-protein coding RNA 982	LINC00982	1	-2976180	-6.91276	2.42475	-8.42361	2.16123e-11	9.40549e-10	15.7606	-3.32781	-5.57772	-7.94105	-2.20892	-8.60697	-7.37668	-7.72554	-7.5895	-9.60608	-7.11573	-10.229	0.0334007	-1.24631	0.101133	1.14517
83715	AAD24480	espin	ESPN	1	6484847	-6.90415	-0.618673	-11.7321	1.96484e-16	1.98325e-14	27.1209	-8.33005	-5.92585	-8.99096	-3.21214	-8.91991	-6.26512	-6.65997	-6.7045	-9.07102	-6.35067	-7.73455	-1.8959	1.35855	-0.240873	-1.11768
196047	AK123533	EMX2 opposite strand/antisense RNA	EMX2OS	10	-119243803	-6.90294	4.22184	-6.19698	8.41818e-08	2.03631e-06	7.61112	-8.31874	-8.65236	-3.09391	-0.669907	-9.39403	-6.34558	-9.61214	-7.70914	-9.01463	-5.62425	-7.64679	-0.752624	-0.056547	-0.0158884	0.0724354
9173	AAH30975	interleukin 1 receptor like 1	IL1RL1	2	102953709	-6.89904	-1.30263	-7.70179	3.11633e-10	1.1422e-08	13.1539	-8.44254	-7.37177	-7.26695	-6.03485	-6.71048	-3.81095	-5.23041	-5.33044	-8.08398	-5.26578	-11.1398	-1.04875	1.35832	0.189617	-1.54794
7348	AAC17446	uroplakin 1B	UPK1B	3	118892424	-6.89857	-3.42582	-10.1321	4.62237e-14	3.06236e-12	21.6602	-8.18736	-8.21613	-8.11131	-1.71208	-8.04026	-7.88797	-7.8958	-7.94033	-6.60641	-8.13398	-5.75537	-3.42654	1.72514	-0.0665106	-1.65863
290	AAA51719	alanyl aminopeptidase, membrane	ANPEP	15	-90328125	-6.8973	0.851358	-12.5183	1.51131e-17	1.94243e-15	29.6937	-7.28441	-6.20253	-8.67303	-3.80487	-7.51791	-8.44969	-5.82524	-5.64606	-7.61558	-7.14973	-7.01608	-1.45639	2.07332	0.0283068	-2.10162
4070	AAA52505	tumor-associated calcium signal transducer 2	TACSTD2	1	-59041094	-6.88558	0.795949	-7.87407	1.64412e-10	6.26447e-09	13.7208	-6.89327	-7.88356	-7.20224	1.22413	-7.75922	-7.08451	-6.82626	-7.1008	-7.6256	-7.65702	-10.1182	0.358182	0.0149717	-0.671519	0.656547
9547	AAD03839	C-X-C motif chemokine ligand 14	CXCL14	5	-134906370	-6.87784	5.45872	-4.37458	5.64517e-05	0.000680208	1.21982	1.86508	-8.73406	-6.68647	-0.129562	-9.09586	-6.46313	-9.04761	-8.39553	-7.79177	-9.18958	-9.99962	-0.390064	0.894974	0.299053	-1.19403
119467	AAH29478	clarin 3	CLRN3	10	-129676113	-6.87364	-2.54513	-14.743	1.63285e-20	4.0418e-18	35.8549	-8.93548	-7.37928	-7.27447	-4.89878	-6.46645	-7.05113	-6.32199	-5.8811	-8.93949	-7.29714	-7.24045	-0.583379	1.33298	0.142301	-1.47528
79625	AAH19351	neuron-derived neurotrophic factor	NDNF	4	-121956781	-6.86895	1.87847	-7.32104	1.28527e-09	4.22844e-08	11.7254	-9.29347	-7.73727	-4.23253	-5.75575	-4.43978	-6.43609	-9.8499	-8.1289	-5.15452	-3.65847	-10.0314	-0.0866981	0.123279	0.750858	-0.874137
127707	AAI01499	kelch domain containing 7A	KLHDC7A	1	18807423	-6.86135	-0.394465	-11.6201	2.84982e-16	2.80315e-14	26.7939	-2.79913	-4.39257	-8.69526	-2.03222	-8.98678	-8.18241	-7.94923	-7.78731	-8.77532	-7.02988	-8.66125	-0.805371	-0.635378	0.256285	0.379093
2638	AA702473	group-specific component (vitamin D binding protein)	GC	4	-72607410	-6.85754	-4.59412	-14.7425	1.63525e-20	4.0418e-18	35.2885	-7.36535	-5.80915	-7.2893	-7.57657	-7.21825	-7.06596	-7.07378	-7.11831	-7.36936	-7.31197	-7.25528	-0.662623	2.27818	-0.623006	-1.65517
100507465	NA	NA	NA	NA	NA	-6.85388	-3.60917	-11.5401	3.72018e-16	3.53307e-14	26.075	-7.42714	-7.45591	-7.35109	-7.63836	-5.69508	-7.12775	-5.55061	-7.18011	-7.43115	-7.37376	-7.31708	-0.610463	0.53783	0.0656778	-0.603508
100130232	AAP34473	LP2209	LOC100130232	8	NA	-6.84556	-3.52172	-12.193	4.32633e-17	4.99445e-15	28.1242	-6.09491	-7.70863	-7.60382	-7.89109	-7.53277	-5.79551	-7.3883	-5.84787	-5.36195	-7.62649	-5.98484	1.45874	-1.72255	1.2115	0.511045
51471	AAF22299	N-acetyltransferase 8B (putative, gene/pseudogene)	NAT8B	2	-73927635	-6.8304	-3.45315	-12.5557	1.34033e-17	1.73424e-15	29.5644	-9.14955	-5.47787	-6.26614	-4.96845	-6.19509	-6.52823	-8.85798	-8.90251	-7.56859	-6.28881	-6.71755	-0.57595	1.91763	0.163544	-2.08118
2299	AAA92041	forkhead box I1	FOXI1	5	169532916	-6.82601	-3.08727	-7.9972	1.0419e-10	4.09021e-09	14.2449	4.72487	-10.5217	-4.74449	-2.94264	-7.53851	-10.1936	-7.87947	-7.92401	-8.91201	-8.11766	-10.3829	0.25953	-0.888114	0.4757	0.412414
23562	AAG60052	claudin 14	CLDN14	21	-37832919	-6.82474	-3.18388	-9.68804	2.22079e-13	1.31737e-11	20.2415	-5.1828	-7.87453	-9.35468	-1.5598	-9.28363	-4.60777	-5.67973	-5.72426	-9.43473	-7.79238	-9.32066	0.683945	2.20022	-1.23359	-0.966633
5288	AAI30278	phosphatidylinositol-4-phosphate 3-kinase catalytic subunit type 2 gamma	PIK3C2G	12	18414473	-6.81478	-1.73717	-9.65615	2.48786e-13	1.45786e-11	20.0977	-8.74723	-5.96864	-8.67118	-1.25109	-8.60013	-5.64048	-6.13374	-6.17827	-8.75124	-7.10889	-7.0522	-0.0494544	-0.480313	0.376883	0.103429
3081	AA861603	homogentisate 1,2-dioxygenase	HGD	3	-120347014	-6.81182	-0.236545	-7.78321	2.30314e-10	8.63856e-09	13.4574	1.14765	-7.75045	-6.56763	-3.15446	-7.57458	-9.00725	-8.27811	-9.05961	-8.57369	-8.03087	-7.32211	-0.470316	1.38264	0.0624778	-1.44512
54097	AAH57829	family with sequence similarity 3 member B	FAM3B	21	42688660	-6.80046	-2.54138	-10.263	2.92265e-14	2.03102e-12	22.1696	-4.4177	-8.83878	-6.41204	-0.283143	-8.66292	-8.51062	-5.05902	-8.56298	-8.81402	-8.75664	-5.89259	1.34854	0.225711	-0.205602	-0.0201097
65266	AAI36665	WNK lysine deficient protein kinase 4	WNK4	17	40932648	-6.7992	0.963286	-12.1668	4.71147e-17	5.34309e-15	28.5511	-5.35202	-6.51117	-9.29389	-2.21134	-7.15245	-7.48558	-7.00798	-8.27491	-8.23644	-6.99463	-6.45251	0.632009	-0.371016	-0.038678	0.409694
283460	AK096009	HNF1A antisense RNA 1	HNF1A-AS1	12	-121407640	-6.79673	-4.1683	-10.7198	5.99643e-15	4.6994e-13	23.6347	-1.10661	-8.41149	-8.30668	-2.21891	-8.23563	-5.76141	-8.09117	-8.1357	-8.38674	-8.32935	-8.27266	0.324926	-1.67622	1.019	0.657222
2254	AAH69692	fibroblast growth factor 9	FGF9	13	22245214	-6.75527	1.96932	-6.98886	4.43336e-09	1.32308e-07	10.5509	0.533924	-7.97282	-6.17995	-1.68315	-6.57457	-5.8604	-9.23745	-10.867	-7.65856	-6.97314	-9.41895	1.40559	-0.388197	0.0621032	0.326094
100126791	BC039547	eosinophil granule ontogeny transcript (non-protein coding)	EGOT	3	-4790877	-6.74952	-3.28992	-10.868	3.60658e-15	2.92148e-13	24.1474	-8.59095	-8.61971	-8.51489	-1.08107	-8.44385	-6.70659	-6.71442	-4.88448	-5.7876	-8.53757	-8.48088	-0.578199	1.29359	-0.406246	-0.88734
401081	AK026416	uncharacterized LOC401081	FLJ22763	3	108855560	-6.74919	-4.34709	-15.2136	4.16486e-21	1.19842e-18	36.7719	-7.95038	-5.17178	-7.87432	-8.1616	-7.80328	-7.65098	-6.07385	-4.24391	-7.95438	-5.57507	-6.25535	-1.17069	1.14932	0.130767	-1.28009
2065	AA524528	erb-b2 receptor tyrosine kinase 3	ERBB3	12	56473891	-6.74678	3.37169	-5.54568	9.17645e-07	1.787e-05	5.29627	0.720156	-7.56086	-7.22472	-1.12669	-8.44913	-7.84938	-9.44217	-7.5607	-7.41581	-8.83236	-8.48616	0.232439	0.615321	0.0434053	-0.658726
189	AA857309	alanine-glyoxylate aminotransferase	AGXT	2	241808161	-6.74119	-3.99106	-14.4772	3.57438e-20	8.10713e-18	35.1885	-7.55562	-5.26245	-6.7426	-9.3518	-6.67155	-4.9343	-7.26405	-6.57162	-7.55962	-6.76527	-5.33007	-2.36089	1.68527	0.250365	-1.93563
2160	AAA51985	coagulation factor XI	F11	4	187187117	-6.73949	-2.56674	-13.5489	5.90713e-19	1.01682e-16	32.757	-8.3099	-7.20116	-6.46832	-4.36732	-5.96117	-8.01051	-5.69641	-6.68436	-4.29599	-8.25652	-10.5218	-0.62108	-0.0857178	-0.522449	0.608167
771	AAC39789	carbonic anhydrase XII	CA12	15	-63615729	-6.70668	4.33149	-4.70751	1.80706e-05	0.000254109	2.2895	0.360209	-8.37896	-8.14653	-4.21592	-9.4479	-8.97764	-7.60452	-7.77624	-9.95595	-6.55902	-1.3159	0.214751	0.429856	0.0375636	-0.46742
138046	AAH31090	RALY RNA binding protein-like	RALYL	8	85097099	-6.6995	2.70639	-7.66181	3.61553e-10	1.30776e-08	13.04	-7.54341	-6.19366	-4.83509	-4.2952	-7.39631	-4.28055	-7.98881	-8.03335	-9.86935	-4.68268	-8.17031	0.234398	0.280541	-0.0668251	-0.213716
9032	AAB82947	transmembrane 4 L six family member 5	TM4SF5	17	4675186	-6.6948	-4.63792	-13.9849	1.5608e-19	3.13444e-17	33.2802	-3.34302	-7.45925	-7.35443	-7.6417	-7.28338	-7.13109	-7.13892	-7.18345	-7.43449	-7.3771	-5.73545	-0.474641	1.78923	0.28617	-2.0754
114569	AAG15576	mal, T-cell differentiation protein 2 (gene/pseudogene)	MAL2	8	120220609	-6.69342	3.78717	-6.67325	1.43688e-08	3.97439e-07	9.32169	-9.25141	-6.02719	-9.91232	-0.290199	-7.9668	-6.06449	-9.6968	-10.1039	-8.30432	-4.7169	-0.124716	0.385443	-0.424928	0.105946	0.318983
4051	AAC08589	cytochrome P450 family 4 subfamily F member 3	CYP4F3	19	15751706	-6.67117	-0.848037	-7.10535	2.87163e-09	8.90066e-08	11.0525	-4.32687	-6.07184	-8.77438	-6.2543	-6.38141	-8.55104	-6.97391	-5.43348	-8.85444	-5.9897	-8.74037	-1.37175	2.88265	-0.264819	-2.61784
401250	AAI32995	mitochondrial coiled-coil domain 1	MCCD1	6	31496738	-6.65535	-4.50346	-12.1578	4.85051e-17	5.46859e-15	28.1646	0.585287	-6.57619	-8.05634	-5.17368	-7.98529	-6.24804	-7.84082	-7.88536	-8.1364	-8.07901	-8.02232	-0.961278	1.33374	-0.722623	-0.611114
127124	AAI01130	ATPase H+ transporting V1 subunit G3	ATP6V1G3	1	-198492351	-6.64788	-3.69149	-9.80325	1.47488e-13	9.05863e-12	20.6448	2.881	-7.94623	-5.33892	-2.97219	-7.77037	-9.20304	-6.88894	-9.2554	-9.50644	-7.86409	-7.8074	0.897688	-0.496075	0.21638	0.279695
387700	AAH86873	solute carrier family 16 member 12	SLC16A12	10	-91190050	-6.63011	-0.330372	-10.0855	5.4452e-14	3.55858e-12	21.6396	-2.31825	-7.48197	-7.84282	-3.07739	-6.01434	-5.78298	-7.37577	-8.36372	-7.92288	-6.06799	-9.0312	0.0158928	0.344503	-0.152883	-0.19162
339221	AAH41453	ectonucleotide pyrophosphatase/phosphodiesterase 7	ENPP7	17	77704864	-6.62733	-4.47042	-13.3119	1.23001e-18	1.92792e-16	31.311	-7.12664	-7.1554	-7.05059	-5.75289	-6.97954	-6.82724	-6.83507	-6.8796	-7.13065	-5.48829	-7.01657	-0.832377	1.77992	-0.254528	-1.52539
1365	AAC78277	claudin 3	CLDN3	7	-73183326	-6.62196	-1.51601	-8.60086	1.12806e-11	5.12923e-10	16.4181	-3.4241	-6.76514	-8.24529	1.18271	-8.91121	-7.53653	-6.89227	-8.81128	-7.47736	-7.78254	-8.21128	0.411693	0.794946	-0.389969	-0.404977
120224	AAH16153	transmembrane protein 45B	TMEM45B	11	129685740	-6.60946	-0.559731	-11.6996	2.1882e-16	2.1634e-14	27.0102	-6.62245	-5.95934	-8.66188	-0.426897	-7.00587	-7.21615	-6.8614	-5.82793	-5.93458	-10.2695	-7.0429	0.278795	-0.483451	-0.0256025	0.509053
22941	AA464273	SH3 and multiple ankyrin repeat domains 2	SHANK2	11	-70313960	-6.60473	3.05424	-6.98562	4.48733e-09	1.33505e-07	10.5377	-1.43262	-8.67668	-8.57186	-1.84791	-7.36331	-3.00511	-8.35635	-10.7228	-8.1665	-7.21602	-7.40034	-0.37879	0.24105	-0.269476	0.0284267
100506664	HG500579	uncharacterized LOC100506664	LOC100506664	7	NA	-6.59864	-4.15704	-15.0031	7.64917e-21	2.07702e-18	35.8046	-6.82561	-6.85437	-6.74956	-7.03683	-6.67851	-6.52622	-6.53404	-6.57858	-6.82962	-6.77223	-6.71554	-1.45473	1.09282	0.518568	-1.61139
169026	AAM80562	solute carrier family 30 member 8	SLC30A8	8	118147336	-6.5964	-2.47475	-10.2611	2.94197e-14	2.03292e-12	22.1893	-7.55569	-5.26252	-2.95608	-7.76691	-5.53412	-8.84126	-8.84909	-8.89362	-7.5597	-5.38683	-6.70866	-1.94125	1.86292	-0.49029	-1.37263
2018	AAI52826	empty spiracles homeobox 2	EMX2	10	119301955	-6.58568	3.90167	-6.21065	8.00316e-08	1.94569e-06	7.66914	-8.68723	-7.9275	-3.38762	0.751785	-7.75164	-6.63782	-9.04774	-7.04165	-8.98075	-5.29887	-8.57716	0.0373364	-0.0079522	0.138665	-0.130713
4010	AAC13544	LIM homeobox transcription factor 1 beta	LMX1B	9	129376721	-6.58538	-2.92255	-9.98932	7.63832e-14	4.87613e-12	21.291	-9.58805	-8.03185	-7.92704	-5.55134	-6.27102	-7.70369	-2.82075	-3.50813	-4.16579	-5.83423	-9.47798	-0.0225809	0.251394	0.656293	-0.907687
286204	AAU14134	crumbs 2, cell polarity complex component	CRB2	9	126118445	-6.58361	3.01213	-7.40944	9.24644e-10	3.10561e-08	12.1192	-6.83086	-5.63723	-7.6028	-3.94522	-9.85368	-3.39761	-6.24979	-5.23019	-10.0048	-7.62548	-6.43129	-0.0511724	-0.584032	1.21098	-0.626951
54886	AAH22465	phospholipid phosphatase related 1	PLPPR1	9	103947316	-6.58088	2.71779	-6.8259	8.13805e-09	2.31748e-07	9.96973	1.20482	-10.6293	-6.61758	-2.27646	-7.28349	-4.94357	-8.72399	-6.65305	-9.01956	-7.37721	-7.6831	0.210444	0.441554	-0.311918	-0.129635
5745	AAA36525	parathyroid hormone 1 receptor	PTH1R	3	46919235	-6.57222	2.44949	-11.5085	4.13384e-16	3.89929e-14	26.4423	-6.65667	-5.62001	-6.58062	-3.29413	-6.31507	-5.77729	-8.01082	-8.15157	-7.70601	-6.72747	-8.10213	-0.524215	0.932517	0.0584661	-0.990983
100506305	AK001432	long intergenic non-protein coding RNA 958	LINC00958	11	-13001080	-6.56145	-2.04222	-8.51237	1.56017e-11	6.86725e-10	16.1008	-1.08885	-8.53546	-8.43065	-0.295856	-8.3596	-8.20731	-6.63017	-8.25967	-6.92575	-8.45332	-6.81167	-0.105057	0.240327	0.15268	-0.393007
149466	AAH41633	chromosome 1 open reading frame 210	C1orf210	1	-43747556	-6.53036	-2.14205	-12.5933	1.1883e-17	1.55845e-15	29.8191	-2.71066	-6.3699	-8.38057	-1.26696	-8.30952	-7.42026	-7.42809	-8.20958	-7.23823	-8.40324	-6.76159	-0.283127	0.182925	-0.0994509	-0.0834744
84125	AAH93088	leucine-rich repeats and IQ motif containing 1	LRRIQ1	12	85430098	-6.53007	0.702252	-5.09532	4.62951e-06	7.57018e-05	3.92259	-7.09547	-5.90184	-6.28245	0.127942	-8.53333	-6.05911	-8.38886	-4.18547	-8.68444	-8.62705	-6.9854	0.328327	-0.859844	0.356426	0.503419
2045	AAA74243	EPH receptor A7	EPHA7	6	-94119371	-6.52633	1.64156	-5.98683	1.8281e-07	4.11728e-06	6.99037	-7.82626	-6.27006	-7.75021	1.51774	-6.0942	-3.27894	-9.11966	-9.16419	-7.83027	-7.77288	-6.97923	-0.674324	0.128496	0.0118367	-0.140333
2001	AAC79755	E74 like ETS transcription factor 5	ELF5	11	-34500341	-6.51335	-2.92509	-8.13741	6.2039e-11	2.52331e-09	14.7643	-5.92629	-9.65549	-7.96571	0.88742	-9.47963	-9.32733	-5.63472	-6.20977	-8.04577	-9.57335	-0.344232	-0.683374	-2.53749	1.19306	1.34444
284541	AAF76722	cytochrome P450 family 4 subfamily A member 22	CYP4A22	1	47603096	-6.5124	-4.21906	-10.0694	5.76123e-14	3.73976e-12	21.3121	-7.19423	-7.22299	-7.11818	-7.40545	-7.04713	-6.89483	-6.90266	-5.36223	-5.61327	-5.55588	-7.08416	-1.63693	3.41674	-0.795187	-2.62155
10562	AAC72970	olfactomedin 4	OLFM4	13	53602875	-6.50907	-0.928973	-9.72509	1.94661e-13	1.17277e-11	20.3642	-9.13627	-5.25814	-7.47525	-2.16758	-8.98916	-8.83687	-6.52277	-6.5673	-3.52556	-7.49792	-6.70427	0.0666335	2.03713	-0.964111	-1.07302
79861	A6NHL2	tubulin alpha like 3	TUBAL3	10	-5435060	-6.4889	-3.75849	-9.53693	3.80721e-13	2.1845e-11	19.5443	-7.18234	-4.88918	-7.10629	-5.8086	-7.03524	-6.88295	-6.89078	-6.93531	-7.18635	-7.12896	-7.07228	-1.91455	1.37521	0.205891	-1.5811
54546	AAH30960	ring finger protein 186	RNF186	1	-20140521	-6.48634	-3.7477	-9.33255	7.92218e-13	4.31446e-11	18.988	1.30366	-7.25778	-8.73793	-3.7398	-8.66688	-6.19266	-8.52242	-6.98199	-7.23303	-8.7606	-7.11895	-0.0867634	2.14813	-0.181824	-1.9663
64063	AAB93671	protease, serine 22	PRSS22	16	-2902727	-6.47166	-4.23998	-10.8542	3.78141e-15	3.05028e-13	24.0107	-6.3011	-7.91482	-7.81001	0.854006	-7.73896	-7.58667	-5.27256	-7.63903	-7.89007	-6.24772	-7.77599	-0.193249	0.797444	-0.519685	-0.277759
55503	AAB40152	transient receptor potential cation channel subfamily V member 6	TRPV6	7	-142568955	-6.46374	0.0998364	-8.31323	3.24371e-11	1.38047e-09	15.3937	-5.68327	-6.93443	-8.41458	0.54845	-8.34353	-4.4908	-6.6141	-8.2436	-8.49464	-6.85229	-6.7956	0.330611	0.350895	-0.580249	0.229353
388595	A0PJX8	transmembrane protein 82	TMEM82	1	16068986	-6.42508	-3.38184	-13.4895	7.09459e-19	1.19979e-16	32.2178	-6.09654	-5.63987	-8.34241	-6.30776	-6.6864	-5.31172	-8.1269	-5.36408	-6.10055	-8.36509	-5.98647	-1.08539	1.57485	0.0693034	-1.64416
11249	AAD02280	neurexophilin 2	NXPH2	2	-139426726	-6.41921	0.396322	-6.80652	8.74723e-09	2.47633e-07	9.96963	0.830368	-8.80016	-6.37342	-5.28218	-8.6243	-3.42762	-6.15791	-8.52437	-7.19045	-7.13306	-8.66134	1.13596	-0.265383	0.216184	0.0491996
100505967	BC042069	long intergenic non-protein coding RNA 645	LINC00645	14	28081793	-6.41699	-1.19502	-7.9108	1.43484e-10	5.48854e-09	13.9347	-0.99007	-6.94957	-10.0147	-4.46906	-4.98944	-4.43379	-6.62924	-5.75624	-10.0947	-3.408	-9.98066	1.15603	-1.45438	0.325698	1.12868
79849	AAH29042	PDZ domain containing 3	PDZD3	11	119056165	-6.41375	-2.89109	-10.6531	7.5454e-15	5.77253e-13	23.5504	-5.70077	-1.65209	-8.12722	-5.14147	-5.24882	-7.90388	-7.17474	-9.5412	-7.47031	-4.3773	-9.67817	-0.820005	1.66367	-0.018571	-1.6451
11223	AAC35412	macrophage stimulating 1-like	MST1L	1	-17081128	-6.41047	1.17182	-13.1288	2.17875e-18	3.20642e-16	31.5921	-5.12899	-5.14318	-7.92011	-1.13453	-7.84906	-6.77923	-7.50528	-7.21861	-7.62577	-7.74347	-6.75834	0.781619	-0.86904	-0.118601	0.987641
222584	AAI01629	family with sequence similarity 83 member B	FAM83B	6	54711568	-6.41039	-3.80634	-9.55786	3.53284e-13	2.03921e-11	19.7437	0.620345	-6.8093	-6.70448	-2.74383	-8.2184	-6.48114	-8.07393	-8.11846	-8.3695	-8.31212	-8.25543	-0.754564	0.500759	-0.381494	-0.119265
56649	AAF31436	transmembrane protease, serine 4	TMPRSS4	11	117947726	-6.40389	-4.05023	-9.17777	1.38379e-12	7.11417e-11	18.4174	-5.84858	-6.61431	-8.09446	1.82407	-8.02341	-7.87112	-6.29398	-6.33851	-8.17452	-8.11713	-8.06044	-0.715093	0.671016	1.54831	-2.21932
115111	AAI13867	solute carrier family 26 member 7	SLC26A7	8	92261515	-6.39933	-0.917492	-10.0482	6.20856e-14	4.00317e-12	21.5116	-4.43148	-7.55174	-7.93235	-0.967272	-5.3588	-9.29397	-9.3018	-7.96782	-7.06132	-4.87323	-4.91041	0.0264912	-0.176613	0.22461	-0.0479973
8431	AA872285	nuclear receptor subfamily 0 group B member 2	NR0B2	1	-27237974	-6.38397	-3.20132	-8.55005	1.35883e-11	6.13263e-10	16.2463	2.65234	-8.01153	-5.58479	-3.33601	-7.09871	-6.94641	-6.46881	-7.73574	-9.57174	-9.51435	-7.87271	-0.289963	2.05598	-0.411417	-1.64456
63928	AAG14945	calcineurin like EF-hand protein 2	CHP2	16	23765947	-6.38256	-1.92915	-8.05842	8.3072e-11	3.31583e-09	14.4553	-7.6666	-7.69536	-7.59055	-2.66837	-7.5195	-5.78224	-5.79007	-5.09764	-7.67061	-6.02826	-7.55653	-2.63014	1.79953	-0.0390275	-1.7605
9071	AAC79506	claudin 10	CLDN10	13	96085852	-6.3819	2.16889	-7.39405	9.79202e-10	3.27176e-08	11.9951	-8.4237	-6.079	-6.31522	-1.46773	-5.07782	-7.8833	-8.78421	-9.31417	-2.45042	-8.12931	-6.81886	0.291996	0.225668	-0.293379	0.0677115
285768	BC037855	long intergenic non-protein coding RNA 1622	LINC01622	6	-961240	-6.37662	-2.90782	-9.34815	7.49032e-13	4.09082e-11	18.902	-7.1959	-4.90273	-7.11984	-5.82215	-5.46383	-6.8965	-5.31937	-6.94886	-7.1999	-7.14252	-7.08583	-2.29068	1.4783	0.00741922	-1.48572
645321	HG510180	uncharacterized LOC645321	LOC645321	18	NA	-6.37106	1.64282	-9.43042	5.57464e-13	3.11517e-11	19.2406	-6.09488	-5.38667	-7.60379	-7.89106	-7.53274	-4.57309	-5.80331	-4.62545	-7.68385	-7.62646	-5.98481	1.08573	-0.431616	0.318449	0.113167
113278	AAH09750	solute carrier family 52 member 3	SLC52A3	20	-740723	-6.3707	1.19436	-9.32176	8.23573e-13	4.44752e-11	18.9804	-4.87378	-7.4386	-6.48579	-0.19647	-7.9997	-5.73193	-4.91664	-5.39727	-9.73577	-7.35646	-9.6217	-0.0514452	0.814351	-0.418674	-0.395677
727944	HG493466	uncharacterized LOC727944	LOC727944	2	NA	-6.3634	-4.77824	-18.1813	1.35576e-24	9.33489e-22	43.382	-6.85425	-6.88301	-6.7782	-5.48051	-6.70715	-4.9699	-6.56269	-6.60722	-6.85826	-6.80087	-6.74419	-1.48337	1.36226	0.136909	-1.49917
6299	AAB99907	spalt-like transcription factor 1	SALL1	16	-51169885	-6.36103	4.12359	-9.87389	1.14835e-13	7.11869e-12	20.9039	-7.86362	-5.80046	-8.33505	-1.34191	-6.53818	-5.97926	-6.962	-6.08315	-8.02809	-6.56631	-5.43162	-0.788876	0.486867	-0.809208	0.322341
55061	AAH04888	sushi domain containing 4	SUSD4	1	-223394160	-6.35235	3.0839	-6.67146	1.4465e-08	3.99527e-07	9.41355	-7.43095	-6.36018	-6.46182	-0.462264	-7.28385	-3.43112	-7.13939	-5.90381	-7.43496	-7.863	-7.32089	0.39483	-1.06409	-0.248933	1.31302
27164	AAI48297	spalt-like transcription factor 3	SALL3	18	76740274	-6.34963	1.0935	-9.21494	1.21009e-12	6.28821e-11	18.4855	-7.50549	-5.21233	-7.42944	-7.71671	-7.35839	-3.50566	-7.21393	-4.93653	-7.5095	-5.86715	-7.39543	-0.224409	-0.04748	0.311272	-0.263792
3856	AAA35748	keratin 8	KRT8	12	-53290970	-6.34519	-0.536381	-8.70971	7.57603e-12	3.53652e-10	16.7602	0.144331	-7.19389	-8.06211	0.105951	-8.65848	-7.63946	-7.55708	-7.09142	-8.2532	-8.08478	-8.87609	-0.36717	1.59358	-0.707174	-0.886408
151295	AAH30243	solute carrier family 23 member 3	SLC23A3	2	-220026180	-6.33916	-1.93993	-11.1401	1.42781e-15	1.22341e-13	25.1852	-7.39899	-3.66525	-6.96036	-4.00817	-6.59981	-6.20651	-7.10742	-7.15195	-8.62539	-6.24607	-6.92635	-0.67385	2.20447	-0.216966	-1.9875
4316	AAC37543	matrix metallopeptidase 7	MMP7	11	-102391238	-6.33626	-2.21808	-6.83991	7.72401e-09	2.20283e-07	10.0185	-4.26499	-6.20521	-8.90775	4.73587	-5.66678	-7.46202	-10.2772	-7.51438	-8.98781	-8.19346	-6.55181	-0.446688	0.524835	0.73357	-1.25841
54852	AAH39234	progestin and adipoQ receptor family member V	PAQR5	15	69606741	-6.33499	1.78007	-9.81393	1.42005e-13	8.77472e-12	20.6852	-1.3168	-7.21709	-7.16777	-2.32414	-8.12529	-9.44693	-7.26712	-7.0545	-9.75033	-6.79677	-2.53355	-0.293839	0.424414	-0.386998	-0.0374157
285848	AAI03906	patatin like phospholipase domain containing 1	PNPLA1	6	36210944	-6.33383	-3.36103	-12.8308	5.57346e-18	7.56695e-16	30.0742	-4.12332	-7.61152	-7.5067	-7.79397	-7.43565	-7.28336	-4.48383	-5.01379	-6.0018	-5.20745	-7.47269	-2.31497	1.16427	-0.110252	-1.05402
350	AAA51766	apolipoprotein H	APOH	17	-64208146	-6.33159	-4.72327	-13.2119	1.67993e-18	2.53178e-16	30.9121	-6.76597	-6.79473	-6.68992	-4.65526	-6.61887	-6.46658	-6.4744	-6.51893	-6.76998	-6.71259	-6.6559	-1.86075	1.68661	0.106142	-1.79275
100130933	AI167865	small integral membrane protein 6	SMIM6	17	73642645	-6.32358	-1.89262	-6.21513	7.8716e-08	1.91612e-06	7.84607	2.06476	-7.15794	-5.83073	-1.91413	-6.24511	-6.82978	-8.42257	-8.4671	-8.71815	-8.66076	-8.60407	1.21872	0.135677	-0.0192432	-0.116434
9365	AA890465	klotho	KL	13	33590570	-6.31076	2.35625	-10.908	3.14579e-15	2.57177e-13	24.4372	-1.13271	-7.86532	-7.04886	-4.44034	-6.8322	-7.71496	-6.7587	-6.53818	-7.47336	-6.14351	-6.33517	-0.432009	0.672344	-0.151807	-0.520537
723809	BC050337	LHFPL3 antisense RNA 2	LHFPL3-AS2	7	-104535074	-6.28753	-3.16317	-11.1024	1.62249e-15	1.37193e-13	25.0453	-6.27827	-8.1815	-8.07669	0.307289	-8.00564	-7.85335	-4.16073	-4.36138	-6.93435	-6.87696	-9.62763	-0.811171	0.118303	0.0850989	-0.203401
91862	AA568498	MARVEL domain containing 3	MARVELD3	16	71660055	-6.28405	-0.561133	-9.40315	6.14759e-13	3.41554e-11	19.2682	-10.0502	-5.83104	-6.06727	-1.23076	-8.31815	-6.94346	-5.36633	-5.55525	-7.24686	-5.7489	-8.35518	-0.933683	0.884878	-0.520043	-0.364835
84647	AAH93996	phospholipase A2 group XIIB	PLA2G12B	10	-74694937	-6.28341	-4.37745	-11.2384	1.02422e-15	9.09949e-14	25.1238	-1.83981	-7.15398	-7.04916	-7.33643	-5.39315	-6.82582	-6.83365	-6.87818	-7.12922	-7.07183	-7.01515	-1.56792	2.06868	0.17352	-2.2422
80736	AAD21813	solute carrier family 44 member 4	SLC44A4	6	-31830969	-6.28124	-2.41547	-10.4985	1.28761e-14	9.40294e-13	23.0534	-5.14552	-6.48095	-7.8167	-0.160624	-6.46555	-8.81576	-7.23862	-5.80922	-6.79723	-6.55927	-6.8896	-2.01228	1.37725	-0.127562	-1.24969
8858	AAA36499	protein Z, vitamin K-dependent plasma glycoprotein	PROZ	13	113812967	-6.27739	-3.27119	-10.9787	2.47094e-15	2.05333e-13	24.4913	-3.80004	-4.89293	-8.24755	-4.83438	-6.59154	-8.02421	-5.71011	-8.07657	-6.00568	-6.68526	-8.21353	-1.54391	1.64328	0.308558	-1.95184
388387	AK055784	long intergenic non-protein coding RNA 671	LINC00671	17	-41026690	-6.27713	-2.86187	-11.8298	1.4222e-16	1.48209e-14	27.3821	-3.65254	-3.4481	-7.82442	-6.8893	-6.53098	-5.27915	-9.19386	-6.91647	-6.68208	-5.97262	-5.2879	0.476618	0.52648	0.361247	-0.887727
100507481	NA	NA	NA	NA	NA	-6.26444	-4.62128	-11.5076	4.14625e-16	3.89929e-14	25.8137	-6.4481	-6.47686	-6.37205	-5.07436	-6.301	-6.14871	-6.15653	-6.20106	-6.45211	-6.39472	-6.33803	0.694159	-2.87544	0.571353	2.30409
5243	AA776371	ATP binding cassette subfamily B member 1	ABCB1	7	-87133178	-6.26296	3.46119	-11.2314	1.04875e-15	9.27397e-14	25.5236	-8.50858	-7.24189	-7.3684	-0.666986	-5.84363	-5.69134	-6.18459	-5.93962	-6.84274	-6.62923	-6.90375	-0.974322	0.506516	-0.127763	-0.378753
6523	AAA60320	solute carrier family 5 member 1	SLC5A1	22	32439018	-6.25974	-2.31791	-10.4744	1.39991e-14	1.01845e-12	22.8901	-2.78995	-7.21103	-5.88382	-3.14556	-8.62013	-8.46784	-8.47566	-6.93523	-5.96388	-4.80696	-6.33523	-0.440548	1.29906	-0.299853	-0.999207
57586	AAH93830	synaptotagmin 13	SYT13	11	-45261852	-6.25879	3.55821	-5.71434	4.9657e-07	1.02389e-05	5.89605	-1.48259	-9.20484	-5.86736	-2.23958	-7.26344	-3.04379	-9.62147	-8.44362	-6.37273	-7.74418	-6.99562	-0.0229294	-0.118707	-0.295458	0.414166
27324	AAB91435	TOX high mobility group box family member 3	TOX3	16	-52471917	-6.25378	1.65655	-6.32635	5.21413e-08	1.32442e-06	8.16653	0.319493	-8.57449	-6.5952	-1.1998	-8.39862	-6.37186	-8.25416	-7.0763	-10.1347	-7.75538	-8.43566	0.0739568	0.298568	-0.177517	-0.121051
9963	AAC78804	solute carrier family 23 member 1	SLC23A1	5	-138702884	-6.24562	-1.30961	-11.3098	8.05156e-16	7.25356e-14	25.7286	-3.96292	-5.23047	-8.18455	-4.44208	-8.1135	-6.73882	-6.74665	-6.1391	-7.52765	-6.62226	-6.27607	-1.37266	2.2906	-0.310493	-1.98011
1137	AAA64743	cholinergic receptor nicotinic alpha 4 subunit	CHRNA4	20	-61974661	-6.23382	1.1033	-5.13172	4.06744e-06	6.731e-05	4.09674	-7.81048	-7.83924	-7.73442	-6.43673	-7.66337	-2.46669	-5.19698	-5.97848	-7.81448	-6.17213	-5.37848	-2.01217	2.41722	-0.466297	-1.95092
5800	AAA82892	protein tyrosine phosphatase, receptor type O	PTPRO	12	15699277	-6.23287	3.15366	-9.03609	2.31032e-12	1.15092e-10	17.9452	-7.62456	-6.83618	-5.60097	-4.95197	-6.82538	-4.55761	-6.36776	-6.72545	-6.18799	-6.75404	-5.56696	0.518045	-0.212732	0.739978	-0.527247
339535	ABD48886	long intergenic non-protein coding RNA 1139	LINC01139	1	-238643683	-6.22951	-2.21372	-8.44647	1.98712e-11	8.68699e-10	15.8728	-0.931455	-8.69493	-3.38066	-0.146065	-8.51906	-6.78181	-6.78964	-8.41913	-7.08521	-8.61278	-8.5561	0.0414929	0.0985109	0.321422	-0.419933
115701	AAI72418	alpha kinase 2	ALPK2	18	-56148481	-6.2241	-1.0935	-6.47899	2.95915e-08	7.76843e-07	8.71411	-2.52715	-6.81758	-8.58724	-0.0639358	-10.1011	-6.48943	-4.59913	-4.64367	-10.2523	-6.10741	-8.55322	-1.83448	0.39408	0.526607	-0.920688
392465	A6NK44	glyoxalase domain containing 5	GLOD5	X	48620153	-6.21518	-4.4069	-11.9151	1.07376e-16	1.15006e-14	27.0968	-6.73487	-6.76363	-6.65882	-3.24565	-6.58777	-6.43548	-6.4433	-6.48784	-6.73888	-6.68149	-6.6248	-2.1345	1.05157	-0.0268781	-1.02469
57530	AAF74498	cingulin	CGN	1	151483861	-6.21238	1.67449	-12.181	4.49856e-17	5.16237e-15	28.6069	-2.6816	-6.47892	-6.64541	-0.92725	-7.52545	-8.11012	-8.11795	-7.24495	-7.19113	-6.57187	-7.07706	-0.610187	-0.00365747	-0.26421	0.267868
56667	AAI72322	mucin 13, cell surface associated	MUC13	3	-124624288	-6.21173	-3.2422	-9.37207	6.8735e-13	3.78612e-11	19.0749	-7.97543	-5.68227	-7.89938	-4.48621	-6.24337	-6.09108	-6.0989	-7.7284	-7.97944	-5.60012	-6.2804	-0.451305	2.22009	1.30296	-3.52305
10331	AAH66876	UDP-GlcNAc:betaGal beta-1,3-N-acetylglucosaminyltransferase 3	B3GNT3	19	17905918	-6.20702	-4.13989	-9.70379	2.09979e-13	1.25331e-11	20.1392	-5.06246	-7.41315	-7.30833	0.859721	-7.23729	-7.08499	-7.09282	-7.13735	-7.38839	-5.74604	-7.27432	-1.19906	-1.4898	0.683274	0.806527
138065	AAH13036	ring finger protein 183	RNF183	9	-116059372	-6.20134	-3.75243	-10.4567	1.48851e-14	1.0748e-12	22.6422	-5.78178	-5.81054	-7.29069	-1.23811	-7.21964	-7.06735	-7.07518	-7.11971	-7.37075	-7.31336	-5.67171	-1.18142	0.658039	0.513101	-1.17114
9721	AAH11672	G protein regulated inducer of neurite outgrowth 2	GPRIN2	10	46993545	-6.20084	-2.92405	-9.0971	1.85236e-12	9.3978e-11	18.0772	-7.2826	-5.7264	-7.20655	0.650841	-7.1355	-6.9832	-5.40607	-7.03556	-7.28661	-7.22922	-7.17253	-0.230537	-1.26516	0.434058	0.831097
345	AAA51760	apolipoprotein C-III	APOC3	11	116700623	-6.19603	-4.79748	-16.4935	1.15737e-22	4.95843e-20	39.3467	-6.3918	-6.42056	-6.31575	-6.60302	-6.2447	-6.09241	-6.10024	-6.14477	-6.39581	-6.33842	-6.28174	-1.48658	0.200753	0.835966	-1.03672
245972	AAH65207	ATPase H+ transporting V0 subunit d2	ATP6V0D2	8	87111138	-6.19287	0.401119	-6.64836	1.57636e-08	4.31685e-07	9.23842	3.06413	-9.59624	-4.63344	-5.13484	-7.36975	-8.90551	-6.25037	-6.06171	-8.13091	-8.86202	-6.33402	0.368393	-0.110622	0.0903005	0.0203217
100288801	A6NGY1	FSHD region gene 2 family member C	FRG2C	3	-86422	-6.17636	-3.80972	-12.0432	7.05269e-17	7.8143e-15	27.6725	-7.36796	-7.39672	-7.29191	-4.77183	-5.6359	-4.26121	-7.07639	-7.12093	-5.78701	-5.72962	-5.67293	-0.832692	-1.75578	0.203395	1.55238
51473	AAF23610	doublecortin domain containing 2	DCDC2	6	-24171982	-6.153	2.09475	-8.2806	3.65794e-11	1.54652e-09	15.2274	-6.67289	-7.92404	-5.89323	0.33451	-6.16321	-6.37349	-6.2252	-5.6244	-6.59672	-6.32252	-9.37017	0.0219134	-0.508412	0.442549	0.0658628
1187	AAB65148	chloride voltage-gated channel Ka	CLCNKA	1	16348485	-6.14715	-1.08911	-11.199	1.16992e-15	1.01143e-13	25.4176	-3.18743	-3.86434	-6.79	-3.61145	-6.86705	-6.36962	-9.12468	-8.80664	-6.39472	-8.46978	-4.69568	0.388978	-0.937461	-0.587439	1.5249
1370	AAA51921	carboxypeptidase N subunit 2	CPN2	3	-194060493	-6.14546	-3.38343	-8.19325	5.04805e-11	2.08397e-09	14.9692	-7.17028	-5.97665	-8.67919	-8.96646	-8.60814	-6.13392	-1.64349	-1.30854	-8.75925	-5.89451	-7.06021	-2.46098	2.42639	-0.0429114	-2.38348
11148	AAD48396	HERV-H LTR-associating 2	HHLA2	3	108021331	-6.12832	-2.46365	-9.23107	1.14168e-12	5.96488e-11	18.5868	-1.1101	-7.93327	-6.2435	-8.11573	-6.17245	-6.02016	-6.02798	-7.65748	-6.32356	-6.26617	-6.20948	-2.03406	2.38848	-0.295436	-2.09305
92359	AAH02652	crumbs 3, cell polarity complex component	CRB3	19	6464259	-6.10333	-1.67108	-11.7265	2.0016e-16	2.00196e-14	27.1017	-1.02513	-6.04057	-6.32278	-1.29647	-8.36721	-6.62996	-7.48578	-7.04489	-6.40284	-6.87597	-9.98921	-0.32663	0.633254	-0.424249	-0.209005
83648	AAH48214	family with sequence similarity 167 member A	FAM167A	8	-11278972	-6.10254	3.38886	-6.43726	3.45521e-08	8.96541e-07	8.53699	-2.835	-7.24353	-8.27622	-1.56124	-8.94214	-3.52932	-7.21271	-5.14177	-9.09325	-6.92038	-6.04057	-0.855238	-0.572764	0.147595	0.425169
10568	AAC98695	solute carrier family 34 member 2	SLC34A2	4	25657434	-6.10049	-1.74077	-6.67886	1.40718e-08	3.89784e-07	9.50002	-6.18959	-6.70378	-8.9209	2.74057	-6.04249	-8.69755	-5.53545	-4.50199	-9.00095	-6.62164	-8.88688	-0.644842	0.651338	1.08587	-1.73721
64849	AAF73251	solute carrier family 13 member 3	SLC13A3	20	-45186461	-6.09805	3.51171	-7.03246	3.76833e-09	1.1405e-07	10.621	-7.2303	-5.81254	-7.69739	-6.84716	-6.38058	-6.41351	-3.29601	-3.49834	-4.97009	-6.34155	-7.4351	-2.10558	2.54282	-0.154822	-2.388
6540	AAF64247	solute carrier family 6 member 13	SLC6A13	12	-329786	-6.08403	1.29787	-8.02634	9.3537e-11	3.71049e-09	14.2972	0.861125	-5.452	-8.12248	-3.35197	-11.7519	-8.79222	-5.16446	-5.31209	-7.81552	-6.56019	-3.761	-0.981993	1.61799	-0.122559	-1.49543
100506165	NA	NA	NA	NA	NA	-6.08285	-4.79251	-15.5524	1.58356e-21	4.84595e-19	37.1493	-6.62876	-5.07255	-6.5527	-6.83998	-6.48165	-6.32936	-6.33719	-6.38172	-6.63276	-4.25345	-6.51869	-0.561266	1.7796	-0.365067	-1.41453
5731	AAC37539	prostaglandin E receptor 1	PTGER1	19	-14583277	-6.08275	-1.66476	-9.2223	1.17839e-12	6.14005e-11	18.6262	-7.58101	-5.73531	-6.28257	0.684851	-7.43391	-7.28162	-5.17397	-5.45951	-9.16998	-5.41216	-5.59648	1.17823	-1.17079	-0.136056	1.30684
100506421	AI879178	long intergenic non-protein coding RNA 1158	LINC01158	2	-105421882	-6.06198	1.86144	-8.77323	6.00831e-12	2.83213e-10	17.0268	-1.84275	-5.75065	-4.75275	0.0506975	-8.38215	-5.90793	-8.23768	-6.69725	-8.53325	-8.47587	-6.83422	1.2621	-0.433027	-0.103538	0.536564
22977	AA844782	aldo-keto reductase family 7, member A3 (aflatoxin aldehyde reductase)	AKR7A3	1	-19609056	-6.05897	0.895407	-12.8717	4.89655e-18	6.74289e-16	30.7706	-6.19459	-3.416	-5.38157	-7.05789	-7.00442	-5.21167	-6.85996	-7.29151	-5.75114	-5.63102	-7.04146	-0.959557	1.02056	-0.099486	-0.921074
27237	AAH02681	Rho guanine nucleotide exchange factor 16	ARHGEF16	1	3371146	-6.05292	-0.546912	-10.3439	2.20373e-14	1.55057e-12	22.5201	-6.54298	-4.30325	-8.3414	-0.823462	-6.68539	-6.24359	-6.54092	-5.84849	-6.83649	-8.36407	-6.43291	-0.573631	0.00949936	-0.124496	0.114997
2264	AAA63208	fibroblast growth factor receptor 4	FGFR4	5	176513872	-6.03558	-0.940212	-9.68975	2.20731e-13	1.31341e-11	20.2705	-1.12806	-5.18908	-10.6389	-1.52311	-6.66091	-8.83055	-5.66845	-5.04161	-6.81202	-6.96108	-8.28291	-1.22759	1.07207	-0.295816	-0.776256
126695	AAH33143	keratinocyte differentiation factor 1	KDF1	1	-27276046	-6.02169	-2.85642	-10.1186	4.84637e-14	3.19977e-12	21.7072	-6.0748	-4.82345	-5.10566	-0.10753	-5.03461	-6.26083	-7.00562	-7.05016	-8.88616	-7.24381	-7.18712	0.402238	-0.0914032	-0.0453758	0.136779
10551	AAC77358	anterior gradient 2, protein disulphide isomerase family member	AGR2	7	-16832263	-6.01709	-4.43807	-9.676	2.31808e-13	1.37087e-11	20.0582	-3.94927	-5.85251	-7.33265	1.13162	-7.26161	-7.10931	-7.11714	-7.16167	-7.41271	-7.35533	-7.29864	-0.705981	0.525407	0.325124	-0.850531
1380	AAA35784	complement component 3d receptor 2	CR2	1	207627644	-6.01069	-3.05804	-8.25653	3.99726e-11	1.67894e-09	15.1668	-5.49968	-6.26541	-6.16059	-2.15019	-7.67451	-4.71486	-7.53004	-5.25265	-7.82562	-7.76823	-7.71154	-2.55382	2.49251	0.0427233	-2.53524
222643	AAH35284	unc-5 family C-terminal like	UNC5CL	6	-40994639	-6.00388	-0.297243	-7.81835	2.0216e-10	7.64204e-09	13.595	-2.05657	-4.8815	-7.66421	-0.0897789	-7.59317	-9.7628	-6.96327	-6.64524	-7.25885	-6.30837	-7.6302	-1.5663	2.7358	-0.478945	-2.25686
1586	AAA36405	cytochrome P450 family 17 subfamily A member 1	CYP17A1	10	-104590287	-6.00369	-1.56408	-8.54505	1.384e-11	6.20514e-10	16.2289	-0.739557	-5.58752	-7.59818	-6.30049	-6.79016	-7.37484	-6.6457	-6.20481	-7.67824	-5.50537	-5.68969	-1.32844	2.71955	0.270974	-2.99052
160728	AAI10493	solute carrier family 5 member 8	SLC5A8	12	-101549993	-5.99985	-2.99281	-11.2845	8.76723e-16	7.86155e-14	25.506	-6.69299	-4.84728	-5.03198	-5.68182	-2.15357	-7.97856	-6.40142	-6.44596	-6.697	-5.41722	-8.16789	-1.69896	0.628605	0.269317	-0.897922
100505508	NA	NA	NA	NA	NA	-5.99724	-3.80469	-9.06726	2.06361e-12	1.03605e-10	17.9648	-3.58877	-7.31797	-7.21315	-5.91546	-7.14211	-6.98981	-5.41268	-4.72024	-7.29321	-4.0659	-7.17914	-0.893662	2.30088	-0.298043	-2.00283
23072	AAI51228	HECT, C2 and WW domain containing E3 ubiquitin protein ligase 1	HECW1	7	43152197	-5.99418	1.06352	-7.14548	2.47268e-09	7.75134e-08	11.1874	-6.55829	-5.44955	-7.2192	-5.63201	-8.73312	-3.15456	-6.26672	-5.46326	-7.29926	-6.01948	-5.9628	-1.0364	1.65051	-0.0119919	-1.63852
316	AAA96650	aldehyde oxidase 1	AOX1	2	201450730	-5.99034	0.438992	-9.45454	5.11298e-13	2.87385e-11	19.4362	-7.60212	-5.19792	-4.66477	-2.73439	-5.38463	-6.25542	-8.41009	-7.56154	-4.0292	-4.66121	-9.81398	-1.9113	1.65465	0.814402	-2.46905
3645	AAC17167	insulin receptor-related receptor	INSRR	1	-156810664	-5.9892	-1.58188	-8.48067	1.75263e-11	7.6968e-10	15.9578	-5.2949	-6.06062	-5.95581	-3.43573	-7.46972	-4.9955	-5.7403	-5.04786	-6.03587	-7.56344	-7.50676	0.772593	-0.644238	0.395606	0.248632
54578	AAA61247	UDP glucuronosyltransferase family 1 member A6	UGT1A6	2	234601511	-5.96565	-4.00576	-7.5844	4.82132e-10	1.71495e-08	12.7796	2.40762	-7.21795	-5.89075	0.500458	-8.62705	-8.47476	-8.48258	-8.52712	-8.77816	-8.72077	-6.34216	-0.777435	1.17354	0.957543	-2.13109
360	AAH13566	aquaporin 3 (Gill blood group)	AQP3	9	-33441151	-5.95919	1.59863	-7.16063	2.3369e-09	7.37365e-08	11.0655	-1.18551	-8.09811	-7.9378	0.042331	-8.38522	-7.37629	-4.29792	-4.3784	-7.33639	-7.279	-8.77373	0.28621	0.458923	-0.978633	0.51971
2352	AAA18381	folate receptor 3 (gamma)	FOLR3	11	71846770	-5.95872	-2.76377	-7.18535	2.13116e-09	6.79118e-08	11.3461	-3.29019	-5.46579	-8.16833	-1.91644	-8.09728	-7.94499	-5.14546	-7.99735	-6.66343	-6.60604	-5.32696	1.07909	-1.30249	0.202312	1.10018
29947	AAF05812	DNA (cytosine-5-)-methyltransferase 3-like	DNMT3L	21	-45666221	-5.958	-3.20318	-10.2291	3.29059e-14	2.25763e-12	21.9599	-2.93253	-6.13121	-4.80401	-5.57671	-7.54031	-7.38802	-4.58849	-5.11845	-7.69142	-6.04907	-7.57735	-2.65095	0.686861	0.176918	-0.863778
202915	AAH26694	transmembrane protein 184A	TMEM184A	7	-1581870	-5.94111	-2.89029	-9.80315	1.47539e-13	9.05863e-12	20.6259	-3.3519	-4.62458	-7.18274	-1.21577	-8.69665	-6.22243	-6.96722	-4.68983	-8.84776	-5.08993	-8.73368	-0.964527	0.561797	-0.166503	-0.395294
671	AAA51841	bactericidal/permeability-increasing protein	BPI	20	36932551	-5.89865	-3.88491	-11.5044	4.1908e-16	3.92206e-14	26.0563	-7.54031	-5.98411	-4.29433	-4.05109	-5.80825	-7.24092	-7.24874	-4.48592	-7.54432	-5.165	-7.43024	-2.38355	1.21557	-0.637503	-0.578067
10642	AAD09826	insulin like growth factor 2 mRNA binding protein 1	IGF2BP1	17	47074773	-5.89681	-3.43357	-8.70826	7.6165e-12	3.54682e-10	16.7942	-2.85591	-5.69203	-6.80961	-3.63745	-8.32352	-6.58627	-8.17906	-8.22359	-6.1527	-5.60989	-5.5532	-1.93536	0.742679	0.13379	-0.876469
100128131	NA	NA	NA	NA	NA	-5.89326	-1.06435	-10.9328	2.89026e-15	2.39147e-13	24.2481	-3.88059	-4.80243	-7.50497	-0.92188	-7.43392	-5.69667	-7.28946	-7.33399	-7.58503	-7.52764	-5.14903	-0.625181	-1.3454	0.219532	1.12587
174	AAA51674	alpha fetoprotein	AFP	4	74301935	-5.87858	-2.43689	-7.79285	2.22225e-10	8.38411e-09	13.4986	-0.0555053	-7.07295	-6.96814	-4.44805	-6.89709	-6.7448	-6.75262	-5.21219	-7.0482	-6.99081	-6.93412	0.608262	0.558214	0.448632	-1.00685
3880	AAA36044	keratin 19	KRT19	17	-39679868	-5.86825	-0.218798	-7.71529	2.96385e-10	1.09046e-08	13.1418	-6.98488	-2.80704	-8.56594	1.47624	-6.98588	-6.91375	-3.55501	-3.65661	-9.17651	-6.40641	-8.77293	-0.109713	1.12015	-0.395229	-0.724924
200879	AAH64941	lipase H	LIPH	3	-185225569	-5.86006	-0.976168	-7.33644	1.21361e-09	4.01324e-08	11.886	-1.86623	-5.80188	-8.50443	0.365649	-8.43338	-6.69612	-8.28891	-6.01152	-8.58449	-8.5271	-0.593893	0.830268	-0.443036	-0.0626516	0.505688
100507537	BC015836	uncharacterized LOC100507537	LOC100507537	3	-155008020	-5.85638	-4.11485	-7.13133	2.60663e-09	8.14476e-08	11.1434	1.21635	-6.97732	-6.8725	-5.57481	-6.80145	-6.64916	-6.65699	-5.11656	-6.95256	-6.89517	-6.83849	1.06419	-0.568543	0.204575	0.363968
153562	AAH33689	MARVEL domain containing 2	MARVELD2	5	68710938	-5.85415	-0.19829	-11.2251	1.07108e-15	9.34363e-14	25.4742	-2.28393	-6.90432	-4.47757	-2.54934	-6.72845	-6.57616	-8.16895	-6.99109	-7.24213	-4.56583	-8.35045	-0.761089	-0.656906	-0.0632727	0.720179
341359	AAI01025	synaptotagmin 10	SYT10	12	-33528347	-5.8534	-1.94311	-7.0946	2.9891e-09	9.20557e-08	11.0018	-4.92073	-6.53445	-6.42964	-3.90956	-6.35859	-6.2063	-6.21412	-6.25866	-6.5097	-4.86735	-6.39562	-0.783336	-0.220315	-0.0229923	0.243308
3990	AAA59520	lipase C, hepatic type	LIPC	15	58724174	-5.84895	-1.23961	-8.4444	2.00228e-11	8.73345e-10	15.8676	-0.758973	-4.56771	-7.12586	-1.08521	-8.63978	-6.90252	-6.91035	-5.08041	-7.20592	-8.7335	-8.67681	-1.50579	0.975603	-0.0659104	-0.909692
84675	AAH07750	tripartite motif containing 55	TRIM55	8	67039277	-5.84379	-2.19321	-9.33172	7.94606e-13	4.31527e-11	18.9686	-6.03281	-6.06158	-8.27869	-0.677218	-8.20764	-6.47039	-6.47821	-4.64828	-8.35875	-5.97943	-4.54423	0.218855	0.621637	0.211829	-0.833466
1285	AAA18942	collagen type IV alpha 3	COL4A3	2	228029280	-5.84266	1.36072	-10.0575	6.00818e-14	3.88697e-12	21.5384	-3.06066	-6.28427	-7.20803	-1.44828	-8.3214	-4.68603	-7.93593	-7.77401	-4.98943	-6.44829	-5.27871	0.03978	-0.30785	0.632332	-0.324482
23624	AAD34341	Cbl proto-oncogene C, E3 ubiquitin protein ligase	CBLC	19	45281125	-5.83158	-4.15112	-8.60591	1.10741e-11	5.05917e-10	16.3408	-6.93136	-5.37516	-6.85531	0.357262	-6.78426	-6.63197	-6.6398	-6.68433	-6.93537	-5.29302	-6.8213	-0.863875	0.922579	-0.489889	-0.43269
643008	AAQ15244	small integral membrane protein 5	SMIM5	17	73629513	-5.82486	0.94067	-6.99762	4.29099e-09	1.28257e-07	10.5896	1.84132	-5.02584	-6.29954	-0.81951	-7.32803	-8.39813	-8.40595	-6.57602	-7.47914	-8.64414	-6.47198	1.25348	-0.773842	0.675264	0.0985779
2886	AAG25938	growth factor receptor bound protein 7	GRB7	17	37894575	-5.82375	-1.745	-8.29475	3.47213e-11	1.47443e-09	15.3164	-1.14312	-5.49669	-5.94827	0.643498	-6.26425	-8.22743	-7.01287	-7.0574	-6.20891	-7.25105	-10.0017	0.368339	0.611745	-0.23774	-0.374005
497190	AAQ88739	C-type lectin domain family 18 member B	CLEC18B	16	-74442528	-5.82355	1.29215	-9.35347	7.34829e-13	4.02465e-11	19.0869	-3.18747	-4.39155	-7.59254	-3.63189	-6.99098	-5.89527	-6.84651	-6.19917	-7.3831	-6.03025	-6.20489	-0.438397	1.32119	-0.178015	-1.14317
145837	BC029061	downregulated RNA in cancer, inhibitor of cell invasion and migration	DRAIC	15	69854058	-5.81503	-0.487416	-8.88463	4.00423e-12	1.93478e-10	17.4275	2.09315	-7.13611	-5.44633	-6.09617	-5.73785	-8.39291	-6.07881	-6.12335	-5.88896	-6.317	-8.58224	-0.830678	1.56373	0.14447	-1.70821
146439	A1A5D9	coiled-coil domain containing 64B	CCDC64B	16	-3077867	-5.80848	-2.24479	-8.34718	2.86262e-11	1.23189e-09	15.4505	-5.34553	-5.37429	-6.85444	1.19368	-6.78339	-6.6311	-6.63892	-6.68346	-6.9345	-6.87711	-6.82042	-0.534948	-0.7464	0.170644	0.575756
139170	AAH35674	DDB1 and CUL4 associated factor 12-like 1	DCAF12L1	X	-125683365	-5.79893	-3.39175	-8.5326	1.44859e-11	6.47968e-10	16.1383	-7.56253	-5.26937	-7.48648	0.308397	-4.24551	-7.26314	-7.27096	-7.3155	-7.56654	-4.04972	-7.45246	-1.11889	1.17559	-0.721786	-0.453804
79623	AAH06269	polypeptide N-acetylgalactosaminyltransferase 14	GALNT14	2	-31133330	-5.79878	1.19285	-8.6387	9.82151e-12	4.4976e-10	16.5307	-1.23446	-6.10909	-7.87874	-0.0476519	-8.17027	-4.55854	-6.07827	-6.48537	-7.9588	-7.61191	-6.3708	-0.141162	0.438512	-0.600711	0.162199
2555	A28100	gamma-aminobutyric acid type A receptor alpha2 subunit	GABRA2	4	-46251580	-5.7972	1.78321	-4.54512	3.16185e-05	0.000415807	2.09469	-5.91882	-8.26951	-8.16469	-1.01734	-6.50868	-1.09586	-6.36422	-5.67179	-6.65979	-8.18737	-6.54572	0.0337057	-0.437135	-0.242459	0.679595
6997	AAA61134	teratocarcinoma-derived growth factor 1	TDGF1	3	46619075	-5.79575	0.394604	-5.53107	9.67588e-07	1.87103e-05	5.37582	-4.27368	-4.9125	-3.77021	-2.3771	-6.66263	-5.66234	-6.51817	-7.29967	-9.13567	-5.17139	-7.43663	0.146111	-1.54902	0.687119	0.861901
2103	AAG17472	estrogen related receptor beta	ESRRB	14	76837689	-5.79553	-1.23373	-12.307	2.98799e-17	3.55589e-15	28.9411	-3.864	-8.23853	-5.32636	-3.59656	-5.39971	-4.13779	-6.33324	-6.37777	-9.79874	-5.21779	-6.87731	1.06135	-0.640457	-0.187987	0.828444
127294	AAH14671	myomesin 3	MYOM3	1	-24382530	-5.77696	-0.756928	-12.6068	1.13808e-17	1.50282e-15	29.9525	-5.76728	-5.54988	-5.38957	-4.61035	-7.34601	-6.64623	-6.81452	-6.69859	-8.02763	-5.52546	-2.78427	-1.78886	1.39994	0.101578	-1.50151
440335	AA507469	small integral membrane protein 22	SMIM22	16	4838397	-5.7376	-1.73856	-7.41299	9.12496e-10	3.07553e-08	12.1642	-7.62031	-6.06411	-7.54426	1.50609	-5.88825	-5.73596	-7.32874	-5.05135	-6.03936	-7.56693	-5.92528	0.931509	-1.33494	0.274883	1.06005
389602	AK124321	uncharacterized LOC389602	LOC389602	7	155755325	-5.73639	-3.87453	-8.94301	3.23851e-12	1.57832e-10	17.5772	-2.5801	-7.73815	-7.63333	-3.27675	-5.97732	-7.40999	-5.83286	-7.46235	-4.90604	-3.56854	-7.59932	-0.753541	2.09209	0.330925	-2.42301
2863	AAC26082	G protein-coupled receptor 39	GPR39	2	133174146	-5.73171	-2.26074	-9.4704	4.83062e-13	2.72308e-11	19.3419	-3.42536	-7.15456	-5.46479	0.240408	-6.9787	-6.82641	-5.24927	-6.87877	-7.12981	-7.07242	-7.01573	0.281918	-0.0648574	0.101968	-0.0371105
4494	AAA36213	metallothionein 1F	MT1F	16	56691854	-5.72455	3.14302	-7.95767	1.20611e-10	4.6692e-09	14.068	-6.39152	-5.27141	-6.5911	-2.66277	-6.68051	-6.52822	-5.86862	-5.24178	-5.49282	-6.61377	-6.28145	0.260491	1.82945	0.516563	-2.34601
23109	AAI36399	dendrin	DDN	12	-49388932	-5.7191	4.61936	-5.70311	5.17352e-07	1.06333e-05	5.84742	-6.73843	-6.51565	-7.35425	-7.09404	-6.46008	-2.71761	-1.33734	-1.35038	-6.37987	-8.75544	-7.56125	0.630676	-1.49679	1.76134	-0.264552
389493	A6NF83	nuclear protein 2, transcriptional regulator	NUPR2	7	-56182373	-5.70971	-1.72228	-7.66437	3.5812e-10	1.29778e-08	13.0696	0.582105	-8.02786	-2.87865	-1.44213	-6.26703	-7.6997	-6.12257	-7.75206	-8.0031	-6.36075	-7.88903	1.4237	-0.477423	0.372774	0.104649
168002	AAH92498	dishevelled-binding antagonist of beta-catenin 2	DACT2	6	-168707583	-5.70836	-0.636058	-6.16474	9.48399e-08	2.25778e-06	7.67243	-6.79408	-4.70737	-6.71803	0.531269	-5.42459	-6.49469	-6.50252	-8.13201	-8.38305	-4.41877	-8.26898	-1.1519	1.32518	-0.169577	-1.15561
100505700	NA	NA	NA	NA	NA	-5.70453	-1.55793	-7.08006	3.15563e-09	9.67208e-08	10.9634	-2.47504	-6.11261	-6.74476	-0.211851	-8.25867	-8.10638	-5.79228	-6.57378	-6.82482	-5.54504	-6.71074	0.626764	-1.18286	0.901593	0.281269
6690	AAA36521	serine peptidase inhibitor, Kazal type 1	SPINK1	5	-147204142	-5.70022	-4.08347	-7.76648	2.45079e-10	9.17453e-09	13.4248	-7.60858	-7.63734	-7.53252	2.18723	-7.46148	-7.30918	-3.61657	-2.50356	-7.61258	-7.5552	-7.49851	-0.987151	0.810964	0.360999	-1.17196
10529	AAI10453	nebulette	NEBL	10	-21068902	-5.69642	6.22829	-11.713	2.09324e-16	2.08018e-14	27.1132	-6.1833	-6.81905	-5.72538	-2.20131	-6.25617	-4.2418	-5.75291	-4.80407	-7.60721	-4.69858	-6.81995	-0.145888	-0.285481	0.0913352	0.194146
525	AAA36498	ATPase H+ transporting V1 subunit B1	ATP6V1B1	2	71162997	-5.69565	-1.02793	-8.65421	9.27992e-12	4.26987e-10	16.5571	2.8294	-3.74332	-5.60239	-4.28371	-7.51557	-6.10548	-7.50235	-8.47977	-6.98079	-7.88493	-7.12197	0.606566	0.0153729	0.243101	-0.258474
647309	A6NCL1	geminin coiled-coil domain containing	GMNC	3	-190570525	-5.67242	-1.58437	-4.3249	6.67288e-05	0.000783952	1.5064	-4.95835	-6.57207	-6.46726	-6.75453	-6.39621	-4.65896	-4.66678	-4.71132	-4.96236	-6.48993	-6.43324	-1.63809	1.46675	0.0184583	-1.48521
3549	AAA62178	indian hedgehog	IHH	2	-219919141	-5.66831	-2.80146	-8.14913	5.94097e-11	2.42661e-09	14.784	-1.30862	-6.01921	-7.49935	-1.90398	-5.84334	-5.69105	-7.28384	-7.32837	-5.99445	-5.93706	-7.46534	-0.758725	1.55184	-0.938675	-0.613164
3855	AAH02700	keratin 7	KRT7	12	52626953	-5.66707	-0.763384	-7.72029	2.9093e-10	1.07244e-08	13.1929	-7.20309	-4.7989	-6.27904	1.92628	-7.79296	-8.00324	-3.99824	-4.48791	-8.79206	-4.90686	-10.9999	0.779585	-0.267422	0.545458	-0.278037
345079	A6NEL2	sosondowah ankyrin repeat domain family member B	SOWAHB	4	-77816081	-5.66156	0.368909	-6.04799	1.45935e-07	3.36138e-06	7.21347	-0.723474	-6.68297	-8.90009	-0.462846	-8.82904	-4.76986	-4.16101	-4.20554	-6.65822	-6.60083	-8.86607	0.605539	0.829604	-0.212736	-0.616868
11181	AAI09207	trehalase	TREH	11	-118528941	-5.66116	-1.80634	-7.20582	1.97461e-09	6.34475e-08	11.4144	-8.5192	-4.4605	-6.12122	-5.27099	-6.78714	-6.63485	-4.14017	-3.74861	-5.71586	-5.00639	-8.40914	-1.85656	2.77303	-0.372472	-2.40056
100506498	BC013914	uncharacterized LOC100506498	LOC100506498	14	NA	-5.66035	-2.85514	-6.92941	5.53326e-09	1.61385e-07	10.4276	-3.48688	-5.71728	-7.93439	-0.890745	-7.86334	-7.71105	-4.91152	-5.44148	-8.01445	-7.95706	-5.57845	-1.0546	2.89512	-0.963246	-1.93188
100506098	AI928513	uncharacterized LOC100506098	LOC100506098	7	NA	-5.65821	-3.54394	-9.30949	8.60756e-13	4.63534e-11	18.8662	-6.3181	-7.93182	-6.24205	-0.954411	-6.171	-5.28174	-5.28957	-5.3341	-5.58514	-6.26472	-5.47107	0.945229	-0.870974	0.38989	0.481084
100133047	NA	NA	NA	NA	NA	-5.65144	-4.79198	-14.5958	2.51714e-20	6.06599e-18	34.5901	-4.67866	-4.70743	-6.18757	-6.47485	-6.11653	-4.37927	-5.97206	-6.01659	-6.26763	-6.21025	-6.15356	-1.5028	1.29898	0.177849	-1.47683
100130691	AK126517	uncharacterized LOC100130691	LOC100130691	2	-178148235	-5.64178	1.89813	-25.5153	1.12582e-31	4.34094e-28	60.8423	-5.81657	-5.23961	-5.6993	-5.83254	-7.13414	-5.95328	-5.12574	-5.37428	-5.18764	-5.60493	-4.94467	-0.0279529	-0.688685	0.53617	0.152515
1366	AAH01055	claudin 7	CLDN7	17	-7163221	-5.61223	-0.213307	-9.89299	1.0733e-13	6.71826e-12	20.9654	-7.25621	-4.40765	-6.08901	0.335158	-6.07808	-4.88047	-7.09589	-7.62585	-6.57433	-5.28345	-5.36592	0.309141	0.288741	-0.0712378	-0.217503
283971	AAH39068	C-type lectin domain family 18 member C	CLEC18C	16	70208075	-5.60906	-1.86091	-7.64423	3.85963e-10	1.38824e-08	12.9932	-1.36264	-3.85955	-7.66163	-4.77898	-6.00562	-7.43829	-5.12419	-5.90569	-7.74169	-7.6843	-4.16818	1.02788	2.02918	-0.663264	-1.36592
100506085	AK125042	uncharacterized LOC100506085	LOC100506085	4	-170838911	-5.60639	-3.90147	-10.0439	6.30162e-14	4.04963e-12	21.2293	-5.25515	-5.28391	-6.76406	-2.19335	-5.10805	-6.54072	-6.54854	-6.59308	-6.84412	-6.78673	-6.73004	-0.0983905	1.07832	-0.0977681	-0.980554
93517	AAF28928	short chain dehydrogenase/reductase family 42E, member 1	SDR42E1	16	-82031250	-5.59633	-3.49516	-7.28591	1.465e-09	4.78707e-08	11.7089	0.835558	-8.10908	-2.95988	0.0704027	-7.93322	-6.19597	-5.46683	-6.24833	-8.08433	-8.02694	-7.97025	0.271783	-0.439185	-0.200476	0.639661
283177	AK095081	uncharacterized LOC283177	LOC283177	11	134306375	-5.5922	-1.51313	-6.31816	5.3749e-08	1.35657e-06	8.24889	3.67347	-7.45398	-5.02724	-1.75379	-7.27812	-7.12582	-7.13365	-7.17818	-7.42922	-7.37184	-7.31515	0.00654783	0.395368	0.067606	-0.462974
56302	AAH34740	transient receptor potential cation channel subfamily V member 5	TRPV5	7	-142605266	-5.58552	-3.38123	-6.89127	6.37859e-09	1.84922e-07	10.2757	-4.75837	-6.37209	-6.26728	-4.23262	-6.19623	-4.45898	-6.05176	-6.0963	-6.34734	-4.70499	-6.23326	-0.404165	0.363182	-0.177489	-0.185693
9514	AAH14649	galactose-3-O-sulfotransferase 1	GAL3ST1	22	-30950623	-5.57812	1.32998	-5.97918	1.88031e-07	4.22992e-06	6.92193	-0.440611	-5.49524	-6.17892	-1.0959	-7.98234	-6.60766	-7.83788	-5.21945	-7.39649	-5.96059	-5.9039	-0.00921309	0.0524598	-0.629912	0.577452
2261	AAA52450	fibroblast growth factor receptor 3	FGFR3	4	1795038	-5.56773	4.87162	-4.79723	1.32276e-05	0.00019261	2.63218	-2.79701	-5.37045	-7.35624	-1.39067	-7.18209	-4.5749	-5.70578	-5.40098	-6.98173	-6.57921	-7.21913	-0.185933	0.0152427	-0.397357	0.382114
51733	AAF06735	ureidopropionase, beta	UPB1	22	24891250	-5.5407	-1.23441	-11.0287	2.08411e-15	1.73937e-13	24.8443	-2.61188	-3.44116	-6.66786	-5.18959	-7.04427	-4.42067	-5.83567	-6.3163	-6.13125	-4.4076	-7.73338	-1.37968	1.57967	0.196865	-1.77654
123099	AAH63598	delta(4)-desaturase, sphingolipid 2	DEGS2	14	-100612752	-5.5328	-0.0297654	-6.06128	1.38954e-07	3.21211e-06	7.32084	-5.09988	-5.61407	-5.50926	1.67433	-7.76014	-7.60785	-7.61567	-7.6602	-6.32628	-4.68393	-4.62725	0.29915	-2.14695	0.187264	1.95969
4018	AAB66587	lipoprotein, Lp(a)	LPA	6	-160952514	-5.53153	-1.49601	-9.3058	8.72257e-13	4.68419e-11	18.849	-5.47185	-5.01518	-4.91037	-4.0981	-7.64667	-4.68703	-5.91725	-7.54674	-7.79778	-3.8335	-4.51378	-2.63702	2.39523	-2.25137	-0.143856
100506219	NA	NA	NA	NA	NA	-5.53118	-4.55021	-13.1226	2.22106e-18	3.24392e-16	30.5073	-4.49022	-3.78201	-5.99913	-6.2864	-5.92808	-5.77579	-5.78361	-5.82815	-6.07919	-6.0218	-5.96511	-0.517886	1.22237	0.280138	-1.50251
9476	AAD04917	napsin A aspartic peptidase	NAPSA	19	-50861733	-5.52382	-0.645657	-11.5535	3.55697e-16	3.39479e-14	26.5639	-6.37563	-3.4658	-6.50603	-1.22462	-6.43498	-6.81321	-6.29052	-5.94803	-5.64268	-5.83683	-6.71302	-0.440948	1.59847	-0.550829	-1.04764
100288822	NA	NA	NA	NA	NA	-5.5208	-3.37925	-8.79635	5.52253e-12	2.62238e-10	17.0195	0.145894	-6.93815	-6.83334	-7.12061	-6.76229	-4.28807	-6.61782	-6.66236	-5.32843	-5.27105	-6.79932	-0.563598	1.22805	0.137808	-1.36586
27156	AAF02484	radial spoke head 14 homolog	RSPH14	22	-23401592	-5.51857	-1.15816	-9.00064	2.62718e-12	1.29208e-10	17.7082	-5.19669	-5.22546	-6.7056	-1.32045	-6.63456	-6.48226	-6.49009	-6.53462	-6.78566	-5.14331	-4.34966	-0.160231	0.740016	-0.426338	-0.313679
8437	AAD09006	RAS protein activator like 1	RASAL1	12	-113536623	-5.50999	1.50192	-5.26706	2.50777e-06	4.39121e-05	4.44164	-6.01008	-6.03884	-7.51899	0.458966	-9.0329	-2.47122	-5.429	-6.12561	-9.18401	-7.54166	-0.481219	-0.245036	-0.313745	-0.221342	0.535087
51458	AAD55748	Rh family C glycoprotein	RHCG	15	-90014639	-5.50486	2.01981	-6.84198	7.66467e-09	2.18914e-07	9.92951	-1.62971	-4.32632	-7.12508	-6.59791	-4.79307	-7.51179	-4.80176	-4.7568	-5.19276	-4.80606	-9.62712	0.716177	0.250886	-0.298324	0.0474381
729993	AJ002784	shisa family member 9	SHISA9	16	12995476	-5.49769	2.94947	-4.81086	1.26128e-05	0.000184353	2.96337	-8.25756	-5.96439	-8.1815	-2.27895	-5.78853	-0.627247	-6.38103	-4.10363	-6.6766	-6.61921	-6.56253	-0.228955	0.0580655	-0.176412	0.118346
8645	AAC79458	potassium two pore domain channel subfamily K member 5	KCNK5	6	-39156746	-5.49085	-0.573357	-9.00827	2.55552e-12	1.26328e-10	17.8474	-5.45149	-6.02774	-6.56447	-0.984838	-6.88935	-7.52556	-2.66639	-2.71994	-7.82896	-6.02155	-6.782	-2.01326	1.86885	-0.564492	-1.30435
1007	AAI07595	cadherin 9	CDH9	5	-26880708	-5.49073	0.0503457	-4.93955	8.03246e-06	0.000124184	3.48744	-6.84359	-6.87235	-6.76754	-2.96735	-3.52656	-3.08477	-6.55202	-6.59656	-4.04024	-6.79021	-6.73352	-1.68683	1.43566	-0.135599	-1.30006
55	AA578274	acid phosphatase, prostate	ACPP	3	132036210	-5.484	-0.528066	-12.3604	2.5133e-17	3.04741e-15	29.1771	-5.26585	-6.87957	-6.00424	-3.33571	-6.39885	-5.42943	-3.9602	-3.77237	-6.29842	-6.79743	-5.10028	0.476251	0.56578	0.523319	-1.0891
1244	AAB09422	ATP binding cassette subfamily C member 2	ABCC2	10	101542354	-5.48355	-1.90008	-10.1461	4.40018e-14	2.95579e-12	21.8023	-5.33935	-4.18368	-8.72273	-4.76207	-5.19225	-6.91442	-5.69986	-4.85131	-6.48086	-4.35308	-5.88136	-1.20906	1.61937	0.152558	-1.77193
22854	AAH30220	netrin G1	NTNG1	1	107682539	-5.48055	2.72048	-5.90502	2.46978e-07	5.40464e-06	6.63196	-9.95019	-4.93456	-6.70421	-5.91348	-3.78072	-4.89591	-8.07366	-6.00272	-6.78427	-3.96607	1.58667	0.403491	-0.0416448	0.885594	-0.84395
2525	AAC50185	fucosyltransferase 3 (Lewis blood group)	FUT3	19	-5842898	-5.46543	-3.24561	-7.53454	5.80392e-10	2.03074e-08	12.6024	-6.78154	-3.75141	-3.89814	-2.84981	-4.31252	-8.06711	-5.75301	-5.79755	-8.37052	-3.92081	-8.25644	-1.47857	2.58793	-0.258769	-2.32916
6550	AAB48990	solute carrier family 9 member A3	SLC9A3	5	-473333	-5.4544	1.90209	-10.6286	8.21154e-15	6.23269e-13	23.4984	-5.49068	-2.73485	-8.14502	-3.03064	-6.24801	-5.27259	-5.16012	-5.05844	-6.47506	-5.15139	-6.92658	-2.24577	-0.141426	-0.763534	0.90496
53405	AAF66928	chloride intracellular channel 5	CLIC5	6	-45866189	-5.44521	2.65911	-7.69872	3.15205e-10	1.15091e-08	13.0135	-9.24464	-5.53244	-3.09932	-4.55791	-1.4957	-6.12271	-6.24036	-5.99095	-6.51972	-5.46637	-8.33488	0.182143	-0.103571	0.694883	-0.591312
27294	AAH32730	dihydrodiol dehydrogenase	DHDH	19	49436938	-5.44342	-1.07667	-9.51775	4.0775e-13	2.31206e-11	19.6499	-7.23518	-3.8947	-3.8861	-4.3875	-5.50311	-4.43328	-8.52857	-5.76575	-4.91726	-5.59683	-7.12511	-1.03111	1.53824	-0.312261	-1.22598
283483	AK098538	long intergenic non-protein coding RNA 551	LINC00551	13	107270157	-5.44017	-3.21981	-9.78663	1.56444e-13	9.5749e-12	20.4871	-4.87954	-4.9083	-7.61084	-2.22569	-7.53979	-7.3875	-5.0734	-3.98043	-6.10594	-4.82616	-4.4069	0.600797	-0.944309	1.23477	-0.290466
92558	AAC83181	coiled-coil domain containing 64	CCDC64	12	120427647	-5.43666	2.6907	-10.59	9.37981e-15	7.03632e-13	23.3587	-2.53407	-5.27584	-6.28795	-2.83779	-5.85433	-6.65897	-5.19967	-5.51339	-6.36801	-6.69476	-7.16317	-0.721815	-0.12575	-0.708652	0.834402
134526	AAH75010	acyl-CoA thioesterase 12	ACOT12	5	-80625946	-5.43465	-3.43597	-8.1972	4.975e-11	2.06264e-09	14.9202	-1.14963	-6.95975	-5.26997	-2.28423	-5.19892	-6.63159	-6.63942	-6.68395	-6.93499	-5.29264	-6.82092	-0.690166	0.747869	-0.155092	-0.592777
3772	AAC50922	potassium voltage-gated channel subfamily J member 15	KCNJ15	21	39628725	-5.43215	-1.30088	-9.72864	1.92218e-13	1.16168e-11	20.372	-8.0774	-6.5602	-5.42604	-1.3851	-5.45522	-6.53922	-4.10326	-3.85584	-6.01102	-6.22493	-6.72855	-0.932815	1.03393	-0.0604738	-0.973457
401145	AAH51694	coiled-coil serine rich protein 1	CCSER1	4	91156181	-5.4186	1.03709	-8.79717	5.50609e-12	2.62103e-10	17.1271	-6.33761	-6.8518	-5.60948	-2.46136	-5.53843	-4.93868	-6.04604	-5.4385	-4.75665	-4.69926	-6.22754	-0.437305	0.430197	-0.0874977	-0.342699
5909	AAA60252	RAP1 GTPase activating protein	RAP1GAP	1	-21922707	-5.41171	5.31308	-7.8191	2.01594e-10	7.6356e-09	13.4878	-1.45183	-5.29171	-6.22517	-2.36423	-5.95181	-4.38617	-7.19126	-8.20103	-5.28215	-6.27921	-7.60103	-0.0905696	-0.664923	-0.464061	1.12898
124872	AAI13676	beta-1,4-N-acetyl-galactosaminyltransferase 2	B4GALNT2	17	47210328	-5.40794	-4.31173	-6.81177	8.57782e-09	2.43194e-07	10.0099	2.87015	-7.39821	-3.83396	0.745764	-7.22234	-7.07005	-7.07788	-7.12241	-7.37345	-7.31607	-7.25938	-0.834177	-1.54045	-0.16613	1.70658
79674	AAH42159	ventricular zone expressed PH domain containing 1	VEPH1	3	-156977531	-5.40744	-0.436525	-12.2453	3.64998e-17	4.29073e-15	28.8198	-6.13975	-5.06316	-6.0637	-1.41095	-7.57761	-5.93056	-5.93838	-6.18222	-4.29334	-5.7045	-4.20371	-0.200586	-0.413999	0.0106677	0.403331
6273	AAH02829	S100 calcium binding protein A2	S100A2	1	-153533584	-5.39967	0.218791	-9.30208	8.84019e-13	4.73417e-11	18.8858	-4.24895	-5.46381	-5.63463	-0.532597	-6.64158	-5.88662	-5.63729	-5.93898	-4.83333	-6.53599	-8.26358	-0.979459	2.6439	-0.910265	-1.73364
146802	AAH35288	solute carrier family 47 member 2	SLC47A2	17	-19581627	-5.39294	2.03617	-4.63065	2.35692e-05	0.000321807	2.23844	-2.42551	-5.13038	-5.46167	-6.13596	-5.23015	-5.86636	-7.74865	-4.52017	-5.7223	-6.11237	-5.81467	-1.17564	1.97292	0.39252	-2.36544
378832	AAI11540	COL18A1 antisense RNA 1	COL18A1-AS1	21	-46839630	-5.39243	-3.56218	-11.2272	1.06355e-15	9.32012e-14	25.2612	-4.05886	-5.46613	-5.36132	-4.27008	-7.6122	-5.87495	-4.0083	-5.19034	-7.76331	-4.24649	-7.64923	-1.26912	0.757173	0.25313	-1.0103
1381	AAB20773	cellular retinoic acid binding protein 1	CRABP1	15	78632665	-5.38885	-0.572465	-5.84431	3.08613e-07	6.65521e-06	6.53658	-6.51362	-5.31999	-6.43757	-5.50245	-4.49205	-6.21423	-3.71955	-3.76409	-5.29523	-3.79727	-7.98851	0.647939	0.105051	-0.0174374	-0.0876132
92291	AAI17346	calpain 13	CAPN13	2	-30945637	-5.38311	-2.61631	-5.66262	5.99693e-07	1.21884e-05	5.96043	-4.98355	-5.01231	-6.49246	-1.65045	-6.42141	-6.26912	-6.27695	-6.32148	-6.57252	-6.51513	-4.87348	0.248167	-0.0996933	0.364349	-0.264656
3249	AAA36013	hepsin	HPN	19	35531409	-5.37992	1.60082	-8.11817	6.66077e-11	2.69775e-09	14.5899	-0.404899	-5.28779	-6.57645	-2.1289	-6.08427	-5.6064	-7.59972	-7.43013	-5.33948	-6.14192	-6.49434	-0.196096	0.83751	-0.413886	-0.423624
56934	AAH20577	carbonic anhydrase X	CA10	17	-49707673	-5.37645	2.96127	-5.76685	4.0985e-07	8.57925e-06	6.16517	-7.19483	-4.79063	-6.27078	-3.53815	-6.19973	-3.02754	-5.52475	-4.87741	-5.82033	-5.21545	-6.59934	0.666798	-0.174448	0.202055	-0.0276069
5345	AAA35543	serpin peptidase inhibitor, clade F (alpha-2 antiplasmin, pigment epithelium derived factor), member 2	SERPINF2	17	1646129	-5.37421	0.835834	-8.10826	6.90921e-11	2.78093e-09	14.5734	1.58447	-4.91109	-6.55429	-1.34971	-8.06821	-5.68562	-7.71729	-6.17686	-7.52744	-6.57697	-5.36274	-1.80108	1.18069	0.327471	-1.50816
10050	AAI09208	solute carrier family 17 member 4	SLC17A4	6	25754926	-5.37412	-4.25421	-10.1566	4.24221e-14	2.86967e-12	21.6425	-5.4996	-3.02586	-7.00851	-3.04785	-5.3525	-5.20021	-5.20803	-6.83753	-7.08857	-5.44622	-6.9745	-1.21411	1.13195	0.190903	-1.32285
27134	AAC72274	tight junction protein 3	TJP3	19	3708334	-5.36389	-0.825782	-7.53228	5.85287e-10	2.04416e-08	12.5927	-5.30857	-4.60036	-6.81748	0.379067	-8.33139	-5.37174	-3.79461	-4.53102	-6.89754	-5.61776	-6.0465	0.351822	-0.575913	0.0784615	0.497452
2326	AAA52457	flavin containing monooxygenase 1	FMO1	1	171217609	-5.36384	-1.71674	-8.19375	5.03877e-11	2.08397e-09	14.8838	-5.34442	-5.568	-5.7297	-7.87757	-3.04266	-7.22257	-1.40233	-1.34419	-8.01139	-2.6686	-8.34478	-1.03178	1.84697	0.065684	-1.91265
10053	AAD25870	adaptor related protein complex 1 mu 2 subunit	AP1M2	19	-10683346	-5.36297	-0.571642	-11.5702	3.36474e-16	3.2273e-14	26.6395	-7.55943	-2.69448	-7.03592	-0.362029	-5.14384	-7.91211	-6.8204	-6.5239	-4.71909	-4.25123	-7.20835	0.0283434	-0.123274	-0.153553	0.276827
647024	AK074567	chromosome 6 open reading frame 132	C6orf132	6	-42068856	-5.35437	-1.48232	-10.2163	3.44164e-14	2.35289e-12	22.0848	-7.99158	-6.14587	-6.69313	0.904855	-6.62208	-5.18969	-4.15569	-3.83765	-7.25862	-4.66518	-7.14454	-1.69732	0.36341	-0.796506	0.433096
11209	AK125231	macrophage stimulating 1 (hepatocyte growth factor-like) pseudogene 2	MST1P2	1	16972068	-5.34526	1.00411	-9.76053	1.71632e-13	1.04382e-11	20.5073	-4.7297	-2.29151	-7.39615	-0.514265	-6.50198	-6.01527	-6.12618	-5.97141	-7.26976	-5.90981	-5.77717	0.607634	-0.678472	0.609976	0.0684956
26287	AAH20817	ankyrin repeat domain 2	ANKRD2	10	99332197	-5.33391	-0.559857	-7.684	3.32928e-10	1.21104e-08	13.1383	-6.21546	-6.24422	-1.86142	-2.27288	-4.68985	-3.71444	-8.24582	-5.483	-8.5414	-2.99216	-8.42732	0.747001	-1.94483	0.52688	1.41795
1829	AAH99655	desmoglein 2	DSG2	18	29078026	-5.32836	0.892919	-6.09075	1.24638e-07	2.89856e-06	7.15652	1.28127	-7.23336	-4.38678	-1.6333	-4.51044	-7.11166	-6.67697	-7.23997	-2.81629	-6.41426	-11.0014	0.103869	0.0728717	-0.21344	0.140568
134548	AAI04772	sosondowah ankyrin repeat domain family member A	SOWAHA	5	132149015	-5.32834	3.23942	-4.34657	6.20409e-05	0.000737415	1.31401	0.876448	-7.23872	-5.54894	-1.16945	-6.21486	-3.3996	-9.24031	-6.96292	-7.21396	-5.08618	-6.25189	0.148438	-0.0128055	-0.157271	0.170077
55937	AA476324	apolipoprotein M	APOM	6	2966559	-5.32303	0.313895	-12.0837	6.17881e-17	6.88562e-15	28.2998	-4.69532	-4.18472	-4.87081	-6.00608	-5.73265	-4.11695	-6.24026	-6.28479	-5.37356	-5.74148	-6.17022	-1.39722	2.2801	-0.337343	-1.94275
51352	AAA63269	WT1 antisense RNA	WT1-AS	11	32457063	-5.31779	-4.16994	-11.8556	1.30636e-16	1.37625e-14	27.1394	-5.68226	-4.97406	-4.86924	-2.72355	-7.12012	-5.38287	-5.39069	-4.21283	-7.27123	-5.62888	-4.3498	0.0400946	-0.635671	0.643158	-0.0074862
10655	AA771859	doublesex and mab-3 related transcription factor 2	DMRT2	9	1050353	-5.31156	-0.33472	-5.76817	4.07875e-07	8.5472e-06	6.14811	3.4763	-3.56765	-4.63733	-3.02046	-5.78867	-7.22134	-7.96613	-6.78828	-7.03932	-5.14543	-8.14763	0.631687	-0.129319	0.0846116	0.0447077
374864	AAH62719	coiled-coil domain containing 178	CCDC178	18	-30517365	-5.30519	-1.35622	-7.98784	1.07864e-10	4.21807e-09	14.2307	0.117515	-8.11582	-5.20365	-1.05987	-4.23952	-6.2027	-6.21053	-7.84002	-4.63163	-5.22632	-7.97699	0.475693	-0.465156	-0.2865	0.751656
221416	AAH29071	chromosome 6 open reading frame 223	C6orf223	6	43968336	-5.30433	-0.384689	-5.51811	1.01416e-06	1.94547e-05	5.40877	-2.19258	-6.25108	-7.73123	-2.34608	-6.07522	-7.50789	-5.19379	-4.7529	-7.81129	-6.16894	-2.33967	-0.3057	1.05897	-1.45197	0.392996
760	AAA51908	carbonic anhydrase II	CA2	8	86376130	-5.28676	6.04777	-8.21739	4.61787e-11	1.91871e-09	14.9172	-3.20793	-5.89271	-6.95931	-2.92264	-5.89502	-5.70265	-5.27095	-4.94109	-5.49082	-5.65199	-4.50942	-0.281117	0.310318	-0.263507	-0.0468113
10653	AAB84031	serine peptidase inhibitor, Kunitz type, 2	SPINT2	19	38755097	-5.26847	4.96236	-7.73819	2.72221e-10	1.00732e-08	13.1691	-6.57011	-6.21757	-5.29612	0.327457	-5.93412	-5.69793	-5.75551	-5.71805	-6.57412	-5.88017	-4.63035	0.291295	0.0704637	-0.264506	0.194042
81607	AAF82399	nectin cell adhesion molecule 4	NECTIN4	1	-161040780	-5.25846	-2.12456	-8.5859	1.19159e-11	5.40534e-10	16.3709	-5.33307	-5.36183	-6.84198	0.51701	-5.54854	-8.2036	-4.30453	-4.55552	-6.92204	-8.44961	-3.34853	-0.427848	1.66627	-0.607798	-1.05847
162387	AAH40487	major facilitator superfamily domain containing 6-like	MFSD6L	17	-8700427	-5.25467	-3.80469	-8.22748	4.44927e-11	1.85666e-09	15.0316	-6.81822	-5.26202	-6.74217	1.14549	-6.67112	-6.51883	-6.52665	-4.98622	-5.23727	-5.17988	-4.38622	0.705908	-1.05794	0.385095	0.672841
401409	A4D1S5	RAB19, member RAS oncogene family	RAB19	7	140103842	-5.24971	-4.33775	-9.77977	1.60298e-13	9.77971e-12	20.2401	-4.48547	-6.09919	-5.99438	-1.23726	-5.92333	-5.77104	-5.77887	-5.8234	-6.07444	-6.01705	-5.96037	-1.03397	-1.02384	0.371043	0.652802
29842	AAF32275	transcription factor CP2-like 1	TFCP2L1	2	-121974163	-5.24787	1.37411	-8.33517	2.99204e-11	1.27902e-09	15.3463	0.211337	-7.52024	-6.07387	-2.0264	-6.76602	-6.75255	-6.11361	-6.33623	-5.37697	-5.57807	-6.35206	-0.380293	-0.251181	0.162786	0.088395
342527	AAI05051	smoothelin-like 2	SMTNL2	17	4487833	-5.24708	-0.551678	-9.54619	3.68323e-13	2.11967e-11	19.76	-0.481871	-5.4671	-5.04741	-1.48551	-5.36338	-8.17457	-6.112	-5.905	-5.7555	-6.09865	-8.36389	-0.17577	0.470256	-0.269411	-0.200845
170392	AAG40096	oncoprotein induced transcript 3	OIT3	10	74653313	-5.23939	-3.41523	-9.08598	1.92842e-12	9.75799e-11	18.06	-3.67628	-5.08356	-7.30067	-7.58794	-5.64466	-5.49237	-2.13096	-2.60613	-7.38073	-5.73838	-4.4593	-0.981179	1.41403	0.0115102	-1.42554
54207	AAG15191	potassium two pore domain channel subfamily K member 10	KCNK10	14	-88646451	-5.23802	1.61585	-5.92234	2.31752e-07	5.11792e-06	6.80751	-4.52968	-8.25888	-6.5691	-1.96561	-5.76109	-3.17584	-4.47912	-5.17573	-6.64916	-5.85481	-6.53509	-2.58794	1.14128	0.473519	-1.6148
10406	AAH46106	WAP four-disulfide core domain 2	WFDC2	20	44098393	-5.23737	0.199251	-5.60052	7.51868e-07	1.49564e-05	5.52925	4.11776	-6.46905	-5.11048	1.99373	-7.18628	-6.1409	-7.04181	-7.57177	-7.33738	-6.91743	-10.0307	0.244076	-0.00159666	0.789342	-0.787745
100506591	NA	NA	NA	NA	NA	-5.23702	-2.41331	-8.52391	1.49553e-11	6.62814e-10	16.1524	0.488008	-5.93552	-5.46814	0.286552	-6.24509	-6.0928	-5.61519	-6.14515	-5.91077	-7.07577	-8.60405	0.523299	-0.156566	0.94751	-0.790944
100505650	XR_171245	uncharacterized LOC100505650	LOC100505650	1	NA	-5.23381	-3.2704	-7.03795	3.69196e-09	1.11914e-07	10.8184	-4.72844	-7.07913	-6.97432	0.952727	-5.31831	-6.75098	-4.43688	-5.21838	-4.73245	-5.41203	-6.94031	-0.347647	-2.12408	1.60901	0.515071
100507596	NA	NA	NA	NA	NA	-5.21263	-4.96998	-14.1839	8.5716e-20	1.83613e-17	33.1867	-5.41575	-5.44452	-5.3397	-5.62697	-5.26865	-5.11636	-5.12419	-5.16872	-5.41976	-5.36237	-5.30569	-2.0955	0.964258	0.274749	-1.23901
8564	AAC62615	kynurenine 3-monooxygenase (kynurenine 3-hydroxylase)	KMO	1	241695433	-5.20958	-0.130461	-11.1192	1.53267e-15	1.30745e-13	25.1096	-5.33787	-5.06178	-5.88985	-4.08196	-7.69327	-5.66651	-4.17957	-4.53444	-5.52245	-6.5646	-3.38453	-1.20507	1.36434	0.397466	-1.7618
135932	AAH16719	transmembrane protein 139	TMEM139	7	142981991	-5.2088	0.399759	-7.91167	1.43021e-10	5.48171e-09	13.8742	-3.62437	-5.50264	-6.87782	-0.775484	-5.92541	-9.31744	-4.64344	-4.61491	-2.44093	-7.06095	-4.27155	-0.423279	0.230914	0.0176146	-0.248529
6998	AAA61135	teratocarcinoma-derived growth factor 1 pseudogene 3	TDGF1P3	X	109763539	-5.17521	-2.25603	-4.60113	2.60902e-05	0.000352483	2.39856	-6.26652	-6.29528	-3.38311	-3.30781	-4.53446	-5.96713	-4.38999	-6.01949	-6.27053	-6.21314	-3.83452	-1.10976	-1.61586	1.18537	0.430485
7421	AAA61273	vitamin D (1,25- dihydroxyvitamin D3) receptor	VDR	12	-48235319	-5.17489	0.281733	-7.92114	1.38087e-10	5.30313e-09	13.8919	-0.779318	-6.5683	-6.63857	-3.38419	-6.66374	-5.43869	-2.88941	-2.99134	-5.52308	-6.12359	-8.38883	-1.04348	1.12381	-0.0122531	-1.11156
259	AAA59194	alpha-1-microglobulin/bikunin precursor	AMBP	9	-116822407	-5.17258	-2.52176	-5.82705	3.28771e-07	7.01147e-06	6.49586	-1.64577	-5.41869	-5.31388	-1.29372	-5.9798	-7.41247	-5.09836	-4.65747	-6.1309	-7.65848	-5.27986	-0.256444	-0.2979	0.581094	-0.283194
2262	AAC12261	glypican 5	GPC5	13	92050872	-5.16074	1.43517	-4.60804	2.54774e-05	0.000345748	2.19714	-6.37442	-9.21054	-7.52077	-5.48611	-5.86475	-4.35883	-5.43078	-5.47531	-3.16342	-4.48454	1.46259	2.29185	-1.32784	1.51202	-0.184182
100507664	AK130016	uncharacterized LOC100507664	LOC100507664	1	NA	-5.15783	-2.73476	-12.3662	2.46662e-17	3.00975e-15	28.7444	-5.86879	-5.16058	-5.79273	-4.20554	-4.98472	-4.83243	-4.84025	-4.39936	-7.45776	-5.07844	-5.75872	-2.08287	1.03113	-0.326382	-0.704751
255743	AAI66654	nephronectin	NPNT	4	106816596	-5.15383	4.47871	-6.45969	3.17914e-08	8.29373e-07	8.45043	-2.74122	-7.41781	-5.83113	-2.22423	-6.00541	-5.42931	-4.64864	-4.51082	-6.43512	-5.00054	-5.66123	-0.520823	-0.251686	0.733453	-0.481767
220963	AAI26239	solute carrier family 16 member 9	SLC16A9	10	-61410521	-5.135	3.79021	-9.49382	4.44203e-13	2.51137e-11	19.5372	-3.43775	-6.3849	-4.93147	-3.97919	-4.95404	-5.20874	-6.2273	-5.73801	-4.95234	-5.63675	-3.95525	-0.945992	1.70452	-0.145765	-1.55876
6755	AAA20828	somatostatin receptor 5	SSTR5	16	1128780	-5.1297	-2.82579	-6.38701	4.16374e-08	1.0703e-06	8.49804	-2.41388	-6.34953	-6.24471	-0.649343	-6.17367	-6.02137	-4.44424	-6.07373	-4.73981	-6.26739	-6.2107	0.933601	-0.788752	-0.943422	1.73217
2628	AAB29892	glycine amidinotransferase	GATM	15	-45653321	-5.1295	7.03042	-10.1427	4.4539e-14	2.97805e-12	21.8035	-4.58622	-5.83253	-4.59187	-5.44616	-5.793	-4.94965	-4.71361	-4.57178	-4.64495	-5.54915	-4.56498	-1.60309	1.26634	0.160519	-1.42686
3795	AAH06233	ketohexokinase	KHK	2	27309610	-5.12766	2.93259	-13.8396	2.42559e-19	4.72353e-17	33.759	-2.34823	-5.25333	-4.19743	-4.68243	-5.41667	-6.68522	-4.68146	-4.97753	-5.92045	-5.34627	-6.97076	-1.36927	1.30882	-0.0326887	-1.27613
100507028	NA	NA	NA	NA	NA	-5.12335	-2.22725	-7.17599	2.20678e-09	7.02056e-08	11.3057	-1.10285	-3.27845	-5.13299	-1.53491	-5.90994	-2.72203	-6.50244	-8.13194	-8.38298	-5.51823	-5.94697	1.55389	-0.857297	0.315925	0.541371
83539	AAH25764	carbohydrate (N-acetylgalactosamine 4-0) sulfotransferase 9	CHST9	18	-24495594	-5.11885	-0.201369	-5.45692	1.26573e-06	2.36913e-05	5.19935	-7.70317	-7.73193	-4.45719	0.81693	-5.23414	-5.08185	-3.71116	-3.20821	-4.53725	-6.06483	-7.5931	0.21061	-1.27807	0.690477	0.587593
283358	AAI56654	beta-1,4-N-acetyl-galactosaminyltransferase 3	B4GALNT3	12	569542	-5.11307	0.163882	-9.2108	1.22829e-12	6.36565e-11	18.5909	-1.34895	-5.31182	-4.74134	-2.26455	-7.20635	-5.91655	-4.86025	-4.67346	-6.87203	-5.37407	-7.24338	-0.635	-0.022347	-0.538295	0.560642
10110	AAF12757	serum/glucocorticoid regulated kinase 2	SGK2	20	42187634	-5.11179	0.851531	-5.91768	2.35755e-07	5.18826e-06	6.57778	1.38957	-1.31705	-5.27799	-3.36761	-5.97476	-7.862	-7.58032	-8.76236	-7.42844	-3.45139	-7.52081	-0.548122	0.239459	-0.323292	0.0838332
10103	AAC17119	tetraspanin 1	TSPAN1	1	46640748	-5.10915	0.804966	-9.88062	1.12131e-13	6.99604e-12	20.8975	-2.08562	-6.45896	-5.45826	-0.357189	-6.2831	-5.4688	-6.29267	-7.20155	-6.07978	-5.83511	-4.3065	-0.446705	1.17568	-0.502051	-0.673627
388820	A8MWV9	putative uncharacterized protein LOC388820	LOC388820	21	NA	-5.10748	-2.8627	-6.78445	9.49682e-09	2.67674e-07	9.91038	3.48476	-5.25893	-3.56915	-4.95596	-5.08307	-7.2527	-7.26053	-7.30506	-7.5561	-7.49872	-3.35457	0.42841	0.638539	0.164559	-0.803098
3957	AAA36171	lectin, galactoside-binding, soluble, 2	LGALS2	22	-37966252	-5.10656	-0.984186	-14.5247	3.10555e-20	7.39159e-18	35.6862	-5.79249	-4.68375	-4.93403	-2.05885	-4.31196	-7.3296	-5.62121	-5.14492	-6.04803	-5.62808	-5.46829	-0.801909	1.00462	0.00904713	-1.01367
54810	AAH36075	GIPC PDZ domain containing family member 2	GIPC2	1	78511588	-5.10562	0.438439	-14.8966	1.04246e-20	2.7531e-18	36.8183	-3.93323	-5.71201	-4.91282	-3.88793	-4.90812	-4.68948	-5.88764	-6.00812	-6.61064	-4.54086	-4.78469	-0.854994	1.33339	-0.060867	-1.27252
2150	AAA90957	F2R like trypsin receptor 1	F2RL1	5	76114832	-5.09844	1.56779	-9.02639	2.39302e-12	1.18905e-10	17.8934	-8.18393	-7.27981	-6.35786	-0.844055	-5.7149	-5.00412	-3.11818	-3.05203	-6.15552	-6.23243	-3.0945	-0.919792	1.17273	-0.361316	-0.811416
199964	AA918832	transmembrane protein 61	TMEM61	1	55446336	-5.09396	-1.12617	-6.27774	6.24324e-08	1.55709e-06	8.07551	2.61149	-6.56278	-6.45796	-1.45983	-6.38691	-5.01223	-7.82741	-5.55002	-6.53802	-5.74367	-6.42395	0.702262	-0.477841	-0.368174	0.846015
7780	AAH06251	solute carrier family 30 member 2	SLC30A2	1	-26364512	-5.09234	-1.85814	-8.41135	2.26081e-11	9.77267e-10	15.7511	-2.45829	-6.57452	-4.39931	-3.65264	-6.39865	-5.76094	-3.36666	-4.09709	-4.47937	-6.49237	-7.17265	-0.371789	1.77465	-0.0549519	-1.7197
64577	AAG42417	aldehyde dehydrogenase 8 family member A1	ALDH8A1	6	-135238527	-5.0902	0.577122	-10.718	6.03318e-15	4.70906e-13	23.8017	-7.27863	-4.98546	-5.86378	-3.64067	-4.47752	-5.7813	-4.966	-4.92923	-6.4159	-4.5183	-4.65611	-0.606451	1.31073	0.22719	-1.53792
2719	AAA93471	glypican 3	GPC3	X	-132669775	-5.08416	0.563113	-7.10358	2.89072e-09	8.94547e-08	10.8813	-5.1583	-2.85438	-9.01636	1.53996	-5.2135	-8.14094	-6.25064	-6.79475	-6.54622	-3.54717	-4.53231	-0.0509126	0.634505	-1.26417	0.629667
401109	AAI51151	long intergenic non-protein coding RNA 885	LINC00885	3	195869506	-5.08228	-4.51844	-9.58078	3.2551e-13	1.88454e-11	19.5804	-1.93764	-6.05386	-5.94905	-1.02687	-5.878	-5.72571	-5.73354	-5.77807	-6.02911	-5.97172	-5.91504	0.0423866	-0.668175	0.497672	0.170502
100506013	AHW47894	apelin receptor early endogenous ligand	APELA	4	165798139	-5.07724	-3.92716	-6.96141	4.91117e-09	1.44996e-07	10.5325	-6.39756	-4.84136	-6.32151	-3.43886	-4.6655	-4.51321	-6.106	-6.15053	0.0741612	-6.34418	-6.2875	0.0926165	-1.7469	0.593598	1.15331
83543	AAH21253	allograft inflammatory factor 1-like	AIF1L	9	133971862	-5.07414	5.96054	-4.61098	2.5221e-05	0.000342903	1.91393	-6.24973	-5.71712	-4.99886	-0.9447	-4.98177	-6.30181	-4.46996	-4.53879	-7.42172	-5.11671	-6.80893	-0.185678	-0.521634	-0.0653157	0.58695
283455	AAI07107	kinase suppressor of ras 2	KSR2	12	-117890816	-5.06032	2.13395	-6.08618	1.26758e-07	2.94431e-06	7.34691	-5.65014	-6.5269	-5.93666	-1.21751	-8.67297	-2.96609	-3.39922	-3.92918	-5.36465	-4.24313	-6.38807	0.0102441	-0.212766	-0.215655	0.428422
9388	AAD30434	lipase G, endothelial type	LIPG	18	47088400	-5.05169	2.17859	-4.56465	2.9572e-05	0.000391565	1.93361	-4.16533	-5.17548	-6.65563	-0.239264	-7.1151	-4.84733	-3.12933	-3.49859	-6.52924	-7.20882	-6.41516	-2.60634	1.65317	-1.71115	0.057986
8521	AAH96288	glial cells missing homolog 1	GCM1	6	-52991759	-5.04762	-4.34775	-11.6045	3.00159e-16	2.92261e-14	26.1607	-4.08832	-3.26908	-6.33419	-3.81411	-6.26314	-3.3035	-4.53371	-6.16321	-6.41425	-6.35686	-6.30018	0.252404	0.6507	-0.100013	-0.550687
10913	AAD50076	ectodysplasin A receptor	EDAR	2	-109510926	-5.04627	-3.24338	-7.85306	1.77732e-10	6.75837e-09	13.7117	-6.84839	-2.97026	-6.77233	0.408	-5.11632	-4.96403	-6.55682	-3.794	-6.85239	-5.21004	-6.73832	-2.87605	1.27545	-0.584697	-0.690748
84059	AAD55586	adhesion G protein-coupled receptor V1	ADGRV1	5	89854616	-5.043	3.7296	-5.66887	5.86194e-07	1.19565e-05	5.80471	-3.4233	-4.99803	-6.72971	-4.20963	-6.2961	-2.44336	-4.19227	-4.41189	-6.4472	-5.8593	-5.80261	-0.895649	0.963288	-0.752693	-0.210596
4842	AAA36376	nitric oxide synthase 1	NOS1	12	-117645946	-5.0413	1.21996	-5.35562	1.82429e-06	3.29621e-05	4.81757	-6.58709	-4.11335	-3.84807	-8.38327	-3.93748	-3.78519	-3.97359	-5.11766	-6.59109	-2.23603	-8.06198	-1.63678	0.627288	-0.0775461	-0.549742
100288748	AK057998	uncharacterized LOC100288748	LOC100288748	8	-95649512	-5.0372	-4.52722	-9.98548	7.74246e-14	4.91009e-12	20.9825	-6.32565	-4.03249	-6.2496	-0.0290767	-6.17855	-4.4413	-6.03408	-6.07862	-4.7447	-4.68731	-6.21558	1.6051	-0.793637	0.157046	0.63659
128153	AAH14608	spermatogenesis associated 17	SPATA17	1	217804665	-5.03592	-1.03325	-7.56092	5.26128e-10	1.85773e-08	12.6829	-7.01687	-4.72371	-5.35586	-1.07834	-6.86977	-3.25805	-5.14034	-6.76984	-7.02088	-5.37853	-4.09945	-0.237185	-0.548051	0.815925	-0.267874
340595	AAI37431	zinc finger CCHC-type containing 16	ZCCHC16	X	111326252	-5.02856	-2.95035	-5.61266	7.1937e-07	1.43866e-05	5.79799	-5.39521	-5.42398	-5.31916	-5.60643	-5.24811	-5.09582	-5.10365	-5.14818	-5.39922	-3.01991	-5.28515	-0.975423	0.840408	-0.418407	-0.422001
84467	AAI53883	fibrillin 3	FBN3	19	-8130286	-5.02222	-0.685255	-8.18032	5.29482e-11	2.17189e-09	14.8928	-3.84158	-3.87034	-5.64	-2.55803	-4.83198	-2.91416	-7.00944	-7.05398	-5.72006	-5.66267	-7.19094	-0.218254	-0.027914	0.0872227	-0.0593087
54825	AA130780	cadherin related family member 2	CDHR2	5	175969511	-5.01814	0.254064	-7.66055	3.63242e-10	1.31141e-08	13.0434	-0.427458	-4.88839	-7.28608	-5.07085	-6.47807	-5.47778	-6.3336	-6.37813	-4.86364	-5.19327	-4.44471	-1.63978	2.06758	-0.287714	-1.77987
2244	AAA18024	fibrinogen beta chain	FGB	4	155484131	-5.00198	-4.21336	-7.54168	5.65185e-10	1.98474e-08	12.6025	-0.353883	-5.17272	-5.06791	-1.98595	-6.58182	-6.42953	-6.43736	-6.48189	-6.73293	-5.09058	-6.61885	-1.96809	2.43203	-0.841383	-1.59065
2041	AA723562	EPH receptor A1	EPHA1	7	-143088204	-4.99847	-1.68422	-7.45674	7.75326e-10	2.6409e-08	12.3099	-7.05889	-4.58515	-3.81291	0.473604	-6.17482	-4.88503	-4.44539	-4.48993	-7.0629	-4.68358	-8.53378	-0.911782	-0.281117	-0.166242	0.447359
388630	A6NFA1	TraB domain containing 2B	TRABD2B	1	-48226199	-4.99657	-0.454661	-9.05077	2.19061e-12	1.09695e-10	18.0091	-5.31155	-4.16582	-5.32039	-1.44017	-6.8343	-6.23455	-4.86387	-4.21652	-6.53795	-3.94451	-7.16084	-0.822027	0.732559	0.0329441	-0.765503
5948	AAC50162	retinol binding protein 2	RBP2	3	-139171725	-4.99105	-3.33964	-10.3872	1.89503e-14	1.34813e-12	22.1335	-5.45837	-5.48714	-5.38232	-3.34766	-5.31127	-5.15898	-5.16681	-5.21134	-5.46238	-5.40499	-5.34831	2.23444	-0.0112473	-0.481566	0.492813
389643	AA482187	nuclear GTPase, germinal center associated	NUGGC	8	-27879480	-4.98974	-3.01814	-8.18533	5.1979e-11	2.13668e-09	14.9411	-5.5001	-4.24876	-4.14394	-3.56448	-4.25347	-6.4231	-5.20854	-4.8905	-6.7265	-2.42119	-8.19739	-1.38517	1.66703	0.0533996	-1.72043
348174	A5D8T8	C-type lectin domain family 18 member A	CLEC18A	16	69984804	-4.98805	-0.473836	-7.40013	9.57274e-10	3.20404e-08	12.0989	-2.42063	-2.57631	-8.91444	-4.24751	-6.03603	-4.04724	-7.11396	-4.35114	-5.82457	-3.57956	-4.12553	-0.39544	1.76649	-0.629633	-1.13686
6372	AAC51338	C-X-C motif chemokine ligand 6	CXCL6	4	74702272	-4.98516	-3.16703	-6.1128	1.14898e-07	2.68825e-06	7.53198	-6.48048	-6.50924	-6.40443	3.70597	-6.33338	-4.59613	-4.60395	-6.23345	-4.89953	-6.4271	-6.37041	-1.57526	0.397983	0.53897	-0.936953
100506658	AAB00195	occludin	OCLN	5	68788118	-4.98483	0.672667	-10.4718	1.4128e-14	1.02396e-12	22.9657	-2.783	-6.95472	-5.16185	-1.66686	-6.48935	-5.70903	-4.31246	-4.29426	-7.77796	-4.61624	-5.12784	-0.75326	0.250828	-0.313784	0.0629558
730152	DB320793	glutathione S-transferase alpha 7, pseudogene	GSTA7P	6	-52604260	-4.97499	-4.58675	-10.5242	1.17798e-14	8.66802e-13	22.5417	-5.43759	-5.46635	-5.36154	-5.64881	-5.29049	-3.55324	-5.14602	-5.19056	-5.4416	-3.79925	-5.32752	-1.22425	0.637566	0.62328	-1.26085
6505	AAA50430	solute carrier family 1 member 1	SLC1A1	9	4490426	-4.96919	3.41134	-8.74811	6.58499e-12	3.09639e-10	16.909	-4.865	-5.64473	-6.25361	-1.40502	-5.54102	-4.16633	-4.57343	-4.53666	-5.69213	-5.36555	-6.77599	-0.797062	1.24819	-0.204899	-1.04329
9971	AAB08107	nuclear receptor subfamily 1 group H member 4	NR1H4	12	100867550	-4.96681	-2.47297	-9.07303	2.02099e-12	1.01996e-10	18.102	-8.14387	-4.20301	-3.98036	-1.25006	-7.99677	-5.34198	-3.70935	-4.05554	-6.56292	-2.90727	-6.15934	-1.03106	1.06943	-0.354224	-0.715207
1602	AA007235	dachshund family transcription factor 1	DACH1	13	-72012097	-4.96649	2.80061	-5.52404	9.92589e-07	1.9117e-05	5.20364	-0.895153	-4.7729	-5.55443	-0.261296	-5.88392	-2.99178	-8.06138	-8.10591	-7.87153	-4.43167	-4.83688	0.263245	0.254359	0.288346	-0.542705
2104	AA167816	estrogen related receptor gamma	ESRRG	1	-216676587	-4.96413	3.07786	-8.52094	1.5119e-11	6.68532e-10	16.0524	-1.96838	-6.9052	-5.039	-3.16676	-6.47218	-3.52946	-7.18754	-6.85767	-4.55852	-3.77547	-3.43393	-0.688356	-0.307207	-0.313731	0.620939
58495	AAH06148	ovo like zinc finger 2	OVOL2	20	-18004795	-4.95548	-2.23877	-5.93711	2.19499e-07	4.85847e-06	6.91809	-6.09691	-6.12567	-6.02085	1.73079	-5.94981	-3.47559	-5.80534	-5.84987	-6.10091	-4.45856	-5.98684	1.31081	-0.939286	0.118688	0.820598
163183	AA991508	spectrin repeat containing, nuclear envelope family member 4	SYNE4	19	-36494200	-4.95028	-1.95155	-6.30026	5.7434e-08	1.43801e-06	8.16143	0.879686	-3.26763	-7.91771	0.225475	-5.0393	-6.1094	-5.38026	-7.74672	-6.4128	-7.94038	-6.29873	0.280694	-0.207322	0.0873857	0.119936
399717	AK128810	GATA3 antisense RNA 1	GATA3-AS1	10	-8092412	-4.9442	-3.63018	-6.51145	2.62289e-08	6.97341e-07	8.87415	-7.32343	-3.89276	-7.24737	0.158841	-8.76129	-8.609	-2.04697	-1.60607	-8.9124	-6.53308	1.90125	0.859541	-0.717754	0.260613	0.457142
84451	AAI36649	mixed lineage kinase 4	KIAA1804	1	233463513	-4.93658	1.37914	-10.0717	5.71404e-14	3.72166e-12	21.587	-3.02565	-6.63414	-4.6435	-0.426523	-4.06298	-6.58162	-5.79298	-6.02393	-4.44645	-5.94628	-6.26399	-0.893232	-0.324263	0.117648	0.206615
340260	A6NJT0	UNC homeobox	UNCX	7	1272653	-4.93393	-4.59595	-8.82104	5.04744e-12	2.40865e-10	16.9874	-5.72601	-5.75477	-5.64996	0.472162	-5.57891	-5.42662	-5.43444	-5.47898	-5.73002	-5.67263	-4.03098	0.85298	-0.93096	-0.348665	1.27962
29118	AAF21371	DEAD-box helicase 25	DDX25	11	125774260	-4.92963	1.34201	-5.8154	3.43109e-07	7.3011e-06	6.48425	-3.92908	-4.44327	-6.66038	-1.81837	-6.58934	-2.7366	-6.44487	-4.16748	-5.15548	-6.68306	-5.04141	-0.0337112	0.0413348	0.196427	-0.237762
79679	AAH65717	V-set domain containing T cell activation inhibitor 1	VTCN1	1	-117686208	-4.92916	-1.25308	-9.23579	1.12242e-12	5.91234e-11	18.6775	-6.97469	-5.41849	-3.72872	0.302501	-4.20868	-3.7013	-6.68313	-6.07558	-4.35979	-4.00075	-6.21255	1.79627	-0.562333	0.207328	0.355005
100506445	NA	NA	NA	NA	NA	-4.92381	-3.42915	-6.84417	7.60229e-09	2.17455e-07	10.1209	-0.445143	-4.3418	-4.23699	-1.0133	-6.48787	-6.33558	-6.3434	-4.80297	-6.63898	-6.58159	-6.5249	0.996874	0.210707	-0.324737	0.11403
283673	AA843716	Ewing sarcoma associated transcript 1	EWSAT1	15	69373189	-4.91962	-2.25267	-6.65169	1.55692e-08	4.26969e-07	9.43261	-3.90805	-6.25874	-6.15392	-0.101346	-4.49791	-4.34562	-5.93841	-5.98294	-6.23398	-6.1766	-3.79798	-0.431673	-1.43493	0.369761	1.06517
54848	AAI05696	Rho guanine nucleotide exchange factor 38	ARHGEF38	4	106473776	-4.91819	-4.60563	-10.7661	5.11425e-15	4.07428e-13	23.4819	-1.70872	-4.54484	-6.02499	-1.91994	-5.95394	-4.21668	-5.80947	-5.854	-6.10505	-6.04766	-5.99097	-1.8877	0.605474	-0.410535	-0.194939
153571	AAI01609	chromosome 5 open reading frame 38	C5orf38	5	2752244	-4.91344	-2.77609	-5.46192	1.24306e-06	2.33122e-05	5.25062	-6.93135	-3.05322	-6.8553	0.874237	-5.19929	-6.63196	-5.05482	-4.36239	-4.61343	-6.87797	-6.82128	1.12844	-1.03677	-0.155457	1.19222
219595	AAG29102	folate hydrolase 1B	FOLH1B	11	89392464	-4.91193	-1.12093	-4.69344	1.89733e-05	0.000265447	2.61615	-0.308004	-4.27821	-7.63283	-5.59818	-5.23986	-4.23957	-5.83235	-4.6545	-6.12793	-7.6555	-3.69193	-1.41462	0.993056	0.41197	-1.40503
79962	AAH33236	DnaJ heat shock protein family (Hsp40) member C22	DNAJC22	12	49740699	-4.9012	0.068528	-8.2511	4.0781e-11	1.70546e-09	15.1713	-1.53072	-5.4515	-4.52357	-1.24164	-5.06919	-5.36436	-4.30805	-4.01816	-6.80526	-5.89987	-7.42815	-1.2974	0.682565	-0.12845	-0.554115
9478	AAF25782	calcium binding protein 1	CABP1	12	121088309	-4.8919	3.34266	-5.95319	2.06897e-07	4.60016e-06	6.84203	-4.38237	-4.41113	-4.66889	-3.32611	-5.82023	-3.70858	-5.67576	-5.18978	-5.68183	-6.27652	-4.93973	0.338541	-0.417111	-0.276828	0.693939
83481	AB051895	epiplakin 1	EPPK1	8	-144939491	-4.8891	-0.58608	-7.54582	5.56531e-10	1.95791e-08	12.6305	-4.42825	-6.38301	-7.01516	-0.859486	-6.94411	-5.56943	-2.7699	-2.64778	-5.51026	-5.81544	-6.98114	-0.832355	1.60767	-0.595029	-1.01264
7134	AAA36772	troponin C1, slow skeletal and cardiac type	TNNC1	3	-52485106	-4.88483	-1.02814	-6.22331	7.63679e-08	1.86603e-06	7.85345	-4.20974	-4.93038	-4.82556	-1.26638	-4.20703	-8.30266	-5.50313	-4.89559	-4.21375	-6.22675	-6.17006	0.572623	0.144972	-0.00701021	-0.137962
30811	AAI56533	hormonally up-regulated Neu-associated kinase	HUNK	21	33245627	-4.88083	1.74311	-6.93191	5.48193e-09	1.60617e-07	10.32	-7.38131	-5.69387	-5.25463	0.436952	-4.6153	-4.93508	-4.76782	-4.51537	-5.54882	-5.3804	-6.61917	-0.672952	0.934309	-0.744581	-0.189728
84063	AAH07312	kin of IRRE like 2 (Drosophila)	KIRREL2	19	36347951	-4.86738	-0.470327	-6.29832	5.78484e-08	1.44651e-06	8.18439	-6.23389	-3.45529	-6.15783	-4.86014	-4.50182	-2.76457	-3.62039	-4.40189	-6.23789	-6.18051	-6.12382	0.38754	-0.545752	1.01793	-0.472177
100505860	NA	NA	NA	NA	NA	-4.86721	1.03796	-7.00421	4.18685e-09	1.25926e-07	10.6971	-4.85915	-6.11031	-3.19814	-3.01975	-7.51941	-2.84355	-5.05301	-4.24955	-6.08555	-5.2912	-7.55644	-0.583751	0.969844	0.427995	-1.39784
10256	AAC80558	connector enhancer of kinase suppressor of Ras 1	CNKSR1	1	26503980	-4.86568	-0.422632	-6.58385	2.00392e-08	5.44135e-07	9.1853	-4.59757	-3.7088	-6.10648	1.17863	-7.6204	-4.29818	-5.89097	-5.19854	-7.77151	-4.90676	-6.07247	0.646269	-0.596583	0.429638	0.166945
55351	AAH38238	serine/threonine kinase 32B	STK32B	4	5053243	-4.85999	1.67253	-11.617	2.87923e-16	2.8177e-14	26.7882	-6.18735	-4.73612	-5.14977	-1.35879	-5.33398	-4.35453	-6.23682	-5.23405	-4.71137	-4.95563	-3.47972	0.445038	-0.207587	-0.103737	0.311324
100506787	AI792351	long intergenic non-protein coding RNA 1543	LINC01543	18	24002958	-4.85396	-4.13606	-10.2042	3.58949e-14	2.44529e-12	21.883	-5.81128	-3.72457	-7.32019	-5.28554	-4.92722	-5.51189	-3.19779	-3.97929	-3.94082	-4.53551	-3.82675	0.355061	-1.78406	-0.168476	1.95253
79958	AA521476	DENN domain containing 1C	DENND1C	19	-6467214	-4.85291	1.80437	-10.3384	2.24672e-14	1.57508e-12	22.4985	-2.68091	-4.46019	-6.81028	-1.32708	-5.29343	-6.08737	-5.04335	-4.89736	-6.70392	-5.76019	-4.47437	-0.965794	0.690812	-0.471045	-0.219767
26223	AAF04467	F-box and leucine-rich repeat protein 21 (gene/pseudogene)	FBXL21	5	135266005	-4.85246	-2.3041	-5.96532	1.97873e-07	4.42039e-06	7.0129	-0.0716566	-4.99119	-6.47134	-3.58868	-4.07836	-4.66304	-6.25582	-6.30036	-6.5514	-3.68665	-6.43732	-1.78656	-0.078569	0.631051	-0.552482
2203	AAA35517	fructose-bisphosphatase 1	FBP1	9	-97365420	-4.84511	1.11224	-10.3281	2.32879e-14	1.62669e-12	22.4469	-3.36514	-5.22141	-5.087	-2.76871	-5.18679	-4.93882	-6.1185	-6.03028	-5.62924	-5.59217	-2.89532	-1.14099	1.3919	-0.137852	-1.25405
79589	AAH30951	ring finger protein 128, E3 ubiquitin protein ligase	RNF128	X	105937067	-4.84224	1.69656	-7.9967	1.04382e-10	4.09021e-09	14.1917	-6.30972	-3.19942	-4.69525	-1.54913	-4.77358	-5.64776	-5.45628	-5.81115	-7.24662	-3.70615	-6.89153	-0.938842	0.829329	-0.39038	-0.438949
389432	BC020896	sterile alpha motif domain containing 5	SAMD5	6	147829827	-4.83542	1.82415	-8.8354	4.79007e-12	2.29151e-10	17.2332	0.4822	-8.22252	-5.48544	-1.58991	-5.84502	-4.93089	-4.07437	-4.65394	-6.27177	-5.60432	-7.59826	-0.616922	0.720727	-0.29247	-0.428257
129807	AAH12899	neuraminidase 4 (sialidase)	NEU4	2	242752026	-4.83168	1.19903	-6.87607	6.75017e-09	1.94524e-07	10.2396	-7.34134	-4.56274	-5.68032	-4.38263	-5.60927	-3.87202	-4.24242	-3.63487	-7.34535	-3.82853	-4.90934	-0.0340206	0.00390916	0.442825	-0.446734
64220	AAH15881	stimulated by retinoic acid 6	STRA6	15	-74471807	-4.82408	-0.998384	-6.512	2.61755e-08	6.97014e-07	8.89654	-6.90912	-3.31339	-5.24811	-0.970593	-6.76202	-4.73526	-3.8102	-5.43969	-8.49809	-4.35324	-3.86045	-1.83144	1.34536	0.100963	-1.44632
6768	AAD42765	suppression of tumorigenicity 14	ST14	11	130029681	-4.82077	0.792034	-7.50679	6.43536e-10	2.22742e-08	12.3585	0.382924	-5.86484	-6.35727	0.983133	-6.01703	-6.77547	-5.05212	-5.49441	-6.51328	-5.43652	-6.47937	0.200914	-0.0734127	-0.179368	0.252781
51442	AAB46354	vestigial like family member 1	VGLL1	X	135614310	-4.81711	-4.6048	-6.87813	6.69863e-09	1.93617e-07	10.2145	-5.64899	-5.67775	-5.57293	2.83676	-5.50189	-5.34959	-5.35742	-5.40195	-5.65299	-5.59561	-5.53892	0.418504	-2.4389	0.566608	1.87229
391123	AAI32894	V-set and immunoglobulin domain containing 8	VSIG8	1	-159824105	-4.81112	-1.7651	-8.01399	9.79112e-11	3.86809e-09	14.3093	-5.83396	-3.5408	-5.75791	-4.46022	-4.46447	-3.4191	-7.12736	-4.36454	-4.61558	-5.04362	-5.7239	1.12188	-0.540462	0.850661	-0.310199
1056	AAA51973	carboxyl ester lipase	CEL	9	135937364	-4.80505	-0.549628	-10.6825	6.81874e-15	5.27946e-13	23.6535	-4.1975	-2.67074	-7.58088	-4.32383	-7.50983	-4.55018	-2.88423	-3.503	-6.43854	-5.72908	-4.48797	0.617525	0.261504	-0.389303	0.127798
28684	NA	T cell receptor alpha variable 8-2	TRAV8-2	14	NA	-4.80407	-4.25745	-8.88533	3.99401e-12	1.93469e-10	17.2735	-6.25565	-6.28441	-3.37224	-3.65951	-4.52359	-5.95626	-5.96408	-2.54918	-4.67469	-3.39491	-6.14558	1.05167	-0.0715564	0.972121	-0.900564
404744	AAQ85133	NPSR1 antisense RNA 1	NPSR1-AS1	7	-34386123	-4.80035	-2.42891	-6.55079	2.26609e-08	6.1102e-07	9.07796	-0.462428	-4.83696	-6.31711	-4.28246	-6.24607	-4.50881	-4.51664	-6.14613	-6.39717	-4.01786	-4.69814	0.562679	-0.0596964	0.415519	-0.355822
100288413	AAH67526	endogenous retrovirus group MER34 member 1	ERVMER34-1	4	-53609683	-4.79849	-0.501643	-8.33553	2.98801e-11	1.27902e-09	15.4795	-6.79639	-6.08818	-4.60486	-0.667756	-5.42689	-2.10468	-3.56622	-3.742	-4.92592	-4.86854	-8.27128	0.749938	-1.0361	0.0230649	1.01304
100506015	NA	NA	NA	NA	NA	-4.79056	-3.34091	-7.25635	1.63563e-09	5.3176e-08	11.5971	1.61518	-5.38704	-4.54526	-2.29648	-6.79614	-5.05888	-5.06671	-6.69621	-5.36229	-5.3049	-6.83317	-0.87575	-0.0975643	-0.200898	0.298462
84951	AAH13373	tensin 4	TNS4	17	-38632079	-4.77755	-3.57175	-8.14289	6.07959e-11	2.47798e-09	14.7776	-7.65073	-6.09453	-5.25275	-0.19661	-4.04419	-5.02941	-4.5518	-3.4968	-6.06977	-4.13791	-5.9557	-0.42358	0.565787	-0.375261	-0.190526
100130238	AK123118	uncharacterized LOC100130238	LOC100130238	12	132851976	-4.77666	-1.61115	-7.20429	1.98589e-09	6.37037e-08	11.414	-1.77031	-3.61724	-7.76035	-0.698893	-6.10434	-5.95205	-3.63794	-4.78201	-2.98243	-5.46109	-7.72633	0.238742	-0.925875	0.244742	0.681132
100288336	A8MWP4	Putative uncharacterized protein ENSP00000383251	LOC100288336	21	NA	-4.7664	-3.33174	-5.9059	2.46179e-07	5.39327e-06	6.80731	-5.39544	-5.4242	-5.31939	-4.0217	-5.24834	-5.09605	-3.51891	-5.14841	-5.39945	-3.7571	-5.28537	-2.56061	1.51509	0.492101	-2.00719
26996	AAH00181	G protein-coupled receptor 160	GPR160	3	169755734	-4.75395	1.21022	-9.23389	1.13016e-12	5.93687e-11	18.6361	-1.29599	-5.68014	-5.51762	-1.27152	-5.33763	-5.13381	-5.93013	-5.73366	-5.77825	-4.90893	-4.21351	-1.35445	0.875153	-0.259833	-0.61532
100506387	NA	NA	NA	NA	NA	-4.7447	-3.30544	-8.06681	8.05326e-11	3.22114e-09	14.5058	-7.59945	-6.04325	-7.5234	-4.35124	-5.86739	-4.49271	-4.13796	-3.65198	0.581413	-2.50168	-5.16746	0.475689	-0.208038	0.739121	-0.531084
26762	AAC39862	hepatitis A virus cellular receptor 1	HAVCR1	5	-156456423	-4.73526	-3.52135	-8.52818	1.47226e-11	6.54003e-10	16.086	-3.57149	-3.31075	-5.0804	-2.86517	-6.59432	-3.63467	-4.86489	-6.49438	-5.16046	-6.68804	-5.04639	-1.47363	-0.407949	1.863	-1.45505
164284	AAI01759	adenomatosis polyposis coli down-regulated 1-like	APCDD1L	20	-57034159	-4.72627	-2.12347	-5.36206	1.78251e-06	3.22373e-05	4.76223	-9.04507	-3.45912	-6.64709	-0.346398	-8.89797	-6.42375	-2.82277	-3.24345	-6.24172	-4.34784	-2.91264	-0.824812	0.442469	-0.478501	0.0360323
3769	AAC15769	potassium voltage-gated channel subfamily J member 13	KCNJ13	2	-233630511	-4.72447	-0.685639	-5.21206	3.05369e-06	5.27055e-05	4.30043	-4.38975	-4.07747	-6.63562	-0.3632	-5.82761	-6.41228	-4.83515	-4.34917	-4.39376	-4.54282	-3.43168	0.401138	-1.12572	0.20122	0.924502
219578	A4D1E1	zinc finger protein 804B	ZNF804B	7	88388681	-4.72139	-2.73039	-6.30152	5.7167e-08	1.43319e-06	8.1903	-5.63736	-5.66612	-5.56131	-4.26362	-5.49026	-3.01604	-5.34579	-5.39033	-5.64137	-3.99902	-3.94233	-5.12446	0.598263	0.71796	-1.31622
56670	AAH30948	succinate receptor 1	SUCNR1	3	151591430	-4.71455	-1.95853	-9.39519	6.32592e-13	3.49448e-11	19.2339	-4.02546	-6.70332	-5.01354	-4.51232	-5.89942	-5.74713	-5.31886	-4.5294	-2.93832	-5.03621	-0.502318	-1.07805	0.0841295	0.277116	-0.361246
56241	AAH33107	sushi domain containing 2	SUSD2	22	24577443	-4.71385	2.24401	-6.07937	1.29988e-07	3.01568e-06	7.15654	-5.86079	-3.50655	-5.26627	-3.3331	-4.99241	-5.279	-4.06443	-3.97772	-6.68194	-4.44701	-6.20529	-1.69626	2.12426	-0.119826	-2.00443
2875	AAC51155	glutamic-pyruvate transaminase (alanine aminotransferase)	GPT	8	145729464	-4.71368	1.97702	-8.42273	2.16823e-11	9.41471e-10	15.7371	-3.26942	-1.26652	-7.13481	-4.37372	-5.76831	-5.41671	-5.73488	-5.8997	-5.81633	-4.68618	-3.50495	-0.431179	1.44367	-0.138902	-1.30477
1767	AAC50699	dynein axonemal heavy chain 5	DNAH5	5	-13690436	-4.71324	1.29345	-5.99686	1.76186e-07	3.97739e-06	7.07811	-5.57215	-4.46341	-5.01067	-1.05001	-7.74697	-3.89424	-5.28058	-3.9466	-5.57615	-5.03334	-4.97665	-1.59981	-0.0075274	0.146235	-0.138708
647859	DC407815	occludin pseudogene	LOC647859	5	-70370029	-4.71055	-1.19873	-8.05597	8.38267e-11	3.33904e-09	14.4728	-2.68403	-6.33728	-4.358	-1.33651	-5.42445	-6.00912	-7.60191	-3.94601	-6.31252	-3.59217	-3.87652	-0.369351	0.10171	-0.142675	0.0409649
100507027	AB019391	myoregulin	MRLN	10	-61496747	-4.70402	-3.90479	-6.55708	2.21367e-08	5.98559e-07	9.08645	1.61199	-5.72966	-5.62485	-3.59019	-5.5538	-5.40151	-5.40933	-5.45386	-5.70491	-5.64752	-5.59083	-1.48756	0.128099	0.514696	-0.642796
80114	AAI56901	BicC family RNA binding protein 1	BICC1	10	60272903	-4.69996	0.964672	-6.92954	5.53068e-09	1.61385e-07	10.2872	-10.5149	-5.68565	-2.66403	-1.24833	-2.91656	-5.26128	-4.73145	-4.77598	-1.70831	-4.27167	-7.59745	-1.2371	0.0838491	-0.035987	-0.0478621
196996	AAH38451	GRAM domain containing 2	GRAMD2	15	-72452146	-4.67843	0.890699	-5.81054	3.49279e-07	7.42419e-06	6.42077	-1.07894	-4.75795	-4.65314	-0.726632	-5.43009	-4.79237	-7.60755	-4.48216	-6.31816	-5.52381	-6.20409	0.808542	-0.147656	-0.217437	0.365093
100507657	BX102824	uncharacterized LOC100507657	LOC100507657	22	NA	-4.67422	-4.03906	-6.77647	9.78355e-09	2.75353e-07	9.87314	2.2706	-4.57834	-4.47353	-4.7608	-5.98744	-5.83515	-5.84298	-5.88751	-6.13855	-3.75923	-6.02448	-0.492359	-0.522358	0.388232	0.134126
135892	AAI12153	tripartite motif containing 50	TRIM50	7	-72726531	-4.66904	-2.93644	-9.70818	2.06725e-13	1.23772e-11	20.2566	-1.91236	-3.3002	-7.71895	-5.68429	-4.84054	-5.91064	-5.1815	-5.963	-4.62908	-3.65416	-3.16137	0.810658	0.169975	-0.204661	0.0346862
400224	A6NEE1	pleckstrin homology and coiled-coil domain containing D1	PLEKHD1	14	69951470	-4.66855	-2.14058	-7.20238	2.0001e-09	6.40531e-08	11.3908	-3.98642	-3.52975	-3.42494	-6.51957	-4.57628	-6.00895	-4.43182	-6.06131	-6.31235	-3.93304	-3.39092	-0.585993	-0.47935	0.792789	-0.313439
100507626	NA	NA	NA	NA	NA	-4.66688	-4.28034	-7.93313	1.32089e-10	5.08293e-09	13.9303	-5.81362	-4.25742	-5.73757	-1.38099	-5.66652	-3.1923	-5.52206	-5.56659	-5.81763	-3.43832	-5.70356	-0.545835	1.12827	0.669075	-1.79734
100507082	NA	NA	NA	NA	NA	-4.66197	0.558751	-7.63813	3.94807e-10	1.41477e-08	12.8225	-7.28261	-2.45339	-6.46959	-2.30767	-4.54167	-6.31184	-3.48384	-3.27083	-7.18352	-3.72202	-2.81629	-0.0832085	0.343588	0.0764034	-0.419991
64284	AAH00929	RAB17, member RAS oncogene family	RAB17	2	-238482964	-4.66183	-0.030497	-7.23763	1.75381e-09	5.66359e-08	11.3636	0.125846	-6.21398	-5.19163	-1.41357	-7.62308	-6.09228	-7.29804	-7.34258	-2.94976	-3.93021	-2.26095	-0.166288	0.112059	-0.316909	0.20485
80168	AAI03877	monoacylglycerol O-acyltransferase 2	MOGAT2	11	75428933	-4.6584	-4.78477	-11.5814	3.24195e-16	3.12508e-14	25.8429	-3.81489	-5.42862	-5.3238	-4.02611	-5.25275	-5.10046	-5.10829	-5.15282	-5.40386	-2.17655	-5.28979	-0.799491	0.835767	0.547806	-1.38357
85439	AAH69359	stonin 2	STON2	14	-81726993	-4.64954	1.31866	-6.36691	4.48603e-08	1.14856e-06	8.36572	-3.62181	-6.28284	-3.97639	-3.36096	-3.78505	-3.63276	-5.96251	-4.62853	-5.12058	-3.03077	-6.88098	-1.79632	0.144137	0.338144	-0.482281
93082	AK303423	neuralized E3 ubiquitin protein ligase 3	NEURL3	2	-97163379	-4.64428	-1.19177	-7.49524	6.71809e-10	2.31282e-08	12.4431	-1.38635	-5.67982	-7.15997	0.15515	-7.08892	-6.19966	-3.40013	-4.05039	-7.24003	-7.18264	-1.38	-1.3423	0.578929	-0.516488	-0.0624408
416	AAH22389	arylsulfatase F	ARSF	X	2984839	-4.63705	0.949432	-5.53966	9.37894e-07	1.81899e-05	5.47255	-6.31006	-5.11643	-4.64905	-8.10625	-6.16296	-2.84075	-2.9596	-2.43854	-3.65111	-1.04723	-7.78496	-2.09672	1.91922	-0.362402	-1.55682
33	AAA51565	acyl-CoA dehydrogenase, long chain	ACADL	2	-211052715	-4.6293	0.88068	-6.48858	2.85562e-08	7.52519e-07	8.6996	-2.88303	-1.61492	-5.40152	-2.41976	-3.53139	-7.50011	-6.12942	-5.62647	-6.66601	-1.41341	-7.68943	-0.870437	0.588503	-0.175611	-0.412892
6712	AAC79502	spectrin beta, non-erythrocytic 2	SPTBN2	11	-66452719	-4.62786	5.10825	-6.17108	9.26412e-08	2.21592e-06	7.40945	-0.941726	-5.16062	-6.58217	0.860809	-6.31043	-3.77029	-5.39932	-5.63179	-6.31893	-5.04888	-6.99954	-0.847827	-0.474134	0.134402	0.339732
147798	AA578987	transmembrane channel like 4	TMC4	19	-54663832	-4.6255	0.483726	-11.7433	1.89326e-16	1.92106e-14	27.2046	-5.09687	-4.24812	-6.19916	-0.0106981	-5.73218	-6.13628	-4.39868	-4.12636	-4.69426	-4.63687	-6.32561	-0.201274	0.142862	-0.220083	0.0772207
92737	AAF19247	delta/notch like EGF repeat containing	DNER	2	-230222344	-4.62203	5.39375	-5.02815	5.87487e-06	9.41492e-05	3.51679	-4.33153	-4.84572	-5.78272	-2.42275	-5.89225	-1.0732	-3.24528	-2.58026	-6.49082	-6.19242	-6.66625	-0.32743	-0.437599	0.321877	0.115722
9651	AAH19679	phospholipase C eta 2	PLCH2	1	2407753	-4.61691	2.56939	-5.43171	1.38645e-06	2.57758e-05	4.93452	-6.08966	-3.05068	-6.25462	-2.82141	-5.39507	-3.81828	-4.45414	-4.25767	-5.70665	-4.69233	-5.59257	-1.64058	1.06281	0.815479	-1.87829
6870	AAA36366	tachykinin receptor 3	TACR3	4	-104510624	-4.60991	-3.28024	-6.1407	1.0365e-07	2.4498e-06	7.6104	-4.77331	-4.80207	-4.69726	-4.98453	-4.62621	-4.47391	-4.48174	-4.52627	-4.77731	-4.71993	-4.66324	-1.93848	-0.283112	0.604038	-0.320926
100506702	NA	NA	NA	NA	NA	-4.60742	-0.981048	-8.16315	5.64121e-11	2.30906e-09	14.8549	-2.40048	-6.61511	-3.47467	-0.689044	-5.30174	-8.60888	-5.15728	-4.75435	-4.38872	-4.60697	-4.71075	-1.04665	0.422233	-0.303863	-0.118371
54866	AAH96716	protein phosphatase 1 regulatory inhibitor subunit 14D	PPP1R14D	15	-41107642	-4.60582	-3.69703	-8.18714	5.16323e-11	2.12696e-09	14.7964	-5.54459	-3.98839	-5.46854	-2.94846	-5.39749	-3.66024	-3.66806	-5.29756	-5.5486	-5.49121	-3.84956	-0.0774948	0.412729	0.0737612	-0.48649
6692	AAH04140	serine peptidase inhibitor, Kunitz type 1	SPINT1	15	41136642	-4.5992	0.793437	-7.74244	2.67956e-10	9.95361e-09	13.2007	-5.93242	-4.40281	-3.64959	0.246561	-4.29566	-6.09493	-4.86489	-4.6368	-5.82247	-5.08018	-6.58591	-0.211132	0.305283	-0.354142	0.0488581
149563	AAH17946	chromosome 1 open reading frame 64	C1orf64	1	16330730	-4.58943	0.692254	-4.94774	7.80394e-06	0.000120942	3.50693	1.09958	-5.18342	-6.66357	-3.78091	-6.59252	-2.98079	-4.12612	-4.90762	-4.4217	-6.68624	-6.62955	1.04941	-0.359607	0.512195	-0.152588
5624	AAA60164	protein C, inactivator of coagulation factors Va and VIIIa	PROC	2	128175995	-4.58234	-1.66742	-7.31621	1.30859e-09	4.29054e-08	11.8071	-4.70196	-3.38676	-6.74138	-3.40416	-6.67033	-3.57944	-3.71851	-4.24847	-8.40641	-3.82545	-5.9704	-1.26014	0.66922	0.58519	-1.25441
121838	AK001938	long intergenic non-protein coding RNA 284	LINC00284	13	44596470	-4.57483	-1.62838	-6.65819	1.51974e-08	4.17364e-07	9.45828	-5.74788	-3.11368	-3.79736	2.66417	-5.60078	-4.71152	-5.45631	-4.76388	-5.75189	-4.95754	-7.22278	1.27281	-0.701294	-0.460735	1.16203
100131187	AAH01699	thiosulfate sulfurtransferase (rhodanese)-like domain containing 1	TSTD1	1	-161007421	-4.56427	2.8753	-6.01484	1.64894e-07	3.75323e-06	6.94054	-1.21326	-4.27765	-5.45294	-0.548699	-5.15363	-5.14943	-5.50873	-6.71081	-6.13873	-6.69801	-4.43969	0.260826	0.131393	0.063765	-0.195158
654463	AB196633	fer-1 like family member 6	FER1L6	8	124864226	-4.55201	-2.00518	-6.20914	8.04796e-08	1.95165e-06	7.85336	-0.273352	-4.18747	-4.93065	-5.95489	-5.59657	-3.85932	-2.9496	-3.62217	-5.74768	-4.95333	-7.21857	-3.3563	1.79861	-0.281438	-1.51717
730005	B5MCN3	SEC14 like lipid binding 6	SEC14L6	22	-30920916	-4.55108	-0.490882	-4.88181	9.83968e-06	0.000147741	3.24811	-2.47003	-5.03485	-3.1645	-0.96938	-7.18092	-5.44366	-5.45149	-5.49602	-4.1621	-4.95271	-4.04802	-1.26053	-0.386125	-0.253598	0.639722
6422	AAB61576	secreted frizzled-related protein 1	SFRP1	8	-41119475	-4.55013	5.14952	-4.81947	1.22392e-05	0.00017938	2.58625	-8.71435	-2.78743	-4.59484	-1.98906	-2.89724	-4.54959	-5.1993	-5.12406	-4.86994	-1.47726	-7.10359	-1.03089	-0.346204	0.307556	0.0386475
284729	AK294247	espin pseudogene	ESPNP	1	-17017712	-4.54045	-2.13855	-9.00846	2.55379e-12	1.26328e-10	17.8074	-4.54942	-4.57818	-4.95879	-2.92413	-5.62471	-3.88745	-3.89528	-5.52477	-5.77582	-4.98146	-4.92477	-1.28928	0.946828	-0.0580354	-0.888793
346606	AAD45832	monoacylglycerol O-acyltransferase 3	MOGAT3	7	-100839011	-4.53977	-4.71837	-8.33362	3.00911e-11	1.28346e-09	15.2569	-5.19583	-3.63963	-3.53482	-5.40705	-5.04873	-3.31148	-4.90427	-4.9488	-5.19984	-5.14245	-5.08577	-2.36101	1.97508	0.970006	-2.94509
10451	AAC79695	vav guanine nucleotide exchange factor 3	VAV3	1	-108113781	-4.5391	2.88853	-6.98329	4.52645e-09	1.34461e-07	10.3794	-2.6702	-5.17848	-5.2409	-1.28364	-5.25279	-5.46795	-4.7083	-4.83264	-5.45605	-4.55263	-4.44753	0.359365	-0.282668	0.218901	0.0637674
5105	AAA02558	phosphoenolpyruvate carboxykinase 1	PCK1	20	56136136	-4.53439	0.435513	-5.13606	4.005e-06	6.64479e-05	3.67915	1.02561	-1.83302	-5.69755	-6.20234	-3.88921	-7.63602	-5.39976	-5.41989	-6.23339	-1.99791	-7.31515	0.0515011	2.11167	0.0645958	-2.17626
83758	AAG09617	retinol binding protein 5	RBP5	12	-7276279	-4.52983	0.18914	-12.5018	1.59374e-17	2.03482e-15	29.6539	-3.66709	-2.81101	-4.41181	-4.67236	-3.93587	-5.52621	-5.55694	-5.53384	-5.40045	-4.28924	-4.6986	-1.60703	1.19218	0.146877	-1.33906
27199	AAI03882	oxoglutarate receptor 1	OXGR1	13	-97637972	-4.52835	-1.39084	-5.54384	9.23779e-07	1.79532e-05	5.53773	-5.05646	-4.34826	-6.56537	-1.23793	-4.1724	-4.0201	-4.7649	-4.80943	-5.06047	-1.83316	-6.53136	1.61967	-2.15123	1.41263	0.738605
81033	AA825356	potassium voltage-gated channel subfamily H member 6	KCNH6	17	61600694	-4.52199	-1.59992	-8.28679	3.5755e-11	1.51499e-09	15.292	-4.84683	-5.36102	-3.49067	-5.54348	-3.6002	-5.76983	-3.66218	-3.50026	-3.75131	-4.79345	-7.54412	-0.951463	2.29737	-0.244422	-2.05294
55001	AI923972	tetratricopeptide repeat domain 22	TTC22	1	-55250223	-4.51801	-1.68439	-9.32844	8.04021e-13	4.35413e-11	18.9805	-3.87149	-5.97065	-5.86583	-1.25586	-4.41627	-5.64249	-4.2718	-5.20942	-4.36093	-3.56657	-5.83182	-0.930732	0.428939	-0.383966	-0.0449735
100507588	AI536712	transforming growth factor beta receptor III like	TGFBR3L	19	7981031	-4.5153	-0.751065	-5.70138	5.20626e-07	1.06778e-05	6.09809	-4.49554	-6.10926	-4.41948	-1.8994	-5.9334	-2.32167	-4.20397	-2.66354	-6.08451	-6.02712	-5.97043	-2.39767	1.68856	0.556233	-2.24479
26998	AAH69670	fetuin B	FETUB	3	186358148	-4.5146	-3.21184	-5.91682	2.36501e-07	5.19306e-06	6.84097	-3.32268	-4.9364	-4.83159	-5.11886	-3.17558	-4.60825	-4.61607	-4.66061	-4.91165	-4.85426	-4.79757	1.536	-1.04548	0.469706	0.575769
392636	AAI08677	alkylglycerol monooxygenase	AGMO	7	-15239942	-4.51225	-2.75303	-5.48459	1.14514e-06	2.17294e-05	5.32951	-6.83403	-4.54086	-3.95062	-5.46028	-6.68693	-6.53463	-3.37253	-2.88655	-4.03068	-3.61072	-3.26453	-1.36693	1.64017	-0.161225	-1.47894
80816	AA447511	additional sex combs like 3, transcriptional regulator	ASXL3	18	31158540	-4.51154	0.29835	-5.09215	4.68202e-06	7.64955e-05	3.95126	-0.671614	-5.8836	-3.90431	-0.882834	-5.70774	-2.74809	-7.14823	-7.19277	-5.12188	-4.21649	-5.74477	-0.99616	-0.697217	0.169277	0.52794
6456	AAC04764	SH3-domain GRB2-like 2	SH3GL2	9	17578951	-4.50876	4.6039	-5.30895	2.15772e-06	3.84106e-05	4.5003	-5.18589	-6.03777	-4.50411	-2.35842	-7.24042	-1.30677	-5.51099	-3.78999	-4.28719	-3.82318	-6.13995	-0.171407	0.669132	-0.329373	-0.339759
79369	AAH31399	UDP-GlcNAc:betaGal beta-1,3-N-acetylglucosaminyltransferase 4	B3GNT4	12	122688227	-4.50834	-0.737032	-5.62283	6.93232e-07	1.39217e-05	5.82945	-5.87252	-2.44185	-5.79646	-1.99627	-5.72542	-2.4032	-3.99599	-5.62548	-5.87652	-5.81914	-5.76245	-1.45273	1.71012	-0.410283	-1.29984
3753	AAA36129	potassium voltage-gated channel subfamily E regulatory subunit 1	KCNE1	21	-35818985	-4.5073	-0.976968	-6.49564	2.78161e-08	7.34612e-07	8.83136	-6.92329	-5.72966	-3.57422	-3.67508	-5.5538	-5.40151	-4.12922	-4.01329	-6.9273	-4.20694	-0.183866	1.59149	0.128099	0.0292696	-0.157369
57402	AAG01893	S100 calcium binding protein A14	S100A14	1	-153586731	-4.50554	-0.485668	-7.75254	2.58089e-10	9.62418e-09	13.3227	-7.74646	-3.98862	-4.78288	0.915769	-4.13992	-5.8621	-5.3845	-6.12091	-3.59666	-4.28708	-7.15096	-0.286356	0.324452	-0.34097	0.0165182
10752	AAB60937	cell adhesion molecule L1 like	CHL1	3	238278	-4.49656	6.2469	-5.36293	1.77694e-06	3.22325e-05	4.58608	0.225801	-5.83214	-5.58647	0.220126	-6.0837	-1.31163	-6.04233	-4.46671	-7.00533	-5.75	-6.89125	0.0156409	-0.0759483	0.301484	-0.225535
79614	NA	NA	NA	NA	NA	-4.49625	1.73362	-8.00574	1.00946e-10	3.97173e-09	14.1309	-4.07616	-5.2199	-4.39635	-3.94823	-3.8198	-5.77379	-6.51065	-6.00354	-4.25122	-3.5528	-4.85407	-0.914516	0.591997	0.409518	-1.00152
1582	AAC63037	cytochrome P450 family 8 subfamily B member 1	CYP8B1	3	-42913683	-4.49207	-2.08705	-7.74819	2.623e-10	9.76231e-09	13.3719	-3.58362	-6.55098	-6.44617	-1.6319	-5.15273	-4.63786	-3.56769	-4.40072	-5.30384	-3.80587	-3.13913	-2.16802	1.88239	-0.390527	-1.49186
10647	AAH69290	secretoglobin, family 1D member 2	SCGB1D2	11	62009723	-4.48963	-1.89747	-4.50858	3.58238e-05	0.000462216	2.11966	-2.78453	-5.62065	-5.51583	-3.48118	-5.44479	-5.29249	-3.71536	-3.75989	-5.59589	-2.73115	-5.48182	0.475604	0.592206	-0.214541	-0.377665
143425	AAH29605	synaptotagmin 9	SYT9	11	7273180	-4.48541	1.63444	-4.79901	1.31456e-05	0.00019156	2.88996	-2.55315	-6.09287	-1.90059	-1.33987	-5.06901	-4.91672	-4.92455	-4.67957	-4.93061	-5.5253	-8.27597	-1.24378	-0.182406	0.988573	-0.806167
245973	AAH12142	ATPase H+ transporting V1 subunit C2	ATP6V1C2	2	10861774	-4.48467	0.0611851	-12.3819	2.3451e-17	2.89815e-15	29.2402	-1.44113	-3.1642	-5.80014	-4.03156	-5.22213	-4.61528	-4.27797	-4.3225	-5.08374	-5.21276	-5.3702	-0.208209	0.558221	-0.178302	-0.379919
4883	AAA51734	natriuretic peptide receptor 3	NPR3	5	32711437	-4.48429	-0.364517	-8.01247	9.84654e-11	3.88204e-09	14.2159	-5.90912	-5.60857	-3.60277	-4.9628	-3.05307	-5.53758	-6.51064	-5.9031	-3.41063	-2.92682	-6.04006	-1.57049	0.717489	0.270928	-0.988417
346689	A4D1S0	killer cell lectin like receptor G2	KLRG2	7	-139138087	-4.48241	-3.82783	-6.02812	1.57024e-07	3.60818e-06	7.23057	-4.24183	-6.59252	-4.90274	0.86165	-4.83169	-3.45701	-2.81276	-2.85729	-6.56776	-6.51038	-4.86873	-1.52729	-2.9911	0.144235	2.84686
341277	AAI60173	ovochymase 2 (gene/pseudogene)	OVCH2	11	-7711154	-4.46146	-3.51818	-7.37269	1.06027e-09	3.5365e-08	12.0217	-0.540461	-3.66167	-5.32239	-1.16341	-4.76591	-5.83602	-5.84384	-7.47334	-6.13942	-3.02313	-5.28837	0.429155	-0.219606	0.662429	-0.442823
10720	AAC27891	UDP glucuronosyltransferase family 2 member B11	UGT2B11	4	-70066050	-4.4573	-4.33301	-8.94272	3.24194e-12	1.57832e-10	17.528	-2.22079	-6.77311	-4.34637	-2.43201	-2.50979	-4.86	-3.28286	-3.32739	-6.74836	-5.10601	-6.63428	-1.10217	1.37948	-0.630039	-0.749442
3696	AAA36034	integrin subunit beta 8	ITGB8	7	20370724	-4.45294	5.47753	-4.89965	9.24228e-06	0.00014008	2.89008	-6.58908	-3.29789	-4.28079	-1.6102	-4.51806	-4.38675	-4.25372	-3.94316	-4.23988	-4.54065	-6.51909	-0.618994	-0.0618714	0.838149	-0.776277
158046	AAH22521	nucleoredoxin-like 2	NXNL2	9	91150015	-4.45068	-0.671311	-6.41169	3.79929e-08	9.80542e-07	8.52545	-8.5265	-2.88284	-5.6431	-3.18313	-3.25012	-5.90518	-4.32805	-3.32527	-3.67253	-3.94956	-6.83147	-3.25872	2.1697	-1.68576	-0.483942
203447	AAI08703	Nik related kinase	NRK	X	105066535	-4.45003	-1.79128	-9.93022	9.40972e-14	5.94787e-12	21.0881	-2.55951	-4.65412	-5.27574	-2.08463	-4.19164	-5.47621	-5.55619	-6.36256	-6.88924	-2.78057	-1.7823	0.302329	-0.354299	-0.0629579	0.417257
8838	AAC96323	WNT1 inducible signaling pathway protein 3	WISP3	6	112375370	-4.44999	-3.38445	-7.51549	6.2304e-10	2.16036e-08	12.4847	-3.69009	-2.87086	-3.61404	-2.5228	-5.86492	-3.3907	-4.13549	-5.76499	-6.01603	-4.37368	-5.90195	1.10079	-1.7024	1.21575	0.486653
100507288	NA	NA	NA	NA	NA	-4.44827	-4.24326	-7.33665	1.21265e-09	4.01324e-08	11.8759	-1.50343	-1.80349	-6.55666	-1.01104	-6.48561	-2.63288	-6.34115	-6.38568	-6.63672	-4.2574	-6.52265	1.13758	-0.252701	0.270094	-0.0173931
2591	AAH56246	polypeptide N-acetylgalactosaminyltransferase 3	GALNT3	2	-166604312	-4.44667	1.29149	-7.1566	2.3722e-09	7.47283e-08	11.1439	-6.29681	-3.79719	-6.75127	-0.377157	-6.39071	-5.17429	-3.55593	-3.56039	-7.67932	-4.98967	-0.209458	-0.5389	-0.311425	-0.134863	0.446288
26228	AAH14958	signal transducing adaptor family member 1	STAP1	4	68424445	-4.44312	-2.47359	-5.89412	2.57062e-07	5.59988e-06	6.69284	2.83273	-6.61177	-4.63249	-1.90346	-4.56144	-7.86858	-3.48409	-3.52862	-6.58702	-4.94467	-8.0579	0.948556	0.524779	-0.716079	0.1913
392360	AAI60188	cathepsin L family member 3, pseudogene	CTSL3P	9	90387829	-4.44104	-4.53326	-8.69937	7.86767e-12	3.64617e-10	16.5265	-5.27701	-5.30577	-5.20095	-3.90326	-5.12991	-4.97761	-2.17808	-3.44501	-5.28101	-5.22363	-3.58198	-1.95675	0.483278	1.16447	-1.64775
5265	AA317159	serpin peptidase inhibitor, clade A (alpha-1 antiproteinase, antitrypsin), member 1	SERPINA1	14	-94843083	-4.43875	3.09128	-4.64545	2.23967e-05	0.000306885	2.01427	1.95031	-7.04574	-5.08759	-0.119812	-5.43336	-6.00389	-4.83011	-4.8541	-7.46844	-5.49893	-4.35765	-1.44807	2.53526	-1.41151	-1.12376
1594	AAC51853	cytochrome P450 family 27 subfamily B member 1	CYP27B1	12	-58156116	-4.43657	-1.87617	-6.8841	6.55133e-09	1.89644e-07	10.2013	-1.84534	-5.08126	-5.15702	-4.4932	-6.18551	-5.38114	-0.996645	-1.02874	-7.55901	-5.38614	-6.70797	-2.32328	2.2336	-0.335335	-1.89826
54101	AAG48260	receptor interacting serine/threonine kinase 4	RIPK4	21	-43159528	-4.42755	-1.83283	-6.13618	1.05393e-07	2.48396e-06	7.3551	1.15987	-5.02612	-4.00116	-0.46359	-6.01465	-5.67594	-4.01391	-3.87788	-6.63142	-5.68094	-9.3247	-0.24826	1.10368	-0.505624	-0.598053
115749	AAH39369	chromosome 12 open reading frame 56	C12orf56	12	-64660762	-4.42681	-2.56003	-5.45819	1.25991e-06	2.36053e-05	5.26984	-5.47529	-2.04462	-5.39924	-2.22708	-5.32819	-5.1759	-2.8618	-5.22826	-3.89434	-5.42191	-5.36522	0.968348	-0.548997	-0.0130565	0.562053
134285	AAH18083	transmembrane protein 171	TMEM171	5	72416387	-4.41637	-1.49177	-5.90366	2.48209e-07	5.41927e-06	6.72027	3.01854	-4.8912	-5.92389	-2.80517	-6.58981	-5.70055	-4.32986	-3.55127	-6.74091	-5.94656	-2.32916	0.809418	-0.341708	-0.175136	0.516844
353219	AAF23611	kidney associated antigen 1	KAAG1	6	24357130	-4.41583	-3.89767	-7.06314	3.361e-09	1.02364e-07	10.8743	-4.12359	-3.41538	-5.6325	-1.16488	-3.97649	-5.40916	-5.41698	-5.46152	-4.12759	-4.07021	-5.59848	-1.28876	-0.447836	0.296828	0.151008
377841	AAI40369	ectonucleoside triphosphate diphosphohydrolase 8	ENTPD8	9	-140328815	-4.41276	-2.97254	-6.60572	1.84734e-08	5.02325e-07	9.2749	-2.83314	-2.8619	-6.84455	0.873807	-3.96614	-6.62121	-6.62903	-5.0886	-4.11725	-5.28226	-6.81053	-1.3633	1.49894	-0.65691	-0.842032
2066	AAB59446	erb-b2 receptor tyrosine kinase 4	ERBB4	2	-212240441	-4.40778	4.23713	-5.58559	7.93798e-07	1.56479e-05	5.33321	-3.66624	-7.85958	-2.45953	-2.90726	-4.79619	-4.16219	-7.53925	-6.96711	-4.27411	-3.02255	-0.270634	-0.14732	-0.274952	0.358044	-0.0830926
116449	AAH29887	cytokine dependent hematopoietic cell linker	CLNK	4	-10491837	-4.40776	-3.64477	-6.41081	3.81173e-08	9.82438e-07	8.57594	2.79306	-7.27873	-4.85198	-3.55429	-5.5179	-5.36561	-2.87093	-4.19558	-4.44662	-4.38923	-7.1399	-0.628539	-0.404289	0.359111	0.0451772
440173	AI151419	uncharacterized LOC440173	LOC440173	9	-89623365	-4.40503	-3.43833	-7.07905	3.16746e-09	9.69294e-08	10.9667	-0.509716	-4.28742	-5.0306	-0.697285	-5.69652	-5.54422	-5.55205	-4.01162	-5.11066	-7.3752	-4.14859	0.182353	-1.1432	0.718153	0.425052
8842	AA622198	prominin 1	PROM1	4	-15969848	-4.40485	2.65095	-4.84356	1.12506e-05	0.000166335	2.80432	-6.69914	-6.56743	-3.0595	2.19832	-5.88461	-2.92497	-3.98724	-3.82532	-5.50521	-6.48529	-6.58907	0.242985	-2.12177	0.821893	1.29988
140893	AAH06450	RBBP8 N-terminal like	RBBP8NL	20	-60985292	-4.40341	-4.07714	-5.70007	5.23127e-07	1.07177e-05	6.09796	-5.28185	-5.31061	-5.20579	1.85566	-5.13475	-4.98245	-4.99028	-5.03481	-5.28585	-3.6435	-5.17178	1.01241	-2.07176	0.981842	1.08992
2028	AAA16876	glutamyl aminopeptidase	ENPEP	4	111397228	-4.39699	1.77738	-10.1541	4.27941e-14	2.88471e-12	21.831	-4.43854	-5.36859	-6.94337	-3.74915	-4.26713	-4.4178	-2.66945	-2.75568	-4.16124	-4.59602	-3.92472	-0.461018	1.72263	-0.0365167	-1.68611
285556	AL832378	uncharacterized LOC285556	LOC285556	4	NA	-4.39519	-0.759115	-7.25356	1.65273e-09	5.36412e-08	11.5558	-6.51675	-4.61951	-5.95527	-2.01647	-4.44365	-5.73193	-1.65229	-1.82346	-6.03533	-3.11287	-5.55868	-0.461588	-1.993	1.13633	0.856673
100506352	NA	NA	NA	NA	NA	-4.3919	-2.64456	-6.18465	8.81103e-08	2.126e-06	7.77219	-1.9138	-5.11248	-5.00767	-2.12502	-4.93662	-4.78433	-4.79215	-4.83669	-5.08773	-5.03034	-4.97365	-0.66393	-0.433062	0.378512	0.0545505
479	AAA35576	ATPase H+/K+ transporting non-gastric alpha2 subunit	ATP12A	13	25254548	-4.38751	-2.11926	-6.77274	9.92011e-09	2.7879e-07	9.76879	-7.89445	-2.49695	-3.73094	-2.61382	-1.55753	-6.85809	-6.01792	-5.14492	-7.16149	-0.930177	-0.955717	-1.65363	-0.646228	1.55658	-0.910349
222171	AAH29131	proline rich 15	PRR15	7	29603426	-4.38633	-0.77659	-6.4159	3.74044e-08	9.66648e-07	8.47788	-4.82809	-3.47834	-3.66798	0.805674	-5.86542	-4.92463	-4.4255	-4.58106	-5.22803	-4.28929	-7.77692	1.07024	0.359142	-0.108332	-0.25081
154865	AAH26173	IQ motif and ubiquitin domain containing	IQUB	7	-123092235	-4.38414	-0.820639	-7.24549	1.7032e-09	5.51865e-08	11.562	-6.2991	-5.5909	-6.22305	-1.22492	-4.03653	-4.41475	-5.27057	-4.46711	-5.56615	-4.13025	-2.8198	-0.550986	-0.51555	0.487804	0.0277463
1559	AAA52157	cytochrome P450 family 2 subfamily C member 9	CYP2C9	10	96698414	-4.38	-4.53842	-9.73522	1.87778e-13	1.13842e-11	20.027	-5.46388	-2.32272	-5.38783	-4.09014	-5.31678	-5.16449	-3.58735	-5.21685	-5.46789	-3.82554	-2.18389	-2.14363	0.2964	-0.376045	0.0796451
121551	A6QL63	BTB domain containing 11	BTBD11	12	107712196	-4.37781	2.38453	-4.98322	6.88632e-06	0.000108554	3.38689	-2.6545	-5.49062	-5.77283	-2.79476	-4.87866	-2.74213	-2.01935	-1.85108	-5.85289	-4.13839	-7.85429	0.512403	-0.0564758	-0.526371	0.582847
5357	AA933088	plastin 1	PLS1	3	142315228	-4.37693	1.11565	-8.53013	1.46176e-11	6.50838e-10	16.1159	-2.35526	-8.42403	-4.37436	-0.64881	-5.2847	-4.58492	-2.67744	-2.53353	-3.12875	-6.01996	-6.70024	-0.911978	0.522371	-0.0366282	-0.485743
3613	AAB70915	inositol(myo)-1(or 4)-monophosphatase 2	IMPA2	18	11981426	-4.37534	2.06539	-8.26606	3.85929e-11	1.62452e-09	15.0918	1.41042	-4.89785	-4.27381	-2.294	-5.82532	-6.14142	-5.02619	-4.82136	-4.64029	-5.63474	-5.75238	-0.424683	0.218921	-0.0453147	-0.173607
10232	AAC50348	mesothelin	MSLN	16	810764	-4.3707	-1.65619	-4.95149	7.70173e-06	0.000119647	3.52488	-3.29852	-4.17527	-6.39239	-0.203926	-3.99941	0.72577	-6.17687	-6.22141	-6.47245	-4.8301	-6.35837	0.234285	-1.31082	2.06908	-0.758261
387914	AAI32899	shisa family member 2	SHISA2	13	-26618734	-4.36768	0.261982	-4.98046	6.95372e-06	0.000109437	3.43312	-0.220388	-5.657	-4.76369	-0.936943	-5.03368	-5.08783	-4.40378	-4.93374	-5.18478	-4.94682	-5.80767	0.455901	0.200761	0.613791	-0.814552
5020	AAA59977	oxytocin/neurophysin I prepropeptide	OXT	20	3052265	-4.36357	-3.85655	-6.85755	7.23251e-09	2.07802e-07	10.137	-2.29396	-3.90768	-5.38783	-1.42718	-5.31678	-5.16449	-5.17232	-3.63189	-5.46789	-5.4105	-5.35382	-1.78106	0.916128	0.226619	-1.14275
54830	AAH16327	nucleoporin 62kDa C-terminal like	NUP62CL	X	-106366656	-4.36243	-1.01968	-4.25819	8.34314e-05	0.00094394	1.16983	-2.41506	-6.41345	-5.08625	-1.23836	-5.50062	-6.0853	-3.28577	-3.19906	-2.92927	-6.33131	-6.27462	0.344149	0.194631	0.111492	-0.306123
100507203	AI247685	small leucine-rich protein 1	SMLR1	6	131148544	-4.35485	-2.88975	-5.8046	3.56956e-07	7.5707e-06	6.42928	-3.22781	-3.46302	-7.05865	-7.34592	-6.9876	-4.51338	-2.75567	-2.8002	-2.09431	-4.75939	-2.7767	-0.472051	0.344848	0.231675	-0.576523
199920	ACE86516	chromosome 1 open reading frame 168	C1orf168	1	-57184476	-4.35378	-1.28003	-5.62509	6.87548e-07	1.38332e-05	5.73796	-0.100541	-5.47677	-6.59435	0.685706	-5.78633	-4.78604	-5.64186	-6.42336	-6.6744	-4.29509	-3.89736	-0.30783	-0.451748	0.11651	0.335238
415	AAI30439	arylsulfatase E (chondrodysplasia punctata 1)	ARSE	X	-2852672	-4.34692	1.26351	-6.00793	1.69143e-07	3.83637e-06	6.93882	2.51116	-3.0107	-6.27512	-1.52383	-3.92113	-8.3737	-5.10851	-5.36717	-3.16403	-3.35919	-8.56303	-0.60305	1.35352	-0.226403	-1.12712
117531	AAI03956	transmembrane channel like 1	TMC1	9	75136716	-4.33674	-1.07474	-10.1353	4.57138e-14	3.03902e-12	21.5996	-5.30691	-4.59871	-4.00847	-7.1031	-5.15981	-3.42256	-4.27838	-3.18541	-3.72596	-2.9316	-5.19685	-6.37897	0.453371	0.359939	-0.813309
166979	AAH37547	cell division cycle 20B	CDC20B	5	-54408798	-4.33427	-3.76346	-7.22358	1.84812e-09	5.95818e-08	11.4451	-1.20409	-4.29174	-5.77189	-4.4742	-5.70084	-3.22662	-5.55638	-4.01595	-5.85195	-3.47264	-4.15291	-3.75008	1.12464	0.0395952	-1.16424
140803	AAI56138	transient receptor potential cation channel subfamily M member 6	TRPM6	9	-77337410	-4.32799	0.812624	-6.6709	1.44951e-08	3.99788e-07	9.44122	-7.27055	-4.63635	-5.07902	-4.11254	-4.31609	-4.03256	-1.62143	-1.64269	-4.77206	-5.10169	-5.28601	0.917132	0.298764	0.132075	-0.430838
54762	AAH28972	GRAM domain containing 1C	GRAMD1C	3	113616317	-4.32753	3.02978	-8.11716	6.68578e-11	2.7022e-09	14.5985	-1.31638	-5.85902	-2.94685	-1.69935	-5.03783	-4.88553	-6.06921	-6.22477	-2.10565	-5.44757	-5.64804	0.3623	-0.0116256	0.00926377	0.00236185
80737	AAD21820	von Willebrand factor A domain containing 7	VWA7	6	-3064183	-4.3272	0.796089	-7.06807	3.2998e-09	1.00819e-07	10.8602	-6.43011	-4.74267	-3.23068	-1.23437	-4.56681	-4.41452	-3.39131	-3.94604	-4.19708	-5.09663	-5.95748	-0.490949	0.128158	0.211825	-0.339984
387597	AAI48433	immunoglobulin like domain containing receptor 2	ILDR2	1	-166882440	-4.32506	0.120134	-5.52072	1.00462e-06	1.93101e-05	5.44438	-5.38505	-5.41381	-2.98707	-5.59627	-3.65299	-2.58316	-3.50852	-5.13802	-4.65209	-3.4572	-6.85995	-1.81326	1.2465	-0.227672	-1.01883
56659	AAG32314	potassium two pore domain channel subfamily K member 13	KCNK13	14	90528108	-4.32322	0.721488	-6.01916	1.62292e-07	3.71155e-06	7.08989	0.593363	-6.52074	-4.48992	-0.594672	-5.49688	-4.42705	-5.06291	-4.86643	-6.01056	-4.85363	-3.74964	0.638576	-1.17277	0.348769	0.823998
339896	AAH93701	glutamate decarboxylase like 1	GADL1	3	-30767691	-4.32197	-2.71468	-5.82936	3.25999e-07	6.96778e-06	6.53997	-4.55982	-4.58859	-4.48377	-3.18608	-5.99769	-3.52347	-2.39379	-2.72783	-3.82687	-4.50644	-6.03472	0.298852	-1.21849	-0.454283	1.67278
340348	AAH44244	tetraspanin 33	TSPAN33	7	128784711	-4.31939	4.35985	-7.11926	2.72657e-09	8.4783e-08	10.865	0.641325	-6.0025	-5.28604	-1.23151	-5.63255	-5.36401	-3.61729	-3.75291	-6.28532	-5.68647	-5.01567	0.0684839	0.226214	-0.46862	0.242405
133121	AAH35035	ectonucleotide pyrophosphatase/phosphodiesterase 6	ENPP6	4	-185009858	-4.30658	1.9513	-4.58873	2.72263e-05	0.000365526	2.03105	-5.4717	-3.29287	-3.28017	-2.02539	-4.76272	-4.43534	-7.25052	-6.15755	-4.73874	-3.58182	-5.36163	-1.72907	2.49908	-0.243356	-2.25572
401720	A6NMB9	fidgetin like 2	FIGNL2	12	-52211675	-4.30497	0.409119	-8.07524	7.80613e-11	3.12878e-09	14.5342	-6.70609	-2.45686	-5.78204	-0.528427	-4.63299	-4.64116	-3.00853	-2.40594	-5.57259	-4.72671	-5.21751	-0.968218	0.501423	-0.405044	-0.0963794
100507397	XR_110070	uncharacterized LOC100507397	LOC100507397	5	NA	-4.30174	-0.384652	-4.44819	4.40016e-05	0.000549422	1.87158	0.155696	-3.44461	-3.33979	-1.66771	-4.85371	-3.47902	-3.97228	-6.33874	-6.58978	-6.53239	-6.4757	0.116954	0.0457795	0.461425	-0.507205
80217	AAH36647	cilia and flagella associated protein 43	CFAP43	10	-105889645	-4.29079	0.479219	-4.82149	1.21532e-05	0.000178312	3.05344	-4.07872	-4.47005	-3.71316	-0.0589849	-3.4011	-3.77933	-6.95708	-3.83169	-4.4453	-7.19526	-3.67915	0.134621	-0.159412	0.0955335	0.0638787
10083	AAC18048	USH1 protein network component harmonin	USH1C	11	-17515441	-4.28242	1.44305	-4.31831	6.82215e-05	0.000797117	1.06274	0.319615	-2.85647	-2.71646	-4.77391	-3.2745	-7.64577	-7.29103	-8.18356	-0.253694	-6.79225	-7.47253	-0.757818	1.27272	0.0531238	-1.32585
306	AAA16713	annexin A3	ANXA3	4	79472741	-4.28213	0.773048	-6.72505	1.18483e-08	3.31048e-07	9.61517	-5.48851	-3.66313	-2.57374	0.552567	-5.13496	-4.64163	-4.37383	-4.29807	-6.87103	-3.64372	-6.75696	0.304086	-0.758317	-0.145197	0.903514
57549	AAH30141	immunoglobulin superfamily member 9	IGSF9	1	-159896828	-4.27732	-2.22518	-5.73126	4.66803e-07	9.6873e-06	6.19643	-6.34397	-3.56538	-6.26792	1.11015	-4.61191	-3.72265	-3.73048	-4.51198	-6.34798	-6.29059	-3.91198	-0.786676	-0.449386	-0.519167	0.968553
9966	AAD08783	tumor necrosis factor superfamily member 15	TNFSF15	9	-117546914	-4.27555	-2.85182	-5.764	4.14142e-07	8.65033e-06	6.26767	-6.04972	-4.85609	-4.38871	-2.41964	-4.31766	-7.33529	-2.29873	-2.1782	-4.46877	-2.22375	-5.20269	-1.34043	2.46675	-1.41909	-1.04766
574449	NR_030171	microRNA 492	MIR492	12	95228173	-4.27541	-4.68043	-7.48409	7.00272e-10	2.40223e-08	12.3393	-5.49538	-2.71679	-5.41933	1.32682	-5.34828	-5.19599	-5.20382	-2.92642	-5.49939	-5.442	-5.38532	-0.590166	0.929716	-0.407545	-0.522171
64787	AAH80636	EPS8 like 2	EPS8L2	11	706119	-4.26883	3.42627	-7.09897	2.94083e-09	9.08595e-08	10.7915	-1.63972	-3.23045	-4.84648	-1.0152	-4.08186	-6.48187	-4.23837	-4.29198	-5.07657	-4.79962	-9.03684	-0.668669	0.301687	-0.302206	0.000519158
148281	AAH44948	synaptotagmin 6	SYT6	1	-114631913	-4.25468	1.08076	-5.50919	1.0475e-06	2.00146e-05	5.38307	-4.57318	-5.08737	-3.05656	-6.00679	-4.91151	-2.43729	-4.76704	-3.04604	-5.79958	-4.15723	-4.10054	-2.22378	1.29366	0.0919671	-1.38563
7504	AAH36019	X-linked Kx blood group	XK	X	37545132	-4.25176	2.02158	-5.00388	6.40148e-06	0.000101659	3.62555	-5.37843	-5.40719	-2.98045	-1.68276	-4.38333	-0.771607	-4.23886	-4.64597	-4.24493	-4.47705	-7.59029	-0.132173	-0.42726	0.29793	0.129329
401478	AK127771	uncharacterized LOC401478	LOC401478	8	NA	-4.24503	-2.73287	-6.17065	9.27897e-08	2.21672e-06	7.71069	-4.59226	-4.62102	-4.51621	-4.80348	-4.44516	-4.29287	-4.30069	-4.34523	-4.59627	-4.53888	-2.89723	-0.172468	1.59183	0.264253	-1.85609
9806	AA922448	sparc/osteonectin, cwcv and kazal-like domains proteoglycan (testican) 2	SPOCK2	10	-73818791	-4.24413	7.67051	-7.41623	9.01557e-10	3.04398e-08	11.9421	-3.39865	-5.17943	-5.51072	-1.03683	-4.63445	-3.62467	-3.57077	-3.38152	-5.42141	-4.76287	-5.34329	0.0630967	-0.402768	0.705603	-0.302835
23769	AAC19151	fibronectin leucine rich transmembrane protein 1	FLRT1	11	63871361	-4.24227	2.38757	-6.32031	5.33209e-08	1.35082e-06	8.1775	-4.8047	-3.31408	-4.24322	-2.44707	-4.04092	-2.85761	-3.21057	-3.60657	-5.01516	-4.57074	-6.27959	-0.384905	-1.23204	-0.395643	1.62768
9056	AAC83706	solute carrier family 7 member 7	SLC7A7	14	-23242431	-4.23203	2.7323	-8.71408	7.4562e-12	3.48903e-10	16.7241	-3.56136	-4.57324	-4.76541	-3.45133	-4.64573	-3.84862	-4.36448	-4.61101	-5.09701	-4.64684	-2.36403	-1.33166	1.65538	0.0511538	-1.70654
8715	AA430033	nucleolar protein 4	NOL4	18	-31431063	-4.22463	2.36132	-4.49294	3.77878e-05	0.000482458	1.97214	-3.31954	-5.67023	-4.82845	-2.08009	-4.7574	-0.587184	-5.3499	-6.97939	-0.311571	-5.58808	-5.5314	-0.830882	0.827358	-0.518436	-0.308922
23491	AAH53670	carboxylesterase 3	CES3	16	66995131	-4.22463	0.732096	-7.43225	8.49363e-10	2.87783e-08	12.1725	-2.24162	-2.55782	-7.85673	-4.97408	-4.72679	-6.411	-2.68702	-2.93086	-2.86354	-3.63147	-6.23775	-1.67393	2.24089	-0.588603	-1.65229
84699	AAC34469	cAMP responsive element binding protein 3-like 3	CREB3L3	19	4153597	-4.21616	-2.84298	-6.17536	9.11885e-08	2.18659e-06	7.74667	-5.4202	-2.64161	-5.34415	-4.04646	-5.2731	-3.53585	-3.54367	-5.17317	-5.42421	-3.78186	-5.31013	-3.32234	0.815421	1.21653	-2.03195
100128511	AB371527	NEBL antisense RNA 1	NEBL-AS1	10	21463230	-4.21177	-0.801945	-7.36045	1.10973e-09	3.68871e-08	11.8976	-2.45351	-3.70466	-5.18481	-1.38462	-5.11376	-4.96147	-4.9693	-5.01383	-5.26487	-2.88556	-5.1508	1.59189	-1.3987	0.800008	0.598693
796	AAA35501	calcitonin related polypeptide alpha	CALCA	11	-14988214	-4.20514	-3.66243	-6.61489	1.7854e-08	4.86169e-07	9.30322	-1.20943	-3.77424	-5.99136	-3.1087	-3.11295	-4.18305	-3.45391	-4.23541	-6.07142	-3.6921	-5.95734	-1.30658	-1.02082	-0.308194	1.32902
645027	A8MZ36	envoplakin-like	EVPLL	17	18281078	-4.20304	-4.0751	-6.46753	3.08785e-08	8.07744e-07	8.77136	-3.19279	-2.37356	-5.43867	0.463886	-5.36762	-5.21533	-2.90122	-5.26769	-5.51873	-5.46134	-5.40465	-0.143837	-1.65256	0.795512	0.857044
2562	AAA52507	gamma-aminobutyric acid type A receptor beta3 subunit	GABRB3	15	-26788693	-4.20082	4.20008	-4.47634	3.99862e-05	0.000505505	1.64992	-6.37643	-7.05727	-3.65128	-1.5118	-4.13417	-0.738806	-4.4999	-4.73085	-4.28528	-3.89984	-5.47787	-0.884168	0.65566	-0.238467	-0.417193
100506436	AK098638	SPAG5 antisense RNA 1	SPAG5-AS1	17	26926150	-4.19844	-0.647236	-7.78895	2.25459e-10	8.4895e-09	13.5109	-5.72745	-1.91491	-4.06643	-3.43617	-7.16531	-3.10613	-4.69891	-3.36494	-4.99449	-4.45167	-4.88041	-1.67023	1.67152	0.0973572	-1.76888
8382	AAC64358	NME/NM23 family member 5	NME5	5	-137450860	-4.19741	2.7109	-7.97108	1.14768e-10	4.47898e-09	14.1479	-3.3738	-3.68086	-3.15336	-0.970827	-4.20161	-3.69784	-7.33016	-5.50023	-3.59599	-3.17603	-9.09662	0.257495	-0.0390868	-0.0251165	0.0642033
53345	AAG59700	transmembrane 6 superfamily member 2	TM6SF2	19	-19375173	-4.19651	-1.76376	-6.54062	2.35339e-08	6.32789e-07	9.04161	-3.89955	-1.39226	-6.14542	-1.67781	-4.48941	-5.92208	-5.92991	-4.38948	-4.64052	-2.99817	-6.11141	-2.53865	1.21468	0.219999	-1.43468
89944	AAH08326	galactosidase beta 1 like 2	GLB1L2	11	134201767	-4.19486	2.42565	-5.12091	4.22689e-06	6.95903e-05	3.80223	-2.6689	-3.7229	-3.83765	-1.71112	-5.20154	-4.31229	-4.76757	-3.92576	-5.24956	-4.21726	-8.4085	-0.767263	1.18261	-0.229483	-0.953125
140628	AAH47790	GATA binding protein 5	GATA5	20	-61038552	-4.18708	-3.53449	-5.78744	3.801e-07	8.02623e-06	6.3735	-7.06486	-3.9237	-1.43422	1.09461	-6.91776	-3.95811	-3.96594	-5.23287	-5.48391	-2.48792	-6.95479	0.366902	0.0793372	0.580972	-0.660309
79767	AAH15524	engulfment and cell motility 3	ELMO3	16	67233027	-4.18563	0.752242	-9.71881	1.99055e-13	1.19551e-11	20.3629	-4.56505	-1.79456	-5.11703	-0.392059	-4.73282	-4.3835	-5.69798	-5.13246	-5.19709	-5.1397	-4.39949	0.22233	0.126705	-0.191999	0.0652946
100505664	AK091765	uncharacterized LOC100505664	LOC100505664	20	NA	-4.18057	-3.52914	-4.93306	8.21798e-06	0.000126305	3.51274	-5.06758	-5.09635	-3.40657	-3.69384	-4.92048	-2.44626	-4.77602	-4.82055	-3.48663	-5.0142	-4.95752	0.0891732	-1.20542	1.95187	-0.746447
91828	AAI13656	exocyst complex component 3 like 4	EXOC3L4	14	103566480	-4.17205	-3.14612	-6.64583	1.59128e-08	4.34862e-07	9.41203	-1.70721	-2.76454	-4.49623	-0.770676	-5.64757	-7.08024	-3.91814	-5.54764	-5.06172	-3.86682	-5.68461	-1.03384	0.887283	0.632796	-1.52008
130940	AAH15395	coiled-coil domain containing 148	CCDC148	2	-159027868	-4.16836	1.18385	-7.16083	2.33513e-09	7.37365e-08	11.2147	-1.50183	-5.28137	-5.17655	-1.30008	-4.71848	-3.89877	-6.33955	-4.45808	-5.05016	-5.44023	-3.17055	0.757072	0.0384008	-0.206467	0.168066
148398	AAH24295	sterile alpha motif domain containing 11	SAMD11	1	861120	-4.16574	-0.0235802	-4.99917	6.50903e-06	0.000102859	3.48149	-7.53803	-2.5224	-2.38873	1.67211	-6.65396	-6.50167	-4.30786	-4.62803	-6.31964	-2.84079	-4.62061	-0.638547	0.0838713	-0.262564	0.178692
54979	AAI52863	HRAS like suppressor 2	HRASLS2	11	-63320241	-4.16227	-2.91822	-7.32476	1.26758e-09	4.17737e-08	11.8312	-3.40296	-2.20933	-4.91187	-4.46218	-6.42578	-4.68853	-3.95939	-4.00392	-4.99193	-3.71215	-2.76238	-2.15309	1.02952	1.09098	-2.1205
100128338	AK091211	FAM83H antisense RNA 1 (head to head)	FAM83H-AS1	8	144816309	-4.15865	-0.79046	-5.20465	3.13566e-06	5.38312e-05	4.35073	-7.05277	-2.83361	-4.65479	0.910932	-4.09832	-4.43145	-5.17624	-4.48381	-4.24943	-2.47583	-6.94271	-0.130482	-0.460217	0.100356	0.359861
149773	AI077602	APCDD1L antisense RNA 1 (head to head)	APCDD1L-AS1	20	57090434	-4.15623	-2.68736	-6.13231	1.06912e-07	2.51361e-06	7.58092	-7.35629	-4.21513	-4.11032	-0.512231	-5.62423	-4.73497	-3.36429	-3.20237	-4.55295	-4.49556	-3.54579	-0.468353	-0.0346982	-0.203163	0.237862
100505612	NA	NA	NA	NA	NA	-4.15311	-1.63029	-7.44816	8.00501e-10	2.72185e-08	12.2829	0.368907	-3.0316	-5.81431	-2.59062	-4.60576	-6.32794	-4.46129	-4.50583	-6.63134	-4.07145	-5.29487	0.608947	-0.341956	0.344659	-0.00270351
4608	AAA02904	myosin binding protein H	MYBPH	1	-203136938	-4.1416	-2.15101	-5.20375	3.14576e-06	5.39085e-05	4.40008	-4.06647	-3.35826	-3.99041	-4.27769	-5.50433	-1.6516	-5.35986	-3.08247	-4.07047	-4.01309	-5.54136	-1.43809	-1.34181	1.44971	-0.1079
164312	AA464555	leucine rich repeat neuronal 4	LRRN4	20	-6021191	-4.13879	-2.00491	-6.16902	9.33505e-08	2.22736e-06	7.71044	-5.70983	-1.59563	-3.5183	0.855935	-5.56273	-5.41043	-3.54379	-4.2404	-7.2988	-3.15395	-7.18472	-2.38957	-1.05917	0.731649	0.327517
5420	AAB61574	podocalyxin like	PODXL	7	-131185020	-4.13779	6.52793	-11.3374	7.33718e-16	6.67234e-14	25.8664	-3.7919	-4.67168	-4.15452	-4.0698	-3.76921	-4.37102	-4.11886	-4.28422	-4.96832	-3.34823	-4.14111	0.131426	0.0304949	0.667347	-0.697842
100507098	AK057923	ADAMTS9 antisense RNA 2	ADAMTS9-AS2	3	64670545	-4.11349	-0.526447	-8.54952	1.36146e-11	6.13263e-10	16.238	-4.78616	-3.59253	-4.71011	-0.651602	-4.34955	-5.33476	-3.96408	-3.80216	-4.0532	-3.65477	-6.26105	-0.042302	0.194843	0.125062	-0.319904
81616	AAG49398	acyl-CoA synthetase bubblegum family member 2	ACSBG2	19	6135643	-4.10855	-2.78298	-6.25154	6.87931e-08	1.70252e-06	8.01929	-5.79898	-1.30418	-2.91558	-3.68827	-5.65188	-3.91463	-3.92245	-5.55195	-4.21803	-5.7456	-3.36699	-1.37919	0.534487	-0.336749	-0.197738
135250	AAI01977	retinoic acid early transcript 1E	RAET1E	6	-150209600	-4.10373	-2.95911	-7.30696	1.35447e-09	4.4334e-08	11.768	-4.90859	-4.20039	-2.95807	-4.38285	-3.17653	-3.87224	-6.20199	-4.66156	-4.17564	-4.11825	-4.06156	0.985128	-0.0247355	0.214434	-0.189698
144501	AAH65180	keratin 80	KRT80	12	-52562779	-4.10369	-2.22755	-5.72087	4.84855e-07	1.00295e-05	6.13475	-4.33262	-4.36138	-5.47896	2.14266	-6.99287	-6.84058	-2.76094	-1.84855	-5.55902	-4.27924	-7.02991	-1.34167	0.228542	0.0877948	-0.316337
53630	AAG15380	beta-carotene oxygenase 1	BCO1	16	81272295	-4.10228	-0.51426	-5.17644	3.46797e-06	5.84943e-05	4.26378	1.45881	-5.35567	-4.02847	-1.10073	-6.76477	-6.61248	-4.29838	-5.07988	-5.33092	-4.05114	-4.47988	-1.18952	0.670766	0.162543	-0.833309
27019	AAF18570	dynein axonemal intermediate chain 1	DNAI1	9	34458749	-4.10009	-1.556	-5.0916	4.69122e-06	7.65808e-05	4.03793	-5.02288	-5.05164	-4.94683	-0.376121	-4.87578	-3.13853	-3.14635	-4.77585	-5.02689	-4.9695	-3.32785	0.0135809	-1.16072	0.0649566	1.09576
148709	AK055809	actin pseudogene	LOC148709	1	202830881	-4.09278	-1.04509	-9.63899	2.64478e-13	1.54044e-11	19.9766	-3.08906	-4.03536	-4.29312	-3.92831	-5.44446	-3.4177	-3.71503	-5.34453	-4.8586	-4.31579	-4.2591	-1.10903	1.001	0.413817	-1.41481
7039	AAA52530	transforming growth factor alpha	TGFA	2	-70674411	-4.09028	3.05467	-5.36619	1.75618e-06	3.20014e-05	4.58705	-5.44901	-6.01543	-4.67498	-0.558688	-4.86302	-2.93411	-3.44962	-3.6604	-5.33016	-4.41175	-1.21424	-0.513574	0.621113	-0.356426	-0.264687
116842	AAH70199	liver expressed antimicrobial peptide 2	LEAP2	5	132209357	-4.09016	-1.00708	-7.5711	5.06589e-10	1.79412e-08	12.7323	-2.51214	-2.65874	-5.78659	-2.66787	-4.86754	-4.18474	-3.64507	-3.85007	-5.86665	-4.96126	-4.16761	-1.04231	1.204	-0.0250699	-1.17893
2679	A6NGU5	gamma-glutamyltransferase 3 pseudogene	GGT3P	22	-18761201	-4.07705	-1.29892	-6.24233	7.11778e-08	1.75552e-06	7.93992	-4.06068	-3.65335	-6.48713	-0.975661	-5.19369	-6.26379	-1.38084	-1.36195	-6.56719	-4.18787	-8.03808	-0.322362	1.12187	-0.121707	-1.00016
643596	AW236719	ring finger protein 224	RNF224	9	140122017	-4.07624	-2.7621	-5.62487	6.88108e-07	1.38332e-05	5.83931	-5.45204	-1.57391	-5.37598	-2.20382	-5.30494	-3.56768	-5.16047	-5.205	-5.45604	-1.93922	-3.75701	-2.13178	0.236098	0.763558	-0.999655
346389	AAI37091	metastasis associated in colon cancer 1	MACC1	7	-20174278	-4.06654	-0.94994	-7.09586	2.9751e-09	9.1771e-08	10.8382	-8.38332	-2.52246	-5.23198	-0.512386	-2.38179	-5.93708	-4.15764	-4.22939	-2.44984	-3.40258	-5.65434	-0.549775	-0.0372313	0.185992	-0.14876
387640	AAI56042	SKI/DACH domain containing 1	SKIDA1	10	-21802408	-4.05449	1.58416	-9.35966	7.18676e-13	3.94739e-11	19.0909	-4.92794	-3.26864	-4.56238	-1.96923	-4.49133	-3.55054	-4.99894	-3.94394	-4.40143	-4.87456	-3.46423	-0.46602	-0.117701	0.183456	-0.0657551
6469	AAA62179	sonic hedgehog	SHH	7	-155594933	-4.04883	-2.67662	-5.45129	1.29176e-06	2.4155e-05	5.24042	-2.5312	-2.92253	-5.62507	0.829122	-5.55402	-3.0798	-3.08763	-5.45409	-5.70513	-5.64774	-5.59106	-0.664662	0.316317	0.246536	-0.562853
166824	AAH58835	Ras association domain family member 6	RASSF6	4	-74437266	-4.04492	-2.48552	-5.9545	2.05904e-07	4.58916e-06	6.80784	2.56023	-3.97633	-4.77422	-1.77127	-3.44537	-7.48948	-6.27491	-5.42636	-2.71963	-3.09164	-7.6788	-1.26848	0.29334	0.126535	-0.419875
312	AAI25159	annexin A13	ANXA13	8	-124693033	-4.04419	-0.993436	-4.73038	1.66921e-05	0.000236102	2.77928	-0.829222	-4.46679	-5.09895	-3.27074	-6.61286	-4.8756	-3.66104	-2.12061	-4.44204	-4.38465	-6.64989	1.01033	-0.524337	1.08869	-0.564354
6565	AAB34388	solute carrier family 15 member 2	SLC15A2	3	121613170	-4.04141	3.58497	-5.97821	1.88704e-07	4.23519e-06	6.79586	-7.34938	-3.16436	-5.2338	-0.427888	-3.1338	-3.5617	-5.97981	-6.18481	-1.57203	-2.26136	-4.98297	0.321146	-0.0955953	0.0145424	0.0810529
171389	AAL87105	NLR family, pyrin domain containing 6	NLRP6	11	278569	-4.03617	-2.97735	-5.93907	2.17929e-07	4.82925e-06	6.9192	-6.48456	-3.05389	-4.08658	-2.05192	-4.01553	-3.01524	-6.19299	-4.65256	-3.68121	-4.10925	-4.05257	-3.64973	0.906856	0.790905	-1.69776
2568	AAC24194	gamma-aminobutyric acid type A receptor pi subunit	GABRP	5	170210722	-4.03509	-3.58021	-5.19448	3.25165e-06	5.53785e-05	4.30628	-5.73786	-4.54423	-5.66181	4.94346	-4.36837	-3.32299	-4.70933	-5.49083	-7.32683	-4.46209	-4.04283	-1.082	-0.510702	1.75496	-1.24426
83876	AAH29860	maestro	MRO	18	-48321489	-4.02695	4.45568	-5.85358	2.98299e-07	6.4472e-06	6.30697	-4.30984	-5.20228	-4.45835	-4.60123	-3.44146	-4.29707	-4.07123	-3.75919	-1.67573	-3.71996	-4.05168	-1.14221	1.66179	-0.121155	-1.54063
200010	AAI04858	solute carrier family 5 member 9	SLC5A9	1	48688356	-4.02646	-0.945566	-6.70403	1.28128e-08	3.55935e-07	9.6019	-3.8127	-1.82261	-4.81465	-2.59943	-6.32857	-4.0608	-4.30963	-4.11316	-4.60521	-4.54782	-4.49113	-1.13834	2.1251	-0.260074	-1.86503
127731	AAI01379	von Willebrand factor A domain containing 5B1	VWA5B1	1	20617411	-4.02335	-1.72817	-6.31881	5.36192e-08	1.35657e-06	8.248	-0.583649	-4.86034	-4.75552	-4.1948	-4.19905	-3.68419	-4.54001	-3.73655	-5.57255	-5.51516	-4.23608	-1.3552	0.119592	0.234729	-0.354321
6564	AAA63797	solute carrier family 15 member 1	SLC15A1	13	-99336054	-4.01649	-3.24773	-6.11102	1.15656e-07	2.69943e-06	7.52355	-6.51546	-3.3743	-6.43941	-0.317292	-4.04643	-4.63111	-3.41654	-3.46108	-3.71212	-2.55519	-4.82043	-0.873279	0.116087	0.637667	-0.753754
3219	AAG42144	homeobox B9	HOXB9	17	-46698518	-4.01304	-2.72274	-7.8412	1.85725e-10	7.04841e-09	13.6049	-1.81154	-4.05269	-4.81461	1.09027	-4.07614	-6.80426	-4.43863	-4.9585	-5.81221	-3.39077	-5.40863	0.0726417	-0.765893	0.0354788	0.730414
3171	AAA58477	forkhead box A3	FOXA3	19	46367517	-4.01194	-3.15153	-4.49111	3.80241e-05	0.000485154	2.01269	0.690968	-2.65007	-4.86719	1.94357	-6.3811	-3.90688	-3.91471	-6.28117	-6.53221	-4.88986	-6.41813	-0.0845624	-0.0169442	0.108531	-0.0915869
152519	AAH67881	NIPA like domain containing 1	NIPAL1	4	48018790	-4.00589	-2.15424	-6.76824	1.00881e-08	2.83099e-07	9.82319	-4.98527	-5.86203	-3.68683	-3.50843	-3.76017	-4.68588	-0.944766	-0.919478	-3.51535	-3.7095	-8.04513	-1.33851	-0.130412	-0.114886	0.245298
8808	AAB53237	interleukin 1 receptor like 2	IL1RL2	2	102803432	-4.00375	-0.892057	-6.34882	4.79741e-08	1.2234e-06	8.33947	0.593518	-4.78271	-5.16332	-3.12866	-5.82924	-3.56147	-3.56929	-2.45629	-4.10588	-7.50792	-4.28131	-0.129536	0.705618	-0.752616	0.0469986
1773	AAA63170	deoxyribonuclease I	DNASE1	16	3702939	-3.99138	1.83739	-11.4727	4.65938e-16	4.31866e-14	26.3244	-2.63866	-3.10352	-5.65733	-2.49268	-5.76136	-4.05547	-3.80291	-3.56035	-4.98403	-4.12278	-3.93241	-0.211488	-0.504279	-0.348557	0.852836
146336	AK056814	SSTR5 antisense RNA 1	SSTR5-AS1	16	-1114081	-3.99098	-3.53275	-5.42724	1.40905e-06	2.61202e-05	5.16432	-1.03555	-5.31224	-5.20742	-2.03526	-5.13637	-3.39912	-4.99191	-3.45148	-3.70252	-5.23009	-5.17341	0.273821	-0.973852	0.17876	0.795092
81788	AAH17306	NUAK family kinase 2	NUAK2	1	-205271190	-3.98934	1.83371	-5.86029	2.91045e-07	6.30456e-06	6.32941	-2.77814	-5.31831	-6.18841	-0.703392	-6.58302	-6.73558	0.442341	0.349199	-6.08205	-5.57721	-4.41246	-0.040632	-0.0375903	-0.257132	0.294722
100506533	NA	NA	NA	NA	NA	-3.98168	-2.21085	-5.9788	1.88293e-07	4.23088e-06	7.06289	-0.895882	-3.12628	-5.34339	-1.23835	-5.27234	-3.53509	-5.12788	-3.58745	-3.83849	-5.36606	-5.30938	0.708167	-2.20936	0.40536	1.804
5588	AA234440	protein kinase C theta	PRKCQ	10	-6469104	-3.96689	1.71506	-4.99829	6.52927e-06	0.000103061	3.47422	-4.66167	-4.43889	-3.84865	0.867937	-3.41503	-4.66713	-3.63313	-4.1631	-4.1038	-3.79115	-5.03703	0.895627	-1.0588	-0.241254	1.30005
391723	A6NFD8	helt bHLH transcription factor	HELT	4	185939994	-3.96648	-4.87391	-9.18659	1.34043e-12	6.90967e-11	18.031	-4.35911	-4.38787	-4.28306	-4.57033	-2.62705	-4.05972	-4.06754	-4.11208	-4.36312	-4.30573	-4.24904	1.36324	0.291547	-1.21881	0.927259
84612	AAH60847	par-6 family cell polarity regulator beta	PARD6B	20	49348080	-3.96229	2.46024	-10.7605	5.21446e-15	4.12007e-13	23.9248	-2.02412	-5.40449	-4.35056	-1.01815	-4.85342	-5.04805	-3.45236	-3.4695	-4.07795	-4.94714	-4.34645	-0.712883	0.791641	-0.420802	-0.370839
114783	AAH36690	lemur tyrosine kinase 3	LMTK3	19	-48988527	-3.95788	3.90912	-4.96138	7.43777e-06	0.000116107	3.41578	-6.80972	-2.54081	-5.14871	0.478902	-5.44023	-0.895622	-2.74557	-3.01837	-6.07677	-4.64087	-6.69966	-0.414181	-0.326619	-0.610525	0.937144
79056	AAH10052	proline rich Gla (G-carboxyglutamic acid) 4 (transmembrane)	PRRG4	11	32851480	-3.9546	0.788446	-7.76179	2.49376e-10	9.3173e-09	13.3264	-1.15723	-4.85513	-4.81903	-0.407214	-5.15133	-3.76341	-4.67566	-5.36174	-4.374	-4.47133	-4.85716	0.333072	0.60028	-0.487139	-0.113141
92421	AAH14321	charged multivesicular body protein 4C	CHMP4C	8	82644687	-3.94929	-0.924842	-7.16083	2.33511e-09	7.37365e-08	11.188	-0.575287	-4.26593	-3.93285	-0.375546	-5.13189	-7.4821	-4.98742	-5.94949	-4.41626	-3.58515	-1.96176	-0.629548	-0.146735	0.168624	-0.0218896
100289255	AK024897	long intergenic non-protein coding RNA 675	LINC00675	17	-10698229	-3.94758	-3.08267	-4.7407	1.61046e-05	0.000229815	2.86592	-3.93801	-3.96677	-3.12499	0.741539	-3.79091	-3.63862	-5.23141	-5.27594	-3.94202	-5.46959	-5.41291	2.86644	-1.21335	1.25292	-0.0395671
352909	AAH16843	dynein (axonemal) assembly factor 3	DNAAF3	19	-55670028	-3.94596	-0.987028	-4.55171	3.09121e-05	0.000406872	2.16832	-3.85468	-2.66105	-3.24811	0.485278	-5.29254	-3.55528	-6.73303	-5.19261	-4.22125	-5.38626	-5.32957	-0.896991	0.389358	-0.28226	-0.107098
84141	AAG17981	eva-1 homolog A, regulator of programmed cell death	EVA1A	2	-75719443	-3.94288	-0.779737	-5.96856	1.95527e-07	4.37812e-06	6.80505	-9.90389	-3.06228	-4.54243	-1.19326	-5.84989	-2.42458	-1.21571	-1.17707	-6.20745	-5.09562	-2.15719	0.0289754	0.835353	-0.224421	-0.610932
122481	ABM82637	adenylate kinase 7	AK7	14	96858447	-3.94047	0.512085	-5.00129	6.46043e-06	0.000102219	3.62561	-0.959759	-4.41851	-4.67627	-0.178435	-5.09064	-7.26028	-4.09818	-2.92032	-4.10425	-4.69894	-4.64225	0.354108	-0.31145	-0.171439	0.482889
414236	AAH49374	chromosome 10 open reading frame 55	C10orf55	10	-75669726	-3.93923	-2.45458	-5.91513	2.37973e-07	5.21943e-06	6.82113	-5.34617	-3.78997	-4.53315	-2.89442	-3.97668	-3.82438	-3.46964	-3.51417	-4.61321	-3.41832	-3.36163	-0.926378	0.239784	-0.532092	0.292308
4914	AAA36770	neurotrophic tyrosine kinase, receptor, type 1	NTRK1	1	156785541	-3.93842	-1.49416	-4.7068	1.81149e-05	0.000254546	2.73148	-4.5285	-6.14223	-2.86749	-2.62425	-4.3814	-3.49215	-3.01454	-3.5445	-6.11747	-3.25273	-3.19604	0.999348	-1.46281	0.905986	0.55682
6493	AAB62396	single-minded family bHLH transcription factor 2	SIM2	21	38071432	-3.93141	2.26193	-9.00659	2.57116e-12	1.26776e-10	17.826	-4.86697	-4.59088	-4.97149	-0.378838	-5.53431	-4.13148	-3.1498	-3.3735	-2.98116	-4.99416	-4.01994	0.381835	-1.036	-0.157957	1.19396
728606	AK056805	prostate cancer associated transcript 18 (non-protein coding)	PCAT18	18	-24267584	-3.92453	-2.25025	-5.72309	4.80939e-07	9.95921e-06	6.17691	-5.15323	-2.37463	-5.07717	-1.45756	-5.00613	-3.26887	-4.86166	-4.90619	-5.15723	-5.09985	-2.2358	-0.248008	0.00439305	0.465127	-0.46952
1286	AA831056	collagen type IV alpha 4	COL4A4	2	-227867426	-3.91632	1.72958	-6.90392	6.08487e-09	1.76938e-07	10.1121	-1.51862	-5.68172	-5.91794	-0.00750344	-5.55738	-3.82013	-4.81924	-5.30807	-2.21606	-3.49583	-2.62423	-0.00211924	-0.148685	0.0596023	0.0890827
171177	AAH19353	ras homolog family member V	RHOV	15	-41164411	-3.90913	-0.233254	-4.36816	5.76878e-05	0.000692936	1.53853	-7.52342	-1.01302	-7.44737	0.905605	-3.91689	-2.58017	-4.06193	-2.88407	-7.52743	-4.66269	-3.16543	0.520862	0.73106	-1.00065	0.269585
1378	AAA52297	complement component 3b/4b receptor 1 (Knops blood group)	CR1	1	207669472	-3.90638	0.0698084	-8.64595	9.56469e-12	4.39042e-10	16.5464	-5.2531	-4.58526	-4.20214	-3.12263	-3.94162	-4.31984	-4.39325	-3.84168	-3.63936	-3.48785	-1.47354	0.158373	0.337408	0.355009	-0.692417
167127	AAI03925	UDP glycosyltransferase family 3 member A2	UGT3A2	5	-36035118	-3.90237	-3.39544	-5.48744	1.13338e-06	2.15487e-05	5.35491	-6.13785	-3.84468	-6.06179	-1.59418	-4.40578	-5.83845	-0.291691	-0.218388	-4.55689	-4.4995	-6.02778	-0.98109	1.03307	-0.250307	-0.782763
144193	AAH29146	amidohydrolase domain containing 1	AMDHD1	12	96337070	-3.89422	-0.164536	-6.19196	8.57598e-08	2.07188e-06	7.76043	-2.5279	-3.22804	-3.97122	-1.8986	-4.63714	-3.95433	-6.07763	-4.53721	-5.15082	-3.65286	-4.38467	-1.25144	1.2527	0.0861459	-1.33884
63976	AAG33382	PR domain 16	PRDM16	1	2985741	-3.89123	3.21308	-6.89364	6.32248e-09	1.83571e-07	10.1335	-2.26171	-3.42797	-4.67423	-1.18605	-4.86034	-3.99951	-3.59769	-3.77811	-5.97669	-3.32293	-6.34804	-0.163844	-0.820157	-0.191267	1.01142
56165	AAH35010	tudor domain containing 1	TDRD1	10	115939028	-3.88333	-2.62191	-6.13853	1.04482e-07	2.46549e-06	7.61801	-3.73774	-3.02954	-5.24665	-0.890065	-5.1756	-2.70138	-5.03113	-5.07567	-3.74175	-5.26932	-3.62767	-1.35037	-1.21953	0.682675	0.536855
130733	AAH29530	transmembrane protein 178A	TMEM178A	2	39892637	-3.8755	4.09839	-6.51113	2.62601e-08	6.97341e-07	8.73189	-2.71356	-2.07596	-4.61613	-2.21389	-5.69395	-3.95669	-3.88322	-3.54772	-4.58726	-4.42859	-5.49966	0.641144	-0.456068	0.0222658	0.433802
441054	A7E2U8	chromosome 4 open reading frame 47	C4orf47	4	186350544	-3.87249	-0.830185	-4.29348	7.4144e-05	0.000853387	1.43394	-4.04146	-2.48526	-3.9654	0.429148	-5.47932	-5.32703	-5.33485	-3.05746	-5.63043	-5.57304	-3.19442	0.501192	-0.0944042	0.434452	-0.340048
54923	AAH17016	Lck interacting transmembrane adaptor 1	LIME1	20	62367811	-3.86706	2.3252	-7.70242	3.10903e-10	1.14169e-08	13.0697	-4.9871	-1.17776	-4.58455	-2.15601	-3.97179	-4.12583	-4.10296	-4.0031	-5.18703	-4.16954	-4.55053	-0.668484	1.35982	0.247385	-1.6072
145226	AAH25724	retinol dehydrogenase 12 (all-trans/9-cis/11-cis)	RDH12	14	68168602	-3.86461	0.0110535	-7.15177	2.41538e-09	7.59644e-08	11.1846	-2.34431	-3.3562	-6.35573	-6.15757	-3.74862	-4.54742	-2.31239	-2.52939	-4.00283	-4.61286	-4.73675	-1.49934	2.20266	-0.296633	-1.90602
388939	A6NGG8	chromosome 2 open reading frame 71	C2orf71	2	-29284555	-3.86291	-0.788789	-7.1204	2.71496e-09	8.46953e-08	11.1035	-3.98315	-3.52649	-4.64407	-2.60941	-4.57302	-3.68376	-3.69158	-3.73612	-4.72413	-2.79227	-4.61005	1.30585	-1.37879	1.6053	-0.226514
55259	AAH28415	cancer susceptibility candidate 1	CASC1	12	-25261222	-3.86209	0.382015	-7.51863	6.15797e-10	2.14295e-08	12.5436	-3.68917	-4.85543	-4.26519	-0.701605	-3.83157	-3.38977	-5.27207	-4.09421	-3.98268	-3.92529	-4.7166	-0.445871	-0.55604	0.0547189	0.501321
100507150	NA	NA	NA	NA	NA	-3.85562	0.888252	-5.58739	7.8863e-07	1.55619e-05	5.64316	-5.934	-4.3778	-3.05059	-0.137724	-4.56451	-2.97164	-3.3205	-2.87961	-5.93801	-4.00615	-5.08697	-0.563117	0.178391	-0.616155	0.437764
399726	AAI30595	cancer susceptibility candidate 10	CASC10	10	-21783420	-3.84748	2.50805	-10.107	5.04753e-14	3.32121e-12	21.7136	-3.74534	-3.36747	-6.28819	-1.70334	-4.93704	-3.09085	-3.92584	-4.16968	-3.89021	-4.07383	-3.38911	-0.425081	0.752731	-0.227625	-0.525106
54576	AAA86625	UDP glucuronosyltransferase family 1 member A8	UGT1A8	2	234526290	-3.84584	-4.75245	-6.22414	7.61354e-08	1.86603e-06	7.90564	-4.86818	-4.89694	-4.79213	-5.0794	-4.72108	-4.56879	-2.99165	-4.62115	-4.87219	2.00538	-4.75811	-0.448389	2.07371	-0.834789	-1.23892
440590	AAQ01753	zyg-11 family member A, cell cycle regulator	ZYG11A	1	53308182	-3.84404	-1.83933	-4.91101	8.88084e-06	0.000135133	3.37498	-5.04338	-2.75021	-4.96733	-1.98158	-4.15931	-3.52159	-2.63633	-4.05938	-5.04739	-4.99	-4.93331	-0.0493498	1.27424	-0.0665702	-1.20767
744	AA020012	metallophosphoesterase domain containing 2	MPPED2	11	-30431617	-3.84334	2.818	-5.50188	1.0756e-06	2.05313e-05	5.12847	0.14633	-5.00905	-4.72915	-0.16414	-4.92941	-3.61273	-4.78494	-4.64306	-4.8941	-4.15319	-4.39816	0.422334	-0.988724	0.342443	0.64628
50507	AAF68973	NADPH oxidase 4	NOX4	11	-89057521	-3.84286	0.516665	-6.16468	9.48598e-08	2.25778e-06	7.42472	1.74991	-4.87063	-2.95045	-3.62639	-5.23363	-4.23941	-3.71906	-4.09344	-5.13538	-4.54748	-5.02131	-0.504319	1.25444	0.0658603	-1.3203
91614	AAH30970	DEP domain containing 7	DEPDC7	11	33037409	-3.83863	-0.0056663	-4.48774	3.84633e-05	0.000490098	1.91315	0.315753	-3.00797	-4.85069	-2.01458	-4.77964	-3.73426	-7.44253	-7.48706	-3.21454	-3.98028	-2.98017	0.230017	1.61408	0.0826714	-1.69675
3158	AAA92673	3-hydroxy-3-methylglutaryl-CoA synthase 2	HMGCS2	1	-120290618	-3.83695	-2.10972	-7.52967	5.90997e-10	2.06037e-08	12.4028	-5.77949	-2.48388	-2.57765	-2.03888	-1.38446	-4.887	-5.75585	-5.58221	-3.18636	-0.944302	-6.06021	0.570588	-0.792811	0.698382	0.0944292
347475	A6NGH7	coiled-coil domain containing 160	CCDC160	X	133371076	-3.83291	1.00917	-7.11951	2.724e-09	8.4783e-08	11.0889	-8.35253	-3.62641	-3.75292	-0.558126	-3.68187	-3.40928	-3.9735	-4.19861	-4.6561	-3.44117	-0.985076	-0.16015	-0.750127	0.0731769	0.67695
340508	BC043374	growth arrest specific 2 like 1 pseudogene 2	GAS2L1P2	9	-99837952	-3.82997	-2.3838	-5.08828	4.74692e-06	7.72286e-05	4.02475	-3.58266	-5.19638	-2.28422	-3.79388	-5.02052	-3.28327	-4.87606	-3.33563	-2.8497	-3.52928	-5.05756	-0.747831	1.77427	0.657181	-2.43145
63970	AAH69399	tumor protein p53 regulated apoptosis inducing protein 1	TP53AIP1	11	-128805269	-3.82913	-2.13666	-5.61111	7.23433e-07	1.4438e-05	5.79193	-4.81436	-2.5212	-4.73831	-2.70366	-3.0823	-4.51497	-4.5228	-4.56733	-4.81837	-3.17602	-2.38237	0.222099	-0.711192	0.0421488	0.669044
22797	AAH29891	transcription factor EC	TFEC	7	-115575201	-3.81986	1.54188	-7.6859	3.30578e-10	1.20477e-08	13.0279	-4.74632	-4.49035	-2.8742	-3.39017	-3.66633	-3.48682	-4.35347	-4.25828	-3.66132	-3.53178	-2.14615	-1.02326	0.924221	0.616647	-1.54087
201456	AAH29579	F-box protein 15	FBXO15	18	-71740587	-3.8172	0.276165	-7.02316	3.90132e-09	1.1789e-07	10.766	-3.17937	-5.32361	-5.2188	-0.551873	-5.14775	-3.41049	-0.973535	-2.54532	-4.56189	-5.24147	-6.76974	-0.344543	0.20942	-0.103918	-0.105503
2153	AAA52416	coagulation factor V	F5	1	-169481191	-3.81583	0.730719	-4.82921	1.18297e-05	0.000173962	2.91672	-1.18571	-4.68765	-6.02341	-2.81425	-4.36739	-4.90698	-3.97139	-4.75289	0.745604	-3.42717	-7.21178	-0.131817	0.171876	0.671691	-0.843567
84440	AAH93914	RAB11 family interacting protein 4 (class II)	RAB11FIP4	17	29718641	-3.81546	5.63791	-4.38817	5.39214e-05	0.000653805	1.22312	0.954468	-4.73536	-5.17803	-1.21039	-5.70309	-2.23223	-4.54194	-4.1346	-5.05164	-4.53657	-4.22387	-0.514438	0.0898978	-0.032859	-0.0570388
100130111	AK096061	uncharacterized LOC100130111	LOC100130111	15	NA	-3.81013	-0.0282993	-5.91738	2.36013e-07	5.18826e-06	6.77535	0.386905	-5.23111	-4.47422	-0.963532	-4.40317	-6.12535	-2.76394	-2.71827	-2.58744	-4.78639	-7.89963	0.0345823	0.387385	-0.0546972	-0.332688
1907	AAA52340	endothelin 2	EDN2	1	-41944445	-3.80788	-3.0834	-5.24062	2.75702e-06	4.8015e-05	4.50348	-6.35894	-4.80274	-3.96096	0.992083	-4.62688	-0.504959	-6.06737	-2.94198	-4.04102	-4.7206	-3.07895	-0.118119	0.233617	-1.2711	1.03748
128822	AAI37303	cystatin 9 (testatin)	CST9	20	-23583046	-3.80335	-5.01846	-7.72887	2.81812e-10	1.04081e-08	13.0778	-3.99829	-4.02705	-3.92223	-4.20951	-3.85119	-3.69889	-3.70672	-3.75125	-4.00229	-3.94491	-3.88822	2.3475	-1.27363	3.02117	-1.74754
22871	AAH32555	neuroligin 1	NLGN1	3	173116237	-3.80176	3.0042	-4.88823	9.6205e-06	0.000144901	3.20881	-2.21384	-4.51109	-4.16526	-1.11955	-4.62473	-1.57627	-5.32826	-3.99428	-4.48633	-2.05549	-5.50976	-1.12507	0.655733	-0.0774237	-0.578309
54509	AAG24952	ras homolog family member F (in filopodia)	RHOF	12	-122215659	-3.79945	-1.74987	-7.08068	3.14825e-09	9.66483e-08	10.9689	-4.96512	-3.77149	-4.1521	-1.26945	-2.70254	-4.66572	-3.93658	-3.98112	-4.96912	-4.17477	-3.63266	-2.13029	0.295597	-0.544702	0.249105
653190	AK298443	ATP binding cassette subfamily C member 6 pseudogene 1	ABCC6P1	16	18582569	-3.79908	-0.710555	-9.23131	1.14072e-12	5.96488e-11	18.664	-1.59205	-2.85477	-4.50739	-3.45906	-4.1848	-5.21693	-4.98375	-5.02828	-3.93537	-4.27852	-2.49065	-1.045	1.11872	-0.0317816	-1.08694
54869	AAG03038	EPS8 like 1	EPS8L1	19	55587220	-3.79738	-0.100187	-7.46135	7.62138e-10	2.60058e-08	12.277	-5.49098	-3.08679	-3.82997	1.36173	-6.44342	-4.2405	-4.06191	-3.72458	-4.87832	-3.72979	-4.42983	0.199834	-0.75197	-0.102029	0.853998
221188	AA835742	adhesion G protein-coupled receptor G5	ADGRG5	16	57576600	-3.79704	-1.20168	-6.04132	1.49565e-07	3.44088e-06	7.23209	-0.438654	-3.62037	-4.30405	-2.6932	-3.78554	-4.37022	-3.30004	-4.78515	-6.25858	-4.32672	-3.642	-1.83478	1.43048	0.0708463	-1.50132
114822	AAH25767	rhophilin, Rho GTPase binding protein 1	RHPN1	8	144451024	-3.79336	3.57425	-5.5694	8.41912e-07	1.64784e-05	5.40354	1.87868	-2.40532	-6.31049	0.158611	-5.94993	-3.42418	-4.74134	-5.60899	-5.65358	-4.29363	-5.53951	-0.252401	-0.356071	0.374539	-0.0184671
9066	AAB92667	synaptotagmin 7	SYT7	11	-61281187	-3.79193	3.93345	-5.4264	1.41333e-06	2.61494e-05	4.84628	-1.5925	-3.32476	-4.63057	-2.32703	-4.13572	-0.854893	-4.21802	-4.95916	-5.21021	-4.28288	-5.31025	-0.482499	-0.603455	-0.614884	1.21834
124739	AAI36369	ubiquitin specific peptidase 43	USP43	17	9548853	-3.78748	1.00292	-4.93757	8.08868e-06	0.000124753	3.40967	-1.32269	-3.84083	-7.43646	-0.192351	-5.78045	-3.75369	-2.57709	-2.87316	-4.3466	-5.1372	-5.08052	0.238793	0.203102	-0.284744	0.0816421
129530	AAH29126	lysozyme g1	LYG1	2	-99900700	-3.78158	-1.53853	-6.1815	8.91429e-08	2.14021e-06	7.73624	-5.38068	-2.37382	-4.8192	-1.93655	-5.97054	-3.94378	-1.22122	-1.08053	-5.38469	-4.84187	-5.27061	-0.00979727	0.183941	0.351443	-0.535383
285441	BC034307	F11 antisense RNA 1	F11-AS1	4	-187207251	-3.76824	-2.58963	-5.95291	2.07114e-07	4.60016e-06	6.97328	-4.25194	-3.54374	-0.403301	-2.8782	-4.10484	-3.95255	-3.96038	-4.00491	-3.51898	-4.19856	-5.72684	-0.466023	0.293748	-0.218552	-0.0751958
129852	AAH31669	chromosome 2 open reading frame 73	C2orf73	2	54558070	-3.76385	-1.53545	-6.05364	1.42924e-07	3.29992e-06	7.31785	-5.03588	-2.74271	-4.95983	-0.723538	-1.71885	-3.15153	-4.74431	-4.78885	-5.03989	-4.9825	-3.34085	0.606304	0.12174	-0.0590728	-0.0626668
57619	AAH07291	shroom family member 3	SHROOM3	4	77356252	-3.76055	3.61663	-5.37794	1.68339e-06	3.08206e-05	4.5816	-2.13264	-5.29474	-6.05428	-0.393929	-5.20254	-5.05025	-1.53358	-1.57811	-2.7651	-3.13835	-7.60522	0.324186	0.0591351	-0.0834831	0.0243481
28970	AA864999	chromosome 11 open reading frame 54	C11orf54	11	93474759	-3.75913	4.38119	-10.142	4.46422e-14	2.97805e-12	21.7707	-1.89438	-4.20022	-3.79877	-3.43508	-4.264	-3.73643	-3.6583	-3.71573	-3.49576	-4.0958	-3.4833	-0.521011	1.24449	-0.168027	-1.07646
54836	AAH01477	B-box and SPRY domain containing	BSPRY	9	116111811	-3.75831	2.1973	-6.0948	1.22792e-07	2.85907e-06	7.22873	-5.03694	-4.12889	-0.937885	-0.899683	-4.08838	-5.11194	-3.3048	-3.151	-2.29371	-4.49813	-7.73423	0.0488523	-0.107064	-0.10365	0.210714
143379	AAH21737	chromosome 10 open reading frame 82	C10orf82	10	-118423206	-3.75262	-2.18342	-4.94266	7.94506e-06	0.00012303	3.54633	-0.690886	-4.80711	-4.7023	-1.28913	-4.63125	-4.47896	-4.48678	-4.53132	-1.975	-4.72497	-4.66828	0.944005	-0.288154	-0.744958	1.03311
196051	AAI01268	phospholipid phosphatase 4	PLPP4	10	122216465	-3.75038	1.68004	-4.732	1.65986e-05	0.000235124	2.69919	-1.73951	-3.78933	-3.68452	-0.087707	-4.2415	-3.46118	-3.85602	-3.07744	-5.04468	-4.09421	-7.73796	-0.540714	0.2758	-0.131376	-0.144425
196792	AAH31343	family with sequence similarity 24 member B	FAM24B	10	-124608609	-3.74777	0.0692858	-6.02156	1.60863e-07	3.6876e-06	7.15856	2.12002	-2.61964	-3.33197	-1.3822	-6.06827	-3.25302	-7.50877	-5.23137	-6.21938	-3.84006	-4.23084	1.49064	0.59675	-0.287476	-0.309274
55224	AA854978	ethanolamine kinase 2	ETNK2	1	-204100188	-3.74443	3.05081	-9.13329	1.62504e-12	8.28816e-11	18.2429	-2.83477	-3.71726	-3.11414	-2.14795	-4.06618	-3.15109	-4.27897	-4.47419	-3.99356	-4.33799	-4.77942	-1.13887	1.54064	-0.148724	-1.39191
91227	AAH69534	gamma-glutamyltransferase light chain 2	GGTLC2	22	22988781	-3.7326	-0.53764	-5.38067	1.66687e-06	3.05471e-05	4.81747	-3.72028	-2.50328	-6.45158	-1.59317	-4.79557	-4.46271	-1.20927	-1.07115	-5.15313	-4.88929	-8.73949	-1.11749	1.24142	0.261467	-1.50289
4585	AAA63230	mucin 4, cell surface associated	MUC4	3	-195473637	-3.73218	-1.18831	-7.49548	6.7119e-10	2.31282e-08	12.4623	-3.36367	-2.74035	-5.35801	-1.81746	-3.08532	-3.99716	-4.00499	-3.80851	-4.95264	-4.53268	-4.47599	-0.397596	-0.48289	0.338515	0.144375
728441	AAA52548	gamma-glutamyltransferase 2	GGT2	22	NA	-3.72505	-2.9154	-4.77313	1.43866e-05	0.000207916	2.95314	-4.52723	-2.23406	-6.03614	-1.03801	-5.96509	-5.8128	-1.42831	-1.11027	-6.1162	-3.73688	-6.00212	-1.20697	1.18536	0.243127	-1.42849
169792	AA933816	GLIS family zinc finger 3	GLIS3	9	-3824127	-3.72337	3.85434	-5.49877	1.08779e-06	2.07227e-05	5.04412	-3.54705	-4.3762	-5.79292	-0.319288	-5.18422	-2.68458	-3.33193	-3.0139	-4.63736	-4.11158	-4.0266	-0.456962	0.0724144	-0.0946871	0.0222728
171019	AAI56493	ADAM metallopeptidase with thrombospondin type 1 motif 19	ADAMTS19	5	128796102	-3.72178	-0.809883	-4.74335	1.59567e-05	0.000228042	2.82616	-6.5427	-0.843542	-2.07433	-5.16896	-1.26632	-1.71975	-6.25113	-3.48831	-2.15439	-4.90436	-6.43263	0.445934	-0.117601	0.709114	-0.591513
23105	AAH24300	follistatin like 4	FSTL4	5	-132532151	-3.7194	2.34641	-4.29373	7.40819e-05	0.000853298	1.14847	-1.4246	-4.62329	-5.30697	-2.94515	-6.37342	-2.92835	-0.928834	-0.670607	-4.59853	-3.65979	-7.14742	-0.79817	-0.0777768	-0.130123	0.2079
149428	AAG22484	BCL2/adenovirus E1B 19kD interacting protein like	BNIPL	1	151009028	-3.7158	-1.01581	-6.9567	4.99812e-09	1.47338e-07	10.5272	-2.4238	-1.95299	-4.39838	-2.28355	-4.81276	-2.22751	-6.99022	-4.71282	-3.82636	-3.52797	-3.47128	-0.886241	-1.26434	0.32729	0.937053
27330	AAF13190	ribosomal protein S6 kinase A6	RPS6KA6	X	-83313353	-3.70493	2.70974	-7.87406	1.64418e-10	6.26447e-09	13.7045	-4.6241	-4.73902	-3.86216	-1.45802	-2.97819	-3.49072	-4.25123	-3.71741	-3.37031	-4.57072	-2.65101	0.125681	-0.540359	-0.00843025	0.548789
1768	AAC50700	dynein axonemal heavy chain 6	DNAH6	2	84743578	-3.69962	0.605434	-5.76435	4.13618e-07	8.64874e-06	6.28675	-5.41299	-2.77879	-5.33694	-1.42781	-3.15041	-3.23913	-1.9515	-3.05048	-5.417	-2.85711	-6.88788	0.144306	-0.922794	0.103184	0.819611
6927	AAA88077	HNF1 homeobox A	HNF1A	12	121416370	-3.69617	1.59597	-9.66312	2.42683e-13	1.42972e-11	20.1669	0.413256	-4.10367	-4.43775	-2.56582	-5.21469	-3.68389	-4.5848	-4.33235	-4.33723	-4.59472	-4.01294	-1.23065	0.851381	0.268348	-1.11973
100506209	NA	NA	NA	NA	NA	-3.69521	-0.855193	-5.08839	4.74501e-06	7.72286e-05	4.01216	-4.05562	-2.86199	-5.56454	0.41498	-5.49349	-3.01927	-3.02709	-2.22363	-5.64459	-4.00224	-5.53052	-0.372799	-0.379874	-0.0981826	0.478057
4547	AA609331	microsomal triglyceride transfer protein	MTTP	4	100485234	-3.69373	1.71941	-4.7278	1.68426e-05	0.000237882	2.55733	-0.658039	-5.33951	-4.54282	-4.26821	-3.3095	-5.25236	-3.16503	-2.57433	-4.92773	-3.6724	-6.57919	-0.597418	1.45898	-0.190395	-1.26859
23286	AAH04394	WW and C2 domain containing 1	WWC1	5	167719064	-3.68674	5.10605	-7.18934	2.0997e-09	6.70201e-08	11.1124	-0.823267	-4.90955	-4.52777	-0.36049	-4.81211	-4.84902	-4.82054	-4.76137	-4.21342	-4.46484	-2.53044	-0.683981	0.412202	-0.303931	-0.108271
1310	AAA21146	collagen type XIX alpha 1	COL19A1	6	70576447	-3.68462	-0.412267	-4.82417	1.20399e-05	0.000176785	3.06409	-4.63646	-4.66523	-5.29738	-2.21542	-6.81129	-3.48907	-2.75993	-1.15677	-3.79248	-2.51269	-4.04097	-1.58751	1.7158	-0.953016	-0.762787
10045	AAD28244	SH2 domain containing 3A	SH2D3A	19	-6752172	-3.68382	-1.52898	-7.50387	6.50557e-10	2.24769e-08	12.4706	-4.22956	-2.62827	-4.84538	0.830465	-3.34549	-4.62204	-4.08238	-5.20491	-4.23356	-4.04493	-4.26388	0.0659533	0.186	-0.21746	0.0314597
3483	AAA36047	insulin like growth factor binding protein acid labile subunit	IGFALS	16	-1840413	-3.67977	-1.62779	-6.1994	8.34316e-08	2.0207e-06	7.83353	-4.87525	-1.96541	-2.92473	-3.86408	-3.14319	-4.57586	-3.36129	-3.04325	-4.87926	-6.40683	-3.18022	0.622545	-0.848026	0.692918	0.155108
90632	A8K010	long intergenic non-protein coding RNA 473	LINC00473	6	-166352947	-3.67719	-2.42007	-4.40269	5.13387e-05	0.000628077	1.79681	-3.46117	-2.75297	-3.38512	-1.16989	-4.89903	-4.74674	-3.1696	-3.21414	-3.46518	-4.99275	-4.93607	4.48079	0.714151	-0.806291	0.0921398
1417	AAC50972	crystallin beta B3	CRYBB3	22	25595816	-3.67614	-3.63331	-6.42859	3.5683e-08	9.2464e-07	8.63901	-3.20754	-2.0988	-5.45342	-3.41876	-5.38237	-3.64512	-2.91597	-5.28244	-3.21155	-5.47609	-3.09747	0.475284	0.601182	0.475906	-1.07709
28652	NA	T cell receptor alpha variable 30	TRAV30	14	NA	-3.67193	-4.40297	-5.59972	7.54035e-07	1.49564e-05	5.7528	1.31074	-3.79127	-2.94949	0.507395	-3.61541	-5.04808	-5.05591	-5.10044	-5.35148	-5.29409	-5.23741	0.893347	-1.48531	0.600186	0.885125
100507427	NA	NA	NA	NA	NA	-3.66977	-1.36199	-4.48679	3.85871e-05	0.000491037	2.05631	0.228131	-3.70752	-5.18767	-2.01551	-3.53166	-1.5049	-4.97215	-5.01669	-3.68277	-5.21034	-5.15365	-1.29139	-0.954099	0.797149	0.15695
79983	AAH17500	premature ovarian failure, 1B	POF1B	X	-84532394	-3.66962	-3.32136	-4.397	5.23348e-05	0.00063818	1.72941	-6.06197	-2.92081	-3.17856	2.47835	-4.32991	-5.76258	-4.18544	-4.22997	-3.74405	-2.1017	-5.9519	-0.122805	-3.33731	1.84841	1.4889
283310	AAI01018	otogelin like	OTOGL	12	80603232	-3.66622	-0.0131112	-6.94901	5.14337e-09	1.50927e-07	10.5005	-5.52817	-3.68246	-3.86715	-4.51699	-4.6441	-2.29017	-1.61211	-0.599308	-4.30978	-4.73782	-4.68113	-0.985517	0.0038498	0.438992	-0.442842
4543	AAB17720	melatonin receptor 1A	MTNR1A	4	-187454808	-3.66398	-3.87325	-5.16312	3.63683e-06	6.10221e-05	4.26018	-5.77438	-5.80314	0.451417	-2.07871	-2.16785	-5.47499	-5.48281	-5.52735	-2.60846	-1.81411	-4.07935	-3.67652	1.54721	0.391459	-1.93867
23108	AAI40871	RAP1 GTPase activating protein 2	RAP1GAP2	17	2699731	-3.65842	4.33733	-4.93394	8.19277e-06	0.000126157	3.0849	-0.433635	-3.84415	-5.40447	0.139699	-4.68135	-2.31606	-5.10879	-4.80819	-5.96996	-3.78824	-4.02401	0.0388024	-0.705239	-0.0468364	0.752075
5646	AAC13322	protease, serine 3	PRSS3	9	33750463	-3.65268	0.165032	-4.72955	1.67406e-05	0.000236615	2.80287	-6.05637	-3.7632	-4.39535	-1.74402	-4.3243	-3.43504	-2.06436	-1.72187	-4.47541	-3.68106	-5.9463	-2.37354	1.06061	0.543372	-1.60398
735	AAA51889	complement component 9	C9	5	-39284377	-3.65254	-4.10412	-6.18287	8.8691e-08	2.13734e-06	7.77669	-1.48317	-5.5994	-5.49458	-1.53393	-3.83857	-3.68628	-1.37218	-2.51625	-5.57464	-5.51725	-3.8756	1.17109	0.258362	-0.593827	0.335465
201617	AK055831	long intergenic non-protein coding RNA 870	LINC00870	3	72200407	-3.64525	-2.05441	-4.74124	1.60742e-05	0.000229552	2.87894	1.24734	-5.15646	-5.05164	-2.53156	-4.9806	-4.8283	-3.25117	-3.2957	-3.54674	-5.07432	-5.01763	-0.914356	0.31943	0.63152	-0.95095
55086	AAH11483	chromosome X open reading frame 57	CXorf57	X	105855159	-3.63643	1.63332	-5.15089	3.79892e-06	6.34656e-05	4.11907	-3.79819	-5.41191	-2.98517	-0.861013	-4.38805	-3.01337	-3.50662	-3.99861	-3.80219	-3.40377	-4.78765	-0.0941433	0.181471	0.0790859	-0.260557
9970	AA918394	nuclear receptor subfamily 1 group I member 3	NR1I3	1	-161199455	-3.63397	-0.0975861	-8.40135	2.34545e-11	1.01159e-09	15.6966	-5.80778	-3.17357	-3.06876	-2.64976	-2.99771	-2.84542	-2.85324	-3.05824	-5.81178	-3.43247	-3.58223	-0.539987	0.946632	-0.140924	-0.805708
56606	AAF85942	solute carrier family 2 member 9	SLC2A9	4	-9827847	-3.63385	-0.0813424	-8.60422	1.11428e-11	5.07852e-10	16.4365	-5.23163	-4.00663	-2.78993	-2.34887	-3.42741	-3.42322	-4.94006	-4.43711	-3.10318	-3.7494	-3.04064	-2.3968	1.42341	0.178962	-1.60237
259173	AAH42906	ALS2 C-terminal like	ALS2CL	3	-46710484	-3.63286	2.29667	-6.55151	2.26001e-08	6.10235e-07	8.8131	-1.94594	-1.55468	-5.23912	-1.46064	-4.0058	-4.61802	-4.46173	-4.251	-4.78867	-3.50436	-4.44092	0.751343	-0.500626	0.790787	-0.290161
340706	AAI28589	von Willebrand factor A domain containing 2	VWA2	10	115999012	-3.61948	-1.713	-4.56635	2.93997e-05	0.000389819	2.32888	-4.6714	-4.70016	-4.59535	1.18347	-4.5243	-2.05008	-1.57248	-4.42437	-4.67541	-4.61802	-4.56133	-1.83657	-0.809236	-0.638009	1.44724
57821	AAH26073	coiled-coil domain containing 181	CCDC181	1	-169364107	-3.61769	2.79168	-6.06943	1.34841e-07	3.12076e-06	7.24513	-5.75255	-3.82196	-3.63697	0.80441	-4.86849	-3.4938	-3.0162	-2.89409	-5.0196	-4.01112	-5.64249	-0.138116	-0.305429	0.246521	0.0589073
8045	AAA58667	Ras association domain family member 7	RASSF7	11	561449	-3.6163	2.46068	-7.24224	1.72393e-09	5.57644e-08	11.369	-1.00585	-3.0017	-4.32139	0.384204	-4.55341	-4.88654	-5.12114	-5.294	-3.87327	-5.24149	-3.29499	-0.0124878	-0.568796	0.0265429	0.542253
9153	AAB88539	solute carrier family 28 member 2	SLC28A2	15	45544427	-3.60518	-2.57891	-5.47402	1.18978e-06	2.2466e-05	5.30846	-0.429371	-6.13056	-4.44078	-3.50566	-4.36973	-2.34297	-5.81023	-3.53284	-2.93588	-4.46345	-3.6698	-1.88846	-0.0843547	0.831067	-0.746713
157638	AAH52957	family with sequence similarity 84 member B	FAM84B	8	-127564682	-3.60003	4.50524	-6.69266	1.33672e-08	3.70801e-07	9.26436	-2.06818	-4.84836	-3.92429	-0.400421	-3.80927	-6.02847	-3.74838	-3.65098	-4.7469	-3.086	-3.87362	-0.79453	0.227774	-0.312629	0.0848548
83657	AAH54892	dynein light chain roadblock-type 2	DYNLRB2	16	80574848	-3.59764	-0.76242	-4.50023	3.68602e-05	0.000472806	2.06647	-4.35911	-4.38787	-2.40859	-0.72903	-4.21201	-3.32275	-5.65251	-4.11208	-3.62615	-3.56877	-3.51208	-0.0736218	-0.183791	0.221766	-0.0379757
5865	AAA60243	RAB3B, member RAS oncogene family	RAB3B	1	-52373627	-3.59476	2.80298	-4.28804	7.5509e-05	0.00086651	1.10785	-1.18806	-3.88844	-5.00601	-1.32366	-4.198	-1.25494	-3.48794	-3.38437	-5.08607	-5.47614	-5.41946	-0.383298	-0.0431927	0.0616709	-0.0184783
169693	AAH29780	transmembrane protein 252	TMEM252	9	-71151497	-3.59152	-2.38714	-5.15333	3.76604e-06	6.2971e-05	4.05851	-5.33302	-4.28378	-1.95116	-0.234386	-2.80126	-6.61859	-5.04145	-4.55547	-2.77903	-3.16416	-4.69244	-1.61501	2.9746	-0.0151777	-2.95942
55504	AAF71828	tumor necrosis factor receptor superfamily member 19	TNFRSF19	13	24153498	-3.58676	2.30789	-6.96618	4.82457e-09	1.42658e-07	10.3946	-2.79725	-3.16599	-3.40087	0.0962362	-5.1056	-3.84796	-5.14755	-4.21717	-3.76195	-4.46236	-1.92494	-0.621805	0.655419	0.0316207	-0.68704
29958	AA676742	dimethylglycine dehydrogenase	DMGDH	5	-78293386	-3.58352	1.91704	-7.62326	4.17261e-10	1.4897e-08	12.7141	-3.3849	-3.7636	-2.63673	-3.82965	-2.69031	-5.04486	-3.02521	-3.23627	-2.03252	-2.63572	-6.67829	-1.78435	1.53891	-0.371401	-1.16751
54502	A0AV96	RNA binding motif protein 47	RBM47	4	-40425271	-3.57905	3.60176	-4.86556	1.04166e-05	0.000155075	2.72737	-0.282172	-4.33085	-5.64279	-1.78658	-4.39724	-5.75865	-3.46321	-3.48215	-2.50389	-4.77237	-1.81753	-0.253218	0.645973	-0.284348	-0.361625
688	AAF18307	Kruppel-like factor 5 (intestinal)	KLF5	13	73632929	-3.57688	2.52338	-5.00288	6.42418e-06	0.000101852	3.34738	-3.1062	-5.43685	-4.0002	0.567783	-4.69271	-4.75723	-0.627993	-0.66369	-5.1408	-4.85514	-6.24912	-0.0372112	0.818775	-0.395905	-0.42287
100506339	NA	NA	NA	NA	NA	-3.56238	-2.49373	-4.73287	1.65486e-05	0.000234762	2.85423	-5.06621	0.927399	-4.99016	-3.69246	-3.33414	-3.18185	-4.77464	-2.49725	-5.07022	-2.6909	-4.95614	0.40089	1.52635	-0.0894003	-1.43695
112885	AAH12187	PHD finger protein 21B	PHF21B	22	-45277042	-3.56132	1.26385	-4.87853	9.95329e-06	0.000148982	3.25318	-1.06572	-0.905008	-4.50063	-0.239469	-4.42959	-3.4293	-5.02208	-5.06662	-1.85823	-6.84523	-6.78855	0.712319	-0.346135	0.304702	0.0414326
4634	AAA59851	myosin light chain 3	MYL3	3	-46899356	-3.55858	-0.0871078	-5.6625	5.99967e-07	1.21884e-05	5.84772	-4.39722	-3.28848	-3.47317	-2.24854	-3.11262	-2.64717	-2.88326	-3.96961	-4.40123	-4.34384	-4.10658	0.432793	0.717008	0.142583	-0.859591
55349	AAH34502	choline dehydrogenase	CHDH	3	-53850323	-3.55207	3.88249	-7.64154	3.89846e-10	1.3996e-08	12.7803	-1.32118	-3.77766	-3.21379	-2.85395	-3.88577	-4.53957	-4.46149	-4.16587	-2.62755	-4.2095	-5.63468	-1.66216	0.768431	0.137845	-0.906276
55840	AAF67627	ELL associated factor 2	EAF2	3	121554033	-3.55178	1.01686	-9.14853	1.53795e-12	7.88565e-11	18.3701	-4.06295	-4.49225	-2.96521	-2.42375	-3.6027	-2.43292	-4.72832	-4.95342	-2.80758	-3.32605	-3.95289	-0.914967	1.54923	-0.31907	-1.23016
2250	AA461028	fibroblast growth factor 5	FGF5	4	81187741	-3.54479	-2.38311	-4.46721	4.12476e-05	0.0005188	1.99689	-2.75728	-2.78604	-5.00315	-5.29043	-4.9321	-3.19485	-0.0327508	-0.744709	-5.08321	-5.02583	-4.96914	-1.75895	1.34589	-0.839364	-0.50653
200958	AAH29267	mucin 20, cell surface associated	MUC20	3	195447752	-3.53823	1.83604	-6.22352	7.63109e-08	1.86603e-06	7.63916	-0.262848	-1.14609	-5.39625	-0.380186	-5.72856	-3.73605	-5.49389	-5.62862	-4.81149	-4.43662	-2.88058	0.291302	-0.480215	0.131543	0.348672
1551	AAG32289	cytochrome P450 family 3 subfamily A member 7	CYP3A7	7	-99302659	-3.53408	-2.0112	-5.09614	4.61607e-06	7.5546e-05	3.97007	4.20393	-3.97289	-2.28311	-3.62483	-4.64502	-3.64473	-5.23752	-5.28205	-5.53309	-4.73874	-4.19663	0.244342	1.61511	-0.211242	-1.40387
342897	AAH67874	non-specific cytotoxic cell receptor protein 1 homolog (zebrafish)	NCCRP1	19	39687603	-3.53089	-3.66446	-6.50396	2.69693e-08	7.15187e-07	8.91276	-2.07721	-3.54654	-3.92715	-0.559074	-3.37068	-3.70381	-2.86364	-2.61867	-4.00721	-3.94983	-6.21507	2.25923	-0.793119	-0.159293	0.952413
136306	AAH36796	SVOP-like	SVOPL	7	-138279029	-3.52983	-1.69825	-4.55212	3.08695e-05	0.000406789	2.23557	0.851829	-5.86343	-4.17366	-0.431181	-5.68757	-5.53528	-1.63621	-1.50017	-3.51675	-4.19633	-5.7246	0.945016	-0.477743	-0.216318	0.694061
3993	AAH06503	lethal giant larvae homolog 2, scribble cell polarity complex component	LLGL2	17	73521782	-3.51792	1.74183	-7.62893	4.08558e-10	1.46133e-08	12.7484	-1.69609	-2.21028	-3.61616	-0.855746	-4.28552	-3.95469	-4.55898	-4.60351	-3.91947	-4.52454	-4.44887	-0.301316	0.173712	-0.109968	-0.063744
4982	AAB53709	tumor necrosis factor receptor superfamily member 11b	TNFRSF11B	8	-119935795	-3.51595	2.09782	-4.25391	8.46311e-05	0.000953039	0.83999	-6.95126	-4.55681	-3.48915	0.860394	-5.05414	-4.90184	0.373732	0.407148	-6.71426	-3.58913	-4.74603	-0.195616	-0.562943	0.489266	0.0736768
4897	AAC50765	neuronal cell adhesion molecule	NRCAM	7	-107788070	-3.50989	6.74146	-4.46843	4.10765e-05	0.000517929	1.5091	0.607077	-4.13522	-6.72343	-0.558942	-6.16696	-0.877551	-1.71784	-1.14873	-6.18682	-4.05308	-6.34838	-0.433584	-0.650797	-0.105465	0.756262
55040	AAG45223	epsin 3	EPN3	17	48610047	-3.50942	0.299072	-6.1739	9.16806e-08	2.19566e-06	7.56784	-3.68312	-2.35089	-4.42151	-0.404375	-4.25425	-5.59672	-4.30909	-3.32715	-2.39377	-4.54728	-1.96935	0.481535	-1.20462	0.297076	0.907546
7484	AAC39551	wingless-type MMTV integration site family member 9B	WNT9B	17	44928967	-3.50737	-2.16843	-4.93887	8.05175e-06	0.000124283	3.45678	-5.07581	-5.10458	-3.12529	2.25471	-3.34375	-4.03946	-3.19928	-3.60639	-3.85743	-2.08383	-4.96575	-2.06041	-1.86573	0.61469	1.25104
9289	AAD30545	adhesion G protein-coupled receptor G1	ADGRG1	16	57653909	-3.50672	6.63214	-5.64137	6.47968e-07	1.30671e-05	5.43397	-0.94394	-4.11201	-3.89752	-0.778799	-4.77279	-3.66291	-3.41426	-3.60368	-6.59111	-4.31216	-2.10241	-0.889288	0.967406	-0.337867	-0.629539
1393	AAD13916	corticotropin releasing hormone binding protein	CRHBP	5	76248679	-3.50417	2.67295	-4.89294	9.46279e-06	0.000142973	2.89674	-6.4753	-2.92391	-4.12424	-4.1307	-3.65917	3.49843	-4.38464	-4.33296	-4.30298	-4.59004	-0.901869	0.416809	-0.598778	0.544154	0.054624
9914	AAI56685	ATPase secretory pathway Ca2+ transporting 2	ATP2C2	16	84402128	-3.50066	-0.175232	-5.4147	1.47433e-06	2.72258e-05	5.0853	-2.69371	-1.01465	-6.52455	-1.68254	-2.99407	-2.60077	-2.60859	-2.89413	-4.28268	-4.96226	-4.1686	-0.15696	-0.0893422	-0.33691	0.426253
89876	AAH35248	MYCBP-associated, testis expressed 1	MAATS1	3	119421868	-3.49078	1.74726	-6.98036	4.57619e-09	1.3573e-07	10.5609	-5.22243	-2.14077	-5.14638	-0.168571	-5.07533	-3.62759	-2.89844	-2.82012	-4.98543	-4.54102	-1.24088	-0.381061	-0.175845	-0.0962485	0.272094
205	AAH16180	adenylate kinase 4	AK4	1	65613849	-3.47884	6.46106	-5.30764	2.16791e-06	3.85563e-05	4.25436	-7.44782	-3.19317	-3.17706	-4.68447	-2.76507	-3.73193	-2.39448	-2.45396	-3.02881	-2.87493	-2.53873	-1.51734	1.28289	0.43236	-1.71525
400618	AK056229	SOX9 antisense RNA 1	SOX9-AS1	17	-70067182	-3.47039	1.38563	-5.67585	5.71443e-07	1.16828e-05	5.96977	-0.402298	-4.36517	-3.36727	-1.92872	-4.67474	-3.67445	-5.26723	-3.72681	-3.97785	-2.04599	-2.38984	-1.01615	-0.632508	0.446574	0.185934
57662	AAI28202	calmodulin regulated spectrin associated protein family member 3	CAMSAP3	19	7660787	-3.47024	2.26461	-5.02223	5.99936e-06	9.60646e-05	3.41393	-1.08792	-2.9459	-5.39909	-0.578607	-4.72537	-4.57308	-5.2946	-5.0288	-3.31517	-4.11056	-0.294998	-0.675465	0.77726	-0.215835	-0.561425
64798	AAH12040	DEP domain containing MTOR-interacting protein	DEPTOR	8	120885894	-3.46527	4.05959	-5.42091	1.44164e-06	2.66475e-05	4.69961	-1.68472	-5.14784	-3.87818	-0.985025	-4.4229	-3.76749	-4.6559	-4.62173	-4.59491	-3.55341	-0.555809	-0.277436	0.489816	-0.300027	-0.189789
132851	AAH21731	spermatogenesis associated 4	SPATA4	4	-177105724	-3.46418	-1.35525	-6.95056	5.11373e-09	1.50286e-07	10.4802	-2.75222	-4.00337	-3.89856	-1.52287	-3.82751	-2.45283	-5.26801	-5.31254	-3.24165	-3.92123	-2.27958	0.379593	-0.0275579	-0.272426	0.299984
692247	AK093839	uncharacterized LOC692247	LOC692247	11	NA	-3.45744	-2.34089	-4.95296	7.66184e-06	0.000119219	3.51667	-3.68647	-0.968002	-4.83282	0.643679	-6.34673	-4.60947	-2.74283	-6.2468	-3.69048	-2.98102	-4.06183	-0.936535	-0.961815	1.01903	-0.0572159
5317	AAI14572	plakophilin 1	PKP1	1	201252579	-3.45005	-1.24008	-4.65116	2.19595e-05	0.000302615	2.54028	-4.54512	-3.83692	-4.46907	1.1263	-2.81306	-2.37126	-5.83852	-4.29809	-6.13409	-2.90678	-2.56059	1.2283	-0.30109	0.352611	-0.0515208
2678	AAA02884	gamma-glutamyltransferase 1	GGT1	22	24979717	-3.44981	1.97215	-5.31167	2.13671e-06	3.8107e-05	4.34933	-4.31331	-2.93533	-5.02817	-1.70588	-4.49145	-5.73771	-0.309141	-0.378111	-5.25262	-3.46588	-6.57911	-1.72625	1.53646	-0.0437794	-1.49268
10615	AAD02813	sperm associated antigen 5	SPAG5	17	-26904582	-3.44849	1.99994	-8.3391	2.94899e-11	1.26623e-09	15.4195	-3.67888	-3.10725	-4.71572	-3.17187	-4.39851	-3.54361	-2.74656	-2.81113	-3.56383	-4.33177	-2.77705	-1.36975	1.50606	0.0792549	-1.58531
1832	AAA35766	desmoplakin	DSP	6	7541869	-3.44631	3.33563	-4.77016	1.4536e-05	0.000209918	2.39828	0.0429393	-4.57404	-5.80561	-1.1705	-5.07871	-6.67884	-2.63088	-2.76063	-2.29811	-2.54527	-6.07035	-1.01146	0.400193	-0.115701	-0.284491
5328	A18397	plasminogen activator, urokinase	PLAU	10	75670861	-3.44417	2.87389	-6.01781	1.63099e-07	3.72557e-06	6.79394	-4.68039	-3.77792	-4.24563	-1.90521	-4.15445	-3.80328	-2.61212	-2.54712	-3.47319	-3.48479	-2.56276	-0.515858	0.251917	-0.781741	0.529824
84630	AAH36764	tau tubulin kinase 1	TTBK1	6	43211221	-3.44095	3.11172	-4.88057	9.8824e-06	0.000148267	3.25562	-4.07569	-2.66388	-5.22203	-2.45041	-3.56602	-0.208617	-2.68459	-1.99216	-5.30209	-5.24471	-5.18802	-1.61526	1.33346	-0.107155	-1.22631
158584	AAH48279	fatty acid amide hydrolase 2	FAAH2	X	57313109	-3.43596	-0.692119	-7.14795	2.44994e-09	7.69257e-08	11.1951	-1.55973	-3.20231	-3.89396	-0.205156	-3.54728	-4.45911	-3.40281	-3.44734	-4.76251	-4.46412	-4.93795	0.300587	-0.193155	0.164861	0.0282933
57565	AAH21267	kelch like family member 14	KLHL14	18	-30252633	-3.43533	0.390125	-4.56999	2.90351e-05	0.000386391	2.05322	-6.38016	-2.391	-2.74339	0.684748	-2.04719	-3.27341	-5.60316	-4.75461	-4.31378	-1.90724	-3.63782	1.00311	-2.14961	0.546746	1.60286
100505872	NA	NA	NA	NA	NA	-3.43422	-1.60593	-4.37398	5.65659e-05	0.000681158	1.71557	-4.69949	-3.14329	-4.62344	-4.91071	-1.38247	-2.81514	-4.40793	-4.45246	-4.7035	-1.18668	-3.00446	-1.37924	-0.209298	0.0257755	0.183523
285335	AAH44801	solute carrier family 9 member C1	SLC9C1	3	-111859751	-3.43135	-3.76104	-5.58745	7.88452e-07	1.55619e-05	5.71157	-1.94235	-1.31903	-4.67365	-0.317068	-3.01764	-4.45031	-4.45814	-4.50267	-4.75371	-3.11136	-4.63964	-0.777372	-0.646532	-0.509862	1.15639
100507644	NA	NA	NA	NA	NA	-3.43069	-4.74912	-6.25478	6.7971e-08	1.6865e-06	7.99856	-4.32721	-2.77101	-4.25116	1.134	-4.18011	-4.02782	-4.03564	-2.49521	-4.33122	-4.27383	-4.21714	1.47109	-1.11712	0.760628	0.356496
80150	AAH06267	asparaginase like 1	ASRGL1	11	62104773	-3.43032	4.9961	-7.65265	3.74068e-10	1.34797e-08	12.8509	-2.91372	-4.40715	-5.15959	-1.41712	-4.82203	-4.01136	-1.14121	-1.3011	-4.68997	-4.37193	-3.35759	-0.197367	0.144033	0.0311234	-0.175157
92129	AAI05692	ripply transcriptional repressor 1	RIPPLY1	X	-106143292	-3.42907	-4.24593	-4.79543	1.33108e-05	0.000193675	3.06631	-4.64342	-1.50226	-2.98241	0.87328	-4.49632	-4.34403	-4.35185	-4.39639	-4.64743	-2.26811	-4.53335	-1.80859	-2.65573	1.75562	0.900108
2263	AAA36147	fibroblast growth factor receptor 2	FGFR2	10	-123237843	-3.41985	5.09392	-4.50531	3.62261e-05	0.000465292	1.61096	-2.45051	-3.4189	-3.88727	-0.0422477	-3.44585	-2.56753	-3.51624	-3.53986	-4.84376	-3.48614	-6.88888	0.585058	0.0581815	-0.183794	0.125612
149465	AAI17281	cilia and flagella associated protein 57	CFAP57	1	43638000	-3.41983	-1.18126	-6.66494	1.48201e-08	4.08166e-07	9.48561	-3.57167	-4.08585	-3.13304	-1.23269	-4.64696	-4.49467	-3.76553	-2.96206	-4.0611	-3.15572	-3.4616	-1.11123	-0.0455514	0.429664	-0.384112
158401	AAI12358	chromosome 9 open reading frame 84	C9orf84	9	-114448798	-3.41911	-1.29526	-5.02948	5.84737e-06	9.37865e-05	3.74118	-4.82251	-0.944377	-7.06838	-2.22637	-5.41237	-2.20119	-2.46055	-3.19696	-4.34109	-2.84313	-3.57493	-0.188589	-0.401852	0.286549	0.115302
100506459	AK126833	uncharacterized LOC100506459	LOC100506459	1	NA	-3.41613	-2.52982	-6.14059	1.0369e-07	2.4498e-06	7.62499	-3.31824	-2.81649	-4.09018	-2.61192	-4.01914	-3.86684	-3.87467	-2.7817	-3.68482	-2.52789	-4.05617	-0.845981	0.784932	0.219825	-1.00476
150590	AA653513	chromosome 2 open reading frame 15	C2orf15	2	99758184	-3.41295	0.331091	-7.62036	4.21782e-10	1.50306e-08	12.9088	-1.59078	-2.89965	-2.79484	-0.423493	-5.53115	-3.79389	-5.38668	-3.84625	-3.48062	-3.42323	-3.13522	0.163777	-0.883198	0.292777	0.590421
1184	AA743724	chloride voltage-gated channel 5	CLCN5	X	49832214	-3.41202	3.90892	-7.53727	5.74522e-10	2.01386e-08	12.3725	-1.34927	-3.71374	-4.72029	-2.81525	-3.94689	-3.71371	-2.20728	-2.35388	-4.38264	-3.49335	-3.75373	-0.255004	0.490179	-0.305589	-0.18459
6549	AA843986	solute carrier family 9 member A2	SLC9A2	2	103236147	-3.41117	1.02269	-4.60489	2.57551e-05	0.000348444	2.02682	0.0633247	-4.88827	-2.01407	-1.89112	0.468406	-2.73414	-6.44241	-6.19744	-9.90791	0.400961	-2.65428	0.203324	-0.172495	0.260357	-0.0878619
11187	AAF23050	plakophilin 3	PKP3	11	394182	-3.41113	-1.20228	-5.13572	4.00986e-06	6.64713e-05	4.10536	-4.18104	-2.15918	-4.10499	2.04118	-3.67137	-4.36708	-4.3749	-3.57144	-3.53297	-3.76509	-3.7084	-0.0325518	-0.0778696	-0.280406	0.358275
100506966	NA	NA	NA	NA	NA	-3.41111	1.71925	-5.17666	3.46528e-06	5.84943e-05	4.07027	-1.31639	-6.28599	-4.46497	-0.732768	-4.83002	-3.2106	-3.91503	-4.06266	-4.98112	-3.39649	-0.740193	-0.534871	0.428265	-0.243789	-0.184476
84856	AK024638	long intergenic non-protein coding RNA 839	LINC00839	10	42970938	-3.40895	1.8502	-5.43579	1.36619e-06	2.54235e-05	4.9281	2.1086	-5.31702	-3.14992	-3.7043	-3.87107	-4.12213	-3.52957	-3.2958	-2.46087	-4.19306	-6.4583	1.17198	-0.399344	0.877581	-0.478237
7479	AAI56633	wingless-type MMTV integration site family member 8B	WNT8B	10	102222811	-3.40706	-3.49628	-5.46823	1.21497e-06	2.28745e-05	5.30314	-3.70173	-3.73049	-3.62567	-3.17598	-3.55463	-4.9873	-2.18777	-1.33922	-5.2907	-2.06338	-5.17662	1.37596	-0.636029	1.35004	-0.714014
126006	AAH25387	Purkinje cell protein 2	PCP2	19	-7696500	-3.40694	-2.83428	-4.83794	1.14742e-05	0.00016951	3.18155	-2.76608	-1.90176	-5.49739	0.444161	-3.84137	-2.46669	-5.28187	-3.74144	-3.25552	-5.52006	-3.87841	1.68093	-0.312725	-0.382506	0.695231
55282	AAH26156	leucine rich repeat containing 36	LRRC36	16	67360746	-3.40288	-2.19518	-5.52479	9.89886e-07	1.9084e-05	5.49711	-1.9944	-2.02317	-5.08828	-0.851986	-5.01723	-2.05758	-4.87276	-4.9173	-3.58337	-2.78902	-3.4693	-0.127866	-0.238035	-0.307816	0.54585
9076	AA484795	claudin 1	CLDN1	3	-190023489	-3.40146	1.41209	-5.2816	2.38038e-06	4.21407e-05	4.34223	-2.76825	-5.27209	-1.98459	1.94564	-5.34777	-3.91537	-3.44587	-4.1483	-5.98431	-3.11956	-2.7437	-0.0189359	0.1862	0.140991	-0.327192
100507563	NA	NA	NA	NA	NA	-3.39721	0.717147	-5.1303	4.08796e-06	6.75916e-05	4.08587	-0.467182	-2.19996	-2.80141	-0.516434	-5.39333	-4.50407	-6.83383	-3.70844	-4.32205	-3.61258	-4.20797	-0.0125796	0.661043	-0.284648	-0.376395
5629	AAC50656	prospero homeobox 1	PROX1	1	214161843	-3.39142	1.04611	-4.29768	7.31082e-05	0.000844996	1.28849	-2.62272	-3.44795	-2.83618	-3.35478	-3.27209	-3.46083	-3.67511	-4.61273	-1.29609	-1.27389	-5.97209	-1.17694	-1.07456	-0.70481	1.77937
554	AAA03651	arginine vasopressin receptor 2	AVPR2	X	153170528	-3.39066	-1.83943	-4.45093	4.35938e-05	0.000545036	1.6422	-4.60368	-3.04748	-5.01306	-0.566973	-3.12098	-5.88925	-3.94954	-4.2254	-5.54057	-3.51635	4.09081	0.653894	-1.74778	0.577745	1.17003
399948	AA470052	colorectal cancer associated 1	COLCA1	11	-111164113	-3.38991	1.06238	-6.52814	2.46514e-08	6.59161e-07	8.78449	-1.81867	-5.2335	-2.89695	-1.76338	-4.89257	-5.55742	-1.62217	-1.67566	-3.35832	-4.76948	-1.56541	-0.646114	-0.799272	0.249986	0.549285
100129046	AK307291	uncharacterized LOC100129046	LOC100129046	1	94057524	-3.38339	-3.4346	-5.77452	3.98504e-07	8.36902e-06	6.33588	-2.87931	-3.80116	-3.69634	-3.09053	-4.11072	-3.95843	-0.506822	-1.04731	-3.7764	-6.52637	-4.88472	-0.452138	0.0897695	-0.0970509	0.00728149
5639	AAB67071	proline rich Gla (G-carboxyglutamic acid) 2	PRRG2	19	50084586	-3.38284	-0.779343	-10.0382	6.4299e-14	4.11834e-12	21.4684	-3.38886	-3.65863	-3.84332	-0.430154	-4.4397	-3.33047	-3.17324	-3.14183	-3.46882	-4.22856	-3.92034	0.583473	0.263746	-0.269848	0.00610185
440107	AAI37087	pleckstrin homology and RhoGEF domain containing G7	PLEKHG7	12	93130264	-3.38272	-3.88038	-5.41333	1.48161e-06	2.73339e-05	5.11722	-3.59434	-2.88613	-5.10325	0.586761	-5.0322	-3.29494	-2.08038	-2.61034	-5.18331	-5.12592	-3.48427	0.543055	-0.253005	0.0116326	0.241373
4329	AAA36328	aldehyde dehydrogenase 6 family member A1	ALDH6A1	14	-74524367	-3.38171	5.52016	-7.06681	3.31539e-09	1.01135e-07	10.6366	-1.49564	-3.96533	-3.45111	-4.56533	-3.13386	-3.72999	-4.18353	-4.38904	-2.93236	-3.05059	-2.54129	-0.314255	1.09774	0.0700682	-1.16781
55789	AA830503	DEP domain containing 1B	DEPDC1B	5	-59892738	-3.38106	-0.577315	-6.51201	2.61744e-08	6.97014e-07	8.9164	-2.3661	-3.97982	-3.18313	-2.81832	-4.33447	-3.89267	-2.96761	-3.49757	-4.48558	-4.13869	-1.70854	0.700606	0.864976	-0.399684	-0.465292
152	AAA35513	adrenoceptor alpha 2C	ADRA2C	4	3768295	-3.37772	2.07237	-4.65038	2.20184e-05	0.000302777	2.25769	-5.1694	-3.21954	-3.25008	0.555667	-3.90031	-2.72866	-1.59898	-1.81016	-6.09095	-2.89971	-6.82487	-0.0680097	0.728947	-0.841768	0.112821
124976	AAH41772	spinster homolog 2 (Drosophila)	SPNS2	17	4402128	-3.37381	4.28882	-5.51125	1.0397e-06	1.98853e-05	5.01545	-4.71793	-2.61708	-3.16058	-0.771461	-3.68487	-4.84517	-2.74469	-2.61332	-5.00122	-2.49848	-4.4341	-1.62199	0.680827	-0.59171	-0.0891174
242	AAC39770	arachidonate 12-lipoxygenase, 12R type	ALOX12B	17	-7975953	-3.37356	-1.93521	-5.59719	7.61029e-07	1.5079e-05	5.74422	-2.89968	-5.25037	-2.82362	-1.34536	-3.48954	-4.92221	-4.93004	-2.65264	-2.90368	-3.58326	-3.52657	-1.24927	1.28965	-0.244796	-1.04486
7363	AAC32272	UDP glucuronosyltransferase family 2 member B4	UGT2B4	4	-70345882	-3.36969	-4.11782	-5.37239	1.71737e-06	3.1383e-05	4.94771	-2.54788	-0.99168	-4.79376	-3.85864	-0.815818	-6.15538	-3.84128	-2.5073	-6.45878	-0.786682	-3.53735	-0.812588	2.45179	-0.449395	-2.00239
79789	AAH14554	calmin (calponin-like, transmembrane)	CLMN	14	-95648275	-3.36701	4.11379	-4.5386	3.23314e-05	0.000424314	1.62543	-3.2099	-3.39811	-4.22969	-1.25	-3.16558	-2.86801	-3.84067	-3.8934	-4.60542	-3.28736	-3.28357	-0.0719867	-0.15583	0.0672623	0.0885673
283948	AAI13528	NHL repeat containing 4	NHLRC4	16	616994	-3.36377	-0.0772346	-5.93249	2.23264e-07	4.93612e-06	6.71705	-3.286	-3.17503	-3.16185	0.0897835	-4.06734	-2.02376	-5.70715	-5.01471	-4.92472	-3.28237	-1.25767	0.501609	-1.586	0.617583	0.968415
10117	AAF73847	enamelin	ENAM	4	71494460	-3.36118	-2.06541	-7.43653	8.35906e-10	2.83722e-08	12.1721	-1.45739	-4.92259	-3.72663	-2.03616	-4.14101	-1.78709	-1.70798	-2.01049	-3.64004	-4.07861	-5.8479	1.02476	-0.243173	0.524735	-0.281561
26999	AAA79022	cytoplasmic FMR1 interacting protein 2	CYFIP2	5	156693089	-3.36035	6.86122	-6.01026	1.67704e-07	3.8082e-06	6.76758	0.605719	-4.60405	-4.20166	-2.57551	-4.5989	-3.38934	-3.48456	-3.76105	-4.27484	-4.32424	-2.53855	0.525135	-0.494118	-0.115293	0.609411
221424	AAI07131	leucine rich repeat containing 73	LRRC73	6	-43474702	-3.35808	1.23077	-4.26006	8.29125e-05	0.000939724	1.22442	0.791858	-5.43984	-2.67207	-1.09874	-3.38951	-2.17309	-3.53455	-3.57909	-7.00005	-3.48323	-2.97909	0.736025	0.226866	-0.359313	0.132447
51361	AA576610	hook microtubule-tethering protein 1	HOOK1	1	60280532	-3.34994	2.99656	-5.27823	2.40936e-06	4.25471e-05	4.20685	-0.998907	-5.70266	-2.94876	-1.28602	-3.97724	-5.08978	-3.54164	-3.43344	-2.61692	-3.95067	-1.44584	-0.776197	0.463663	-0.240431	-0.223232
275	AAH07546	aminomethyltransferase	AMT	3	-49454210	-3.34852	3.11437	-6.80584	8.76953e-09	2.479e-07	9.76445	0.0321015	-0.3059	-4.96402	-1.24281	-3.8527	-3.13768	-4.86171	-4.79304	-5.21741	-4.1147	-4.05801	-0.0640294	0.618449	-0.325208	-0.293241
11001	AAC64973	solute carrier family 27 member 2	SLC27A2	15	50474392	-3.34826	0.31758	-4.42086	4.82754e-05	0.000595458	1.36103	-0.0675426	-3.50557	-5.93247	-2.96852	-4.19516	-6.32581	0.757364	0.842294	-2.94364	-3.8788	-8.10009	-0.939703	2.30501	-0.419418	-1.88559
9920	AAI69331	kelch repeat and BTB domain containing 11	KBTBD11	8	1922043	-3.34757	5.17583	-4.6136	2.49949e-05	0.000340309	1.90509	-5.64805	-3.93	-2.65069	-1.7193	-2.89962	-2.69614	-3.01883	-2.8393	-3.75974	-2.96113	-4.43319	-0.51521	0.274368	-0.316957	0.0425893
100506396	NA	NA	NA	NA	NA	-3.34683	-4.57981	-5.21406	3.03188e-06	5.23761e-05	4.45046	0.409371	-4.37428	-4.26946	0.728666	-4.19842	-4.04612	-4.05395	-4.09848	-4.34952	-4.29214	-4.23545	2.31713	-0.77286	0.235362	0.537498
165082	AA459569	adhesion G protein-coupled receptor F3	ADGRF3	2	-26532811	-3.34488	-0.615875	-8.51948	1.52e-11	6.70573e-10	16.1371	-2.49447	-2.71168	-4.5737	-3.035	-3.1041	-5.00243	-2.68833	-2.73286	-2.68692	-2.50121	-3.47555	-0.161652	-1.40267	-0.409908	1.81258
84944	AAH28595	maelstrom spermatogenic transposon silencer	MAEL	1	166958325	-3.34168	-0.439745	-4.76492	1.48038e-05	0.000213625	2.94933	-5.23455	-2.94138	-1.2516	-1.98633	-3.50248	-3.35019	-4.94298	-3.40255	-2.91662	-5.18116	-5.12448	-1.91429	0.594452	-0.0436131	-0.550839
147429	AK055069	AQP4 antisense RNA 1	AQP4-AS1	18	24445271	-3.33691	-0.051561	-4.48157	3.92795e-05	0.00049886	2.06502	-2.79062	-4.40434	-4.29953	-1.41688	-4.22848	-1.75426	-2.49905	-4.12855	-4.37959	-4.3222	-2.68055	-2.27772	0.275077	0.712256	-0.987332
51557	AAF61255	lengsin, lens protein with glutamine synthetase domain	LGSN	6	-63985855	-3.33391	-3.05603	-4.74384	1.59299e-05	0.000227828	2.74075	-2.23429	-2.80071	-4.19066	-5.61544	-0.97913	-7.42675	-2.14917	-1.59647	-4.56023	0.0207235	-7.61608	0.858219	1.12367	-0.35977	-0.763902
6539	AAA66574	solute carrier family 6 member 12	SLC6A12	12	-299242	-3.33004	3.06979	-5.49734	1.09344e-06	2.08099e-05	5.0284	1.52029	-3.54796	-5.84813	-1.12376	-5.77709	-3.19977	-3.22763	-3.63762	-3.54353	-4.69496	-3.3306	-0.560693	-0.605685	-0.778166	1.38385
57648	AAI56343	KIAA1522	KIAA1522	1	33207511	-3.32974	4.58699	-7.13754	2.54697e-09	7.97128e-08	10.9083	-2.21628	-3.43786	-4.23407	-0.56165	-4.20499	-4.07415	-4.44919	-4.47985	-3.53437	-3.90919	-1.39714	-0.75455	-0.051013	-0.304845	0.355858
25845	AAQ15263	uncharacterized LOC25845	PP7080	5	-470624	-3.32388	4.06713	-13.5678	5.57345e-19	9.76823e-17	32.9691	-2.49788	-3.06102	-3.58973	-1.95374	-3.60436	-3.54315	-4.01078	-3.59551	-3.51234	-3.87388	-3.5402	-0.878519	0.0955794	-0.69387	0.598291
245	AF020774	arachidonate 12-lipoxygenase pseudogene 2	ALOX12P2	17	6756894	-3.31992	-1.6537	-5.19027	3.30093e-06	5.60693e-05	4.34325	-4.35531	-1.21415	-5.86423	-0.479072	-4.20821	-2.18145	-1.74182	-4.10828	-3.13693	-4.30193	-5.83021	-0.217923	-1.01398	0.835617	0.178366
7274	AAA64309	tocopherol (alpha) transfer protein	TTPA	8	-63972047	-3.30807	0.233551	-4.85866	1.06714e-05	0.000158623	3.18586	-1.91456	-1.76824	-4.47078	-1.95069	-2.0778	-3.76201	-3.11776	-6.62172	-2.7853	-2.56745	-6.75869	-0.741147	1.32188	0.00335206	-1.32523
170690	AAI40298	ADAM metallopeptidase with thrombospondin type 1 motif 16	ADAMTS16	5	5140442	-3.3068	0.774668	-5.39805	1.56561e-06	2.88284e-05	4.79328	-4.66644	-2.9423	-4.70142	0.437573	-4.51934	-5.6625	-1.56752	-1.6586	-3.69742	-1.58005	-5.61082	-0.177109	-0.208025	-0.137093	0.345118
23366	AAH28678	KIAA0895	KIAA0895	7	-36363758	-3.30423	3.05227	-8.70469	7.71624e-12	3.58461e-10	16.7646	-1.35968	-4.40225	-2.81465	-0.861677	-4.22638	-3.13067	-3.1385	-3.26211	-5.01904	-4.11365	-2.86232	0.00121991	0.217552	0.00274002	-0.220292
64081	AAH09738	phenazine biosynthesis-like protein domain containing	PBLD	10	-70044837	-3.30419	4.01082	-8.56733	1.27546e-11	5.77221e-10	16.1467	-0.815217	-3.65781	-3.36054	-3.57295	-3.29746	-3.45615	-3.8873	-4.04712	-3.14676	-3.70216	-3.00062	-1.02628	1.10399	0.136389	-1.24038
131405	AAI56153	tripartite motif containing 71, E3 ubiquitin protein ligase	TRIM71	3	32859509	-3.30191	-2.66538	-4.28358	7.66435e-05	0.000875881	1.39477	-4.06862	-2.87499	-5.57753	-5.8648	-3.18456	-1.89476	-2.55466	-3.08462	-0.372191	-2.43028	-5.54352	-1.44024	1.54356	-0.462653	-1.08091
3673	AAA16619	integrin subunit alpha 2	ITGA2	5	52285155	-3.30095	3.19199	-5.03536	5.7269e-06	9.20074e-05	3.37766	-1.91041	-5.11863	-2.35539	-0.126983	-4.13849	-4.03639	-3.68448	-3.6143	-4.06193	-3.40909	-2.73755	0.0178301	0.0581486	0.0326401	-0.0907887
285596	AAD42863	family with sequence similarity 153 member A	FAM153A	5	-177150364	-3.30087	-1.25319	-4.51567	3.49679e-05	0.000453665	2.14232	0.464256	-3.7609	-3.65609	-2.06889	-5.17	-2.21036	-5.02554	-5.07007	-3.73615	-2.45637	-2.39968	-0.411886	-1.21393	0.373399	0.840534
220441	AAH94004	ring finger protein 152	RNF152	18	-59482303	-3.30017	0.503837	-7.25797	1.6258e-09	5.29454e-08	11.4474	-1.76747	-4.93009	-3.90773	-4.49587	-3.87104	-4.31242	-3.30719	-3.7032	-2.30443	-2.40316	-0.556891	-1.30663	1.18386	0.174592	-1.35845
55592	AAG17237	golgin A2 pseudogene 5	GOLGA2P5	12	-100550174	-3.2992	0.155918	-7.55498	5.37896e-10	1.89581e-08	12.6625	-2.88918	-2.21997	-4.21752	-0.999796	-3.986	-4.91172	-3.44561	-3.88607	-3.09964	-4.07973	-3.7474	0.0685059	0.330038	0.373983	-0.704021
3875	AAA73889	keratin 18	KRT18	12	53342842	-3.29919	0.825303	-4.75702	1.52164e-05	0.000218924	2.36006	-0.850614	-3.89223	-4.53631	0.472224	-5.83899	-5.26007	-2.81372	-2.61822	-3.22319	-3.89822	-6.74275	-0.196563	1.5843	-0.598439	-0.985865
375307	AAH52750	ciliogenesis associated TTC17 interacting protein	CATIP	2	219221578	-3.2991	-0.824751	-4.87635	1.00297e-05	0.000149804	3.22241	-2.50957	-3.04529	-4.01848	-0.761427	-3.94743	-3.50563	-4.65096	-2.92996	-3.80903	-3.51063	-3.69495	0.0939379	0.25722	-0.0611373	-0.196083
9037	AAC09473	semaphorin 5A	SEMA5A	5	-9035137	-3.29807	5.89277	-6.35335	4.7175e-08	1.20462e-06	8.0162	-4.63609	-4.31898	-3.54006	-1.64705	-3.78457	-1.97173	-2.81423	-2.84687	-3.71986	-2.45228	-4.67102	-0.428951	0.504831	0.464467	-0.969298
8140	AAA35780	solute carrier family 7 member 5	SLC7A5	16	-87863628	-3.2974	5.17499	-5.25468	2.62158e-06	4.57388e-05	4.18761	-4.50481	-3.64049	-4.38367	-2.68769	-5.69114	-2.14378	0.601452	0.505565	-4.81367	-3.30977	-4.6996	-0.566179	0.0716561	-0.231769	0.160113
140711	A0PJX2	TBC/LysM-associated domain containing 2	TLDC2	20	35504523	-3.29044	-1.24716	-5.38095	1.6652e-06	3.05456e-05	4.93144	-7.28453	-2.78973	-4.40112	-0.296074	-4.33007	-1.15224	-3.29252	-4.23014	-3.5881	-2.47626	-3.087	1.66717	-1.20937	0.54827	0.6611
143941	A6NLP5	tetratricopeptide repeat domain 36	TTC36	11	118398209	-3.2885	-0.498449	-9.58879	3.1634e-13	1.83696e-11	19.8892	-2.71054	-1.72092	-2.96569	-3.25296	-3.60091	-3.78966	-3.61691	-3.84201	-3.60763	-3.55024	-4.18543	-0.116715	1.27407	-0.386863	-0.88721
117177	AAH15548	RAB3A interacting protein	RAB3IP	12	70132465	-3.27975	5.65848	-8.7766	5.93489e-12	2.80438e-10	16.9171	-2.06686	-4.41302	-3.84723	-1.59053	-3.47997	-3.38922	-4.1983	-3.89796	-2.88477	-3.88644	-2.25592	-0.453669	0.152438	-0.0566201	-0.0958178
100507489	AA405687	long intergenic non-protein coding RNA 1277	LINC01277	6	-143287558	-3.27862	-1.26753	-6.01673	1.6375e-07	3.73161e-06	7.19203	-1.53374	-3.51003	-2.75314	-2.10753	-4.55656	-3.6673	-2.29662	-2.1347	-4.70767	-4.65028	-4.59359	0.564126	-0.331304	0.963189	-0.631885
6581	AAD20977	solute carrier family 22 member 3	SLC22A3	6	160769404	-3.26929	1.0173	-5.31631	2.10144e-06	3.75474e-05	4.35076	-7.69172	-2.51103	0.0457876	-2.78872	-1.62251	-1.65454	-2.78812	-2.66094	-3.62378	-2.77134	-7.34064	-0.662401	1.51514	-0.73472	-0.780424
363	AAB41566	aquaporin 6	AQP6	12	50366619	-3.26805	1.25684	-4.2905	7.48884e-05	0.0008599	0.889183	5.88996	-4.30777	-2.38634	-2.74937	-4.94904	-4.2983	-5.05393	-4.84911	-4.63449	-5.40533	-0.774765	-0.596179	-0.502017	-0.638494	1.14051
3784	AAB53974	potassium voltage-gated channel subfamily Q member 1	KCNQ1	11	2466220	-3.26389	1.9066	-8.969	2.94692e-12	1.44564e-10	17.6585	-2.11715	-4.03762	-4.37594	-0.593013	-3.98621	-3.44842	-3.94966	-4.30565	-3.18354	-3.77631	-2.3872	0.224518	-0.259376	-0.169556	0.428932
122664	AAH38970	tubulin polymerization-promoting protein family member 2	TPPP2	14	21498344	-3.247	-2.88395	-4.6674	2.07617e-05	0.000287753	2.63229	-1.52737	-1.79714	-2.34441	-3.11711	-3.49575	-2.60649	-4.93625	-3.39582	-2.42447	-5.17443	-5.11775	1.79288	-0.737619	0.0593336	0.678285
6296	AAC31667	acyl-CoA synthetase medium-chain family member 3	ACSM3	16	20775311	-3.24526	-1.0759	-4.56199	2.9843e-05	0.000394611	1.81889	2.30857	-5.5776	-3.77572	-2.08678	-4.71821	-5.90153	0.979682	0.907054	-6.8968	-4.51749	-3.44975	-0.264952	0.20074	0.333106	-0.533846
84803	AAH73136	glycerol-3-phosphate acyltransferase 3	GPAT3	4	84457469	-3.24352	1.6991	-5.86345	2.87687e-07	6.23882e-06	6.2614	0.909059	-4.37487	-3.99786	-3.03137	-4.2471	-3.60242	-1.85428	-1.68256	-4.5349	-4.231	-4.67493	0.559858	1.78424	-0.559474	-1.22477
64240	AAG40003	ATP binding cassette subfamily G member 5	ABCG5	2	-44039610	-3.2427	-1.8807	-6.15935	9.67473e-08	2.29987e-06	7.69393	-3.82565	-1.53248	-5.33456	-1.09827	-2.94158	-2.30386	-2.79712	-3.57862	-3.09269	-3.77227	-5.30054	1.44214	-1.30744	0.414193	0.893247
729171	CAI56787	ankyrin repeat domain 20 family member A8, pseudogene	ANKRD20A8P	2	-95426672	-3.23939	0.513841	-4.68815	1.93236e-05	0.000269371	2.53931	-3.45303	-2.04122	-3.01441	-2.27521	-3.9978	-2.1884	-3.85334	-4.42839	-2.56395	-3.7045	-4.03484	0.494104	-1.21379	0.768377	0.445418
59277	AAF69670	netrin 4	NTN4	12	-96051582	-3.23191	4.70515	-7.00111	4.23557e-09	1.27192e-07	10.3913	-3.84654	-3.74571	-3.51488	-0.901549	-3.9946	-2.68137	-3.91936	-4.19403	-4.71902	-2.98913	-1.01195	-0.262087	-0.191091	-0.234881	0.425972
9185	AAC02901	RALBP1 associated Eps domain containing 2	REPS2	X	16964813	-3.22184	4.84894	-4.92713	8.39126e-06	0.000128597	2.98825	-3.93871	-3.50724	-3.06407	-1.30072	-2.87716	-3.069	-4.35525	-4.06931	-3.6437	-1.92747	-3.66358	-1.70202	0.987586	0.170667	-1.15825
388323	A6NH11	glycolipid transfer protein domain containing 2	GLTPD2	17	4692253	-3.21876	0.170554	-6.47876	2.96167e-08	7.76843e-07	8.77517	0.888142	-2.94503	-3.32564	-3.04731	-3.37489	-4.28672	-4.05354	-4.33908	-2.76415	-3.74424	-5.12813	-1.46656	1.57393	-0.399714	-1.17421
284992	AAH62449	coiled-coil domain containing 150	CCDC150	2	197504355	-3.21009	-0.591492	-6.52623	2.48273e-08	6.62944e-07	8.97879	-1.11798	-2.98324	-3.81131	-3.47055	-4.87777	-2.40355	-2.8073	-2.34487	-4.18088	-3.83398	-4.0668	-0.358161	0.332061	0.486002	-0.818063
55214	AAH05029	prolyl 3-hydroxylase 2	P3H2	3	-189674516	-3.20817	3.04887	-4.32603	6.64758e-05	0.00078241	0.96468	-1.29332	-2.8244	-4.27399	-0.139009	-3.08537	-3.33562	-3.09989	-3.07159	-5.1912	-3.05112	-4.05301	0.307873	0.291038	-0.34769	0.0566528
2161	AAA51986	coagulation factor XII	F12	5	-176829138	-3.20697	0.0564381	-4.96977	7.22101e-06	0.000113182	3.56358	-5.06298	-2.28439	-3.76454	-2.95227	-6.50084	-0.922286	-2.10845	-2.49402	-5.06699	-2.68767	-3.07844	-1.27706	1.17264	-0.384255	-0.788387
59341	AAG16127	transient receptor potential cation channel subfamily V member 4	TRPV4	12	-110220891	-3.20489	-0.543454	-6.48843	2.85722e-08	7.52519e-07	8.6481	-0.618878	-2.41639	-4.82322	-1.28928	-3.7718	-5.28577	-3.10291	-3.09351	-3.17022	-3.68031	-2.83879	-0.844281	0.455138	-0.140964	-0.314174
389840	AK122632	mitogen-activated protein kinase kinase kinase 15	MAP3K15	X	-19378175	-3.20312	-1.26783	-6.45883	3.18923e-08	8.3088e-07	8.72373	-0.0917898	-3.72936	-3.44397	-1.40932	-4.65303	-4.50074	-3.85649	-3.90102	-2.11964	-3.64722	-3.79698	-0.326404	-0.761814	-0.0553702	0.817184
79762	AAH36067	chromosome 1 open reading frame 115	C1orf115	1	220863627	-3.19168	5.426	-5.60496	7.39814e-07	1.47344e-05	5.30357	-2.80066	-2.8993	-3.84034	-1.66613	-2.9306	-4.11015	-4.39647	-4.10924	-3.20937	-2.17075	-3.20115	-0.248635	0.568505	-0.137505	-0.430999
404266	AA299267	HOXB cluster antisense RNA 3	HOXB-AS3	17	46667781	-3.18974	-3.46595	-7.46434	7.53688e-10	2.5763e-08	12.3195	-0.0370204	-2.06198	-4.62013	-0.203269	-4.06366	-4.60324	-3.78795	-3.60115	-3.65289	-2.99511	-4.79257	0.585783	-0.942955	0.143504	0.79945
284998	AK090794	long intergenic non-protein coding RNA 1114	LINC01114	2	-105363094	-3.18493	-0.311543	-4.37554	5.62699e-05	0.000678441	1.7453	-3.75325	-1.46009	-3.6772	-3.96447	-3.60615	-0.646506	-3.46169	-3.50622	-3.75726	-3.69987	-3.64319	-0.432997	-0.543166	0.280138	0.263029
10247	AAH10280	reactive intermediate imine deaminase A homolog	RIDA	8	-99114566	-3.18063	5.21797	-8.72409	7.18865e-12	3.37202e-10	16.7147	-1.43919	-3.04017	-3.26779	-3.61043	-3.2488	-3.17129	-3.89644	-3.6746	-2.8344	-3.7275	-3.26936	-0.625425	1.09313	-0.0643967	-1.02873
4059	AAH50450	basal cell adhesion molecule (Lutheran blood group)	BCAM	19	45312315	-3.17943	5.18709	-5.84162	3.11669e-07	6.71359e-06	6.16476	-2.90616	-2.98564	-4.56725	0.120094	-3.72638	-3.46682	-3.51394	-3.6627	-2.92963	-3.92099	-4.22322	0.0993918	-0.191916	-0.181017	0.372933
7163	AAB36475	tumor protein D52	TPD52	8	-80947102	-3.17557	6.09005	-5.12704	4.13571e-06	6.82056e-05	3.62959	1.00685	-5.07825	-4.07463	-1.43814	-4.66281	-3.86131	-3.50657	-3.38858	-3.68216	-4.43303	0.0069496	-0.14693	-0.153454	-0.0563902	0.209845
130752	AAH33509	malate dehydrogenase 1B	MDH1B	2	-207602488	-3.17235	1.32945	-6.8553	7.29361e-09	2.09246e-07	10.1514	-2.89137	-3.2827	-2.14394	-0.987114	-4.03973	-2.95455	-3.10676	-5.0773	-3.40234	-3.20056	-2.67821	0.444071	-0.475343	0.12132	0.354022
64866	AAH21099	CUB domain containing protein 1	CDCP1	3	-45151707	-3.16911	0.820976	-4.37879	5.56562e-05	0.000672303	1.32705	0.198743	-5.3954	-3.65013	0.590887	-4.66315	-4.11032	-3.43461	-2.60716	-4.70322	-3.61936	-2.22509	-0.0739224	0.930197	-0.0523727	-0.877825
200162	AAI48428	sperm associated antigen 17	SPAG17	1	-118496287	-3.16253	0.103543	-4.68953	1.92319e-05	0.000268286	2.60028	-2.75247	-3.47311	-3.6093	0.470543	-4.19033	-3.67547	-4.04586	-3.43832	-2.75648	-2.44755	-5.44976	-0.0620296	-1.18747	-0.0436508	1.23112
476	AAA35573	ATPase Na+/K+ transporting subunit alpha 1	ATP1A1	1	116916488	-3.1608	8.38259	-5.38694	1.62962e-06	2.99499e-05	4.62488	-0.414738	-3.74507	-3.85569	-2.02957	-3.14477	-3.11722	-4.00867	-4.0746	-3.45899	-3.60867	-2.72909	-0.131194	0.172037	-0.513972	0.341934
57451	AAI72353	teneurin transmembrane protein 2	TENM2	5	166711842	-3.15911	2.95585	-4.25046	8.5611e-05	0.000962419	0.984505	-1.65996	-3.95369	-2.8258	-4.69803	-4.08817	-0.791833	-3.63336	-4.54463	-4.79567	-0.45506	-3.91108	0.371865	0.199561	0.59593	-0.795491
4860	AAA36460	purine nucleoside phosphorylase	PNP	14	20937537	-3.15587	3.53392	-6.99988	4.25491e-09	1.27574e-07	10.3977	-1.95368	-4.4791	-3.35278	-1.39969	-4.17307	-3.41895	-1.7341	-1.55673	-4.13366	-4.02753	-3.35584	0.2472	0.905787	-0.419812	-0.485975
3234	AAG42152	homeobox D8	HOXD8	2	176994421	-3.15477	-1.11582	-6.38496	4.19544e-08	1.07702e-06	8.14463	-3.59466	-4.21825	-2.42538	-0.889325	-2.61184	-3.33512	-3.56063	-3.65294	-3.90398	-2.87356	-3.76105	0.93023	-0.86529	0.151977	0.713313
655	AAA36738	bone morphogenetic protein 7	BMP7	20	-55743808	-3.15379	4.96462	-4.87974	9.91131e-06	0.000148492	2.93549	-6.53358	-2.22087	-5.16207	-1.38086	-2.16643	-3.71634	-0.359368	-0.305107	-4.71162	-2.55593	-7.07559	0.259672	-0.548619	0.589055	-0.0404362
87769	AAH01077	gamma-glutamylamine cyclotransferase	GGACT	13	-101182417	-3.14374	1.85512	-9.25497	1.04745e-12	5.56301e-11	18.6977	-0.871482	-3.11591	-2.74664	-3.33293	-3.49544	-4.08011	-3.92968	-3.83161	-2.36792	-3.17726	-3.6365	-0.124943	1.38993	0.229704	-1.61963
5106	AAH01454	phosphoenolpyruvate carboxykinase 2, mitochondrial	PCK2	14	24563339	-3.13419	3.79189	-5.59385	7.70323e-07	1.52475e-05	5.26052	-2.02469	-1.95751	-3.93079	-3.32134	-3.93605	-2.71932	-2.99189	-3.15139	-3.91922	-3.86183	-2.0174	-1.37483	2.11332	0.0119225	-2.12524
6920	AA873235	transcription elongation factor A3	TCEA3	1	-23707401	-3.13262	2.98242	-5.96542	1.97801e-07	4.42039e-06	6.65336	-1.25811	-3.68579	-2.1946	-0.930928	-3.63214	-3.01969	-4.1931	-3.99863	-2.58613	-4.19228	-5.95956	0.248534	0.301689	-0.210578	-0.0911112
2620	AAC52058	growth arrest specific 2	GAS2	11	22688159	-3.12687	0.562504	-4.25529	8.42404e-05	0.000950862	1.08382	3.04294	-4.56557	-2.05268	-1.73423	-5.2828	-5.13051	-4.24525	-4.28978	-1.3709	-3.93595	-4.66775	0.849295	-0.485793	-0.00343504	0.489228
481	AA507932	ATPase Na+/K+ transporting subunit beta 1	ATP1B1	1	169075946	-3.12198	8.83699	-4.40266	5.13434e-05	0.000628077	1.2925	-1.84371	-4.40514	-3.37296	-2.70577	-2.76774	-2.89181	-3.6472	-3.71477	-1.73298	-4.27266	-2.20053	-0.245953	0.171145	-0.385222	0.214077
254827	AAH57243	N-acetylated alpha-linked acidic dipeptidase-like 2	NAALADL2	3	174577110	-3.12044	0.944747	-8.41686	2.21555e-11	9.59855e-10	15.7491	-5.68611	-4.41941	-2.96096	-0.775559	-2.69466	-3.01326	-3.72469	-3.6131	-2.74016	-2.10347	-2.62608	-0.743895	-0.207532	-0.143704	0.351236
144406	AA853421	WD repeat domain 66	WDR66	12	122356462	-3.11467	1.11195	-5.48019	1.16351e-06	2.2013e-05	5.25107	-2.64472	-2.41822	-4.06343	0.717341	-3.54493	-2.90721	-2.78379	-2.82832	-4.79557	-3.8451	-5.16692	-0.265837	-0.821145	0.441394	0.379751
135138	AAH30642	PARK2 co-regulated	PACRG	6	163149001	-3.11434	2.12184	-4.52941	3.33635e-05	0.000434899	1.95496	3.49661	-3.52162	-3.63093	-0.868574	-2.84619	-2.5596	-5.73735	-4.93388	-4.44796	-4.39057	-3.71721	0.600851	-0.599381	0.3175	0.281881
79819	AAH32406	WD repeat domain 78	WDR78	1	-67303281	-3.11056	1.66518	-6.09742	1.2161e-07	2.83496e-06	7.34687	-5.03796	-2.9858	-2.73161	-0.406584	-3.83641	-2.82429	-3.58885	-3.84751	-3.12769	-3.32746	-3.01362	-0.175646	0.0694776	-0.323296	0.253818
140862	AAH17997	isthmin 1, angiogenesis inhibitor	ISM1	20	13202417	-3.10787	0.693341	-4.29302	7.426e-05	0.000854212	1.26145	-5.44305	-2.30189	-2.55964	0.99247	-2.66368	-3.76514	-2.94985	-3.27002	-4.59906	-4.90424	-2.90002	-0.912226	0.586122	0.650123	-1.23625
25833	AAD55245	POU class 2 homeobox 3	POU2F3	11	120110902	-3.09851	-3.57201	-4.53647	3.2568e-05	0.000426837	2.21753	-3.42556	-3.45432	-2.61255	1.87629	-3.27846	-4.71113	-4.71896	-4.76349	-2.6926	-3.37218	-1.73053	0.787778	-0.52033	-1.21814	1.73847
286077	AAH07264	family with sequence similarity 83 member H	FAM83H	8	-144806102	-3.09684	3.08571	-5.4273	1.40876e-06	2.61202e-05	4.73559	-7.63275	-1.64724	-4.60674	0.0168372	-2.2274	-3.00488	-3.66106	-3.76833	-2.26014	-2.03037	-5.20075	-0.448708	-0.0108475	-0.163971	0.174819
119391	AAH56918	glutathione S-transferase omega 2	GSTO2	10	106028630	-3.09512	1.25892	-6.18167	8.90864e-08	2.14021e-06	7.65567	1.48834	-4.45363	-2.48822	-0.372264	-4.82526	-3.51542	-2.88938	-3.14036	-4.42888	-4.91898	-4.03917	0.618181	-0.333427	0.241355	0.0920725
1040	AAC50735	CDP-diacylglycerol synthase 1	CDS1	4	85504056	-3.09166	4.10057	-5.57364	8.29051e-07	1.62597e-05	5.26408	-2.19086	-4.11597	-2.48391	-0.58314	-3.52204	-3.96838	-3.92227	-3.72376	-1.82364	-3.65252	-2.47535	-0.000497423	-0.29736	-0.0261044	0.323465
5460	AA205411	POU class 5 homeobox 1	POU5F1	6	-2514036	-3.09005	-2.64654	-4.96272	7.40273e-06	0.000115654	3.57153	-1.06609	-3.81731	-6.03443	-0.964148	-1.87592	-1.9042	-3.49698	-3.54152	-3.79256	-2.88717	-4.41545	0.424789	-0.753552	1.3205	-0.566951
2643	AAB16861	GTP cyclohydrolase 1	GCH1	14	-55308723	-3.08877	2.03981	-6.97621	4.64756e-09	1.37635e-07	10.3778	-1.91888	-4.91362	-3.14456	-2.45125	-3.30752	-3.72664	-0.998177	-0.960137	-3.80573	-3.45673	-4.11828	-1.46997	1.60498	-0.419137	-1.18584
55366	AAF68989	leucine-rich repeat containing G protein-coupled receptor 4	LGR4	11	-27387507	-3.08237	4.54262	-6.31811	5.37589e-08	1.35657e-06	7.87876	-0.151138	-3.33605	-3.17657	-1.85105	-3.27186	-4.15659	-4.09549	-4.09857	-2.84591	-2.97603	-2.72608	0.0203391	0.318759	-0.132157	-0.186602
162417	AAI11714	N-acetylglutamate synthase	NAGS	17	42082031	-3.0765	0.385042	-6.31382	5.462e-08	1.37649e-06	8.11072	1.43186	-3.87781	-3.08947	-0.949849	-3.79215	-4.68716	-2.53579	-2.53789	-4.64953	-4.44775	-4.53545	-0.729494	1.00314	-0.243083	-0.760057
4902	AAC50898	neurturin	NRTN	19	5823817	-3.07339	-2.61764	-4.50577	3.61692e-05	0.000465181	2.01777	-1.69404	-1.56668	-1.53782	-1.25318	-2.97578	-3.71658	-6.53176	-6.57629	-1.09941	-2.68248	-5.12829	0.965702	0.373824	-0.468005	0.0941803
7718	AAC51658	zinc finger protein 165	ZNF165	6	28048481	-3.07166	0.2292	-6.14673	1.01365e-07	2.40075e-06	7.57868	-1.37913	-3.20812	-2.4067	-0.864855	-5.08288	-4.93059	-4.04533	-4.33087	-2.6838	-3.4604	-2.56972	0.747024	2.2187	-1.32935	-0.889352
79669	AA215562	chromosome 3 open reading frame 52	C3orf52	3	111805181	-3.06877	-0.700714	-5.78661	3.81262e-07	8.04196e-06	6.25354	-0.00179571	-2.57291	-5.63803	-0.984459	-3.51635	-5.05211	-2.16378	-2.60197	-4.13312	-2.74013	-3.45717	-0.86898	1.50152	-0.6571	-0.84442
201798	AAH37869	tigger transposable element derived 4	TIGD4	4	-153690505	-3.05985	-0.586623	-5.55478	8.87811e-07	1.73416e-05	5.59182	-2.0373	-4.18154	-1.41376	-1.70103	-2.78328	-3.11642	-5.44617	-3.16878	-2.57182	-2.877	-4.04271	-0.0153853	-0.94269	0.376571	0.566119
152195	AK000532	nudix hydrolase 16 pseudogene 1	NUDT16P1	3	131080717	-3.05805	0.553871	-5.19323	3.26623e-06	5.55778e-05	4.18911	0.512431	-3.29093	-2.88913	-0.841119	-3.85203	-4.0046	-4.92996	-5.33706	-3.44126	-2.91181	-0.863531	0.214207	-0.0758296	0.285796	-0.209966
57462	AAH70098	KIAA1161	KIAA1161	9	-34366663	-3.05346	3.94276	-4.63012	2.3612e-05	0.000322163	2.06145	-2.66215	-3.61013	-3.44928	-2.66289	-3.22211	-3.28197	-3.47227	-4.01526	-2.91267	-2.15829	-2.24076	-1.23082	0.915538	-0.432918	-0.482619
441430	NM_001012421	ankyrin repeat domain 20 family member A2	ANKRD20A2	9	42368302	-3.05117	0.000560424	-4.51324	3.52587e-05	0.000456823	2.05846	-2.75823	-2.17032	-2.19675	-1.83195	-2.61113	-3.55838	-3.20363	-4.83313	-4.3472	-2.70485	-3.7477	0.355571	-1.13311	0.0428661	1.09024
113230	BC000492	uncharacterized protein LOC113230	LOC113230	19	14183820	-3.04465	2.59692	-6.32155	5.30771e-08	1.34641e-06	8.03385	-1.87201	-1.81242	-2.46697	-1.54109	-4.26502	-2.95926	-4.87728	-4.57035	-3.37263	-4.35874	-1.87785	-0.652845	0.809484	-0.808186	-0.00129878
166012	AAH39390	carbohydrate (chondroitin 4) sulfotransferase 13	CHST13	3	126243130	-3.04331	-1.4682	-4.4562	4.28204e-05	0.000536758	1.86316	-3.1019	-2.30754	-3.26686	-1.96917	-5.07028	-2.80251	-3.34085	-3.38538	-3.99899	-6.74896	0.526895	-1.33524	1.19285	0.188821	-1.38167
5446	AA860930	paraoxonase 3	PON3	7	-94989183	-3.04305	-1.43653	-4.46875	4.10325e-05	0.000517713	1.95843	-5.94012	-1.88142	-1.95718	-0.318449	-4.20806	-0.782746	-5.64855	-4.10812	-2.4847	-1.79928	-4.24509	-0.569237	0.243972	-0.115315	-0.128657
79924	AAI41535	adrenomedullin 2	ADM2	22	50920152	-3.04214	-1.25252	-4.95436	7.62403e-06	0.000118727	3.23919	2.26396	-3.08552	-4.41204	-2.39498	-5.4785	-5.32621	-1.69403	-2.59896	-5.01294	-3.64622	-2.50356	-1.08295	1.1382	0.471118	-1.60932
3232	AAH05124	homeobox D3	HOXD3	2	177028804	-3.03474	-1.79235	-4.61115	2.52062e-05	0.000342903	2.13839	-5.32689	-0.995391	-2.03241	-0.298965	-2.34107	-4.08408	-4.34344	-3.7359	-4.17335	-2.531	-3.96306	0.21009	-0.390973	-0.00437608	0.395349
387882	AAH13920	chromosome 12 open reading frame 75	C12orf75	12	105724413	-3.03307	3.02321	-5.14142	3.92925e-06	6.52472e-05	3.70826	2.48702	-4.47008	-3.22579	-0.521085	-4.74958	-3.9588	-3.30416	-3.24394	-4.99281	-3.42641	-4.07365	-0.00713312	0.662273	-0.241063	-0.42121
202	AA574200	absent in melanoma 1	AIM1	6	106959729	-3.02003	1.84925	-6.70532	1.27518e-08	3.54749e-07	9.3505	-4.73822	-2.18466	-4.03041	0.107396	-2.75461	-4.1522	-3.27496	-3.36235	-4.28423	-1.98562	-3.06448	-0.639031	0.110191	0.0389544	-0.149145
246181	AAH35351	aldo-keto reductase family 7-like (gene/pseudogene)	AKR7L	1	-19592475	-3.01758	0.681533	-8.89286	3.88614e-12	1.88718e-10	17.4598	-3.88051	-1.17437	-2.30438	-4.26682	-2.52284	-2.17124	-3.96334	-4.1189	-2.50601	-3.40182	-4.14484	-0.831556	0.350041	0.0201258	-0.370167
80036	AAG42856	transient receptor potential cation channel subfamily M member 3	TRPM3	9	-73149965	-3.01383	2.44061	-5.08581	4.7887e-06	7.78425e-05	3.60269	-5.71103	-2.51516	-2.13064	-3.81646	-2.46544	-4.26278	-2.76312	-2.82769	-3.82921	-1.60001	-0.408564	-1.02472	0.349291	0.0969483	-0.446239
147968	AAI40398	calpain 12	CAPN12	19	-39220831	-3.0104	-0.30259	-5.66047	6.04406e-07	1.22656e-05	5.85816	-2.36059	-1.28982	-3.99236	-1.1531	-2.78381	-3.97547	-3.77684	-3.6408	-4.27887	-3.67399	-4.16479	-0.892544	0.64175	0.610316	-1.25207
79730	AAH36568	NOP2/Sun RNA methyltransferase family member 7	NSUN7	4	40751913	-3.00636	0.54819	-6.396	4.02704e-08	1.03655e-06	8.42816	-0.10734	-3.24511	-2.95185	-0.940945	-3.85166	-2.91696	-3.70719	-4.69514	-2.4178	-4.68234	-2.6499	0.141749	-0.115762	0.233368	-0.117606
5017	AAB72084	ovo like zinc finger 1	OVOL1	11	65554504	-3.00576	-1.8271	-5.15342	3.76474e-06	6.2971e-05	3.90485	-8.14502	-0.517948	-2.03187	-1.11783	-1.79497	-4.5726	-2.34038	-2.32307	-2.29936	-2.49669	-6.16048	0.244402	0.553868	-0.328249	-0.22562
116966	AAI66623	WD repeat domain 17	WDR17	4	176986984	-3.00453	3.42257	-4.83039	1.17812e-05	0.000173382	2.95071	-5.14017	-2.847	-1.63413	-2.21753	-2.0969	-2.07996	-5.6966	-3.97559	-2.33682	-2.23434	-3.67646	-0.00928734	-0.68819	0.177678	0.510512
8836	AAC05579	gamma-glutamyl hydrolase	GGH	8	-63927638	-3.00171	2.94926	-7.1943	2.06119e-09	6.59001e-08	11.2271	-2.52405	-3.11014	-2.52999	-2.22949	-2.69688	-2.1776	-4.37477	-3.75449	-2.78949	-3.28401	-4.1859	-0.991354	2.16878	-0.699418	-1.46936
100505938	BX374774	uncharacterized LOC100505938	LOC100505938	7	8301854	-2.99947	-1.57987	-4.43081	4.66755e-05	0.000579805	1.85721	-1.11122	-2.72494	-2.62013	-0.760558	-3.03451	-1.11668	-5.21197	-5.2565	-5.50754	-3.86519	-0.184014	0.138649	-1.01334	0.321269	0.692071
170691	AA884550	ADAM metallopeptidase with thrombospondin type 1 motif 17	ADAMTS17	15	-100511642	-2.99808	0.676725	-4.7864	1.37366e-05	0.000199419	2.92704	-4.66929	-2.26509	-3.00828	-1.84489	-3.6742	-2.29951	-2.45173	-3.57426	-3.08834	-4.61591	-1.20873	0.341859	-0.145545	0.109915	0.0356305
1000	AA661623	cadherin 2	CDH2	18	-25530926	-2.99798	5.54557	-4.80707	1.27811e-05	0.000186672	2.63496	1.34891	-4.46363	-4.65326	0.00308412	-5.78657	-2.28133	-1.68589	-1.41904	-4.53051	-3.58368	-6.25971	-1.23353	1.1421	-0.131348	-1.01075
375298	AAI37499	ceramide kinase like	CERKL	2	-182401400	-2.99495	-0.295684	-5.17988	3.4257e-06	5.79335e-05	4.12573	-4.19778	-3.61649	-3.1602	-1.6235	-3.08915	-1.63852	-2.94468	-2.64408	-4.74927	-2.7199	-2.26955	-1.19134	0.476663	-0.286206	-0.190457
163589	AAH43368	tudor domain containing 5	TDRD5	1	179560756	-2.99349	-1.10172	-4.47677	3.9927e-05	0.000505087	1.99707	-4.01824	-2.82461	-1.62026	-0.770032	-3.87114	-1.39692	-2.14171	-2.54882	-5.60721	-2.74247	-5.49314	0.58212	-1.11301	0.344455	0.768556
4485	AAA50165	macrophage stimulating 1	MST1	3	-49721379	-2.98943	2.41859	-7.0172	3.98894e-09	1.20349e-07	10.519	-2.55791	-0.63409	-4.48642	-1.40681	-3.66387	-2.58386	-3.37501	-3.2883	-3.95139	-3.77944	-3.49879	-0.192215	0.815514	0.0544805	-0.869995
257019	A2A2Y4	FERM domain containing 3	FRMD3	9	-85859538	-2.98854	2.36624	-5.13254	4.05549e-06	6.71699e-05	3.8525	-4.06269	-4.1636	-3.00434	-2.97325	-1.77329	-3.50614	-1.32777	-1.17885	-2.60407	-1.70152	-4.78661	-1.05559	0.346628	-0.232419	-0.114209
89884	AAH11759	LIM homeobox 4	LHX4	1	180199432	-2.98069	-1.08109	-4.78589	1.37611e-05	0.000199624	2.96212	-4.94282	-0.32773	-4.86677	-1.98412	-2.68025	-2.14093	-3.91429	-2.82132	-4.94683	-2.08209	-2.71728	-2.84496	1.75146	-0.985383	-0.766078
541468	AAH34422	leucine rich adaptor protein 1	LURAP1	1	46669005	-2.97903	1.21606	-6.87667	6.73521e-09	1.94384e-07	10.2068	-1.50075	-3.30089	-1.67902	-1.47097	-4.28257	-2.87652	-3.75108	-4.18264	-4.43368	-2.19409	-2.34762	-0.605982	0.41728	-0.926795	0.509515
154043	AAH60761	CNKSR family member 3	CNKSR3	6	-154726432	-2.97617	3.16575	-4.80446	1.2898e-05	0.000188237	2.59502	-0.278034	-4.91812	-4.44027	-0.445417	-4.13384	-2.40696	-1.7439	-1.98435	-4.84683	-3.36584	-2.60674	-0.450772	1.08993	-0.216853	-0.87308
63898	AAH14525	SH2 domain containing 4A	SH2D4A	8	19171486	-2.97601	1.51247	-5.12917	4.10447e-06	6.78064e-05	3.8234	1.87752	-3.62623	-3.13439	0.0439291	-4.71784	-5.41355	-1.64879	-1.44799	-4.57945	-4.0746	-5.26184	0.563725	-1.1564	0.401369	0.755036
4648	AAA20910	myosin VIIB	MYO7B	2	128293377	-2.97539	0.11191	-4.91783	8.67043e-06	0.000132245	3.15271	-0.257491	-0.0277431	-3.87587	-2.55241	-4.15629	-3.81759	-3.74052	-3.78506	-5.46494	-3.22535	-4.00691	-1.4293	1.26234	0.0814713	-1.34381
79993	A1L3X0	ELOVL fatty acid elongase 7	ELOVL7	5	-60047615	-2.96482	3.94357	-4.65722	2.15043e-05	0.000297192	2.07638	0.498073	-4.37465	-2.69389	-2.05779	-3.42456	-4.7656	-1.72701	-1.63331	-4.24588	-4.34748	-2.89514	-0.251403	0.258621	-0.327095	0.0684744
24	AAC05632	ATP binding cassette subfamily A member 4	ABCA4	1	-94458393	-2.95992	-1.47464	-4.32643	6.6387e-05	0.000781842	1.43635	-5.32908	-1.51654	-4.51606	-0.0272318	-2.86005	-4.29272	-2.53501	-2.41908	-3.45862	-3.69074	-1.44642	-0.974879	-1.55712	0.33777	1.21935
80144	AAH20192	Fraser extracellular matrix complex subunit 1	FRAS1	4	78978723	-2.95885	2.86866	-5.95091	2.08644e-07	4.62882e-06	6.56961	-4.22735	-1.36686	-4.15129	-0.168987	-3.57447	-3.09241	-2.56218	-2.75564	-4.96302	-1.84568	-4.28621	-0.306649	-0.184269	0.073874	0.110395
5521	AAA36491	protein phosphatase 2 regulatory subunit B, beta	PPP2R2B	5	-145969067	-2.95666	4.83938	-5.05693	5.30549e-06	8.55938e-05	3.71694	-2.85906	-3.2504	-2.72028	-1.30475	-3.95589	-0.685203	-3.97189	-3.05949	-4.107	-2.74295	-4.33396	0.641763	0.602561	-0.0813289	-0.521232
2993	AA334250	glycophorin A (MNS blood group)	GYPA	4	-145030455	-2.9562	-3.38196	-4.43042	4.67366e-05	0.000579816	1.8393	-3.6151	0.337992	-4.27601	-6.14825	-1.39761	-2.46771	-3.32353	-2.23056	-2.2406	-3.56172	-5.82696	-1.33666	1.60526	0.010634	-1.61589
2644	AAB37337	GTP cyclohydrolase I feedback regulator	GCHFR	15	41056284	-2.95414	1.80049	-8.0244	9.42098e-11	3.72951e-09	14.282	-0.24902	-1.84406	-3.24826	-1.78123	-4.13041	-3.80479	-3.35071	-3.5627	-3.09464	-4.1063	-2.87655	-1.11463	1.00213	-0.135017	-0.86711
388011	AK091668	long intergenic non-protein coding RNA 1550	LINC01550	14	-98391946	-2.95382	-1.26669	-5.80288	3.59208e-07	7.61008e-06	6.44306	-4.54666	-2.99046	-2.88564	-2.43595	-2.28408	-3.5103	-1.1962	-2.71466	-1.09123	-3.27088	-6.02155	-0.261167	-0.599605	0.0342212	0.565384
23576	AAH33680	dimethylarginine dimethylaminohydrolase 1	DDAH1	1	-85784167	-2.9476	6.82248	-4.93292	8.22202e-06	0.000126305	2.94709	-3.42334	-4.33832	-3.60844	-1.39809	-3.68535	-2.971	-2.28006	-2.12941	-3.53612	-3.21137	-2.68598	-1.13532	0.543866	-0.162765	-0.381101
1515	AAC23598	cathepsin V	CTSV	9	-99791958	-2.94143	0.908545	-4.74762	1.57218e-05	0.000225354	2.45463	-5.16381	-3.3666	-1.42825	-4.99316	-1.08669	-2.12091	-3.34679	-3.24693	-1.31437	-2.86021	-5.57458	-1.29017	2.71391	-1.66094	-1.05298
79925	AA328954	sperm flagellar 2	SPEF2	5	35617988	-2.94086	1.99413	-8.27585	3.72264e-11	1.57043e-09	15.2357	-2.6448	-2.57944	-1.69575	-0.969805	-3.54716	-3.46358	-3.33711	-3.74421	-2.82076	-2.87732	-4.15248	-0.317609	0.033747	0.254081	-0.287828
4703	AAA59917	nebulin	NEB	2	-152341852	-2.93645	1.07253	-5.83395	3.20564e-07	6.87765e-06	6.45785	-6.47784	-2.3102	-4.07986	-3.41604	-3.66777	-0.844543	-1.79395	-1.7934	-3.54324	-2.72402	-0.714326	-0.410346	-0.741204	-0.510679	1.25188
118980	AAH22091	sideroflexin 2	SFXN2	10	104474297	-2.93014	1.70359	-8.02897	9.26312e-11	3.68214e-09	14.2007	-1.23558	-3.68339	-3.18265	-4.16316	-4.17977	-3.72617	-1.49604	-1.40322	-1.95775	-4.2187	-2.91928	-1.30382	1.31667	-0.276397	-1.04027
200634	AAI01688	keratinocyte associated protein 3	KRTCAP3	2	27665232	-2.92914	-0.891288	-4.39955	5.18871e-05	0.000633522	1.65099	-1.39957	-0.586399	-7.05144	1.76195	-4.65846	-3.65818	-3.13549	-3.42103	-3.43106	-2.82619	-3.11053	0.623813	-0.794024	0.385367	0.408656
9099	AAC28392	ubiquitin specific peptidase 2	USP2	11	-119225924	-2.92509	4.77476	-7.70094	3.12616e-10	1.14363e-08	12.987	-2.03187	-3.96054	-2.58504	-3.91623	-3.06501	-1.51597	-1.59341	-1.7523	-3.29267	-3.77193	-4.15134	0.436344	0.989163	-0.706338	-0.282825
338094	AAH15993	family with sequence similarity 151 member A	FAM151A	1	-55074849	-2.92499	0.0544313	-6.02689	1.57736e-07	3.62022e-06	6.91018	-3.91219	-2.62183	-4.41411	-5.52451	-2.0809	-3.72944	-2.19338	-2.55076	-1.46059	-1.93429	-2.88129	-0.918371	2.28861	-0.48602	-1.80259
3918	AAC50456	laminin subunit gamma 2	LAMC2	1	183155173	-2.92452	-0.17493	-5.28793	2.32691e-06	4.12321e-05	4.36849	-5.94857	-3.48795	-4.28756	1.96433	-1.90945	-3.32725	-1.45658	-1.62719	-4.29547	-2.96628	-4.78406	-1.28436	0.868763	-0.128709	-0.740054
3233	AAH16763	homeobox D4	HOXD4	2	177016112	-2.92246	-2.79616	-5.90378	2.48105e-07	5.41927e-06	6.61888	-5.29029	-0.0858024	-2.06919	-1.04713	-2.43424	-3.07663	-3.94428	-3.98881	-4.23985	-1.58862	-4.48835	0.10337	-0.639632	0.240065	0.399567
1962	AAA53289	enoyl-CoA, hydratase/3-hydroxyacyl CoA dehydrogenase	EHHADH	3	-184908411	-2.91929	4.03356	-6.46416	3.1267e-08	8.16798e-07	8.41068	-2.03241	-3.62722	-3.74558	-3.91358	-3.10735	-4.20067	-2.54939	-2.54295	-2.01021	-2.62477	-1.43194	-1.45941	1.39452	-0.00485269	-1.38967
140876	AAI60013	family with sequence similarity 65 member C	FAM65C	20	-49202644	-2.90954	0.92046	-4.30904	7.03767e-05	0.000819815	1.13221	-3.06161	-1.89908	-3.02928	-0.534792	-3.00332	-1.41046	-1.89362	-2.31081	-5.67228	-1.46699	-5.3172	0.270893	-1.46758	0.208062	1.25952
85415	AAH36447	rhophilin, Rho GTPase binding protein 2	RHPN2	19	-33469497	-2.9051	3.58091	-5.48359	1.14927e-06	2.17864e-05	4.96519	0.0880939	-4.14282	-3.46898	-0.817656	-3.10843	-4.09364	-3.13061	-3.11743	-2.63151	-3.60269	-3.04418	-0.992607	1.59506	-0.583268	-1.01179
55561	AAT67172	CDC42 binding protein kinase gamma	CDC42BPG	11	-64591661	-2.90437	-1.5383	-5.43818	1.35443e-06	2.52291e-05	4.93708	-7.70189	-1.25492	-2.03089	-0.125205	-2.22089	-4.59514	-3.26736	-3.15717	-3.26849	-2.38798	-3.24605	-0.702487	-0.208162	-0.149769	0.35793
157869	AAH42877	somatomedin B and thrombospondin type 1 domain containing	SBSPON	8	-73976777	-2.88016	1.70039	-4.93185	8.25303e-06	0.00012668	3.00025	-6.42894	-2.49053	-0.992522	0.109912	-2.74082	-1.95642	-2.05671	-2.20738	-4.56901	-2.40103	-6.43917	-0.192479	-0.127998	0.322877	-0.194879
2330	AAA67849	flavin containing monooxygenase 5	FMO5	1	-146657839	-2.87314	1.82912	-8.96588	2.98042e-12	1.45836e-10	17.6666	-2.45645	-3.93326	-3.6605	-2.47258	-3.27707	-2.84693	-2.03989	-1.98051	-1.95834	-3.22519	-3.3661	-0.21378	0.641189	0.372846	-1.01404
22874	AAH10522	pleckstrin homology domain containing A6	PLEKHA6	1	-204187978	-2.86183	5.2301	-5.6527	6.21775e-07	1.26048e-05	5.4727	-3.70952	-2.53816	-2.4401	-1.81901	-4.77453	-2.45531	-1.92894	-2.23238	-5.17974	-2.95838	-0.659171	-0.708293	0.750327	-0.095038	-0.655289
8942	AAC50650	kynureninase	KYNU	2	143635194	-2.86108	-0.526665	-5.33811	1.94298e-06	3.49103e-05	4.73753	-2.75335	-4.12607	-4.02125	-1.81914	-2.44119	-2.97479	-2.46179	-3.02715	-3.40944	-3.2208	-0.973433	-1.09502	1.16341	0.0190204	-1.18243
1525	AAC51234	coxsackie virus and adenovirus receptor	CXADR	21	18885223	-2.86041	2.77097	-4.36537	5.8233e-05	0.000698181	1.29326	-6.12567	-5.23689	-1.80169	-0.319463	-3.12613	-1.91939	-2.73724	-2.36206	-1.70715	-2.97543	-2.88175	0.139146	-0.357588	0.287654	0.0699348
442523	AK098759	DPY19L2 pseudogene 4	DPY19L2P4	7	89748713	-2.86002	0.101204	-4.38899	5.37719e-05	0.000652403	1.64059	-2.74264	0.703378	-2.66659	-1.01895	-3.22357	-2.62382	-4.95357	-4.99811	-2.44179	-2.86983	-6.72003	0.694026	0.791798	0.132205	-0.924003
388564	BC052596	transmembrane protein 238	TMEM238	19	-55890611	-2.85612	-1.86613	-6.12132	1.11339e-07	2.60815e-06	7.5522	-1.18404	-1.01577	-3.29562	-0.486028	-4.07257	-3.43485	-3.9281	-4.7096	-2.29768	-3.68086	-2.9721	0.510465	-0.466437	-0.0188191	0.485256
2624	AAA35868	GATA binding protein 2	GATA2	3	-128198264	-2.85472	2.11565	-5.24684	2.69628e-06	4.69996e-05	4.11675	-4.23762	-1.1503	-4.06945	0.707364	-2.97627	-4.89144	-3.82449	-3.55587	-4.30648	-1.5705	-2.51123	-0.0739081	-1.1019	0.50117	0.600726
27202	AAH67477	complement component 5a receptor 2	C5AR2	19	47840261	-2.85212	-1.11911	-4.43226	4.64458e-05	0.000577696	1.79572	-1.13514	-5.00521	-2.09304	-3.6027	-2.71387	-3.09209	-3.09992	-3.14445	-2.04185	-2.42057	-1.49714	-0.320587	-0.949223	0.180933	0.76829
64799	AAH31041	IQ motif containing H	IQCH	15	67547137	-2.84533	0.305338	-6.57032	2.10734e-08	5.7061e-07	9.133	-1.57509	-4.16184	-4.4196	-1.3244	-4.83398	-3.09672	-2.48788	-2.41212	-3.60658	-2.72607	-1.21566	-0.220251	-0.0299111	0.127975	-0.0980643
2064	AAA35809	erb-b2 receptor tyrosine kinase 2	ERBB2	17	37856230	-2.84513	4.9881	-4.74623	1.57978e-05	0.000226275	2.29973	-0.582098	-2.47525	-3.50972	-0.00528569	-2.85044	-4.17499	-3.26699	-3.35057	-2.6967	-3.67245	-5.33197	-0.145067	0.0441795	-0.143929	0.0997491
100131814	AJ606314	long intergenic non-protein coding RNA 271	LINC00271	6	135818938	-2.84117	-0.528444	-5.51718	1.01757e-06	1.95007e-05	5.4289	-3.90225	-3.93102	-2.38563	-1.63543	-3.75515	-2.95078	-2.95861	-2.21465	-2.46569	-3.84887	-1.10769	0.311087	0.0681626	-0.00161838	-0.0665442
57604	AAH16633	KIAA1456	KIAA1456	8	12803182	-2.83145	2.66799	-4.51686	3.48261e-05	0.000452129	1.72317	-3.4539	-2.36859	-1.64271	-1.49723	-4.18432	-3.08325	-3.16234	-3.24386	-1.93514	-2.28645	-4.03291	-0.322942	0.00039907	-0.021721	0.0213219
3690	AAA16076	integrin subunit beta 3	ITGB3	17	45331207	-2.82644	1.3231	-4.45102	4.35805e-05	0.000545036	1.38396	-0.565032	-4.81384	-3.60949	-1.27015	-4.39697	-4.52366	-0.444019	-0.435237	-4.45596	-2.44007	-4.46607	-0.603802	0.144468	0.467817	-0.612284
163702	AAI01409	interferon, lambda receptor 1	IFNLR1	1	-24480646	-2.82201	0.835628	-4.85066	1.09746e-05	0.000162753	2.95268	-2.82662	-2.35693	-2.22005	-1.03213	-3.52752	-2.67162	-3.15478	-2.49078	-2.36496	-2.96916	-4.60637	-0.0478251	0.302736	-0.644401	0.341665
9121	AAC52013	solute carrier family 16 member 5	SLC16A5	17	73084035	-2.82076	0.570579	-4.46785	4.11581e-05	0.000518619	1.56108	-2.36695	-2.63672	-4.19992	0.783335	-3.9483	-5.56154	-0.772356	-1.03295	-4.56238	-4.28818	-1.86986	-0.832861	0.456679	-0.252482	-0.204197
7850	AAB05878	interleukin 1 receptor type 2	IL1R2	2	102608305	-2.82021	-1.66765	-4.35795	5.97079e-05	0.000711879	1.44433	-1.15339	-4.40922	-4.30441	-0.99583	-3.7859	-2.78561	-1.61759	-1.92043	-3.45158	-2.83232	-3.64236	-0.0141085	0.324391	-0.792696	0.468305
80115	AAQ88531	BAI1 associated protein 2 like 2	BAIAP2L2	22	-38480895	-2.80671	1.18394	-4.53316	3.2939e-05	0.000430144	1.91572	-1.50897	-0.229799	-2.13709	-3.54254	-4.63489	-0.889639	-3.64242	-3.58386	-5.23345	-3.42604	-3.72083	-0.918588	1.71808	-0.252638	-1.46544
22925	AAA70110	phospholipase A2 receptor 1	PLA2R1	2	-160797259	-2.80281	2.01571	-5.2074	3.105e-06	5.34475e-05	3.91279	-5.57839	-3.29337	-1.66198	-3.09073	-1.84125	-3.64084	-2.00402	-2.32375	-2.37679	-1.95879	-1.98325	0.600551	0.0908685	0.947726	-1.03859
100506063	NA	NA	NA	NA	NA	-2.78674	-2.70533	-4.32459	6.67995e-05	0.000784065	1.47733	-0.388055	-4.61321	-3.77144	-1.98832	-4.43735	-4.28506	-3.55592	-3.60045	-1.12903	-4.53107	2.39598	-0.447061	0.0146766	-0.281875	0.267199
9633	AAD24668	metallothionein-like 5, testis-specific (tesmin)	MTL5	11	-68474907	-2.77982	-0.538732	-5.16801	3.57391e-06	6.01235e-05	4.08635	-0.170341	-2.79871	-4.22115	-0.847687	-3.02811	-4.17838	-2.88364	-2.92817	-3.34427	-3.28689	-2.78274	-0.816476	0.131814	-0.33061	0.198795
6583	AAH28313	solute carrier family 22 member 4	SLC22A4	5	131630144	-2.77748	1.23624	-5.80804	3.52491e-07	7.48423e-06	6.36547	-2.58135	-2.0796	-3.3533	-2.26206	-3.28225	-2.28196	-2.16693	-2.27158	-2.52262	-2.89054	-5.15578	-1.83238	2.15449	-0.751568	-1.40292
368	AAC15785	ATP binding cassette subfamily C member 6	ABCC6	16	-16315043	-2.77632	1.22438	-6.54237	2.33818e-08	6.29578e-07	8.80241	-0.669392	-1.0884	-4.35435	-3.1545	-3.31922	-2.76712	-4.18693	-3.63837	-3.82599	-2.09344	-2.3027	-0.665841	1.53895	-0.612443	-0.926505
1004	AAH00019	cadherin 6	CDH6	5	31193761	-2.77623	2.73678	-5.27595	2.42912e-06	4.27681e-05	4.29214	-3.92525	-3.62751	-4.27189	0.441798	-3.31249	-3.33635	-2.49202	-2.68971	-2.55781	-2.7096	-2.71565	-1.955	1.59494	-0.00924606	-1.58569
125206	A0PJK1	solute carrier family 5 member 10	SLC5A10	17	18855477	-2.77093	-0.0706104	-4.9829	6.89411e-06	0.000108588	3.34299	-1.46628	-1.89606	-3.93354	-1.71418	-3.54762	-2.87792	-1.83717	-1.84398	-4.72729	-2.32508	-5.55663	-1.24691	2.50167	-0.514555	-1.98711
1824	AAH63291	desmocollin 2	DSC2	18	-28645939	-2.76705	2.27471	-5.78908	3.77822e-07	7.98688e-06	6.11413	-2.43744	-4.5265	-4.05132	0.272224	-3.02169	-3.72301	-1.94167	-1.94292	-3.38357	-2.83613	-1.7396	-0.273614	0.145492	-0.310453	0.164962
1946	AAB60377	ephrin-A5	EFNA5	5	-106712589	-2.76613	3.67479	-4.25015	8.56983e-05	0.000962808	0.811196	1.14009	-1.4823	-3.63151	0.481412	-3.18323	-3.82874	-4.64948	-4.28876	-3.64672	-1.22368	-6.58101	0.225034	-0.160933	0.114661	0.0462716
2122	AA043944	MDS1 and EVI1 complex locus	MECOM	3	-168801286	-2.76142	3.18374	-4.88399	9.76458e-06	0.000146842	2.77309	-0.980333	-4.10299	-3.76393	-0.689929	-3.14697	-3.50379	-3.87314	-3.50615	-4.67863	-2.7228	1.18972	0.80656	-1.03274	0.318053	0.714685
164091	AA778580	progestin and adipoQ receptor family member VII	PAQR7	1	-26187974	-2.75998	3.84445	-9.27235	9.83878e-13	5.25435e-11	18.7079	-2.15404	-3.02473	-3.10205	-0.281498	-3.11268	-2.88756	-3.53232	-3.57685	-3.78706	-2.92712	-2.43534	-0.545654	0.453157	0.0142015	-0.467359
6653	AAI37172	sortilin-related receptor, L(DLR class) A repeats containing	SORL1	11	121322911	-2.75594	7.65853	-4.91937	8.62346e-06	0.000131698	2.88974	-6.33597	-3.84171	-3.55658	-0.617685	-2.98587	-3.28774	-2.78267	-2.51131	-3.45925	-1.83979	0.554432	-0.136932	-0.361137	0.00148414	0.359653
728640	AA447601	family with sequence similarity 133, member A pseudogene	FAM133CP	10	60474774	-2.75168	0.808703	-4.64759	2.22319e-05	0.000305495	2.26508	-3.37058	-2.15951	-4.60119	0.287781	-3.42051	-1.70691	-2.44377	-2.84524	-3.97498	-3.66233	-3.60564	2.96874	-0.991052	0.881491	0.109562
57139	AAH14426	ral guanine nucleotide dissociation stimulator-like 3	RGL3	19	-11504731	-2.75146	1.75889	-5.28913	2.31688e-06	4.1092e-05	4.3202	-2.28806	-0.71862	-4.92916	0.119633	-4.01986	-2.69493	-2.57813	-2.6427	-4.69606	-3.15074	-2.40816	0.148041	-0.206007	0.262053	-0.0560463
375295	AAH13438	long intergenic non-protein coding RNA 1116	LINC01116	2	-177494308	-2.74993	-0.614556	-5.59971	7.54064e-07	1.49564e-05	5.53138	-3.10883	-3.18734	-1.90419	0.283137	-3.11645	-3.01966	-2.55016	-2.91155	-4.04128	-1.88281	-4.63348	1.13061	-0.393984	-0.296578	0.690563
100506816	NA	NA	NA	NA	NA	-2.74951	-4.38686	-4.40004	5.18006e-05	0.000632867	1.78568	1.48761	-3.33123	-3.22642	-3.51369	-3.15537	-4.58804	-1.42594	-0.552937	-4.89144	-4.83405	-0.870475	-0.287069	-0.236774	-0.162165	0.398938
2329	AAH02780	flavin containing monooxygenase 4	FMO4	1	171283321	-2.74816	1.48929	-7.9662	1.16859e-10	4.55136e-09	14.0421	-3.39436	-2.25467	-2.81037	-3.47895	-2.17624	-2.12844	-2.5581	-3.20127	-2.20655	-2.53174	-3.64309	-0.807295	0.89034	0.227043	-1.11738
10861	AAG22075	solute carrier family 26 member 1	SLC26A1	4	-981444	-2.74804	1.17782	-6.34038	4.94991e-08	1.26062e-06	8.18616	-1.96211	-0.110588	-4.31902	-2.9103	-3.05894	-3.12483	-3.25551	-4.03701	-3.61667	-1.78588	-3.37427	-1.98687	1.6341	-0.472357	-1.16174
151234	AK056906	sulfotransferase family 1C member 2 pseudogene 1	SULT1C2P1	2	108938693	-2.74618	-3.56569	-4.53122	3.31585e-05	0.000432519	2.16874	1.03579	-2.5373	-5.60241	-2.18924	-5.53136	-3.05714	-1.29943	-1.1835	-4.0975	-4.04012	-2.10896	0.326295	0.00967529	0.382413	-0.392088
100289019	AK124723	SLC25A25 antisense RNA 1	SLC25A25-AS1	9	-130873449	-2.74543	0.957729	-5.14998	3.81125e-06	6.36166e-05	4.00496	-2.01048	0.0559178	-4.47632	-1.07627	-3.36345	-3.21116	-2.67584	-3.03525	-4.25152	-3.45717	-2.91506	0.446714	-0.67486	0.819821	-0.144961
254427	AAH07547	proline and serine rich 2	PROSER2	10	11865396	-2.73702	0.289976	-5.20385	3.14464e-06	5.39085e-05	4.15287	-3.75272	-3.26302	-4.24227	0.679912	-3.14265	-3.5335	-0.104556	0.0161747	-3.03545	-3.6234	-4.76465	-0.027212	-0.37457	-0.125401	0.499971
4249	AAB81939	mannosyl (alpha-1,6-)-glycoprotein beta-1,6-N-acetyl-glucosaminyltransferase	MGAT5	2	135011829	-2.72853	2.31495	-4.25746	8.36341e-05	0.000945678	0.898989	-2.54336	-5.65391	-1.9091	-3.55344	-2.24539	-3.04283	-2.12153	-1.88413	-2.08484	-0.774758	-2.94624	-1.70626	-0.391218	0.0417	0.349518
220980	AK056518	TMEM72 antisense RNA 1	TMEM72-AS1	10	-45306471	-2.7198	-1.00377	-4.29078	7.48183e-05	0.000859608	1.4074	-5.54564	-1.48694	-2.29966	-2.05642	-3.07661	-2.43889	-2.93215	-2.97668	-2.09022	-3.17033	-1.34811	0.252663	-1.68348	-0.0834063	1.76688
7172	AA746081	thiopurine S-methyltransferase	TPMT	6	-18128544	-2.71918	4.79247	-9.40085	6.19863e-13	3.434e-11	19.1487	-1.74168	-3.49485	-2.75413	-2.19559	-3.80808	-2.53867	-2.69171	-2.71458	-2.61601	-3.35296	-2.12668	-0.595117	0.822229	-0.0774211	-0.744808
285943	AK056230	HOXA cluster antisense RNA 2	HOXA-AS2	7	27161537	-2.71784	-2.92749	-6.62962	1.69019e-08	4.60894e-07	9.28751	-5.29585	-1.55202	-2.83513	0.413119	-3.36448	-3.52252	-2.19693	-2.15265	-3.3405	-2.92054	-2.52282	0.605548	-0.750159	0.0320844	0.718074
157983	AAI11424	chromosome 9 open reading frame 66	C9orf66	9	-213107	-2.7125	-0.517434	-6.86366	7.06979e-09	2.03431e-07	10.0051	-2.07537	-3.84685	-2.75169	-4.70354	-3.02944	-2.06804	-3.34595	-2.81119	-1.39628	-3.14804	-1.02096	-0.67914	1.07778	0.142468	-1.22024
100506517	NA	NA	NA	NA	NA	-2.70878	4.93442	-5.78215	3.8753e-07	8.16524e-06	5.92594	-0.929028	-2.20054	-3.35518	-3.87796	-2.7393	-2.72885	-3.65677	-3.65855	-2.71147	-2.88235	-1.72112	-0.911399	1.42437	0.037557	-1.46193
10411	AAB50216	Rap guanine nucleotide exchange factor 3	RAPGEF3	12	-48128452	-2.70743	3.76736	-4.46061	4.21839e-05	0.000529814	1.39762	-4.43919	-1.47283	-4.19177	-0.475439	-2.84333	-2.06694	-3.3798	-3.29309	-4.41744	-3.15232	0.394623	0.0350167	-0.348066	0.240813	0.107253
374618	AAH28119	testis expressed 9	TEX9	15	56657621	-2.706	0.864664	-5.36472	1.76546e-06	3.20795e-05	4.82875	-2.50425	-3.4261	-1.33856	-0.226085	-2.9987	-2.8464	-3.10577	-4.08319	-2.23907	-3.34395	-2.47013	-0.562506	-0.444406	0.0431445	0.401261
170689	AAI09115	ADAM metallopeptidase with thrombospondin type 1 motif 15	ADAMTS15	11	130318868	-2.70564	2.04772	-4.66227	2.11326e-05	0.000292683	2.11091	-5.50073	-2.4156	-5.1964	-1.00676	-3.91305	-2.98189	-0.682017	-0.881138	-3.26769	-2.59363	-0.698167	-1.74642	-0.629224	-0.710218	1.33944
114132	AAI56823	sialic acid binding Ig like lectin 11	SIGLEC11	19	-50452249	-2.69954	-0.307879	-4.5274	3.35943e-05	0.000437612	2.05417	-3.44526	-2.22027	-4.2623	-2.07152	-2.35475	-2.32275	-1.89994	-2.81121	-2.62615	-2.84439	-1.60937	1.56196	-1.61369	0.175934	1.43775
89874	AAI01522	solute carrier family 25 member 21	SLC25A21	14	-37147125	-2.69456	-1.41406	-4.29746	7.31635e-05	0.000845129	1.38662	-6.25056	-4.69436	0.619904	-0.733863	-1.5799	-1.86371	-2.05211	-2.30309	-2.34768	-2.73775	-6.1405	-0.879682	0.380987	0.386168	-0.767156
3218	AAG42143	homeobox B8	HOXB8	17	-46689707	-2.68764	-2.59037	-5.96258	1.99879e-07	4.46003e-06	6.71102	-0.44001	-2.23576	-4.56887	1.18061	-3.23759	-3.54298	-2.59971	-2.79073	-4.58334	-3.60842	-3.36121	0.506456	-0.717171	0.234743	0.482427
1528	AAA35729	cytochrome b5 type A (microsomal)	CYB5A	18	-71920526	-2.68436	4.64189	-7.42264	8.80292e-10	2.97739e-08	11.9436	-0.0792051	-2.07568	-2.75184	-2.22082	-2.53331	-3.21053	-3.74295	-3.75495	-2.597	-2.99492	-3.0356	-0.188945	0.606288	-0.0679171	-0.538371
8631	AAH47870	src kinase associated phosphoprotein 1	SKAP1	17	-46210801	-2.68355	-0.901469	-4.70935	1.79555e-05	0.000253044	2.45413	0.49921	-3.8019	-2.92926	0.605473	-3.16306	-3.92831	-3.0186	-2.85291	-3.62904	-3.14785	-3.74324	0.885663	-0.41495	0.0403599	0.37459
23554	AAD17317	tetraspanin 12	TSPAN12	7	-120427373	-2.68121	3.33009	-7.27275	1.53865e-09	5.01923e-08	11.3853	-2.84446	-3.30188	-1.85298	-1.78575	-1.79058	-4.70124	-2.48305	-2.55259	-1.4795	-2.77813	-4.12205	-0.114175	0.0649717	-0.11788	0.052908
644662	NA	NA	NA	NA	NA	-2.6811	-0.139677	-5.36288	1.77722e-06	3.22325e-05	4.91396	-3.08202	-0.090887	-4.59094	-3.00374	-2.19796	-2.25212	-2.50095	-2.30448	-2.55552	-2.11111	-6.14188	-0.784853	0.780139	0.588796	-1.36893
729830	AA021504	family with sequence similarity 160 member A1	FAM160A1	4	152330397	-2.67583	-0.432082	-4.65669	2.15437e-05	0.000297523	2.35792	-1.1914	-3.85648	-2.5473	-2.41275	-3.34619	-5.72996	-0.528327	-0.720538	-2.74057	-2.27553	-2.21884	-1.18016	0.490248	-0.310966	-0.179283
154661	AAH22520	RUN domain containing 3B	RUNDC3B	7	87257728	-2.66175	3.13506	-4.33246	6.50564e-05	0.000768679	1.32721	-2.35222	-3.03306	-1.8677	-0.0273865	-2.05574	-1.53041	-4.14157	-3.97966	-2.78004	-2.19756	-8.02351	0.0303731	1.04064	-0.0932694	-0.947373
2296	AAA92038	forkhead box C1	FOXC1	6	1610680	-2.65427	3.45523	-4.4978	3.71662e-05	0.000475151	1.48041	-4.71162	-3.59152	-4.17858	-0.192723	-2.73305	-3.65039	-1.49476	-1.56789	-2.94064	-3.09131	-0.641875	0.0864528	-0.613974	0.0836105	0.530363
161291	AAI01727	transmembrane protein 30B	TMEM30B	14	-61744088	-2.65028	0.992515	-6.2416	7.13705e-08	1.75728e-06	7.62174	-2.93893	-3.37378	-2.08047	-0.389718	-2.73895	-1.17209	-2.18968	-2.10054	-4.77944	-1.69315	-4.36838	0.241785	-0.237542	-0.0101596	0.247702
100507253	NA	NA	NA	NA	NA	-2.64955	-0.725978	-5.52491	9.89454e-07	1.9084e-05	5.43284	-0.746816	-1.21988	-2.18782	-1.60515	-3.27432	-3.36303	-4.50836	-4.55289	-1.76831	-2.54491	-2.92433	-0.342168	0.858305	-0.379514	-0.478791
9942	AAH30231	xylulokinase homolog (H. influenzae)	XYLB	3	38388250	-2.64885	0.743699	-6.82025	8.31122e-09	2.3633e-07	9.9337	-3.82263	-3.0034	-2.05569	-4.20894	-2.50103	-2.67524	-2.5106	-2.4381	-2.48019	-1.90985	-2.6921	-1.7808	1.78061	-0.319757	-1.46085
79722	AAI06915	ankyrin repeat domain 55	ANKRD55	5	-55395506	-2.64671	-0.901229	-4.32182	6.7422e-05	0.000788731	1.51825	-5.30939	-2.16823	-5.23334	-2.35069	-3.57733	-2.68807	-0.769897	-0.814431	-3.72844	-2.08609	-2.0294	1.86172	0.0475367	-0.221553	0.174016
18	AA806200	4-aminobutyrate aminotransferase	ABAT	16	8814572	-2.64344	7.29076	-5.52192	1.00025e-06	1.92453e-05	4.9948	-2.24213	-3.12038	-1.55773	-4.50568	-2.13889	-2.79223	-2.97991	-2.88819	-1.8844	-2.40014	-1.09349	-1.2231	1.6466	-0.0741133	-1.57248
100132341	AB101205	clustered mitochondria (cluA/CLU1) homolog pseudogene 3	CLUHP3	16	31711933	-2.63121	-0.313899	-6.50325	2.70411e-08	7.16107e-07	8.88271	-3.24056	-1.21347	-2.76858	-1.35986	-2.29699	-3.48866	-2.67336	-2.5976	-1.93791	-2.91155	-3.47153	-0.375675	0.297948	0.10185	-0.399798
100132234	AK000246	long intergenic non-protein coding RNA 543	LINC00543	13	NA	-2.61739	-3.1108	-4.89106	9.52534e-06	0.000143805	3.31601	-2.59722	-1.37222	-2.31471	-0.675986	-2.69112	-3.19091	-1.75816	-1.65831	-2.05374	-3.43692	-4.60263	-0.00339555	0.333895	-0.679303	0.345408
161582	AAH62564	dyslexia susceptibility 1 candidate 1	DYX1C1	15	-55722505	-2.61651	1.91535	-5.71833	4.89383e-07	1.01123e-05	6.03615	-2.27669	-2.57339	-3.32839	0.172479	-3.48867	-1.88266	-2.58236	-2.6269	-4.4629	-3.24797	-3.00487	0.392486	-0.355722	0.0744842	0.281238
10207	AAH21135	PATJ, crumbs cell polarity complex component	PATJ	1	62208148	-2.61454	3.9331	-5.87051	2.80339e-07	6.08632e-06	6.24498	-2.87465	-2.81842	-2.81696	-1.34217	-3.04447	-3.95962	-3.02822	-3.08773	-1.09415	-2.73284	-1.47848	-0.703305	0.585514	0.0159503	-0.601464
56920	AAH98104	semaphorin 3G	SEMA3G	3	-52467267	-2.61435	3.75968	-5.19765	3.21503e-06	5.48033e-05	3.85791	-3.31194	-1.83535	-4.25211	-1.07758	-2.45524	-3.4373	-2.02198	-2.10582	-4.78916	-1.59203	-3.15738	-0.504477	-0.370706	0.267072	0.103634
196951	AAH48125	family with sequence similarity 227 member B	FAM227B	15	-49620591	-2.61241	0.58647	-7.95948	1.19807e-10	4.6474e-09	14.1286	-2.29941	-2.98025	-1.71316	-0.84078	-3.10924	-2.18643	-3.59281	-2.70445	-2.59293	-2.76686	-3.32685	0.0879584	-0.254573	-0.0919914	0.346565
55930	AAA20907	myosin VC	MYO5C	15	-52484514	-2.60726	2.60897	-5.46402	1.23363e-06	2.32031e-05	4.92906	-2.12373	-3.21989	-2.99478	-0.642358	-2.65111	-3.75995	-2.56514	-2.75616	-2.01272	-2.8643	-1.76164	-0.268688	-0.586762	0.0462028	0.540559
84133	AAH09252	zinc and ring finger 3	ZNRF3	22	29313376	-2.60042	4.55052	-6.00363	1.71846e-07	3.89308e-06	6.75599	-1.80804	-3.78586	-2.91673	-0.129268	-2.86203	-4.13164	-2.54718	-2.59172	-2.67731	-2.51323	-2.14738	-0.47279	0.750048	-0.175133	-0.574915
84952	AA661765	cingulin-like 1	CGNL1	15	57668702	-2.5953	6.09499	-4.53537	3.26911e-05	0.000428161	1.61165	-1.35253	-3.40969	-3.01404	-2.68412	-2.80483	-4.57202	-2.24699	-2.3584	-3.35275	-2.40915	-1.61912	-1.11143	0.759313	-0.522688	-0.236626
95	AAA02852	aminoacylase 1	ACY1	3	52017299	-2.5882	4.04749	-5.32288	2.05234e-06	3.67382e-05	4.29131	-2.29677	-1.77748	-2.59542	-4.43668	-2.66684	-1.67532	-3.72506	-3.5602	-1.86031	-2.91437	-1.5283	-1.00957	1.32627	0.181374	-1.50764
10566	AAC35854	A-kinase anchoring protein 3	AKAP3	12	-4724673	-2.58582	0.948137	-4.8537	1.08584e-05	0.000161154	3.12697	-4.09988	-2.65471	-2.67019	-0.794524	-3.95278	-4.16306	-0.95587	-0.36456	-3.57337	-2.69286	-2.91181	-0.381865	0.292798	0.202697	-0.495496
100289201	NA	NA	NA	NA	NA	-2.58525	-2.04078	-4.36024	5.92489e-05	0.000707719	1.55238	-2.9874	-2.46867	-5.02682	-1.06617	-3.73338	-2.30098	-2.00395	-2.53391	-2.04799	-3.8271	-1.53338	-1.42005	0.22269	-0.205139	-0.0175509
340156	AAI32832	myosin light chain kinase family member 4	MYLK4	6	-2663862	-2.58481	0.847437	-6.24924	6.93796e-08	1.71483e-06	7.93854	-0.118662	-3.30543	-3.0013	-1.76704	-2.675	-3.2086	-3.83309	-3.26096	-2.54371	-2.55191	-1.89912	-0.599787	0.376805	-0.0619756	-0.31483
25841	AAH93968	ankyrin repeat and BTB domain containing 2	ABTB2	11	-34172533	-2.58063	3.44189	-5.57467	8.25945e-07	1.62318e-05	5.25161	-0.331865	-3.91696	-2.84177	-1.2655	-3.99711	-2.15194	-2.4254	-2.71949	-3.4684	-3.41101	-0.96743	-0.864542	0.84056	-0.781801	-0.058759
11113	AAB71327	citron rho-interacting serine/threonine kinase	CIT	12	-120123594	-2.57569	4.8908	-4.27096	7.99462e-05	0.000909311	0.860849	0.651338	-3.98387	-4.49316	-0.182038	-3.40747	-2.43332	-2.63497	-2.71772	-3.44646	-3.14186	-2.99704	0.361024	-0.220858	-0.000784802	0.221643
120892	AAI17181	leucine-rich repeat kinase 2	LRRK2	12	40618812	-2.57177	4.09148	-6.30411	5.66216e-08	1.42136e-06	7.86896	-0.675386	-4.25419	-2.03777	-0.0966448	-2.81008	-2.41838	-4.15	-4.44885	-2.29685	-2.28622	-2.45703	-0.717241	-0.213889	0.0909608	0.122928
6470	AAA36018	serine hydroxymethyltransferase 1 (soluble)	SHMT1	17	-18231173	-2.56593	3.97156	-6.25698	6.742e-08	1.67499e-06	7.64576	-4.07719	-1.1552	-1.82681	-2.25152	-1.91567	-2.74314	-2.4365	-2.59302	-2.67342	-2.24683	-4.10127	-0.95163	0.985659	-0.0260726	-0.959587
26031	AAB83939	oxysterol binding protein like 3	OSBPL3	7	-24836155	-2.56353	4.39171	-4.48998	3.81704e-05	0.000486698	1.53303	-0.613786	-3.14884	-3.02799	-1.3784	-3.74254	-2.09018	-2.12745	-1.89333	-3.33177	-2.94318	-2.61731	0.46264	-0.50593	0.0408095	0.46512
91894	AAH08501	chromosome 11 open reading frame 52	C11orf52	11	111789600	-2.56071	0.168441	-7.73903	2.71368e-10	1.0061e-08	13.2062	-0.934005	-2.6957	-3.08601	-0.980428	-3.46449	-3.3122	-2.1657	-1.87581	-3.96493	-3.20255	-1.45948	0.190286	0.175308	0.111458	-0.286767
388581	AAH89443	family with sequence similarity 132 member A	FAM132A	1	-1177825	-2.55778	-1.19975	-5.21526	3.01894e-06	5.21992e-05	4.3841	-2.3207	-0.512961	-2.93653	-2.06626	-4.24399	-1.36923	-2.96202	-2.76554	-3.25759	-3.85228	-2.51549	-1.8078	0.723137	-0.313978	-0.409159
134147	AAH01573	carboxymethylenebutenolidase homolog (Pseudomonas)	CMBL	5	-10277706	-2.55602	5.55885	-5.10803	4.42504e-06	7.27904e-05	3.54923	-3.72208	-2.77593	-1.59549	-3.52196	-2.01534	-3.16482	-2.69948	-2.60805	-1.16804	-2.2989	-2.43925	-0.982854	1.1135	-0.00831784	-1.10518
387646	AK126872	leucine-rich repeat containing 37 member A6, pseudogene	LRRC37A6P	10	-27534781	-2.55213	0.918028	-4.25571	8.41236e-05	0.000950099	1.14635	-0.449019	-3.62617	-0.189845	-1.9876	-3.45031	-2.68135	-3.7533	-3.00934	-1.67542	-1.7785	-3.69379	-1.26348	-1.54698	0.159567	1.38741
9122	AAB72035	solute carrier family 16 member 4	SLC16A4	1	-110905472	-2.53524	3.58802	-4.67577	2.01693e-05	0.000280349	2.0715	-1.99776	-2.99547	-2.21955	-1.91513	-3.02695	-3.89166	-1.55046	-1.69789	-1.99878	-2.63236	-4.06737	-1.55533	1.71353	-0.38752	-1.32601
2053	AAA02756	epoxide hydrolase 2	EPHX2	8	27348518	-2.52895	3.69289	-7.3365	1.21332e-09	4.01324e-08	11.6211	-1.39318	-2.41497	-2.09241	-2.82472	-2.69757	-3.73823	-3.13065	-3.11312	-1.7792	-2.85204	-1.65504	-0.259763	0.613551	-0.283723	-0.329828
29775	AAI13660	caspase recruitment domain family member 10	CARD10	22	-37886399	-2.52035	1.56221	-6.25818	6.71219e-08	1.66973e-06	7.76887	-1.04088	-1.45395	-3.44071	-0.521185	-2.29462	-4.47761	-3.11728	-3.01372	-4.01745	-1.86912	-3.19838	-0.574022	0.77027	0.0969104	-0.86718
55630	AAH01688	solute carrier family 39 member 4	SLC39A4	8	-145637797	-2.50907	2.56173	-5.87187	2.78939e-07	6.06276e-06	6.32921	-4.00183	-1.18963	-2.71191	-1.48878	-2.66674	-1.49178	-2.37354	-2.64735	-2.07047	-3.16466	-4.65878	-1.1434	1.35606	0.0384116	-1.39447
401251	AAD21821	suppressor APC domain containing 1	SAPCD1	6	31730772	-2.50885	1.39357	-4.54122	3.20433e-05	0.000420819	2.01737	-3.87874	0.285807	-2.76087	-0.389519	-3.06421	-2.53753	-2.63024	-2.76497	-4.51078	-3.15793	-3.21228	0.574605	0.0139584	0.372373	-0.386332
79746	AAG24387	enoyl-CoA hydratase domain containing 3	ECHDC3	10	11784355	-2.49569	2.45713	-4.9515	7.70127e-06	0.000119647	3.01585	-1.02821	0.0152152	-4.02089	-2.48219	-1.55863	-2.11803	-3.46353	-3.2319	-1.4494	-3.19385	-5.02597	-0.493405	1.03182	-0.406251	-0.625567
161835	AAH45191	fibrous sheath interacting protein 1	FSIP1	15	-39892231	-2.49078	-0.0511872	-4.29428	7.39468e-05	0.000852644	1.40664	-2.05613	-2.97798	-2.51059	0.181959	-1.90903	-2.64982	-1.76456	-2.0501	-5.76058	-2.24376	-4.06154	-0.48878	-0.309443	0.304303	0.00514021
84217	AAH24186	zinc finger MYND-type containing 12	ZMYND12	1	-42896000	-2.48868	1.65465	-5.92067	2.33175e-07	5.14347e-06	6.74308	-3.45733	-2.68639	-2.40824	-1.50457	-3.42126	-3.05484	-1.61686	-2.08254	-1.84118	-3.76651	-2.07978	0.139892	0.355426	-0.185775	-0.169651
8711	AAC50427	tyrosine kinase, non-receptor, 1	TNK1	17	7284292	-2.48729	0.300826	-4.42225	4.80496e-05	0.000593052	1.59992	-3.79479	-1.44768	-2.22841	0.284669	-1.85018	-4.18727	-1.9648	-2.26765	-1.71538	-2.84832	-5.75511	0.386491	-0.237479	0.15147	0.0860093
57228	AAC72956	small cell adhesion glycoprotein	SMAGP	12	-51639132	-2.48286	0.366104	-7.51626	6.21253e-10	2.15804e-08	12.4587	-0.988541	-3.17522	-1.95658	-0.507883	-2.6904	-2.89078	-2.99024	-3.18415	-3.28581	-2.44492	-2.18361	-0.0666468	-0.243757	-0.526445	0.770202
400793	A1L170	chromosome 1 open reading frame 226	C1orf226	1	162348695	-2.48019	2.08567	-4.30315	7.17805e-05	0.000832645	1.03933	-1.49726	-2.68105	-2.43764	-0.30506	-1.51127	-3.82145	-3.89799	-3.62765	-2.37121	-2.18085	-4.22759	0.355959	-0.353216	0.0873366	0.265879
2317	AAA35505	filamin B	FLNB	3	57994126	-2.48005	5.40178	-4.2608	8.27077e-05	0.000937954	0.694088	-1.27434	-1.892	-3.86811	-0.530534	-2.86957	-3.81551	-2.35391	-2.39845	-3.82718	-2.10693	-2.37803	-0.393936	-0.10031	-0.135254	0.235563
374378	AAD20062	polypeptide N-acetylgalactosaminyltransferase 18	GALNT18	11	-11292420	-2.48005	4.1183	-5.99746	1.75797e-07	3.97326e-06	6.77268	-2.84168	-2.69711	-2.94866	-0.134192	-2.67023	-3.19964	-1.87589	-1.99949	-2.92131	-2.74001	-3.29525	-0.12982	-0.141791	-0.211572	0.353364
1429	AAA36536	crystallin zeta	CRYZ	1	-75171171	-2.47466	4.98419	-4.95109	7.71254e-06	0.000119718	2.99944	-0.114252	-3.74664	-1.72604	-1.54026	-2.96283	-2.41934	-2.84305	-2.75782	-2.33921	-2.69102	-3.21542	-0.106096	0.514673	-0.506692	-0.00798123
23705	AAF69029	cell adhesion molecule 1	CADM1	11	-115044344	-2.47042	6.38442	-6.12493	1.09865e-07	2.57881e-06	7.17196	-3.76918	-3.64057	-2.77616	-0.872652	-2.76866	-2.58955	-2.28344	-2.27344	-1.07162	-2.60976	-2.36983	-0.198165	-0.516412	-0.501885	1.0183
54897	AA449398	castor zinc finger 1	CASZ1	1	-10707262	-2.4642	1.83804	-8.13641	6.22685e-11	2.52731e-09	14.636	-1.91557	-1.7872	-3.02035	-1.2398	-3.04182	-4.29504	-3.29026	-3.38587	-1.88058	-2.44913	-1.67701	0.271694	0.0293365	-0.314651	0.285314
2713	AK225740	glycerol kinase 3 pseudogene	GK3P	4	-166198943	-2.46218	0.303614	-4.97846	7.00283e-06	0.000110031	3.34983	-1.52382	-4.02389	-2.24923	-6.08082	-1.69275	-4.21657	-0.835067	-0.775682	-0.360537	-2.41629	-2.58961	-1.38707	1.57874	-0.202747	-1.37599
51086	AA758546	TNNI3 interacting kinase	TNNI3K	1	74701070	-2.45758	0.666068	-4.81369	1.24891e-05	0.000182684	3.00435	-3.88204	-1.65446	-1.69051	-0.853793	-2.51255	-3.94522	-2.51247	-2.89804	-2.30109	-3.09169	-2.69397	-0.757704	0.339452	0.593869	-0.933321
5343	AAI09249	plasminogen-like B1	PLGLB1	2	-87237587	-2.45666	-0.291607	-5.201	3.17683e-06	5.42947e-05	4.31939	-2.70035	-1.34007	-2.26173	-1.471	-2.30171	-3.33385	-3.34167	-3.67571	-2.2387	-2.64697	-2.89514	-0.965059	2.16493	-0.782439	-1.38249
5097	AAA36418	protocadherin 1	PCDH1	5	-141232675	-2.45433	5.08483	-4.69834	1.86537e-05	0.000261735	2.15123	-0.377256	-3.14466	-3.60813	-1.34117	-3.05323	-2.22534	-1.72878	-1.90472	-4.42148	-2.39427	-3.17996	0.005995	0.44845	-0.294993	-0.153457
117854	AAG53484	tripartite motif containing 6	TRIM6	11	5617330	-2.45245	1.35834	-4.68027	1.98578e-05	0.000276417	2.1643	-3.9935	-2.52066	-1.41316	-2.47537	-1.88098	-3.29818	-2.24388	-2.17167	-1.139	-2.23851	-4.22447	-1.75125	1.07	0.0948997	-1.1649
130367	AAI06905	sphingosine-1-phosphate phosphatase 2	SGPP2	2	223289321	-2.45204	1.47844	-4.27343	7.92901e-05	0.000902915	0.942	-2.46881	-3.44433	-1.59629	-1.67462	-1.51281	-5.31781	-1.03777	-1.1324	0.815084	-3.16693	-7.82906	-0.777574	0.000171208	-0.0541522	0.053981
84058	AAH51848	WD repeat domain 54	WDR54	2	74648884	-2.4504	2.76917	-5.76066	4.19231e-07	8.73769e-06	6.12803	-2.4042	-1.78088	-2.18554	0.693337	-3.3946	-1.65734	-3.25013	-3.66906	-3.9201	-2.83624	-3.00633	0.212606	0.21153	0.125493	-0.337022
646851	AK095080	family with sequence similarity 227 member A	FAM227A	22	-38974124	-2.44885	0.987472	-4.40665	5.06545e-05	0.000621623	1.68624	-2.50598	-1.04441	-3.1218	0.0503558	-4.42927	-2.51144	-2.90629	-2.40334	-3.73238	-2.93802	-1.83403	-0.657475	-0.880854	0.574206	0.306648
100505584	NA	NA	NA	NA	NA	-2.44479	5.17548	-4.65448	2.17094e-05	0.000299597	2.02712	-1.71605	-2.68823	-2.70305	-2.50133	-2.18509	-0.627326	-1.64323	-1.44143	-2.90448	-3.12559	-4.879	0.544718	1.83163	0.596357	-2.42798
100129583	AK124936	family with sequence similarity 47 member E	FAM47E	4	77172852	-2.44298	2.19769	-6.36648	4.49314e-08	1.14885e-06	8.35242	-0.970503	-2.11645	-2.15136	-0.627787	-3.3191	-2.85647	-2.53308	-1.98038	-2.18332	-2.12594	-5.19263	0.484996	-0.0562706	0.123764	-0.067493
130271	AAH63310	pleckstrin homology, MyTH4 and FERM domain containing H2	PLEKHH2	2	43864438	-2.43747	1.75045	-4.59509	2.66376e-05	0.000358872	1.93303	-5.53073	-0.538087	-2.64732	-0.184692	-2.22771	-1.66214	-2.52432	-2.40638	-3.45839	-1.73882	-4.06158	-0.199315	-0.377763	0.196033	0.18173
136853	AAH15651	scavenger receptor cysteine rich family, 4 domains	SSC4D	7	-76018645	-2.43698	0.697307	-5.57109	8.36758e-07	1.63942e-05	5.52242	-1.29384	-0.904193	-3.43569	0.733618	-2.46194	-3.48798	-4.93638	-4.98091	-2.4246	-1.7921	-2.88084	0.672356	-0.356446	-0.155457	0.511902
257169	AAH26884	chromosome 9 open reading frame 43	C9orf43	9	116172987	-2.43588	-1.37243	-4.3253	6.66386e-05	0.000783847	1.52081	-1.43622	-2.74509	-3.86267	-2.03446	-3.05465	-1.3174	-1.77268	-1.36976	-3.20576	-5.4703	-2.60626	-2.20342	0.164454	-0.0614461	-0.103008
56999	AAF89106	ADAM metallopeptidase with thrombospondin type 1 motif 9	ADAMTS9	3	-64501330	-2.43579	3.10477	-4.4028	5.13198e-05	0.000628077	1.2136	-2.94244	-3.5422	-4.46262	-0.948614	-3.22354	-2.82213	0.482413	0.404221	-3.91865	-2.65151	-1.95842	-0.56326	0.635197	-0.196208	-0.438988
79729	A4FU49	SH3 domain containing 21	SH3D21	1	36772707	-2.43275	1.34151	-5.38934	1.6156e-06	2.97206e-05	4.82886	-3.0294	-0.637129	-3.69032	-1.43786	-2.8823	-3.36388	-2.61498	-3.14494	-2.33544	-2.63499	-2.43391	0.0631064	0.401111	-0.00343049	-0.397681
642987	AK125070	transmembrane protein 232	TMEM232	5	-109755197	-2.42862	1.33857	-5.33064	1.99589e-06	3.58275e-05	4.73497	-5.05674	-2.76357	-1.74803	-2.54549	-1.67698	-2.99181	-1.47239	-1.51692	-2.02512	-2.11583	-3.80917	-0.179266	0.262469	-0.0122934	-0.250176
220429	BC030655	CTAGE family member 10, pseudogene	CTAGE10P	13	50464544	-2.41964	-1.62371	-4.60708	2.55613e-05	0.000346552	2.37622	-0.972156	-4.70136	-2.09404	-2.07646	-3.3031	-3.63624	-2.26555	-2.8406	-1.50668	-1.68062	-1.28951	-1.1008	0.990664	-0.639205	-0.351459
84662	AAI41549	GLIS family zinc finger 2	GLIS2	16	4382224	-2.41746	4.44707	-5.05354	5.36962e-06	8.6556e-05	3.34727	-1.79742	-2.40236	-2.8999	-0.579638	-3.10073	-3.78331	-2.02774	-2.19164	-3.17772	-2.85288	-1.96026	-1.15166	1.07089	-0.692673	-0.378214
2710	AA689298	glycerol kinase	GK	X	30671475	-2.41226	2.93388	-6.15438	9.85409e-08	2.33962e-06	7.29361	-0.955572	-2.61926	-2.75268	-4.69873	-2.046	-3.36302	-1.32199	-1.30286	-0.971414	-2.50097	-3.03969	-1.11937	1.51033	-0.121566	-1.38876
55064	AAH34293	spermatogenesis associated 6 like	SPATA6L	9	-4598315	-2.41201	0.560489	-4.52122	3.43111e-05	0.000446647	2.07932	-1.18068	-1.61279	-1.41778	0.390103	-3.2212	-1.38085	-3.92473	-3.48384	-2.45477	-4.16292	-2.72772	-0.533474	-0.850094	0.589139	0.260956
64762	AAH05074	GRB2 associated regulator of MAPK1 subtype 1	GAREM1	18	-29843483	-2.4063	2.82825	-6.79903	8.9947e-09	2.53893e-07	9.78139	-1.25513	-3.08921	-4.28505	-1.62154	-3.34274	-3.63791	-1.52622	-1.50008	-1.80978	-2.3524	-2.00126	-1.15591	0.933187	-0.440264	-0.492923
200197	AK074283	TMEM51 antisense RNA 1	TMEM51-AS1	1	-15438310	-2.40525	-0.371565	-5.08937	4.72843e-06	7.70578e-05	3.93216	-0.900449	-2.22098	-2.72622	-0.1846	-3.44366	-2.66334	-2.5107	-2.89627	-3.88428	-3.08993	-2.85267	-0.428771	0.0390366	-0.117332	0.0782955
57211	AAH75798	adhesion G protein-coupled receptor G6	ADGRG6	6	142623055	-2.40214	2.30915	-4.30721	7.08108e-05	0.000823875	1.03539	-4.36319	-3.896	-3.30576	0.641028	-2.15277	-2.47884	-2.3236	-2.12544	-2.75778	-0.926329	-1.83117	-0.312326	-0.15575	0.601729	-0.445979
84962	AA909473	ajuba LIM protein	AJUBA	14	-23440382	-2.39807	2.665	-5.36507	1.76327e-06	3.20699e-05	4.47448	-3.62381	-2.31412	-3.11956	-0.287693	-2.82052	-3.0501	-2.47088	-2.42673	-2.43376	-2.27442	-1.81738	-0.634414	-0.0278446	-0.0267251	0.0545698
647288	AL133018	CTAGE family member 11, pseudogene	CTAGE11P	13	-75811888	-2.39347	-1.36717	-4.52014	3.44381e-05	0.000447998	2.0786	-0.218735	-3.70693	-1.76561	-2.30442	-2.09049	-3.0162	-2.28706	-2.53805	-2.40207	-1.67725	-1.62057	-1.21773	0.950633	-1.02329	0.0726541
100507299	AI984490	SMC5 antisense RNA 1 (head to head)	SMC5-AS1	9	-72830974	-2.38461	-1.09833	-5.32948	2.00424e-06	3.59439e-05	4.81109	-0.970964	-2.39828	-1.66543	-1.28528	-4.09688	-3.20762	-1.28945	-2.41199	-3.0256	-2.07513	-1.81199	0.175809	0.355146	-0.0697297	-0.285417
100131193	AK055547	CCDC183 antisense RNA 1	CCDC183-AS1	9	-139698378	-2.38321	0.110578	-6.23518	7.30864e-08	1.79495e-06	7.90951	-1.84102	-1.16351	-3.5104	-2.84074	-2.57261	-3.12659	-2.02479	-2.78302	-2.06321	-2.41108	-2.27844	-1.01126	0.43618	-0.398446	-0.0377334
282969	A2VDF0	fucose mutarotase	FUOM	10	-135168657	-2.37247	0.935164	-7.46827	7.42735e-10	2.54337e-08	12.2617	-3.06533	-1.49701	-2.47288	-1.28112	-2.42759	-1.85055	-2.04412	-2.35389	-1.97224	-3.64331	-3.19295	-1.00446	0.675672	0.146234	-0.821907
145407	AAH62772	chromosome 14 open reading frame 37	C14orf37	14	-58470807	-2.37042	3.7231	-6.20952	8.03664e-08	1.95136e-06	7.5261	-0.900783	-4.21315	-2.60008	-2.64332	-2.74079	-2.28148	-2.59633	-2.25317	-1.56428	-1.69598	-1.92477	-0.171874	-0.188547	0.57124	-0.382693
957	AAC39885	ectonucleoside triphosphate diphosphohydrolase 5	ENTPD5	14	-74433180	-2.36695	1.83495	-5.1994	3.19501e-06	5.45102e-05	3.99519	-3.03185	-3.45654	-2.1468	-3.98004	-2.25808	-3.67587	-1.20224	-1.53628	-1.33276	-1.36305	-1.31392	-1.92249	1.48124	-0.443096	-1.03815
118491	AAH32856	cilia and flagella associated protein 70	CFAP70	10	-75013515	-2.36389	0.292136	-4.93465	8.17234e-06	0.000125943	3.40541	-3.19336	-1.57442	-2.77627	-1.53011	-3.78322	-2.157	-2.28512	-1.64376	-2.4604	-2.5233	-2.34632	-0.0481869	0.335908	-0.324352	-0.0115562
100287241	NA	NA	NA	NA	NA	-2.35198	-1.93237	-4.32257	6.7254e-05	0.000788118	1.47658	-2.15684	-1.56893	-2.52825	-0.344213	-2.4572	-0.406786	-1.86527	-4.23173	-4.48278	-2.84043	-3.63174	1.10738	-1.01714	0.777015	0.240128
113277	AAH12139	transmembrane protein 106A	TMEM106A	17	41363845	-2.35085	1.46661	-5.7984	3.65154e-07	7.72755e-06	6.12686	-2.09072	-3.36822	-3.65282	-2.16503	-2.99005	-2.66036	-1.06741	-1.00588	-2.36693	-2.49432	-1.79701	-1.61752	1.56097	-0.244171	-1.3168
64693	AAG23843	cutaneous T-cell lymphoma-associated antigen 1	CTAGE1	18	-19993563	-2.34299	1.57142	-5.84503	3.07797e-07	6.64505e-06	6.34677	-0.515048	-4.4507	-1.81627	-1.74815	-1.97165	-3.40432	-2.39807	-2.18659	-2.48533	-2.14285	-1.79846	-1.2559	1.11538	-0.439558	-0.675827
10040	AAH29396	target of myb1 like 1 membrane trafficking protein	TOM1L1	17	52978051	-2.33549	2.34879	-8.10825	6.90942e-11	2.78093e-09	14.508	-1.19389	-3.50686	-1.84845	-2.08586	-2.36395	-3.19744	-2.42374	-2.66799	-1.1307	-2.64015	-2.1483	-0.899248	0.0737238	-0.139343	0.0656192
23639	AAH27589	leucine rich repeat containing 6	LRRC6	8	-133584200	-2.33394	1.69914	-6.21623	7.83964e-08	1.91075e-06	7.80179	-4.73816	-2.11783	-2.1908	-1.04249	-2.84104	-1.55835	-3.15114	-2.74111	-1.79221	-2.5295	-1.14501	-0.427305	0.210763	-0.185162	-0.0256005
285755	AAH26359	peptidylprolyl isomerase like 6	PPIL6	6	-109711417	-2.33261	2.21025	-4.57196	2.88397e-05	0.000384509	2.08835	-2.37479	-3.37846	-4.04416	-0.315609	-1.99449	-3.0503	-1.40832	-1.5177	-1.80229	-2.94484	-3.45375	-0.534905	-0.289246	-0.0355226	0.324768
6652	AAA66064	sorbitol dehydrogenase	SORD	15	45315301	-2.32747	4.19068	-5.82271	3.34037e-07	7.11592e-06	6.06769	-0.238689	-3.48578	-1.28854	-2.5387	-2.23745	-3.29834	-1.9085	-1.98509	-2.11196	-2.64239	-3.07665	-1.0382	1.29034	0.0734444	-1.36379
1952	AAG00080	cadherin EGF LAG seven-pass G-type receptor 2	CELSR2	1	109792640	-2.32386	6.41049	-4.65046	2.20125e-05	0.000302777	1.99787	-2.39619	-2.30667	-3.16365	0.331438	-2.07016	-1.85967	-3.43357	-3.55025	-1.83687	-2.29324	-3.05137	-0.873513	-1.03754	0.060837	0.976704
1468	AAH07355	solute carrier family 25 member 10	SLC25A10	17	79679265	-2.31293	3.14233	-7.33132	1.23695e-09	4.08343e-08	11.6138	-1.42256	-0.530025	-3.04795	-2.95637	-2.96826	-2.95132	-2.78974	-2.72107	-2.76929	-2.24298	-1.41174	-1.52491	0.608871	0.320928	-0.929799
7399	AA883599	Usher syndrome 2A (autosomal recessive, mild)	USH2A	1	-216347291	-2.30979	-0.864584	-4.59908	2.62747e-05	0.000354576	2.34182	-3.19486	-2.30608	-3.11881	-1.36655	-2.75825	-1.67307	-2.90329	-2.03029	-4.04686	-3.14148	0.374639	-2.39245	0.980462	-1.17385	0.193391
3710	AAC50064	inositol 1,4,5-trisphosphate receptor type 3	ITPR3	6	33589155	-2.30973	3.6506	-5.61317	7.18044e-07	1.4375e-05	5.43162	-3.01306	-0.624864	-3.4472	0.586728	-2.60463	-2.98285	-2.58492	-2.52187	-3.4984	-2.01708	-3.38433	-0.642527	-0.730285	0.0211211	0.709164
7802	AAB69193	dynein axonemal light intermediate chain 1	DNALI1	1	38022519	-2.30336	3.83854	-4.41825	4.87036e-05	0.000599589	1.35267	-2.28946	-1.82101	-2.28414	0.108245	-2.83849	-1.63673	-3.13539	-3.00832	-2.54961	-2.72427	-4.05386	-0.00615779	0.246693	0.119132	-0.365825
1491	AAB24699	cystathionine gamma-lyase	CTH	1	70876900	-2.30113	1.62817	-5.76027	4.19835e-07	8.74081e-06	6.10144	0.498757	-1.52784	-3.59728	-2.46465	-1.70226	-3.93954	-3.63702	-3.08116	-1.72692	-2.60059	-2.08622	0.188536	1.43433	-0.405177	-1.02915
646023	AK091970	ADORA2A antisense RNA 1	ADORA2A-AS1	22	-24834244	-2.29941	-1.14361	-4.3245	6.68198e-05	0.000784065	1.26893	0.0764121	-1.95659	-2.33043	-2.52607	-2.98066	-1.14301	-1.60271	-1.86136	-3.38703	-1.87444	-6.64219	-1.99142	1.06833	0.140393	-1.20872
283314	AAQ89092	C1RL antisense RNA 1	C1RL-AS1	12	7260903	-2.29052	0.421203	-5.42772	1.40659e-06	2.61202e-05	4.87095	-3.74603	-0.037056	-2.92078	-1.24037	-2.18773	-3.38651	-2.24086	-2.02016	-3.42198	-1.79602	-3.00072	-0.506944	0.765674	0.15904	-0.924714
100507258	XR_108904	uncharacterized LOC100507258	LOC100507258	8	NA	-2.28831	-0.291919	-5.38167	1.66088e-06	3.04953e-05	4.93573	-1.67722	-1.43679	-1.27186	-1.44592	-3.64559	-2.27091	-2.76416	-3.54566	-0.944258	-2.66131	-3.68263	-0.835007	0.334932	-0.289817	-0.0451144
55540	AAF78776	interleukin 17 receptor B	IL17RB	3	53880576	-2.28595	3.77168	-6.43828	3.44216e-08	8.94358e-07	8.40065	-1.95594	-3.0418	-2.76806	-1.95155	-2.15793	-2.98928	-2.44506	-2.20818	-1.96858	-2.09582	-2.38214	-0.44951	1.71028	-0.416678	-1.2936
5523	AAB02613	protein phosphatase 2 regulatory subunit B'', alpha	PPP2R3A	3	135741576	-2.28499	4.29278	-6.33442	5.0604e-08	1.28706e-06	7.93342	-3.11494	-2.89135	-1.74343	-1.85303	-1.71126	-1.74499	-3.39328	-3.31353	-1.27225	-1.53376	-1.67155	-0.65251	0.182756	-0.315538	0.132782
26007	AAH01341	triokinase and FMN cyclase	TKFC	11	61100653	-2.2755	4.18054	-7.11536	2.76649e-09	8.58859e-08	10.8103	-1.70976	-2.04561	-2.92467	-2.2535	-2.74391	-2.3603	-1.98077	-2.07339	-2.66933	-2.88461	-1.88178	-1.15383	1.13389	-0.0195071	-1.11438
50651	AAD27583	solute carrier family 45 member 1	SLC45A1	1	8378144	-2.2682	2.62492	-4.30593	7.11143e-05	0.000826907	1.25245	-2.88801	-1.11567	-2.07499	-0.905218	-2.65602	-0.644326	-3.11727	-3.04151	-4.47698	-2.26431	-3.06745	0.419701	0.0172231	0.439467	-0.45669
728621	AAX19141	coiled-coil domain containing 30	CCDC30	1	43000559	-2.26299	1.32526	-5.18685	3.34146e-06	5.66081e-05	4.19463	-4.40645	-2.76537	-1.76747	-0.356007	-0.284158	-1.41675	-2.81943	-2.975	-3.34633	-1.24265	-3.00093	-0.254954	-0.0794504	0.254967	-0.175516
340307	AAI01324	CTAGE family member 6	CTAGE6	7	-143452181	-2.26162	-0.889876	-6.72696	1.17646e-08	3.29186e-07	9.69211	-1.48395	-2.30121	-2.38281	-1.80014	-1.81219	-2.26256	-2.63296	-2.54625	-3.23339	-2.05401	-2.3488	-1.31209	-0.314199	-0.325682	0.639881
3216	AAA36004	homeobox B6	HOXB6	17	-46673098	-2.25301	-1.92561	-5.36214	1.78194e-06	3.22373e-05	4.51212	-0.727657	-1.26498	-2.99051	0.554363	-2.55879	-3.34787	-4.02612	-3.62049	-1.95181	-2.58751	-2.59582	0.476961	-1.12513	0.529961	0.595166
3418	AAH09244	isocitrate dehydrogenase 2 (NADP+), mitochondrial	IDH2	15	-90627210	-2.23901	5.85667	-5.66863	5.86693e-07	1.19565e-05	5.51628	0.845921	-1.94025	-1.96549	-2.42769	-2.70194	-2.8	-2.61938	-2.67047	-3.6317	-2.38874	-2.41475	0.315008	-0.259653	-0.304411	0.564064
23138	AAH53323	NEDD4 binding protein 3	N4BP3	5	177540555	-2.22343	2.55131	-4.38914	5.37447e-05	0.000652403	1.29197	-1.40463	-2.19047	-2.3236	-1.0127	-2.46667	-1.61483	-2.18996	-2.21358	-3.43382	-2.36631	-2.23108	-0.0249969	-0.366253	-1.0817	1.44795
4306	AAA59571	nuclear receptor subfamily 3 group C member 2	NR3C2	4	-148999914	-2.22302	4.55482	-5.66953	5.84781e-07	1.19428e-05	5.54631	-1.14741	-3.32567	-1.6757	-0.807239	-2.35513	-2.10443	-4.02312	-3.6919	-1.82182	-1.78143	-1.26084	0.485755	-0.229976	0.218991	0.0109849
79906	AAH21704	MORN repeat containing 1	MORN1	1	-2252691	-2.22239	1.35195	-7.31829	1.29849e-09	4.26468e-08	11.8093	-3.1514	-1.5952	-2.33838	-0.786591	-3.23563	-2.74891	-2.57033	-2.37385	-2.18238	-2.02002	-2.30437	-0.135999	0.271231	-0.0419553	-0.229276
130340	AAH09606	adaptor related protein complex 1 sigma 3 subunit	AP1S3	2	-224620046	-2.2223	2.07587	-5.91848	2.35062e-07	5.17916e-06	6.51008	-0.67306	-3.87543	-2.57693	-0.482628	-3.29702	-2.67733	-0.524336	-0.517055	-1.80578	-3.225	-3.49304	-0.255107	0.0861031	-0.499277	0.413174
144100	AAH33239	pleckstrin homology domain containing A7	PLEKHA7	11	-16809206	-2.21833	3.37482	-5.47624	1.18026e-06	2.2308e-05	4.89419	-2.2546	-2.21081	-3.03318	-1.5014	-2.52668	-3.68805	-2.15745	-2.19256	-1.58416	-2.94095	-1.0661	-1.20294	0.473359	-0.175211	-0.298148
158405	AAI05049	KIAA1958	KIAA1958	9	115249247	-2.20994	1.09316	-5.27622	2.42674e-06	4.27652e-05	4.4631	-3.31522	-2.68347	-1.78398	-3.43625	-1.71293	-3.21514	-1.91176	-2.24103	-0.485526	-1.07649	-2.8018	-1.31358	0.884855	-0.42077	-0.464085
100507333	NA	NA	NA	NA	NA	-2.20098	1.26226	-5.55778	8.782e-07	1.71712e-05	5.47	-2.0463	0.402982	-3.08955	-2.08506	-2.66703	-3.63673	-2.0041	-2.82235	-3.50403	-2.35549	-1.72369	0.472311	0.967863	0.412655	-1.38052
84632	AAH24314	actin filament associated protein 1 like 2	AFAP1L2	10	-116054582	-2.19448	4.27816	-5.1048	4.47613e-06	7.34428e-05	3.56426	-2.81812	-2.47249	-2.34537	0.582489	-2.92534	-1.39989	-2.93998	-2.53274	-3.55263	-2.57392	-1.16582	-0.0167098	-0.948472	0.464787	0.483685
26751	AAH08374	SH3 and SYLF domain containing 1	SH3YL1	2	-218135	-2.19148	4.2547	-7.58015	4.89808e-10	1.73904e-08	12.5273	-3.06224	-2.00708	-2.20958	-0.847658	-2.18139	-1.52788	-2.6328	-2.28902	-1.9635	-2.70553	-2.2136	-0.512633	0.864932	-0.0242152	-0.840717
83660	AAM73764	talin 2	TLN2	15	62939509	-2.18536	5.92313	-4.81485	1.24383e-05	0.000182079	2.52748	-3.1876	-1.39182	-3.95582	-1.85583	-2.1023	-2.02648	-1.6317	-1.67108	-2.71062	-0.798701	-3.18039	-1.07533	0.447796	0.0578188	-0.505615
257044	AAH32859	chromosome 1 open reading frame 101	C1orf101	1	244624672	-2.1705	-0.258379	-5.9945	1.77719e-07	4.0073e-06	7.11008	-3.38008	-1.35821	-1.58782	-1.44445	-2.87041	-1.80058	-1.98897	-3.13304	-2.73201	-2.22716	-1.82944	0.256207	-0.292846	0.211609	0.0812376
440689	AAI10794	histone cluster 2, H2bf	HIST2H2BF	1	-149754244	-2.16615	0.155441	-5.16394	3.62616e-06	6.09493e-05	4.13911	-2.75118	-2.88304	-2.48871	-1.88964	-1.90747	-2.66591	-1.12777	-1.13331	-2.65897	-3.03222	-0.653603	-2.5727	-1.0979	0.795253	0.302652
2651	AAA81777	glucosaminyl (N-acetyl) transferase 2, I-branching enzyme (I blood group)	GCNT2	6	10585992	-2.15648	2.79478	-4.34448	6.24784e-05	0.000742157	1.02119	-0.181885	-3.96325	-0.202301	-1.94193	-1.74187	-3.00561	-2.72538	-2.64493	-3.06067	-1.68808	-1.35716	0.164403	0.552803	-0.510451	-0.0423521
57161	AAG15390	pellino E3 ubiquitin protein ligase family member 2	PELI2	14	56585092	-2.1525	3.83208	-6.92378	5.65067e-09	1.64561e-07	10.162	-1.77325	-3.36665	-1.93387	-0.9097	-2.17574	-1.60218	-1.73452	-2.10607	-2.38803	-1.31252	-3.9783	-0.268899	0.492747	-0.163403	-0.329344
27163	AAA60119	N-acylethanolamine acid amidase	NAAA	4	-76834808	-2.14854	2.98807	-9.25259	1.05648e-12	5.59557e-11	18.6623	-1.5903	-2.5148	-2.31007	-1.08196	-2.56229	-2.80946	-2.05227	-2.2162	-2.03953	-2.71072	-1.88399	0.560137	0.364056	-0.140214	-0.223842
643314	AB018297	KIAA0754	KIAA0754	1	39875175	-2.14846	1.97572	-5.35004	1.86131e-06	3.35366e-05	4.53318	-3.99795	-3.83079	-1.85151	-1.77621	-1.64922	-3.45755	-1.4379	-1.81118	-1.27949	0.0439055	-3.19351	-2.10654	0.546747	-0.356249	-0.190498
6195	AAC82497	ribosomal protein S6 kinase A1	RPS6KA1	1	26856248	-2.14511	3.42025	-4.96414	7.36573e-06	0.000115169	3.11945	-1.2051	-2.62071	-2.59021	-0.0449259	-2.55781	-2.58609	-2.30038	-2.32096	-3.013	-2.77409	-1.34108	-0.142281	0.400773	-0.251467	-0.149306
158326	AAH31064	FRAS1 related extracellular matrix 1	FREM1	9	-14734663	-2.14475	1.49819	-4.39445	5.27892e-05	0.000642907	1.19278	0.425282	-1.66314	-2.40523	-1.05912	-1.08392	-2.5249	-4.60311	-4.01961	-0.297421	-0.866101	-5.20842	0.141785	-0.173958	-0.272965	0.446923
140545	AA412402	ring finger protein 32	RNF32	7	156433440	-2.14372	0.885446	-5.36214	1.78195e-06	3.22373e-05	4.86342	-2.67256	-2.04924	-3.08193	-0.901057	-2.16289	-1.9075	-2.01842	-1.95986	-2.2109	-2.36764	-1.91042	-0.0128173	-0.0922895	-0.102569	0.194859
730101	AK091117	uncharacterized LOC730101	LOC730101	6	52529198	-2.13606	2.39588	-5.90063	2.50993e-07	5.47386e-06	6.53753	-2.26175	-2.42482	-2.06284	-1.19664	-3.00164	-2.93065	-2.50784	-2.40503	-0.79183	-1.76949	-1.91562	-0.743519	-0.106114	0.151729	-0.0456151
55088	AAH20842	coiled-coil domain containing 186	CCDC186	10	-115881973	-2.13604	4.08218	-6.30417	5.66087e-08	1.42136e-06	7.84208	-2.46272	-3.33948	-1.32818	-2.21606	-1.71595	-3.16674	-2.17799	-2.17533	-0.946878	-1.2868	-1.64045	-1.27132	0.450914	-0.264632	-0.186282
8416	AAG16780	annexin A9	ANXA9	1	150954498	-2.12374	3.25984	-4.56105	2.99392e-05	0.000395341	1.75301	0.566758	-2.65937	-1.91332	-1.5022	-2.12755	-3.20075	-3.14491	-3.54021	-1.97072	-1.97457	-1.9495	-0.233558	0.177105	-0.296176	0.11907
3801	AAC24153	kinesin family member C3	KIFC3	16	-57792128	-2.11949	4.87527	-7.1654	2.29565e-09	7.27925e-08	10.9876	-1.88525	-1.25219	-2.56272	-0.505704	-2.48191	-1.74546	-2.62749	-2.70208	-2.39989	-2.68161	-2.30666	-0.107012	-0.387635	-0.238234	0.625869
100287841	NA	NA	NA	NA	NA	-2.11013	0.33094	-5.1459	3.8671e-06	6.42705e-05	4.08673	-2.80778	-2.62242	-1.49294	-1.8815	-1.52318	-3.4518	-2.40518	-2.95668	-0.68746	-0.768899	-1.61365	-1.26631	-0.334659	0.265019	0.0696398
57577	AAI67836	coiled-coil domain containing 191	CCDC191	3	-113682983	-2.1006	2.65134	-5.54129	9.32366e-07	1.81018e-05	5.32382	-3.11943	-1.23949	-3.04338	-0.0279031	-2.39647	-1.67759	-2.77442	-2.45057	-2.51151	-2.41893	-1.55737	0.355548	-0.42781	0.383446	0.0443645
64080	AAH17425	ribokinase	RBKS	2	-28004230	-2.0989	1.11448	-7.01166	4.0721e-09	1.22666e-07	10.6487	-0.745387	-2.97824	-1.9165	-1.73509	-3.11725	-2.59459	-1.67213	-1.93193	-1.99656	-2.54616	-1.35197	-0.160636	0.68471	-0.0843819	-0.600328
116984	AAI05090	ArfGAP with RhoGAP domain, ankyrin repeat and PH domain 2	ARAP2	4	-36067619	-2.09241	5.12082	-4.28715	7.57319e-05	0.000868552	0.962705	-1.24486	-3.34053	-2.39995	-0.511621	-1.52008	-2.32747	-1.43524	-1.06931	-3.73692	-1.41751	-2.96632	-0.968224	0.573451	-0.30246	-0.27099
730013	BC015978	ATP binding cassette subfamily C member 6 pseudogene 2	ABCC6P2	16	-14916288	-2.08981	-0.481525	-4.44309	4.47709e-05	0.000558305	1.63366	0.611318	-1.7231	-2.38247	-3.78904	-1.91367	-1.03838	-4.23735	-3.33079	-2.71189	-1.43991	-1.88279	-0.330448	0.834205	-0.0207056	-0.8135
57465	AAI12390	TBC1 domain family member 24	TBC1D24	16	2525146	-2.08891	4.10469	-4.4116	4.98127e-05	0.000612071	1.23922	-1.69415	-1.85845	-2.31258	-2.51158	-2.23245	-2.54582	-1.64718	-1.71861	-2.70662	-1.35126	-2.14811	-1.04707	-0.69991	0.335557	0.364353
375790	AAB23327	agrin	AGRN	1	955502	-2.08153	6.69603	-4.58343	2.77258e-05	0.000371456	1.75253	-2.7219	-1.63485	-3.97708	0.810962	-2.64727	-2.53262	-2.08197	-2.32242	-2.13068	-2.18764	-1.98422	-0.197341	-0.43669	0.142465	0.294225
11320	AAI27108	mannosyl (alpha-1,3-)-glycoprotein beta-1,4-N-acetylglucosaminyltransferase, isozyme A	MGAT4A	2	-99235568	-2.07393	5.37534	-5.21968	2.97159e-06	5.14728e-05	3.92096	-0.639043	-3.45531	-2.17874	-0.696025	-2.3279	-2.91939	-2.02583	-1.94776	-2.00528	-1.88563	-1.86935	-0.302089	0.231878	-0.108043	-0.123835
7410	AAB34377	vav guanine nucleotide exchange factor 2	VAV2	9	-136627015	-2.06572	4.38931	-4.83569	1.15648e-05	0.000170457	2.61487	0.235758	-0.911185	-3.9095	-0.126693	-2.74238	-2.36596	-2.51927	-2.43223	-2.39885	-2.2471	-3.89287	-0.643253	0.0228679	-0.11819	0.0953219
23607	AAD34595	CD2-associated protein	CD2AP	6	47445524	-2.06445	4.44845	-6.72452	1.1872e-08	3.3123e-07	9.35447	-0.853914	-2.93814	-2.49891	-0.953425	-2.19453	-2.32464	-2.20135	-2.38638	-2.14261	-2.1374	-0.894072	-0.471082	0.40795	0.0258509	-0.433801
6813	AAC50762	syntaxin binding protein 2	STXBP2	19	7701986	-2.06248	2.40929	-4.59222	2.6902e-05	0.000361928	1.86248	-0.230917	-1.98968	-3.31497	0.154686	-2.73045	-3.13637	-2.69825	-3.12213	-1.70394	-2.88725	-1.81055	-0.24443	0.37168	-0.174119	-0.197561
112817	AAH11916	4-hydroxy-2-oxoglutarate aldolase 1	HOGA1	10	99344101	-2.05952	3.5883	-5.2097	3.07957e-06	5.30572e-05	3.88428	-1.822	-1.64879	-1.79598	-3.14591	-1.8355	-2.68445	-2.27412	-2.28536	-0.951438	-2.19751	-2.60949	-0.861194	0.73756	-0.0555521	-0.682008
2947	AAA60964	glutathione S-transferase mu 3 (brain)	GSTM3	1	-110276553	-2.05603	6.41647	-4.51079	3.55556e-05	0.000459435	1.51231	-1.72483	-2.86532	-2.00348	-1.65787	-2.03721	-0.0597298	-2.84166	-2.91122	-2.57615	-2.33658	-2.68129	-0.00540611	-0.490243	-0.421718	0.911961
34	AAA51566	acyl-CoA dehydrogenase, C-4 to C-12 straight chain	ACADM	1	76190031	-2.05327	5.68352	-5.1681	3.5727e-06	6.01235e-05	3.74482	-1.57776	-2.49614	-0.365109	-2.93117	-1.31654	-2.76425	-3.2345	-3.08444	-0.582447	-1.42782	-1.30132	-0.913805	0.613499	-0.172219	-0.44128
2811	AAA52595	glycoprotein Ib platelet alpha subunit	GP1BA	17	4835569	-2.04885	0.143572	-4.64598	2.23553e-05	0.000306753	2.43635	-0.876544	-1.64227	-1.98492	-1.38584	-2.56594	-3.10553	-2.9069	-2.46601	-4.30202	-1.84253	-0.691514	-1.30706	0.117549	0.0477676	-0.165316
6533	AAA50842	solute carrier family 6 member 6	SLC6A6	3	14444075	-2.04609	4.40419	-4.2987	7.28606e-05	0.00084264	0.816276	-2.92365	-2.23082	-1.46518	-0.81933	-1.80713	-3.17617	-1.62415	-1.72027	-3.4246	-1.46122	-2.94696	-0.860168	0.915159	-0.518495	-0.396664
55329	AAH31046	meiosis specific nuclear structural 1	MNS1	15	-56720928	-2.03996	2.87097	-4.24186	8.80999e-05	0.000987487	0.804943	-3.08467	-2.96904	-1.76469	1.57149	-2.79318	-1.79289	-2.76304	-2.28855	-2.2239	-2.78097	-2.14358	-0.727996	-0.971022	0.168274	0.802748
9762	AAH38860	leucine zipper, putative tumor suppressor family member 3	LZTS3	20	-3143262	-2.03854	6.28624	-5.15851	3.69714e-06	6.19262e-05	3.71042	-1.04618	-1.49556	-2.29884	-0.944899	-2.33148	-2.10379	-3.14673	-3.08644	-2.78795	-1.85103	-2.26482	-0.753148	0.0967039	-0.367751	0.271047
10625	AAF29040	influenza virus NS1A binding protein	IVNS1ABP	1	-185265521	-2.00854	6.62414	-4.64371	2.25309e-05	0.000308503	1.97533	-0.74893	-2.96664	-2.97813	-0.484707	-2.49508	-2.45225	-1.44644	-1.45957	-2.1609	-2.37706	-1.34899	0.243304	0.0303777	-0.183908	0.15353
9175	AAH31677	mitogen-activated protein kinase kinase kinase 13	MAP3K13	3	185080835	-2.00724	1.67429	-5.83415	3.20323e-07	6.87765e-06	6.41119	-1.21049	-1.96941	-3.22959	-1.87476	-2.32029	-2.84119	-1.21298	-1.18414	-2.12523	-1.7268	-2.68538	0.634538	0.685689	-0.11622	-0.56947
2235	AAA64787	ferrochelatase	FECH	18	-55212072	-2.00532	5.12455	-5.30444	2.19299e-06	3.89665e-05	4.21635	-1.04718	-2.99362	-1.3619	-2.62825	-1.94374	-2.66875	-2.42926	-2.51313	-1.23733	-1.76268	-0.986603	-0.00315953	-0.468018	-0.0298142	0.497832
3201	AAA53290	homeobox A4	HOXA4	7	-27168125	-2.00418	-2.54056	-4.44179	4.49677e-05	0.000560396	1.62568	-3.04288	-0.325905	-2.70967	0.648093	-2.76148	-1.76119	-2.04277	-1.81355	-3.45024	-2.11823	-2.45747	0.438899	-0.613995	0.0771782	0.536817
100128569	A6NCJ1	chromosome 19 open reading frame 71	C19orf71	19	3539154	-2.0015	1.93335	-5.20346	3.14895e-06	5.39152e-05	4.13703	-2.29743	-0.670591	-2.69445	-1.2086	-2.31445	-2.38745	-2.61428	-2.91713	-2.69085	-1.64365	-2.09716	-1.91429	1.38473	-0.32871	-1.05602
654466	AAM34504	keratinocyte growth factor-like protein 2	KGFLP2	9	-41958801	-2.00025	3.52791	-4.94157	7.97552e-06	0.000123403	3.13768	-0.780622	-2.55404	-2.28298	-0.653575	-1.67689	-1.96469	-2.49895	-1.86046	-3.49662	-1.60445	-3.38254	-0.19093	0.203782	0.138386	-0.342168
1186	AA741117	chloride voltage-gated channel 7	CLCN7	16	-1494933	2.00761	6.43543	5.37445	1.70467e-06	3.11806e-05	4.46064	0.684175	3.35176	0.968613	-0.0973326	2.20202	2.35921	2.5519	2.471	1.98704	2.01889	2.14804	-0.36716	0.339009	-0.167051	-0.171958
283537	AAH36662	solute carrier family 46 member 3	SLC46A3	13	-29274217	2.02051	4.40367	4.44738	4.4123e-05	0.000550581	1.3496	1.00093	1.44967	2.3515	-0.812748	3.02666	1.68521	3.7066	3.79596	2.76246	1.81542	1.62106	-0.446404	0.272155	0.174394	-0.446549
55766	AAH03602	H2A histone family member J	H2AFJ	12	14927269	2.04039	4.79158	5.22967	2.86717e-06	4.97983e-05	3.95887	2.36175	2.57983	2.17037	0.820739	1.84279	2.93556	1.8042	1.83615	1.99838	1.62889	1.69579	0.399529	-0.119873	0.0929628	0.0269099
100506676	NA	NA	NA	NA	NA	2.05169	0.846089	4.38694	5.4146e-05	0.000656116	1.72841	1.81136	2.91618	1.88741	0.578448	2.46223	3.18422	1.76476	2.18213	1.97008	1.6813	2.4847	1.9861	-1.04464	0.326152	0.718487
439921	AAH53983	matrix-remodelling associated 7	MXRA7	17	-74669731	2.05219	7.12562	4.54484	3.16478e-05	0.000415908	1.60816	0.0215276	1.96043	3.39177	1.08762	3.38818	0.825799	2.45938	2.44882	3.01191	2.26277	0.485865	-0.145047	-0.586032	0.0807177	0.505314
387521	A5PLL7	transmembrane protein 189	TMEM189	20	-48740273	2.07939	4.69356	4.8797	9.91282e-06	0.000148492	2.91175	1.14782	2.64625	1.82161	0.535214	2.28226	3.2593	2.3212	2.21786	2.16947	1.94558	1.70606	0.236364	0.126195	-0.141839	0.0156439
2992	AA191440	glycogenin 1	GYG1	3	148709194	2.09258	5.53412	4.78287	1.39065e-05	0.000201581	2.45658	5.25957	1.58537	3.36484	0.820562	2.06219	1.98222	1.18762	1.23106	2.4655	1.62506	1.57088	0.415978	-0.0647875	0.13949	-0.074703
4037	AAH07408	LDL receptor related protein 3	LRP3	19	33685598	2.10537	6.12853	5.68706	5.48563e-07	1.12269e-05	5.65615	2.08185	3.11281	2.06966	1.54351	2.55611	1.72482	1.47083	1.57959	2.60665	2.32712	1.33172	0.582267	-0.867578	0.0928682	0.774709
2995	AA913940	glycophorin C (Gerbich blood group)	GYPC	2	127413510	2.11338	4.36615	4.49948	3.69541e-05	0.000473695	1.52076	2.53148	2.50703	2.30442	1.06974	1.87183	2.96024	2.20191	2.30244	1.79158	1.7016	2.04915	0.95226	-0.239493	-0.0113868	0.250879
55704	AAF17206	coiled-coil domain containing 88A	CCDC88A	2	-55514977	2.12666	7.63254	4.40595	5.07745e-05	0.000622698	1.1745	0.945096	1.69274	1.23627	0.465594	2.29738	2.46947	3.34934	3.57804	2.65711	2.22438	2.23462	-0.248469	-0.411945	0.348462	0.0634834
100506055	NA	matrix-remodelling associated 7 pseudogene	LOC100506055	2	NA	2.18943	6.52366	5.12781	4.12437e-06	6.80769e-05	3.60028	0.709707	2.55422	3.63002	0.945744	3.24707	1.4399	2.19882	2.16223	2.86777	2.42089	0.539703	0.158846	-0.462417	-0.211176	0.673593
29015	AAF22014	solute carrier family 43 member 3	SLC43A3	11	-57174426	2.18995	3.33926	4.40532	5.08841e-05	0.000623646	1.46617	0.279602	2.45489	2.11517	2.08567	2.29441	2.81884	2.44395	2.34784	2.54268	2.36396	2.85961	-0.0370566	-0.565014	-0.468545	1.03356
219902	AAH15232	transmembrane protein 136	TMEM136	11	120195837	2.19272	2.29229	4.57837	2.82124e-05	0.000376666	2.21208	2.77498	1.37944	2.25668	1.09695	1.95123	1.93687	3.19942	3.09508	3.29861	1.59343	2.4293	-0.231667	-0.341836	0.142318	0.199518
56967	AB621830	chromosome 14 open reading frame 132	C14orf132	14	96505660	2.1931	7.07571	4.29369	7.4092e-05	0.000853298	0.911236	2.7304	2.51233	2.75526	1.41905	2.48407	2.27549	1.96025	1.82236	3.6623	2.35129	0.005611	0.289016	-1.07824	0.402014	0.67623
8819	AAC33316	Sin3A associated protein 30kDa	SAP30	4	174292092	2.19414	3.17767	4.77928	1.40815e-05	0.000203964	2.88791	2.40772	2.13933	3.24639	1.46965	2.51624	2.63691	1.74056	1.78219	2.49944	1.72159	1.60278	0.893725	0.310486	-0.270795	-0.0396913
6419	AAC09350	SET domain and mariner transposase fusion gene	SETMAR	3	4344987	2.19793	4.33315	5.75372	4.30003e-07	8.94285e-06	5.96502	1.84107	2.40196	2.96235	0.668239	2.67357	2.3222	2.32166	2.30588	3.18508	2.05709	1.71614	0.70296	-0.378895	0.286249	0.0926462
7423	AAA91462	vascular endothelial growth factor B	VEGFB	11	64002055	2.20132	6.50481	5.60007	7.531e-07	1.49564e-05	5.26007	2.36912	3.08927	1.92713	0.255276	2.09096	2.54308	2.23761	2.14525	2.16503	1.84085	2.55457	0.209031	-0.0103916	-0.255002	0.265393
5423	AAA60133	polymerase (DNA) beta	POLB	8	42195972	2.20948	3.4101	4.86803	1.03268e-05	0.000153856	2.99576	0.736727	2.52459	2.84078	0.404021	2.83238	3.98866	2.58091	2.55495	2.57824	2.3636	2.23895	0.503495	-0.302093	-0.101104	0.403197
10493	AAA93230	vesicle amine transport 1	VAT1	17	-41166621	2.21363	7.85201	4.3083	7.05525e-05	0.000821366	0.849768	0.846953	2.30384	2.54353	0.0665943	2.81463	2.38902	2.59315	2.53061	2.59671	2.70499	1.85419	-0.569842	0.35601	-0.135221	-0.220788
23129	AAH03526	plexin D1	PLXND1	3	-129274055	2.2248	6.43424	5.12225	4.20674e-06	6.93178e-05	3.61335	0.120904	2.78406	1.38432	1.78997	2.77302	3.23847	1.78182	1.77985	1.72619	3.00185	3.16833	0.828971	-1.0974	0.669617	0.427778
392	AAA16142	Rho GTPase activating protein 1	ARHGAP1	11	-46698624	2.23143	6.94828	5.21057	3.06993e-06	5.29384e-05	3.88422	-0.0858462	2.40611	2.50455	1.09649	2.55879	2.11495	2.548	2.36982	2.04589	2.53021	1.79099	-0.0552865	0.0826269	0.131686	-0.214313
11145	AAH01387	phospholipase A2 group XVI	PLA2G16	11	-63341943	2.23161	6.67091	4.36994	5.73435e-05	0.00068923	1.05097	2.22144	3.28522	2.14842	-0.189347	2.34568	2.39626	2.50663	2.44116	2.4536	2.47508	1.95138	-0.552803	0.70143	-0.0399513	-0.661479
5791	AA362195	protein tyrosine phosphatase, receptor type E	PTPRE	10	129845812	2.25673	4.99051	5.03173	5.80103e-06	9.31208e-05	3.57253	1.89747	1.91812	1.62666	1.36055	2.02771	2.29405	2.75091	2.83238	2.96775	2.32897	3.22417	0.448402	0.555955	-0.22483	-0.331125
10220	AA053348	growth differentiation factor 11	GDF11	12	56137063	2.28722	5.32462	4.3911	5.33898e-05	0.000649402	1.36534	0.971336	1.74763	1.44222	1.20635	2.93591	2.317	2.99458	2.94867	2.49617	3.16711	3.81757	-0.463951	-0.742939	0.0129955	0.729943
92999	AAH21855	zinc finger and BTB domain containing 47	ZBTB47	3	42695175	2.31979	6.76908	6.02007	1.61747e-07	3.70348e-06	6.82075	0.964972	3.13511	2.67195	0.976457	3.10641	1.82157	2.08264	1.90089	2.10693	2.90274	2.43911	-0.254478	-0.144682	-0.0419954	0.186677
309	AAA35656	annexin A6	ANXA6	5	-150480266	2.37663	6.94266	5.18092	3.41297e-06	5.77688e-05	3.77927	0.425726	2.96414	2.50234	0.68542	3.39519	2.34368	2.46348	2.31233	2.69276	2.83105	1.94705	-0.121734	0.282012	-0.180787	-0.101224
2791	AAC50206	G protein subunit gamma 11	GNG11	7	93551015	2.37834	4.81298	5.46228	1.24143e-06	2.33043e-05	4.77395	2.91564	2.36534	2.88066	0.855211	2.50255	2.30471	2.00153	2.09174	3.87304	2.06123	2.75241	1.12003	-1.10784	0.569037	0.538807
142913	ABM82205	cofilin 1 pseudogene 1	CFL1P1	10	89578069	2.38009	-0.628929	4.41459	4.9312e-05	0.000606304	1.86942	2.09228	1.93227	3.47766	0.816926	0.885739	3.4227	2.61517	3.0252	2.6091	2.14566	3.03633	0.403543	-0.443592	-0.513373	0.956964
23102	AAH33712	TBC1 domain family member 2B	TBC1D2B	15	-78287326	2.38606	5.3006	5.18835	3.32366e-06	5.64056e-05	3.87306	0.31643	2.86328	2.58093	1.42114	2.90619	1.57693	2.59853	2.59785	3.17805	3.11294	2.24772	0.00660884	-0.359708	0.327128	0.0325805
1476	AAA35727	cystatin B	CSTB	21	-45193545	2.38728	6.35502	5.64638	6.36262e-07	1.28445e-05	5.42754	1.42599	3.11484	2.11777	0.304718	3.03969	3.90212	2.2203	2.25414	2.29442	1.94215	2.11357	0.601322	-0.323803	0.304089	0.0197141
4660	AAH34430	protein phosphatase 1 regulatory subunit 12B	PPP1R12B	1	202431870	2.38811	6.6817	5.37167	1.72182e-06	3.14346e-05	4.44978	1.72095	2.05459	3.54783	1.24031	3.23944	1.32181	2.98445	2.95273	3.10312	3.27015	-0.385545	0.0587335	0.314913	-0.0433483	-0.271564
7466	AAC64943	wolframin ER transmembrane glycoprotein	WFS1	4	6271576	2.39777	6.69916	5.22995	2.86434e-06	4.9794e-05	3.97481	1.30464	2.95393	1.91508	0.616466	2.90977	2.34206	2.55333	2.52376	3.33873	2.74238	2.17066	-0.396174	-0.325288	0.132658	0.19263
30846	AAF40470	EH domain containing 2	EHD2	19	48216600	2.43123	5.84137	4.45823	4.25261e-05	0.000533416	1.37058	-0.774245	3.24713	1.95123	2.11418	2.93883	2.84089	2.51875	2.33651	2.25424	3.13356	2.49657	-0.164097	-0.291467	0.119847	0.17162
57631	AAI25224	leucine-rich repeats and calponin homology (CH) domain containing 2	LRCH2	X	-114345182	2.4368	3.85981	4.85613	1.07662e-05	0.000159909	3.07177	2.22884	1.76774	2.80291	1.34004	3.03515	2.06234	3.99473	4.02265	2.99772	2.3588	1.26581	0.875443	-0.457118	0.0788217	0.378297
92521	AAH21123	sperm antigen with calponin homology and coiled-coil domains 1	SPECC1	17	19990334	2.45367	5.56853	5.03993	5.63498e-06	9.06818e-05	3.52907	2.06355	2.27248	2.69172	0.7181	2.63106	2.46391	2.70808	2.57071	2.96033	3.15087	2.32531	0.0664075	0.202628	0.181264	-0.383893
114804	AA932192	ring finger protein 157	RNF157	17	-74138533	2.46201	6.01522	4.25045	8.56138e-05	0.000962419	0.812498	1.09375	3.08758	1.85921	-1.6373	3.4485	2.46928	2.8503	2.79588	2.93977	2.88667	3.58123	-0.960746	0.571974	0.166651	-0.738625
9159	AAB03087	proprotein convertase subtilisin/kexin type 7	PCSK7	11	-117075786	2.48155	5.21921	5.10082	4.53994e-06	7.43632e-05	3.563	0.799022	3.33939	4.3922	1.97868	3.00256	1.6584	2.86119	2.80043	1.49143	2.68868	0.808439	0.00323242	0.308669	-0.0843182	-0.224351
4267	AAA02999	CD99 molecule	CD99	X	2609227	2.49868	7.51136	4.73785	1.62645e-05	0.000231925	2.25819	0.654943	2.84465	2.68468	1.77208	2.68146	3.46564	2.55	2.55336	2.76532	2.39797	2.01605	0.725525	-0.0317809	0.458323	-0.426542
1646	AAA20937	aldo-keto reductase family 1, member C2	AKR1C2	10	-5029967	2.5109	3.85653	4.37277	5.67988e-05	0.000683109	1.11338	3.60284	3.4489	2.75601	-0.407273	2.84171	1.35348	1.94651	1.9564	3.29955	3.54385	3.80616	-0.633976	-0.060765	-0.256296	0.317061
128989	AA969089	transport and golgi organization 2 homolog	TANGO2	22	20008591	2.53664	5.35352	4.90385	9.10702e-06	0.000138356	2.88667	3.88419	2.47191	3.41549	-0.500251	3.1089	1.30126	2.65252	2.5088	3.58881	2.29049	2.62018	0.0730024	-0.0786526	0.0439192	0.0347334
122769	AA742244	leucine rich repeat protein 1	LRR1	14	50065414	2.55599	1.88189	4.76369	1.4867e-05	0.000214376	2.74913	2.06052	2.22792	3.0066	0.212152	3.22924	2.51524	2.82427	2.85881	3.50542	2.42192	3.41189	0.150672	-0.369962	-0.0292777	0.399239
23221	AA641575	Rho related BTB domain containing 2	RHOBTB2	8	22853360	2.57136	6.27192	4.91275	8.82659e-06	0.00013452	2.89471	1.00368	4.31587	1.69217	-0.419146	2.62374	4.14575	2.87162	2.88967	2.15198	2.44935	3.96376	-0.208927	0.444463	0.140605	-0.585068
648987	AAH34002	uncharacterized LOC648987	LOC648987	5	-43014830	2.59457	1.09867	4.36101	5.90953e-05	0.000706322	1.58539	2.31259	2.84665	3.10198	1.13753	2.84326	2.97292	2.23949	2.13724	2.71443	2.87834	3.69239	1.13417	-0.999842	0.449751	0.550091
92815	AAN59960	histone cluster 3, H2a	HIST3H2A	1	-228645064	2.59561	2.6934	4.42271	4.79747e-05	0.000592888	1.72834	2.68032	2.43338	3.50199	1.02853	2.72246	3.23126	1.9241	2.40086	4.40567	2.23812	2.40281	1.56421	-0.512794	0.100951	0.411843
6640	AAB36398	syntrophin alpha 1	SNTA1	20	-31995762	2.60078	6.97045	4.84773	1.10879e-05	0.000164054	2.65143	0.987456	3.34148	2.88043	-1.14833	3.16312	2.81604	3.07483	2.96781	3.5461	2.34179	2.99842	0.317424	0.470483	-0.0620073	-0.408476
9415	AA665550	fatty acid desaturase 2	FADS2	11	61595504	2.61106	7.12839	4.70841	1.80142e-05	0.000253544	2.31731	1.25924	2.73788	3.05348	2.33965	2.2589	4.49683	2.51548	2.54855	1.08802	2.77921	3.4839	-0.18392	-0.493726	0.140457	0.353269
10184	AAI36336	lipoma HMGIC fusion partner-like 2	LHFPL2	5	-77781037	2.64266	5.08219	4.35652	5.9996e-05	0.000714464	1.1788	0.938124	2.49766	2.81122	1.35415	3.34777	1.62513	4.08496	4.01808	3.23449	3.49007	2.3055	-1.0448	0.448726	-0.454236	0.00550989
8082	AAC61660	sarcospan	SSPN	12	26348505	2.65721	6.03951	5.52857	9.7642e-07	1.88621e-05	5.13391	2.5732	1.52948	2.78504	2.65965	2.40309	2.59785	3.60093	3.73298	2.66639	2.69722	2.2017	0.845494	-0.488335	0.461723	0.0266118
25966	AAH62323	C2 calcium-dependent domain containing 2	C2CD2	21	-43305218	2.6665	5.31115	5.17734	3.45685e-06	5.84089e-05	3.8436	-0.00877357	3.72291	2.81497	0.773657	3.58187	2.21586	2.99115	2.92541	2.86424	4.24823	3.50058	-0.114718	-0.358781	-0.00364579	0.362427
56180	AAH05700	motile sperm domain containing 1	MOSPD1	X	-134021655	2.67553	4.06992	5.17382	3.50057e-06	5.89926e-05	3.89333	2.25961	2.41986	2.81102	-0.303477	3.35561	2.31049	3.22258	3.32843	5.29679	2.52871	1.7932	0.222786	-0.139533	0.124049	0.015485
4162	AAA20824	melanoma cell adhesion molecule	MCAM	11	-119179233	2.67862	6.29489	4.5666	2.93743e-05	0.000389819	1.68801	1.35075	2.89253	3.10991	1.37324	2.8844	1.84925	3.60234	3.54111	1.30887	3.0247	3.6543	0.694078	0.387711	-0.408372	0.0206612
28962	AA428166	osteopetrosis associated transmembrane protein 1	OSTM1	6	-108362612	2.689	6.48263	5.51343	1.03152e-06	1.97485e-05	4.96564	5.0333	1.65376	2.99706	-0.0973202	2.84756	2.72052	3.16399	3.20707	3.34599	2.60622	2.22983	0.188651	0.415665	-0.226528	-0.189137
84814	AAH06362	phospholipid phosphatase 7 (inactive)	PLPP7	9	134165080	2.70042	3.58847	4.96759	7.27659e-06	0.000113961	3.44613	2.38867	3.4692	3.77236	1.27714	3.2982	3.05471	1.89508	1.91999	2.87075	2.81579	2.48027	0.659941	-0.276692	0.244888	0.031804
64359	AAH09327	nucleoredoxin	NXN	17	-702552	2.71694	3.84041	4.97308	7.13719e-06	0.000111959	3.19867	-0.0316973	2.6774	3.24793	1.90672	3.965	2.83682	2.66031	2.58646	3.18331	2.6833	3.28471	-0.157078	-0.0810745	-0.297822	0.378896
113791	AAB54054	phosphoinositide-3-kinase interacting protein 1	PIK3IP1	22	-31677578	2.73465	6.63636	7.68215	3.35223e-10	1.21709e-08	12.9016	2.00685	2.40453	3.02638	1.04235	2.9674	3.05564	3.05177	3.05739	3.65239	2.45392	3.14669	0.748672	-0.858329	0.522552	0.335777
4130	AAA81362	microtubule associated protein 1A	MAP1A	15	43809805	2.74027	8.99902	4.92267	8.52417e-06	0.000130323	3.00729	2.09754	2.94088	1.60875	1.6053	3.04077	3.39165	3.83266	3.75091	2.265	3.42166	-0.0302219	0.0381924	-0.254751	0.0782749	0.176477
7077	AAA59581	TIMP metallopeptidase inhibitor 2	TIMP2	17	-76849058	2.75212	9.31911	4.84965	1.10135e-05	0.000163079	2.66685	-2.36304	2.94676	3.10126	1.70069	3.71381	2.64012	3.26665	3.2038	3.90887	3.71794	3.16762	0.112609	-0.277436	0.356603	-0.0791673
203197	AAH19913	chromosome 9 open reading frame 91	C9orf91	9	117373705	2.76655	5.21757	5.27025	2.47928e-06	4.35319e-05	4.28105	1.96782	2.61253	3.05327	0.711929	3.0313	2.62058	3.64507	3.52796	3.25287	2.85939	3.48945	-0.232792	-0.26279	0.354524	-0.0917335
219654	AAH28617	zinc finger CCHC-type containing 24	ZCCHC24	10	-81142082	2.76802	7.0421	4.68976	1.92163e-05	0.000268263	2.20993	0.0959917	3.12469	3.4146	1.99841	3.48101	2.52461	2.69988	2.7259	3.34714	3.50658	3.18521	0.430713	-0.163078	0.0158992	0.147179
100506762	NA	NA	NA	NA	NA	2.79495	-0.701985	4.25582	8.40934e-05	0.000950099	1.37585	0.710343	2.15551	2.57067	1.41666	3.35994	4.46917	2.96127	2.9969	3.87626	2.95135	1.89841	1.96021	0.265078	-0.541669	0.276591
109	AAD13403	adenylate cyclase 3	ADCY3	2	-25042038	2.82941	4.94733	4.30028	7.24744e-05	0.000838676	1.09098	0.246266	3.14583	3.6175	1.99561	3.90315	4.00356	2.43431	2.36471	1.93002	3.29596	4.57835	0.249992	-0.460183	-0.00364362	0.463827
25960	AAI46775	adhesion G protein-coupled receptor A2	ADGRA2	8	37654400	2.83827	4.3534	5.42673	1.41163e-06	2.61429e-05	4.77848	0.501391	3.32147	2.17433	3.79747	3.67188	2.43635	2.72066	2.67707	2.43074	3.45986	4.76946	1.06721	-0.717227	0.13053	0.586698
10052	AAA60458	gap junction protein gamma 1	GJC1	17	-42875815	2.84281	3.05198	5.58766	7.87862e-07	1.55619e-05	5.55667	1.90668	2.94164	3.61584	1.98238	3.43375	2.24349	2.85935	2.87353	4.36361	3.68776	1.61508	0.463908	-0.311525	-0.635624	0.947149
1879	AAF19643	early B-cell factor 1	EBF1	5	-158122922	2.86428	3.34414	5.01395	6.17767e-06	9.87556e-05	3.3245	-0.103978	3.44449	2.33054	1.47744	3.42648	2.9848	3.23886	3.19312	2.49231	3.46457	3.86519	1.49742	-0.434881	0.320988	0.113893
949	AAF91347	scavenger receptor class B member 1	SCARB1	12	-125262173	2.86686	5.10552	4.30988	7.01806e-05	0.000818024	1.16131	4.41676	2.81587	1.51424	1.36186	2.62774	3.08621	4.63118	4.5676	1.61267	2.47042	2.32531	-0.505035	0.224688	0.259401	-0.484089
4638	AAC18423	myosin light chain kinase	MYLK	3	-123331142	2.94701	7.49335	4.507	3.60186e-05	0.000463553	1.51358	0.427998	3.41	5.69058	1.24784	4.62161	2.69356	2.06007	2.01654	3.26777	3.87784	1.65885	-0.139094	0.348368	-0.0925552	-0.255812
283298	AAH35895	olfactomedin like 1	OLFML1	11	7506599	2.96488	1.4576	6.27936	6.20574e-08	1.54975e-06	7.99484	3.08428	3.75035	2.45836	3.05987	3.02052	2.85679	2.26105	2.2271	4.50153	3.35713	2.80657	0.663478	-1.06962	0.637403	0.432218
153684	AK002146	uncharacterized LOC153684	LOC153684	5	43042235	2.96704	-0.0288184	4.72662	1.69115e-05	0.00023868	2.8329	2.5419	3.36923	2.75712	2.50263	3.48325	2.76633	3.00542	2.75194	3.35305	3.03297	3.50806	1.27458	-3.35915	2.06292	1.29622
23612	AAD42081	pleckstrin homology like domain family A member 3	PHLDA3	1	-201433411	3.05279	5.45914	5.48555	1.14114e-06	2.1675e-05	5.10502	0.375717	4.27995	3.47534	2.82038	3.02004	3.23563	3.73243	3.8116	2.48546	3.3142	2.4604	0.229065	-0.560354	0.903641	-0.343287
29	AAC37518	active BCR-related	ABR	17	-906757	3.07947	7.49589	7.04246	3.63046e-09	1.10223e-07	10.5531	2.78001	3.35069	3.42068	0.563563	3.94417	1.98217	3.27418	3.16773	3.30294	3.3929	3.39311	-0.105627	-0.185778	0.293687	-0.107909
5468	AAB04028	peroxisome proliferator activated receptor gamma	PPARG	3	12329348	3.08481	2.40774	5.43926	1.34915e-06	2.5155e-05	4.79594	1.33776	3.70219	2.80451	-0.207229	4.00778	3.96571	3.32634	3.30427	3.80718	3.42119	3.87684	-0.113945	0.296924	-0.138826	-0.158099
11167	AAA66062	follistatin like 1	FSTL1	3	-120113060	3.10346	7.56723	4.50843	3.58428e-05	0.000462216	1.50697	1.89392	2.55927	3.59369	2.1519	4.2514	2.88323	2.80159	2.80001	4.70903	3.37405	1.75252	0.156697	-0.151984	0.211564	-0.0595806
1363	AA683379	carboxypeptidase E	CPE	4	166300096	3.12339	9.19328	7.9358	1.3079e-10	5.04298e-09	13.8262	1.83502	2.68678	3.65448	1.48236	3.89245	3.89755	3.64301	3.61384	4.57695	3.00032	2.25577	-0.0242143	-1.012	0.00819782	1.0038
23336	AAI10067	synemin	SYNM	15	99645285	3.12367	7.92244	6.04986	1.44931e-07	3.34225e-06	6.94331	1.69581	3.11521	3.52298	1.17143	3.16672	2.78625	2.9896	3.00278	2.89121	4.34526	3.42802	0.246371	0.466219	-0.200093	-0.266126
4256	AAB53765	matrix Gla protein	MGP	12	-15034114	3.13079	4.75851	4.3307	6.54413e-05	0.000772592	0.917472	0.0195202	2.75299	3.86599	3.72574	2.20631	5.02823	3.02802	3.0982	2.68831	3.44452	4.38096	1.14169	0.000615674	0.511475	-0.512091
3910	AAB34635	laminin subunit alpha 4	LAMA4	6	-112429133	3.18456	4.45705	4.62109	2.43582e-05	0.000331874	2.12608	3.3097	4.0293	2.21117	2.69783	3.61465	3.95419	3.34536	3.26627	1.62924	4.65174	2.33486	0.714255	0.363078	0.0733318	-0.43641
874	AAH02812	carbonyl reductase 3	CBR3	21	37507262	3.18734	2.24698	4.70836	1.80173e-05	0.000253544	2.67388	3.15821	3.62682	3.96281	2.45073	3.13351	3.18796	2.82066	2.69992	3.38642	2.82918	2.76353	0.869744	-0.594062	0.99066	-0.396598
25946	AAH29752	zinc finger protein 385A	ZNF385A	12	-54762912	3.19631	5.9459	5.07019	5.06174e-06	8.18668e-05	3.64326	0.814644	4.86906	2.26721	2.15685	3.16677	2.52027	4.24165	4.01713	3.66907	3.34834	3.66907	-0.690767	-1.13078	0.32127	0.809514
87	AAA51582	actinin alpha 1	ACTN1	14	-69340839	3.25541	7.01879	5.03672	5.69929e-06	9.16402e-05	3.30736	0.55334	4.18957	3.06777	2.08739	3.87477	3.82526	3.7935	3.64563	2.80372	3.79954	2.99841	-0.0572777	-0.0523534	-0.210846	0.2632
4131	AAA18904	microtubule associated protein 1B	MAP1B	5	71403117	3.31753	10.4825	7.0811	3.14335e-09	9.66483e-08	10.6726	0.724236	3.19128	2.73861	1.77847	3.4734	4.75855	4.30636	4.2621	2.6788	4.15315	2.10945	-0.0987203	0.188118	0.43037	-0.618489
8905	AAC72946	adaptor related protein complex 1 sigma 2 subunit	AP1S2	X	-15843928	3.38936	6.42708	4.70078	1.84968e-05	0.000259723	2.31584	1.63456	2.68282	4.18137	0.770076	3.66007	3.96692	4.54431	4.64971	4.51471	3.24926	3.01925	1.04792	-0.660569	0.437336	0.223233
118429	AAH34001	anthrax toxin receptor 2	ANTXR2	4	-80822770	3.39257	4.72396	5.27937	2.39948e-06	4.24399e-05	4.16331	-0.154506	3.71524	3.91762	2.69183	4.45513	3.14576	3.18555	3.18253	5.37919	4.37324	3.38994	0.158363	-0.0477999	0.262378	-0.214578
1869	AAA35782	E2F transcription factor 1	E2F1	20	-32263291	3.42966	2.89991	4.45424	4.31069e-05	0.000539998	1.90521	4.42731	3.32109	2.91353	2.24261	3.82605	3.15144	3.75016	3.74323	3.69925	2.50721	3.48031	1.40075	-0.294384	-0.0593101	0.353694
618	HG493960	brain cytoplasmic RNA 1	BCYRN1	2	-70430034	3.45519	9.84949	4.88731	9.65162e-06	0.000145257	2.78634	1.70851	4.25491	2.76095	-0.257556	3.56759	3.36044	6.15733	6.27419	1.95338	3.08081	2.42063	1.06899	-0.0736336	0.32003	-0.246396
100507165	NA	NA	NA	NA	NA	3.46294	1.56453	4.47905	3.96186e-05	0.000502073	2.05927	2.34241	4.13761	5.20336	3.6632	4.45996	4.50916	2.78207	2.80625	1.03584	4.12885	2.3723	-0.769183	-0.142387	0.273259	-0.130873
1281	AAA51999	collagen type III alpha 1	COL3A1	2	189839098	3.49181	4.17708	4.97538	7.07934e-06	0.000111142	3.07659	-0.279125	3.36056	2.89534	3.82258	3.4989	4.09829	4.29013	4.17108	4.00954	4.46721	3.62992	1.0089	-1.04505	0.249285	0.795762
712	AAD32626	complement component 1, q subcomponent, A chain	C1QA	1	22963117	3.53638	5.40713	4.67654	2.01158e-05	0.000279807	2.29947	2.77595	3.03801	2.69301	3.92278	3.67708	3.46018	3.57075	3.70311	3.16787	3.24321	5.19787	0.675209	0.384468	0.00983212	-0.3943
201516	AAI01739	zinc finger and SCAN domain containing 4	ZSCAN4	19	58180302	3.58971	-3.28473	5.0835	4.82808e-06	7.83338e-05	4.01664	5.41362	5.47367	2.88163	1.09959	2.64234	3.57704	4.55234	4.07569	3.33922	3.97085	2.81943	-0.0507572	-1.74589	0.506259	1.23963
79365	AAH25968	basic helix-loop-helix family member e41	BHLHE41	12	-26272958	3.64195	6.73004	5.82993	3.25321e-07	6.96778e-06	6.26909	0.537275	3.68314	3.28469	1.28911	4.63698	3.51393	4.94807	4.98617	4.2239	4.27178	3.72773	-0.558516	1.14174	-0.0275737	-1.11417
51776	AA258354	sterile alpha motif and leucine zipper containing kinase AZK	ZAK	2	173940564	3.70023	6.5219	5.47063	1.20447e-06	2.27211e-05	4.82796	0.210605	3.47097	5.11014	1.39522	5.08195	4.38362	3.79577	3.81984	4.67617	4.47292	2.28107	0.40135	0.386217	-0.0770186	-0.309198
10186	AAD31386	lipoma HMGIC fusion partner	LHFP	13	-39917028	3.75485	6.62858	8.449	1.96876e-11	8.62629e-10	15.7179	1.3534	3.6412	4.35139	2.06604	4.46802	3.39772	3.84735	3.85964	4.92088	4.13441	4.81178	0.231705	-0.249786	0.141731	0.108054
6324	AAA60391	sodium voltage-gated channel beta subunit 1	SCN1B	19	35521591	3.76262	5.05949	4.42299	4.79283e-05	0.000592693	1.62275	4.60014	3.66383	4.46694	1.33864	3.35174	5.69277	2.97604	2.98132	4.54038	3.08952	4.86303	1.20999	-0.141843	0.3215	-0.179657
79190	AAI36574	iroquois homeobox 6	IRX6	16	55358470	3.77238	-1.85481	5.46855	1.21357e-06	2.28703e-05	5.21371	2.25673	5.33118	2.82508	2.97763	4.21176	2.76525	4.57517	4.51676	4.33189	4.10652	4.03504	0.390315	-2.65845	0.816086	1.84237
714	AAH09016	complement component 1, q subcomponent, C chain	C1QC	1	22970117	3.85462	5.59458	4.3646	5.83855e-05	0.000699573	1.34283	2.31962	3.53005	3.31336	3.97281	3.98189	4.09025	3.93875	3.98555	3.18702	3.65263	5.85973	0.604285	0.403106	0.0849777	-0.488083
6517	AAA52569	solute carrier family 2 member 4	SLC2A4	17	7185053	3.87825	1.73764	5.1065	4.44923e-06	7.30636e-05	3.87837	3.42222	4.07057	4.30256	0.820613	4.75601	4.03201	3.4998	3.39019	4.17459	3.64677	5.65605	1.26815	0.730187	-0.621796	-0.10839
3956	AAA36170	lectin, galactoside-binding, soluble, 1	LGALS1	22	38071612	3.95049	6.33193	6.01278	1.66155e-07	3.77747e-06	6.85598	0.921675	5.66057	4.10577	2.51588	4.54772	5.46096	3.92563	3.85805	4.16618	3.94293	3.38428	0.668672	-0.378183	0.208465	0.169718
26471	AAC05335	nuclear protein 1, transcriptional regulator	NUPR1	16	-28548661	3.95946	6.56656	5.10341	4.49834e-06	7.37445e-05	3.54811	4.37938	5.72439	4.01551	1.76294	3.59505	5.21727	3.35645	3.30655	4.05558	3.52717	4.58853	0.484488	-1.07345	0.0311866	1.04226
171024	AA043349	synaptopodin 2	SYNPO2	4	119809995	3.98822	6.09526	4.61038	2.52726e-05	0.000343362	1.8714	-2.39642	4.16548	5.30765	3.31575	5.19265	3.63879	4.41539	4.40152	4.34533	5.38944	3.74101	1.05508	-0.346858	0.822954	-0.476096
79690	AAH12976	galactose-3-O-sulfotransferase 4	GAL3ST4	7	-99756864	4.00124	2.93069	4.39018	5.35552e-05	0.000650592	1.73193	2.60042	4.64076	4.02776	3.75102	3.38976	3.8094	4.75415	4.68719	3.14957	4.06715	4.94916	1.32605	-1.41639	1.2363	0.180089
4488	AAB33867	msh homeobox 2	MSX2	5	174151574	4.08579	-0.428691	4.3615	5.89984e-05	0.00070604	1.69435	4.09285	3.79279	4.14116	3.00028	3.9351	3.40592	3.93696	3.96549	5.02565	4.0319	5.98453	1.97897	0.588695	-0.703478	0.114783
387103	AAH17928	centromere protein W	CENPW	6	126660934	4.12275	0.717989	4.87768	9.98307e-06	0.000149312	3.25565	2.07784	4.90314	5.11288	2.38904	4.82873	7.15206	3.37377	3.46238	3.57479	4.12904	4.35102	-0.0206913	-0.978857	-0.200641	1.1795
100507263	NA	NA	NA	NA	NA	4.13691	-1.42392	4.96584	7.32177e-06	0.000114575	3.63062	1.65618	3.60604	5.59313	5.22168	2.4707	4.43796	4.91556	5.12863	4.30617	4.89822	2.63298	2.47393	-2.02855	1.3611	0.667458
4240	AAB19771	milk fat globule-EGF factor 8 protein	MFGE8	15	-89441913	4.17532	6.25119	6.44734	3.32834e-08	8.65951e-07	8.39205	0.502862	4.78036	4.94168	2.83212	5.0795	5.13462	6.19541	6.10966	3.30684	4.00068	2.0801	0.795771	0.0778578	0.0430765	-0.120934
10659	AA595891	CUGBP, Elav-like family member 2	CELF2	10	11059892	4.17707	7.34548	8.07993	7.67204e-11	3.08144e-09	14.4855	4.59184	3.83053	3.87589	1.80666	4.80346	3.98903	4.55021	4.6022	4.64699	4.54931	3.63606	0.663897	-0.235349	0.194441	0.0409088
151887	AAH42105	coiled-coil domain containing 80	CCDC80	3	-112323232	4.21384	5.63312	5.70345	5.16715e-07	1.06315e-05	5.69976	1.54901	4.32855	3.33855	4.1475	4.85823	4.56615	4.55064	4.47376	4.27552	4.1467	3.8887	1.43498	0.448789	0.421849	-0.870638
727936	A0PJZ3	glucoside xylosyltransferase 2	GXYLT2	3	72937384	4.24194	1.21	4.60583	2.56719e-05	0.000347807	2.40444	1.21112	4.48511	4.65465	1.90134	5.45844	3.86475	4.62339	4.45475	6.16307	5.31302	4.37791	-4.0039	-0.944139	0.674136	0.270004
23452	AAD55357	angiopoietin like 2	ANGPTL2	9	-129849627	4.25252	5.57798	6.30458	5.65227e-08	1.42136e-06	7.95342	1.82819	4.66777	4.62733	2.24306	4.88737	5.08313	4.22686	4.1632	5.62246	5.12115	3.46158	0.184097	-0.129286	-0.596698	0.725985
283070	NA	NA	NA	NA	NA	4.26346	5.52103	4.39571	5.25644e-05	0.000640575	1.50479	5.65606	5.2628	3.88364	2.00486	4.99367	3.72657	3.63653	3.5938	5.8816	4.79994	1.76558	0.876646	-0.104443	0.0425871	0.0618562
114757	AAH29798	cytoglobin	CYGB	17	-74523429	4.41954	3.86276	4.7347	1.64438e-05	0.000233839	2.56832	0.408271	5.10865	4.02921	1.98358	4.8478	5.29865	5.78598	5.75578	5.03367	4.71115	6.31989	0.682884	-0.794067	0.314489	0.479577
1293	AAA52057	collagen type VI alpha 3	COL6A3	2	-238280259	4.43165	2.91291	5.46262	1.23991e-06	2.32985e-05	4.89123	-0.792997	5.86041	3.92523	3.10437	5.21143	6.19925	5.15657	5.05616	4.83833	6.33321	3.85229	0.599336	0.375023	-0.339079	-0.035944
347273	AA192639	muscle-related coiled-coil protein	MURC	9	103340360	4.52184	0.972671	4.64642	2.23212e-05	0.000306503	2.56766	4.24678	5.59012	5.4668	0.754603	5.65146	3.51618	5.24653	5.59967	6.12692	4.95655	3.11853	-0.843204	-0.467946	-0.175157	0.643103
6319	AAB30631	stearoyl-CoA desaturase (delta-9-desaturase)	SCD	10	102106771	4.55493	10.0644	7.371	1.067e-09	3.55279e-08	11.7577	4.47079	7.39641	3.98715	0.574147	4.83947	5.23908	5.25079	5.22191	3.90835	5.7598	4.45052	-0.795888	1.52663	-0.954278	-0.572356
116496	AAG60611	family with sequence similarity 129 member A	FAM129A	1	-184760158	4.58981	4.30372	4.30477	7.13922e-05	0.000828639	1.03802	0.52521	4.11405	5.82305	1.59087	6.11677	4.06002	5.47294	5.41151	6.08888	5.86655	3.94394	0.348532	0.262275	-0.104939	-0.157336
165	AAC25585	AE binding protein 1	AEBP1	7	44143959	4.72399	8.12143	5.31862	2.08402e-06	3.72706e-05	4.28909	2.02637	6.51903	4.41539	4.04049	6.20158	6.39901	3.01816	2.83063	6.47768	5.65879	2.09036	0.111337	-0.193415	-0.209542	0.402956
5997	AAA20680	regulator of G-protein signaling 2	RGS2	1	192778168	4.74378	6.26161	5.48195	1.15611e-06	2.18946e-05	4.95264	0.489849	5.34999	5.84488	3.85005	5.59218	6.98314	3.70307	3.77071	6.9553	4.2933	4.0159	3.24907	0.914825	0.410428	-1.32525
59	AAA51577	actin, alpha 2, smooth muscle, aorta	ACTA2	10	-90694830	4.76072	5.63047	5.44665	1.31363e-06	2.45164e-05	4.74378	1.43744	6.01978	6.81411	3.86942	6.1848	4.91505	5.04951	4.99047	4.09953	5.16641	0.863389	1.80689	0.707784	-0.00628065	-0.701503
91851	AA057564	chordin-like 1	CHRDL1	X	-109917083	4.7729	5.64826	4.47029	4.08177e-05	0.00051534	1.4192	1.12033	4.93554	6.60646	0.64314	6.80552	3.0467	5.11324	5.19829	6.29017	6.55048	5.03301	-0.297469	0.609041	0.443274	-1.05231
114907	AAH24030	F-box protein 32	FBXO32	8	-124510126	4.81904	4.75006	4.24438	8.73621e-05	0.000980357	1.12139	5.31135	5.40715	6.35499	1.98169	6.05104	4.10144	4.0856	3.97529	6.5163	5.44128	2.62896	1.19992	0.63176	-0.164456	-0.467304
10457	AAG42839	glycoprotein nmb	GPNMB	7	23286315	5.02395	8.2352	4.46716	4.12543e-05	0.0005188	1.38451	3.62251	4.69024	4.75123	1.54734	5.52829	5.67038	5.90392	5.91618	5.29028	5.53258	5.8855	0.797466	0.0288929	0.321384	-0.350277
285590	A1X283	SH3 and PX domains 2B	SH3PXD2B	5	-171760502	5.40422	5.76043	4.92943	8.32369e-06	0.000127663	3.21605	0.111175	6.31052	5.65795	2.0537	7.34183	4.73062	6.96354	6.83478	7.33094	6.89758	4.18904	-0.152766	0.163544	0.0800225	-0.243566
4320	AAH57788	matrix metallopeptidase 11	MMP11	22	24115035	5.4158	1.84907	5.6474	6.33908e-07	1.28238e-05	5.81343	2.17779	5.84365	6.35894	6.11981	3.54188	8.37824	6.22063	6.12719	4.81977	5.05015	3.48853	0.50655	0.680684	0.0777795	-0.758463
2167	AAA51689	fatty acid binding protein 4	FABP4	8	-82390731	5.65381	0.245808	4.56296	2.97437e-05	0.000393568	2.0877	-0.481375	8.39821	4.55785	5.10224	6.79401	6.85994	5.43751	5.4664	5.13691	7.354	6.30916	0.749755	0.639586	-0.117727	-0.521859
100505861	NA	NA	NA	NA	NA	5.91447	-2.68198	5.54998	9.0343e-07	1.76109e-05	5.53486	5.3587	7.34554	7.14001	2.7394	7.31017	5.69932	5.15646	4.54161	6.23486	6.96889	5.50999	2.57043	1.23787	-0.416871	-0.821002
84870	AA568446	R-spondin 3	RSPO3	6	127440047	6.06973	2.78441	4.5122	3.53838e-05	0.000458136	1.92587	0.141427	5.79486	6.89978	3.44634	7.13362	8.33883	5.89217	5.88334	6.68437	6.70235	9.36008	0.845552	-0.716605	-1.75942	2.47602
5176	AA351026	serpin peptidase inhibitor, clade F (alpha-2 antiplasmin, pigment epithelium derived factor), member 1	SERPINF1	17	1665258	6.56802	5.68311	5.14805	3.83751e-06	6.39994e-05	3.96617	7.29231	7.00569	6.43982	4.24671	6.80631	7.56084	6.71815	6.74273	6.99445	6.26789	5.48362	0.648613	-0.0436696	0.578427	-0.534758
4969	AAD40453	osteoglycin	OGN	9	-95146248	7.8035	3.51507	4.39025	5.3543e-05	0.000650592	1.50079	-1.75625	7.34094	9.47217	4.00085	9.61549	9.02122	8.59222	8.70264	10.6065	8.96184	10.4941	1.81273	1.69407	0.0646416	-1.75872
6490	AAA18479	premelanosome protein	PMEL	12	-56347888	7.81032	1.38903	4.40137	5.15684e-05	0.000630429	1.60139	1.22957	9.47887	6.11874	3.19902	9.61205	6.50388	11.0561	10.9813	9.33158	8.79014	5.20363	1.2177	1.21511	-0.405488	-0.80962
1513	AAA65233	cathepsin K	CTSK	1	-150768683	8.32797	4.59674	5.30061	2.22336e-06	3.94698e-05	4.52958	8.39572	7.0228	10.0168	3.11635	10.0672	7.49992	9.75129	9.69291	10.6733	9.03175	5.61477	1.20534	1.18133	-0.424083	-0.757249
