# Supplementary material for: The genomic landscape of tuberous sclerosis complex
Source: Nat Commun. 2017 Jun 15;8:15816. doi: 10.1038/ncomms15816 (PMC5481739; doi:10.1038/ncomms15816)
Supplement: Supplementary Data 8 — Differentially expressed genes in SEN/SEGAs compared to non-TSC brain. Differentially expressed genes included with log2 fold-change (SEN/SEGA versus NB) +/- > 2 with FDR-adjusted p < 0.001 are included. T = t-statistic; B = b-statistic. See Methods. [file ncomms15816-s9.xlsx]

## Sheet: Supp Data 8
Supplementary Data 8 Differentially expressed genes in SEN/SEGAs compared to non-TSC brain.
												Sample
Entrez Gene ID	Accession	Gene Name	Gene Symbol	Chromosome	Chromosome Location (bp)	Log2 Fold-Change (SEN+SEGA/NB)	Average Expression	t	p value	Adjusted p value	B	07-SEN1	21-SEGA1	21-SEGA2	21-SEN2	24-SEGA1	27-SEGA1	29-SEGA1	30-SEGA1	32-SEGA1	33-SEGA1	34-SEGA1	35-SEGA1	37-SEGA1	38-SEGA1	82-SEGA1	39-MB1	21-MB1	21-MB2	64-NB1	65-NB1	66-NB1	67-NB1	68-NB1	69-NB1	70-NB1	71-NB1
57030	AAH59379	solute carrier family 17 member 7	SLC17A7	19	-49932654	-10.437	3.9241	-11.791	1.61676e-16	1.4168e-14	27.3559	-8.86945	-10.1134	-6.6734	-4.50429	-9.77729	-10.7602	-10.9914	-13.4791	-11.4846	-9.57544	-11.4325	-10.0279	-8.44307	-15.4008	-12.8352	0.432339	-8.15136	-3.03054	0.441254	-1.19038	0.310914	0.0447847	0.0110554	-0.0722211	0.172829	0.281767
63974	AAG43167	neuronal differentiation 6	NEUROD6	7	-31377074	-10.3899	-0.25973	-10.9211	3.00832e-15	1.62914e-13	24.4042	-8.20838	-9.45942	-5.93926	-4.17296	-11.9082	-11.1256	-11.5374	-11.5226	-12.3354	-11.3915	-11.5915	-10.1109	-11.643	-11.8593	-11.9567	-0.594509	-8.23436	-2.92864	0.0996873	-1.04149	0.175215	0.0216305	0.0144595	0.242704	0.176864	0.310934
2554	AAH30696	gamma-aminobutyric acid type A receptor alpha1 subunit	GABRA1	5	161274196	-10.3847	2.27077	-13.1894	1.80225e-18	4.40913e-16	31.7113	-8.03027	-9.08061	-7.60425	-4.75594	-10.2493	-11.9692	-13.9659	-13.9512	-11.594	-10.6501	-7.19985	-11.317	-7.92184	-11.9659	-13.6483	-0.540561	-4.08968	-3.4994	0.636965	-1.69258	0.425327	-0.44593	-0.223331	0.18623	0.52319	0.590133
27012	AAD48031	potassium voltage-gated channel modifier subfamily V member 1	KCNV1	8	-110979232	-10.0815	0.110202	-12.0452	7.00772e-17	7.32117e-15	28.0577	-9.42125	-11.8567	-8.27097	-6.66045	-9.17623	-11.201	-11.6127	-11.598	-10.0888	-8.65951	-7.75996	-11.7712	-8.25898	-11.9346	-12.032	-1.1702	-4.97185	-5.56074	0.985511	-2.3545	0.468815	-0.763993	-0.316234	0.405241	0.494251	1.08091
100506527	AF131787	long intergenic non-protein coding RNA 1007	LINC01007	7	-101208586	-9.99647	-1.10747	-9.75863	1.72793e-13	4.99443e-12	20.4745	-8.49682	-9.34733	-8.19454	-6.44229	-11.0592	-10.2765	-10.6883	-10.6736	-11.4863	-10.5424	-9.15746	-9.26181	-9.20902	-11.0102	-12.6926	-0.663394	-7.74787	-4.57072	0.312136	-1.43573	0.31215	-0.415653	-1.21648	0.813125	0.23901	1.39144
758	AAC51673	metallophosphoesterase domain containing 1	MPPED1	22	43808019	-9.46685	1.02568	-11.5349	3.78534e-16	2.86187e-14	26.4851	-8.03814	-8.84356	-5.71878	-4.55374	-8.58341	-11.8882	-12.3	-12.2853	-9.9281	-9.34679	-8.1062	-9.28855	-6.21587	-12.6219	-12.7193	-0.313776	-5.59707	-3.66866	0.536253	-1.28825	0.237854	-0.127144	-0.205004	0.082014	0.298357	0.465924
57495	AB033065	NACHT and WD repeat domain containing 2	NWD2	4	37246689	-9.4129	0.533391	-7.73397	2.76516e-10	3.24268e-09	13.3141	-8.43648	-10.8719	-6.36867	-5.34448	-10.9988	-10.2162	-10.628	-9.02826	-11.426	-7.31217	-10.6821	-10.7864	-8.41172	-9.36492	-10.3103	0.0806022	-6.79444	-4.32981	0.417694	-1.88713	0.324444	-0.501568	-0.534078	0.711561	0.123681	1.3454
55530	AAH33587	SV2 related protein	SVOP	12	-109301904	-9.40224	1.73256	-11.3727	6.51695e-16	4.43959e-14	25.9649	-7.63974	-9.33824	-6.82726	-5.24272	-10.1172	-10.557	-12.5537	-12.5389	-9.44481	-8.50093	-4.92832	-9.54222	-7.10478	-12.8756	-12.236	0.214547	-2.66072	-3.97959	0.645337	-1.65149	0.382159	-0.317204	-0.0413084	0.0032945	0.397673	0.581535
815	AAD30558	calcium/calmodulin-dependent protein kinase II alpha	CAMK2A	5	-149599053	-9.39013	5.37964	-13.8798	2.14646e-19	1.03454e-16	33.9008	-8.80211	-9.04469	-6.33764	-3.92614	-8.3558	-9.36385	-10.7923	-13.8819	-10.1462	-9.47278	-5.32504	-8.3714	-8.70219	-12.0169	-12.5504	-0.317128	-2.78355	-2.0331	0.215156	-0.612001	0.259131	-0.0596705	-0.477503	0.0625939	0.049337	0.562957
4761	AAC26058	neuronal differentiation 2	NEUROD2	17	-37760020	-9.35425	1.12136	-11.0663	1.83412e-15	1.05868e-13	24.9394	-8.40129	-8.1278	-4.39857	-2.92063	-10.7572	-11.5595	-11.9713	-11.9565	-9.59937	-9.50349	-8.11851	-9.80782	-7.9895	-12.2932	-11.6536	0.586195	-6.34635	-0.60493	0.10251	-0.0659242	-0.10622	0.351996	-0.231925	-0.121055	-0.154472	0.225091
1113	AAA52017	chromogranin A	CHGA	14	93389444	-9.32432	2.40337	-13.5826	5.32512e-19	1.83327e-16	32.9208	-7.87135	-9.45201	-7.05756	-4.46136	-8.45689	-12.8837	-11.7105	-10.9588	-10.6341	-9.44918	-6.14993	-9.36649	-6.83131	-10.81	-12.1298	-0.118101	-2.90856	-3.02051	0.720208	-1.49965	0.23632	0.339118	0.124059	-0.266226	0.416231	-0.0700599
2566	AAD50273	gamma-aminobutyric acid type A receptor gamma2 subunit	GABRG2	5	161494647	-9.24102	1.78766	-12.1641	4.75237e-17	5.41076e-15	28.5369	-7.60957	-9.24248	-7.77935	-5.40746	-9.57581	-10.1717	-10.5835	-11.3057	-9.79651	-9.5896	-5.81995	-9.60442	-7.39636	-10.9054	-12.1023	-0.555338	-2.95053	-4.39092	0.699924	-1.75028	0.530147	-0.433743	0.0872941	-0.106809	0.628652	0.344812
84539	AAH95515	melanin concentrating hormone receptor 2	MCHR2	6	-100367785	-9.23221	-1.36612	-11.7999	1.56969e-16	1.38183e-14	27.1746	-9.66497	-9.77851	-7.77772	-9.53644	-9.90538	-9.12276	-9.53452	-9.51978	-8.74758	-9.38866	-7.26671	-9.69299	-9.6402	-8.27148	-9.95383	-0.704719	-5.49455	-4.05081	0.978797	-2.0543	0.40674	-0.359963	-0.439142	0.106198	0.537861	0.823814
6534	AAB47007	solute carrier family 6 member 7	SLC6A7	5	149569519	-9.20528	0.105167	-11.9575	9.34205e-17	9.28378e-15	27.8094	-8.59131	-8.70484	-7.18949	-5.12039	-8.17964	-8.53452	-9.68325	-9.66851	-12.0662	-9.53739	-9.73737	-7.96725	-8.20397	-11.5901	-11.6875	-0.337562	-6.88721	-3.22464	0.665744	-0.950527	0.0994161	-0.00890217	-0.329658	-0.362691	0.387317	0.499301
10814	AAC50229	complexin 2	CPLX2	5	175298500	-9.15481	4.51753	-11.8943	1.14975e-16	1.09733e-14	27.7031	-7.57707	-7.83204	-5.71626	-4.31781	-7.08501	-10.953	-13.1303	-11.9781	-9.23903	-9.88011	-3.04463	-6.71892	-6.47844	-13.4522	-14.6492	-0.138345	-0.691229	-2.20149	0.381585	-1.24292	0.367154	0.221997	0.0637291	0.0594852	0.381836	-0.232869
10368	AAC15246	calcium voltage-gated channel auxiliary subunit gamma 3	CACNG3	16	24266873	-9.15398	1.19394	-11.615	2.8987e-16	2.35797e-14	26.7561	-7.20772	-8.83027	-7.36001	-4.44944	-8.01373	-11.875	-12.2867	-12.272	-9.3843	-9.33351	-4.97453	-8.74475	-8.00009	-10.2867	-12.706	0.165006	-1.7432	-3.37098	0.280427	-0.880384	0.114643	0.0456746	-0.369559	0.0690641	-0.034033	0.774168
5999	AAC50395	regulator of G-protein signaling 4	RGS4	1	163038395	-9.10431	4.92631	-11.7474	1.86772e-16	1.58624e-14	27.225	-8.29569	-9.03516	-7.41229	-5.49813	-9.27306	-9.58998	-11.6716	-11.6568	-8.8101	-9.94076	-6.41365	-7.14483	-7.87038	-6.97316	-13.4349	-1.21059	-3.51161	-4.01244	0.656622	-1.78135	0.52043	-0.380836	-0.265733	0.304479	0.251788	0.694601
2902	AAA21180	glutamate ionotropic receptor NMDA type subunit 1	GRIN1	9	140033608	-8.96792	3.41553	-12.7046	8.32544e-18	1.37185e-15	30.283	-7.97235	-7.49514	-5.54128	-4.04268	-7.15317	-10.6353	-12.632	-12.6172	-10.0608	-9.02668	-3.38918	-8.00036	-6.70057	-12.9539	-13.0513	0.318804	-1.08544	-1.56642	0.429171	-0.88963	0.0561402	0.118874	-0.19971	-0.340949	0.300405	0.5257
6620	AAB30860	synuclein beta	SNCB	5	-176047209	-8.93626	3.13647	-13.2307	1.58407e-18	4.06054e-16	31.8993	-7.65684	-6.52726	-6.19073	-3.51807	-7.12422	-9.95898	-12.2452	-13.8154	-9.8733	-7.57578	-6.14958	-9.23375	-6.64123	-12.5671	-12.375	0.101935	-2.91655	-2.07581	0.274801	-0.573532	0.179115	0.271971	-0.0788002	-0.136946	0.205285	-0.141894
2849	AAI12012	G protein-coupled receptor 26	GPR26	10	125425870	-8.92483	1.58908	-12.0429	7.05934e-17	7.32117e-15	28.1408	-7.18291	-9.12242	-5.56611	-4.85596	-6.4799	-9.11875	-12.3379	-10.0012	-11.5509	-8.28511	-7.74813	-9.68897	-7.48935	-10.3379	-12.0202	-0.0952402	-4.87386	-1.62866	0.649677	-0.4942	-0.301697	-0.354402	-1.82409	0.501255	-0.167258	1.99071
132332	AAH47657	transmembrane protein 155	TMEM155	4	-122680084	-8.90446	0.763154	-11.3743	6.48162e-16	4.43767e-14	25.965	-8.44656	-9.21218	-7.51625	-5.036	-8.05894	-11.3638	-8.96819	-8.95345	-9.40364	-9.30775	-8.65974	-10.349	-6.38937	-9.29011	-11.4579	-0.699337	-7.39454	-3.7835	0.319344	-1.74797	0.611658	-0.112566	-0.346339	0.656996	0.337395	0.281477
57468	AAG43493	solute carrier family 12 member 5	SLC12A5	20	44657820	-8.9	2.77808	-12.599	1.16666e-17	1.78509e-15	29.945	-8.1686	-8.28214	-7.61696	-4.95742	-8.20619	-9.65387	-10.9587	-10.5814	-9.60989	-8.49092	-3.97	-8.56698	-6.97694	-12.503	-12.3109	-0.247091	-1.84223	-3.34106	0.538356	-1.26095	0.195285	-0.134174	-0.245469	-0.263712	0.5074	0.663269
200407	AAH32949	cellular repressor of E1A stimulated genes 2	CREG2	2	-101964815	-8.8988	1.827	-10.9519	2.70816e-15	1.48026e-13	24.5874	-8.12378	-8.45144	-5.31316	-4.94034	-9.52173	-10.8546	-10.044	-12.8366	-9.25701	-8.79856	-7.77615	-8.92231	-7.22907	-9.26634	-10.9487	-0.64315	-5.12578	-4.16489	0.892214	-2.63171	0.732312	-1.10493	-0.311789	0.507858	0.692075	1.22397
57084	AAH69629	solute carrier family 17 member 6	SLC17A6	11	22359666	-8.82993	-0.969228	-11.2452	1.00076e-15	6.34657e-14	25.4436	-9.85496	-8.38354	-7.96772	-4.97154	-6.63594	-9.31275	-9.72451	-9.70977	-10.5225	-9.57865	-8.19367	-9.88298	-8.24523	-10.0464	-8.92143	0.200614	-9.59143	-3.88933	0.858266	-1.13704	0.442759	-0.320235	-0.629135	-0.402347	1.00661	0.181121
23040	AAF14051	myelin transcription factor 1 like	MYT1L	2	-1792884	-8.74243	2.62434	-12.3028	3.02828e-17	3.84094e-15	29.003	-7.61939	-8.12371	-6.23396	-4.13271	-7.59269	-9.78989	-11.7866	-13.3568	-9.64604	-9.31883	-4.31979	-7.97546	-7.59462	-9.99306	-11.6754	0.129565	-1.25301	-2.61786	0.493099	-1.31734	0.223231	-0.408545	-0.277883	0.292011	0.234673	0.760748
613212	AAI47013	cortexin 3	CTXN3	5	126988706	-8.72252	-0.413353	-15.7529	8.99138e-22	5.77816e-18	38.7655	-8.76703	-10.4655	-5.80178	-5.5796	-7.42247	-8.22482	-8.63658	-10.2068	-9.43459	-8.49071	-7.10573	-8.05808	-8.00529	-10.5435	-12.2258	-4.60976	-3.89863	-3.57345	0.248788	-1.03865	0.219148	-0.0375381	-1.14419	0.167688	0.519879	1.06488
6543	AAI67838	solute carrier family 8 member A2	SLC8A2	19	-47931278	-8.71285	2.44798	-10.6906	6.63109e-15	3.11807e-13	23.711	-8.24832	-9.7907	-3.8441	-3.30217	-8.48873	-11.2504	-10.0772	-11.6474	-10.3447	-8.85336	-5.0205	-8.45142	-8.49486	-10.3991	-10.7279	0.249653	-3.25454	-2.69513	0.27976	-0.91632	0.0988036	-0.10666	-0.284043	-0.0368439	0.0768012	0.888502
5582	AAA60102	protein kinase C gamma	PRKCG	19	54385466	-8.68381	1.13074	-9.33414	7.87723e-13	1.87257e-11	19.0227	-7.68624	-8.8639	-7.65959	-4.94171	-7.16481	-10.0826	-9.75742	-9.74268	-10.5554	-9.12613	-3.07548	-8.53737	-9.37768	-10.0793	-11.7617	0.215132	-2.19305	-3.35033	0.218515	-0.726203	0.0236924	0.0452968	-0.319119	-0.203464	0.144256	0.817024
147381	AAH35789	cerebellin 2 precursor	CBLN2	18	-70203914	-8.65063	1.91135	-11.4894	4.40675e-16	3.24266e-14	26.3575	-7.7168	-10.8892	-6.77297	-5.49066	-9.43114	-11.8184	-8.77078	-8.75603	-7.09749	-8.62491	-7.33013	-8.92924	-8.63545	-10.2302	-9.19009	-1.31805	-5.72209	-3.925	0.440841	-1.15939	0.349468	-0.424955	-0.614518	0.0673636	0.441793	0.8994
100128264	AK303289	HTR5A antisense RNA 1	HTR5A-AS1	7	-154858778	-8.61839	-0.725701	-12.9043	4.41659e-18	8.03278e-16	30.6784	-7.68551	-8.53601	-8.12019	-4.66945	-7.92592	-9.46523	-9.87699	-9.86224	-10.675	-6.92377	-4.43925	-10.0355	-7.17531	-10.1989	-11.8813	-0.257582	-2.02281	-4.29706	0.263317	-1.24525	0.274897	-0.169833	-0.382337	0.548565	-0.0150344	0.725675
4900	AAB49458	neurogranin	NRGN	11	124609828	-8.6166	6.05729	-12.7505	7.19275e-18	1.2164e-15	30.4389	-7.96191	-8.67221	-5.40898	-3.55365	-7.15836	-9.70451	-10.9643	-9.66942	-9.97271	-8.67157	-4.00397	-7.83839	-7.99467	-10.743	-12.5432	0.209335	-0.64423	-2.24247	0.337498	-0.86749	0.17531	0.257323	-0.40073	0.123955	0.10268	0.271454
654429	AAI46895	leucine-rich repeats and transmembrane domains 2	LRTM2	12	1929432	-8.55609	0.414978	-12.2619	3.45809e-17	4.21953e-15	28.7783	-8.13064	-7.35109	-7.46579	-4.70094	-6.65484	-10.3958	-10.8075	-10.7928	-10.0206	-9.07672	-2.59957	-8.15866	-8.5913	-11.1295	-11.2269	0.166554	-0.322421	-3.02195	0.371189	-1.05665	0.23663	-0.0661829	0.0185136	0.00845424	0.0346058	0.453438
2557	AAA74743	gamma-aminobutyric acid type A receptor alpha4 subunit	GABRA4	4	-46920916	-8.54677	1.60505	-10.6686	7.15248e-15	3.30678e-13	23.6357	-7.40589	-8.40078	-7.70933	-5.53628	-8.52766	-9.18561	-4.04278	-12.39	-8.95481	-8.55842	-3.79707	-8.03963	-7.65243	-9.91929	-14.409	-0.339357	-1.44272	-3.65488	0.645172	-1.50977	0.310253	-0.757265	-0.366079	0.275288	0.343731	1.05867
146713	A6NFN3	RNA binding protein, fox-1 homolog (C. elegans) 3	RBFOX3	17	-77085426	-8.46688	2.42523	-12.9071	4.37734e-18	8.03278e-16	30.8916	-7.58503	-7.47179	-4.75518	-2.93293	-6.32474	-8.89696	-13.0092	-12.9944	-10.3478	-8.77584	-4.23992	-8.41274	-7.28196	-9.63064	-11.8435	-0.15187	-0.854758	-0.331211	0.188275	0.0694667	0.00216524	0.339072	-0.342579	-0.296632	-0.0809131	0.121146
5650	AA101043	kallikrein related peptidase 7	KLK7	19	-51479734	-8.43382	-0.863571	-10.5562	1.05437e-14	4.50713e-13	23.1471	-9.16288	-9.27642	-6.53867	-3.82489	-7.81833	-8.62067	-9.03243	-9.01769	-9.83045	-7.3016	-9.08655	-9.1909	-7.55315	-7.76938	-11.0367	0.0520618	-7.31439	-2.73428	0.034739	-1.24	0.173854	0.726189	0.0629496	-0.0148338	0.271833	-0.0147309
440279	AAH40740	unc-13 homolog C (C. elegans)	UNC13C	15	54305100	-8.43302	2.64048	-10.7749	4.96262e-15	2.47221e-13	23.9862	-8.25635	-9.26297	-4.53557	-4.17721	-7.44232	-9.82962	-11.8263	-11.8116	-8.92392	-8.87312	-5.06028	-7.03061	-6.44017	-10.5633	-11.0233	-1.10214	-2.17954	-2.35827	0.380163	-0.557567	0.369035	-0.0992138	-0.0325943	0.114509	-0.0982422	-0.0760902
222008	AAH28404	V-set and transmembrane domain containing 2A	VSTM2A	7	54610017	-8.41216	0.045929	-9.5066	4.24341e-13	1.0981e-11	19.6272	-7.17594	-9.16394	-6.24562	-6.25891	-7.70585	-10.0932	-10.5049	-10.4902	-7.60249	-8.77409	-4.36921	-10.6634	-7.80325	-10.8268	-8.42173	0.324227	-1.94139	-4.45293	0.888788	-1.86449	0.561314	-1.26682	-0.66186	0.363151	0.784798	1.19512
3361	AAI12022	5-hydroxytryptamine receptor 5A	HTR5A	7	154862033	-8.39355	-0.472944	-12.9013	4.45829e-18	8.03284e-16	30.6886	-7.24009	-8.57602	-7.42323	-4.87452	-8.70289	-9.50523	-8.33203	-9.90225	-9.13005	-9.77113	-4.92672	-10.0755	-6.85275	-10.2389	-9.59934	0.0612583	-2.3001	-4.16199	0.304367	-0.838963	0.327272	-0.302577	-0.18099	-0.034971	0.267828	0.458033
1128	AAH07740	cholinergic receptor muscarinic 1	CHRM1	11	-62676150	-8.38629	1.66007	-11.4922	4.36621e-16	3.22846e-14	26.3716	-8.16939	-8.66995	-6.33986	-4.72744	-8.4098	-8.90729	-9.80447	-12.1117	-9.01753	-9.65861	-4.0564	-8.19741	-6.94668	-10.1264	-9.73836	0.38594	-1.51455	-2.67731	0.499131	-1.20447	0.119375	0.0114901	-0.115201	-0.0458742	0.296983	0.438563
2845	AAB63815	G protein-coupled receptor 22	GPR22	7	107110501	-8.36707	1.17094	-7.99846	1.03703e-10	1.35746e-09	14.2569	-6.41144	-8.59537	-6.80104	-4.94731	-9.45921	-10.2615	-10.6733	-9.0736	-9.88636	-8.20552	-5.97254	-10.8318	-7.97164	-6.60291	-9.21815	-0.874049	-3.85373	-4.37516	0.595492	-1.55117	0.363901	-0.470608	-0.278278	0.42174	0.388838	0.530088
388662	AAI40909	solute carrier family 6 member 17	SLC6A17	1	110693131	-8.35435	3.93369	-13.632	4.57484e-19	1.69612e-16	33.1343	-5.43694	-7.20315	-6.4628	-5.18944	-6.41708	-9.64138	-10.2941	-11.4169	-9.34214	-9.35979	-5.55503	-9.26819	-7.14501	-9.68318	-11.003	-0.226067	-2.88663	-2.93926	0.69127	-1.63494	0.177859	-0.0825423	0.0869207	-0.166346	0.526236	0.401538
140689	AAH50026	cerebellin 4 precursor	CBLN4	20	-54572412	-8.35078	1.5518	-10.5523	1.06873e-14	4.54007e-13	23.2338	-7.74574	-5.65765	-7.44346	-4.98494	-8.19261	-8.30307	-11.5222	-8.70009	-9.51285	-9.79136	-7.48884	-9.35872	-5.95544	-11.8441	-8.48207	-0.984885	-5.96284	-3.88523	0.386232	-0.808895	0.20431	-0.402101	-1.04462	0.357796	0.298675	1.00861
57586	AAH93830	synaptotagmin 13	SYT13	11	-45261852	-8.3476	3.55821	-10.0797	5.55702e-14	1.87954e-12	21.6111	-7.9355	-9.75686	-7.63322	-5.24675	-7.81334	-8.61568	-13.4198	-13.405	-9.17338	-1.41475	-6.60352	-8.36877	-7.69255	-8.38413	-8.9483	0.176368	-3.83753	-3.82537	0.542788	-1.49382	0.344225	-0.536459	-0.280803	0.262716	0.432225	0.729128
100505997	NA	NA	NA	NA	NA	-8.33413	-0.175114	-11.8495	1.33267e-16	1.21766e-14	27.4227	-7.64287	-7.7564	-5.96207	-4.88207	-7.88328	-9.42258	-9.83434	-9.8196	-10.6324	-6.51856	-4.67901	-9.99281	-7.6181	-8.5713	-11.8386	0.633731	-1.8004	-3.23134	0.653332	-0.693714	0.142284	0.249447	-0.0680064	-0.596484	0.1042	0.208941
8001	AAC39917	glycine receptor alpha 3	GLRA3	4	-175563161	-8.32927	-0.757456	-8.41641	2.21915e-11	3.43915e-10	15.7605	-6.0137	-8.93459	-8.51877	-7.10756	-9.06147	-6.69388	-8.69061	-8.67586	-9.48862	-8.54474	-7.15977	-7.26411	-7.21133	-9.01253	-10.6949	-0.489793	-6.2356	-5.74295	1.08179	-2.54692	0.597723	-2.30726	-0.80375	1.0687	0.650238	2.25947
887	AAA35657	cholecystokinin B receptor	CCKBR	11	6280903	-8.32525	0.000552445	-14.4619	3.7402e-20	3.40398e-17	35.2933	-8.78617	-7.02524	-6.89892	-5.19821	-9.02658	-9.82892	-10.2407	-10.2259	-8.71677	-7.77289	-5.08535	-8.81419	-7.53901	-10.5626	-8.78553	-0.000778521	-4.75005	-2.82054	0.0885579	-1.07575	0.185152	-0.0620703	-0.059775	0.097055	0.00569847	0.821134
79012	AAH00497	CaM kinase-like vesicle-associated	CAMKV	3	-49895421	-8.32447	2.52108	-11.4657	4.7709e-16	3.41926e-14	26.3007	-7.7083	-7.87733	-5.97406	-4.87723	-7.69935	-9.19357	-10.4984	-10.9691	-7.8	-8.91198	-3.22675	-8.51004	-7.2617	-10.8203	-11.4032	0.551286	-1.17657	-3.03438	0.278121	-1.05355	0.284056	-0.303696	-0.155983	0.284717	0.133126	0.533211
642968	AAI46947	family with sequence similarity 163 member B	FAM163B	9	-136443536	-8.32035	-0.286066	-11.7555	1.81821e-16	1.55103e-14	27.1279	-6.82439	-8.52289	-5.04818	-5.61786	-6.7753	-9.45211	-9.86387	-9.84912	-9.07692	-9.718	-5.39443	-7.70041	-7.1622	-10.1858	-11.8681	0.267219	-3.84814	-3.3074	0.647756	-1.43791	0.439632	-0.00752074	0.0986301	-0.0015841	0.353293	-0.0922944
166752	AI184955	FRAS1 related extracellular matrix 3	FREM3	4	-144498560	-8.31635	0.0927954	-7.90154	1.48492e-10	1.86257e-09	13.9187	-9.91682	-8.4454	-6.80719	-6.08785	-8.57227	-7.05269	-8.20141	-9.77163	-8.99943	-7.31858	-9.8405	-8.35988	-6.19162	-10.1083	-8.33122	0.047364	-6.84594	-5.46021	1.31782	-1.05365	0.368085	-1.20628	-2.31225	0.5394	-0.126765	2.47365
23109	AAI36399	dendrin	DDN	12	-49388932	-8.26832	4.61936	-11.682	2.31989e-16	1.91133e-14	27.0096	-7.92782	-8.56218	-4.72546	-3.84838	-6.88469	-9.9275	-11.2568	-11.6046	-8.51049	-9.42288	-2.86844	-5.86068	-7.0648	-10.1048	-12.0387	0.0541178	-0.405947	-1.34285	0.0783653	-0.599977	0.11502	0.0289275	-0.560614	0.310688	-0.268318	0.895909
9840	A2RU30	thymocyte expressed, positive selection associated 1	TESPA1	12	-55342086	-8.23744	1.23578	-11.727	1.99807e-16	1.68213e-14	27.1433	-7.51109	-7.52841	-7.97932	-6.09079	-7.4802	-6.33501	-9.91669	-7.83156	-9.12975	-8.00529	-5.63453	-8.69665	-8.09638	-8.8601	-11.921	-1.88103	-3.82477	-4.16168	0.476185	-1.44327	0.395602	-0.670327	-0.408517	0.330587	0.370566	0.949172
83482	AAH14675	scratch family zinc finger 1	SCRT1	8	-145554227	-8.15909	1.58549	-15.2215	4.07233e-21	1.0509e-17	37.6638	-7.21868	-8.36969	-5.5153	-3.13	-5.82563	-8.79195	-10.7887	-10.7739	-9.08419	-8.76834	-4.05707	-8.62521	-6.45695	-11.1106	-11.5706	-1.15114	-0.983757	-1.33111	0.651819	-0.998194	0.184799	0.401365	-0.386379	-0.167724	0.345592	-0.0312781
7781	AAB39732	solute carrier family 30 member 3	SLC30A3	2	-27477439	-8.14889	1.37632	-9.73826	1.85759e-13	5.34513e-12	20.44	-7.24191	-8.79602	-7.28066	-5.09452	-7.48232	-6.30377	-6.83583	-8.17472	-9.83548	-8.8916	-7.95408	-8.34793	-7.55818	-11.6813	-9.45677	0.352388	-9.64135	-3.74498	0.583402	-1.33845	0.200261	-0.12843	-0.311839	-0.0139287	0.457418	0.551569
441151	AK094365	transmembrane protein 151B	TMEM151B	6	44238479	-8.11131	2.89005	-13.36	1.05924e-18	2.95958e-16	32.3074	-7.68649	-6.5561	-3.95265	-3.9417	-7.31685	-7.69177	-11.067	-13.3742	-8.35405	-8.85075	-5.3932	-8.18984	-6.4178	-10.0104	-10.7493	-0.323142	-2.95093	-2.96392	0.493734	-1.3081	0.238239	-0.257818	-0.303478	0.351697	0.174431	0.611296
23349	AAX51884	PHD finger protein 24	PHF24	9	34958191	-8.11015	3.33588	-13.3494	1.09484e-18	3.01535e-16	32.2801	-7.6425	-6.88358	-4.71512	-4.96269	-7.97454	-10.3153	-10.7271	-10.7123	-6.58424	-8.25927	-5.24424	-7.50306	-5.81355	-10.3969	-11.6318	-0.252965	-3.01224	-3.48033	0.620014	-1.59169	0.326216	-0.212513	-0.138926	0.155315	0.25794	0.583643
4884	AAC50727	neuronal pentraxin I	NPTX1	17	-78440632	-8.10757	4.79789	-8.79581	5.53348e-12	1.01989e-10	17.0447	-7.23341	-5.87033	-5.42271	-3.97272	-6.81971	-8.94754	-12.5292	-12.5145	-9.13084	-8.75887	-5.89684	-8.29537	-7.3495	-10.3486	-8.30468	0.801805	-3.44875	-2.21758	0.126175	-1.10222	0.485539	0.0425856	0.417289	-0.0859386	0.127292	-0.0107218
154790	AK057548	C-type lectin domain family 2 member L	CLEC2L	7	139208673	-7.97698	0.765667	-12.0866	6.12024e-17	6.66623e-15	28.2304	-7.01895	-7.42199	-5.53224	-3.36116	-6.8119	-7.12881	-10.3479	-10.3332	-9.56098	-7.03214	-5.0445	-10.5064	-5.69872	-9.08488	-12.3522	-0.746882	-1.99085	-2.04272	0.451814	-1.01274	0.34927	0.376893	-0.189718	-0.322915	0.110998	0.236394
285780	AK091027	LY86 antisense RNA 1	LY86-AS1	6	-6346697	-7.97198	-0.92353	-10.9199	3.02055e-15	1.63118e-13	24.3844	-6.08889	-6.565	-7.37157	-4.08589	-6.0398	-8.71661	-9.12837	-9.11363	-9.92639	-8.98251	-7.59753	-9.28684	-6.91212	-7.12836	-11.1326	0.769442	-8.99529	-3.85879	0.380707	-0.828402	0.489843	-0.400779	-0.337846	0.576563	-0.197303	0.317217
222865	AAH30793	transmembrane protein 130	TMEM130	7	-98444110	-7.95416	3.99034	-10.4163	1.71285e-14	6.89282e-13	22.7645	-4.54217	-4.75035	-5.91949	-4.4445	-6.27874	-7.26452	-11.237	-13.5442	-8.01709	-9.3256	-3.81053	-7.93603	-6.02799	-13.8808	-10.3538	0.599946	-1.52687	-2.7323	0.402069	-1.01856	0.239234	-0.0238496	0.0178457	-0.265188	0.366034	0.282413
6753	AAA60592	somatostatin receptor 3	SSTR3	22	-37600276	-7.94628	-1.69606	-11.855	1.309e-16	1.20173e-14	27.279	-8.34035	-6.86893	-8.03807	-4.75239	-8.58077	-7.79814	-8.2099	-8.19516	-9.00792	-8.06404	-5.9421	-8.36837	-6.73063	-8.53182	-10.2142	-0.463957	-4.37639	-3.19186	0.659663	-2.27643	0.624555	-0.642128	-0.0360523	0.307914	0.71515	0.647329
6861	AAH33683	synaptotagmin 5	SYT5	19	-55684468	-7.94168	1.67121	-11.5504	3.59452e-16	2.74995e-14	26.5723	-6.62524	-7.28192	-5.2272	-4.13022	-6.19823	-7.84857	-9.84529	-10.5675	-8.87777	-9.69942	-3.17421	-8.41879	-5.76511	-10.9042	-11.8496	0.202394	-0.692618	-2.64365	0.058547	-0.806163	0.170405	0.0251627	-0.159184	0.155251	-0.00425532	0.560237
50614	AAH93817	polypeptide N-acetylgalactosaminyltransferase 9	GALNT9	12	-132680916	-7.92423	1.84654	-13.0615	2.69092e-18	5.76426e-16	31.3192	-6.73561	-7.08047	-5.63362	-4.32854	-5.89802	-7.48886	-9.03812	-11.3453	-9.83614	-7.51374	-6.45997	-9.19659	-8.0063	-9.36004	-9.66388	-0.435535	-4.92319	-2.23847	0.245559	-0.472377	0.236068	0.0744964	-0.309413	-0.127943	0.0646707	0.288939
7425	AAD45830	VGF nerve growth factor inducible	VGF	7	-100805789	-7.91643	2.41616	-10.1332	4.60457e-14	1.61697e-12	21.8032	-6.62078	-6.69188	-6.5517	-6.1833	-7.25486	-10.5597	-12.5564	-12.5417	-8.14498	-8.50367	-4.31133	-6.4481	-5.79174	-6.9476	-9.27529	-0.693818	-1.36603	-4.1825	-0.0131303	-1.358	0.237925	-0.140933	0.219967	0.0879146	0.300211	0.666044
22895	AAH02605	rabphilin 3A	RPH3A	12	113229548	-7.9118	2.97123	-12.641	1.02012e-17	1.58604e-15	30.0933	-8.24908	-7.53729	-4.65815	-3.24005	-8.09356	-10.7324	-9.70359	-12.3518	-9.46413	-7.92301	-5.42444	-9.46613	-5.26604	-5.88542	-9.38594	-0.967498	-2.78295	-3.19522	0.43775	-1.15933	0.215035	-0.215994	-0.221393	0.0577791	0.308283	0.577873
491	AA197323	ATPase plasma membrane Ca2+ transporting 2	ATP2B2	3	-10365706	-7.90841	4.62887	-12.6635	9.49263e-18	1.52507e-15	30.1651	-7.5118	-7.10838	-5.45907	-4.697	-5.73046	-8.91485	-7.72133	-11.6965	-8.96497	-7.88984	-4.1796	-7.44721	-7.32155	-11.5027	-10.0151	-0.586184	-1.90872	-2.97412	0.744212	-1.43419	0.143262	-0.297473	-0.543958	0.100776	0.369432	0.917942
7087	AAC50959	intercellular adhesion molecule 5	ICAM5	19	10400654	-7.88693	1.73576	-9.90757	1.01938e-13	3.11453e-12	21.0282	-6.43477	-6.14495	-6.99922	-4.69058	-5.47963	-7.67683	-11.2585	-8.43642	-10.4716	-8.79072	-3.21988	-7.71654	-6.97188	-9.99547	-11.6778	0.747039	-2.32777	-3.13295	0.343909	-1.06525	0.163582	-0.269275	-0.217155	0.0893121	0.151213	0.803668
8941	AAC50278	cyclin-dependent kinase 5, regulatory subunit 2 (p39)	CDK5R2	2	219824349	-7.88417	2.20339	-12.9701	3.58825e-18	7.05897e-16	31.1032	-7.07232	-7.57665	-6.42386	-4.39598	-6.65622	-8.50587	-10.5026	-10.4878	-8.26498	-8.28634	-3.45868	-7.77353	-7.14884	-9.687	-10.3052	0.267799	-1.21115	-2.93905	0.39282	-1.14931	0.153386	0.0575419	-0.313261	0.153307	0.0927992	0.61272
390616	AK090665	ankyrin repeat domain 34C	ANKRD34C	15	79575145	-7.87892	-0.525958	-13.3272	1.17302e-18	3.18516e-16	31.9122	-7.71124	-7.82477	-7.40895	-4.91974	-7.21468	-7.16903	-7.58079	-7.56604	-8.3788	-7.43492	-9.21987	-7.00229	-9.27143	-9.48767	-8.8481	-0.909132	-3.98827	-3.68204	0.94798	-2.46176	0.406962	-0.20056	-0.506469	0.315868	0.486602	1.01137
3761	AAA19962	potassium voltage-gated channel subfamily J member 4	KCNJ4	22	-38822332	-7.85563	2.06497	-11.2593	9.54506e-16	6.15449e-14	25.6135	-6.44659	-6.06631	-5.60927	-4.48156	-5.89232	-6.5649	-9.1235	-10.3311	-8.64141	-9.46306	-2.81756	-7.56576	-6.20365	-10.6678	-13.9351	-0.149484	-1.31094	-2.56703	0.450606	-1.02505	0.00704739	0.143904	-0.161234	-0.242174	0.300079	0.526819
57172	AAH32787	calcium/calmodulin dependent protein kinase IG	CAMK1G	1	209757044	-7.82427	2.10933	-11.3464	7.11904e-16	4.78216e-14	25.8796	-7.6519	-6.83255	-7.63913	-5.25488	-7.44486	-7.76177	-8.17353	-7.05925	-8.60898	-10.835	-4.09249	-7.43891	-7.38613	-9.71784	-10.1778	-0.497693	-1.44479	-2.95428	0.269737	-0.707212	0.0784896	-0.0149143	0.0911567	-0.00478226	0.138978	0.148547
50944	AAD45121	SH3 and multiple ankyrin repeat domains 1	SHANK1	19	-51165083	-7.81008	2.44521	-11.9412	9.85426e-17	9.69287e-15	27.845	-6.82003	-6.58362	-4.41538	-3.81318	-5.88738	-8.04335	-8.11408	-12.3473	-8.40513	-8.5157	-5.25625	-7.16292	-5.89783	-12.6839	-10.9068	-0.408562	-3.70145	-2.05504	0.373283	-1.31878	0.267595	-0.217878	-0.172327	0.324571	0.153274	0.59026
51046	AAB87642	ST8 alpha-N-acetylneuraminate alpha-2,8-sialyltransferase 3	ST8SIA3	18	55019720	-7.77507	2.59588	-11.1064	1.60062e-15	9.5537e-14	25.1071	-7.52424	-8.09415	-5.73827	-4.88175	-8.36189	-10.5427	-13.2764	-8.61783	-6.00299	-7.34921	-3.24973	-7.16811	-6.87432	-10.791	-8.22543	0.0796725	-0.507407	-3.16488	0.559239	-1.48059	0.314344	-0.642442	-0.276553	0.228847	0.370109	0.92705
7447	AAA91295	visinin like 1	VSNL1	2	17721806	-7.76609	4.92679	-12.9079	4.36662e-18	8.03278e-16	30.93	-8.09155	-9.31698	-6.71581	-4.25377	-8.84346	-5.90348	-7.28572	-11.5099	-6.4928	-6.2839	-7.86538	-8.38692	-7.39141	-10.6487	-7.3345	-0.13847	-5.44153	-3.71789	0.423492	-0.976406	0.296882	0.0928626	-0.153806	-0.0944997	0.306983	0.104493
100507534	BC039433	uncharacterized LOC100507534	LOC100507534	16	-47883224	-7.76313	-2.44092	-15.4906	1.8872e-21	8.54531e-18	37.7421	-5.58472	-8.50562	-5.76787	-6.67859	-7.04753	-6.26491	-8.26163	-8.24689	-9.05965	-8.11577	-5.5084	-8.4201	-8.36731	-8.58355	-10.2659	-4.28456	-2.51384	-6.05094	0.739413	-2.21922	0.175887	-0.437705	-0.681251	0.853715	0.340744	1.22842
402381	AAH31861	spermatogenesis and oogenesis specific basic helix-loop-helix 1	SOHLH1	9	-138585254	-7.75733	-1.29414	-15.0816	6.09333e-21	1.17473e-17	36.7694	-8.82286	-7.35143	-4.61369	-2.35448	-7.47831	-8.28065	-8.69241	-8.67767	-7.90546	-8.54655	-6.4246	-8.85088	-7.21313	-9.01433	-10.6967	-0.374555	-3.06748	-0.599079	0.342075	-0.20736	0.154846	0.679185	-0.250815	-0.41178	-0.0750463	-0.231105
9118	AAB34482	internexin neuronal intermediate filament protein alpha	INA	10	105036919	-7.75468	3.10504	-13.7735	2.96714e-19	1.20648e-16	33.5772	-7.07283	-7.98418	-7.61345	-5.10984	-7.82964	-7.85895	-9.85567	-10.9405	-8.49449	-6.95849	-4.94324	-8.49476	-6.62984	-7.7807	-8.23546	-0.386751	-1.97619	-3.65908	0.658437	-1.66507	0.400958	-0.0750731	-0.126067	-0.0725999	0.645215	0.234199
136227	AAI09255	collagen type XXVI alpha 1	COL26A1	7	101006100	-7.75288	1.08113	-11.4869	4.44323e-16	3.25488e-14	26.3336	-8.14606	-7.16006	-4.81824	-3.81365	-6.23963	-10.4112	-9.238	-9.22325	-10.036	-8.35517	-4.94634	-8.6595	-7.2282	-7.68545	-9.36781	-0.204317	-2.99639	-1.70138	0.567981	-0.982596	0.065888	0.0526614	-0.687811	0.0809536	0.038204	0.864719
6857	AAA60609	synaptotagmin 1	SYT1	12	79439432	-7.74939	5.67214	-13.6236	4.69427e-19	1.70756e-16	33.1383	-7.30786	-7.7534	-6.27853	-4.76874	-7.86481	-8.04047	-8.76857	-9.72617	-7.56426	-6.97105	-6.18443	-7.31137	-6.90482	-9.16694	-10.01	0.133774	-2.95723	-3.17907	0.731867	-1.73014	0.463595	-0.325572	0.0808688	0.0336332	0.467098	0.278651
3897	AAA36353	L1 cell adhesion molecule	L1CAM	X	-153126968	-7.72158	4.20298	-7.4295	8.58081e-10	8.90843e-09	12.0824	-7.33867	-7.10226	-5.61078	-5.08166	-6.21808	-7.04262	-11.2957	-11.2809	-7.57014	-9.03434	-3.87137	-6.59617	-3.82394	-10.8806	-10.7975	0.392373	-2.13931	-3.84129	0.505332	-1.33825	0.279434	-0.215498	-0.0179315	-0.216697	0.47829	0.525316
121256	AAI14627	transmembrane protein 132D	TMEM132D	12	-129556270	-7.71659	0.801093	-9.91808	9.82206e-14	3.01528e-12	21.0646	-7.42265	-7.19515	-5.47267	-4.97219	-7.86951	-9.20237	-9.61413	-8.01442	-7.24222	-11.0532	-5.37057	-7.89813	-6.35058	-11.521	-6.97455	0.0812758	-2.9011	-3.703	0.674772	-1.70203	0.242122	-0.477972	-0.467884	0.353531	0.256189	1.12127
29114	AAF17189	transgelin 3	TAGLN3	3	111717585	-7.70246	3.27015	-12.2075	4.12699e-17	4.84438e-15	28.7148	-6.87465	-7.34385	-3.0525	-2.02485	-6.71526	-9.1398	-9.73213	-10.8169	-7.75054	-9.4057	-4.41005	-7.7314	-6.34383	-11.639	-10.217	0.0538262	-1.32946	-2.60073	0.162541	-0.946738	0.404717	0.0543821	0.012025	0.0830112	0.214349	0.0157124
56341	AAF91390	protein arginine methyltransferase 8	PRMT8	12	3600363	-7.69054	0.455584	-11.3954	6.0379e-16	4.18722e-14	26.0241	-7.10134	-6.76742	-5.3043	-4.5496	-6.71372	-7.69664	-10.4303	-10.4156	-7.76891	-10.2845	-3.42916	-9.00383	-7.07658	-9.16728	-8.97517	-0.220396	-1.00033	-3.14639	0.481629	-1.2415	0.201817	-0.140083	-0.35147	0.0948349	0.257071	0.6977
51412	AAD54678	actin like 6B	ACTL6B	7	-100240725	-7.67592	0.249462	-12.2904	3.1527e-17	3.94681e-15	28.8867	-7.66111	-8.26007	-5.91825	-4.78534	-6.62141	-8.34129	-10.338	-8.73831	-8.32868	-8.60719	-3.44962	-6.79604	-6.53681	-10.6599	-9.17237	0.2025	-1.35007	-2.81747	0.335501	-1.11407	0.366233	-0.154014	0.0399297	-0.00983939	0.285858	0.250402
283985	AAI17231	fatty acid desaturase 6	FADS6	17	-72873441	-7.65746	-0.95946	-15.4341	2.21622e-21	8.54531e-18	37.7549	-8.86162	-7.39019	-6.23741	-3.68869	-6.7801	-8.31941	-7.14621	-7.13146	-9.52919	-6.26338	-5.61536	-8.88963	-7.25189	-9.05309	-10.7354	-0.398402	-1.8299	-1.83866	0.63137	-1.12139	0.184504	-0.192538	-0.31805	0.0120442	0.554447	0.249614
9066	AAB92667	synaptotagmin 7	SYT7	11	-61281187	-7.65348	3.93345	-14.4491	3.88441e-20	3.40398e-17	35.5579	-7.43951	-7.20687	-5.32639	-4.06177	-6.96265	-8.25638	-8.23751	-9.71753	-8.78027	-8.40199	-4.32399	-7.28408	-7.56947	-9.60673	-9.70413	-0.042738	-2.505	-1.83551	0.560998	-1.00696	0.173006	-0.120035	-0.175959	-0.128906	0.242169	0.455686
9607	AAB08010	CART prepropeptide	CARTPT	5	71014989	-7.61615	-1.73705	-8.62895	1.01783e-11	1.7427e-10	16.5145	-7.01292	-5.90407	-8.2956	-1.3298	-6.51637	-8.05567	-8.46743	-8.45269	-9.26545	-8.32157	-6.93659	-8.6259	-6.98816	-8.78935	-10.4717	-0.234469	-4.08643	-0.00250555	-1.52811	0.281454	-1.36673	1.29118	-0.725693	0.318318	1.09096	0.638619
29993	AAH40228	protein kinase C and casein kinase substrate in neurons 1	PACSIN1	6	34482648	-7.58171	4.36713	-12.5873	1.21127e-17	1.79344e-15	29.9221	-6.95806	-7.71954	-6.32086	-4.73994	-6.65022	-7.86265	-3.04586	-10.0572	-7.13813	-8.89211	-4.00759	-7.75234	-7.16904	-7.77493	-12.5616	-0.0351456	-1.92735	-2.52733	0.379498	-1.03217	0.179126	0.0631113	-0.151355	-0.0114121	0.209837	0.363363
205147	AAI13446	APC membrane recruitment protein 3	AMER3	2	131513223	-7.57722	0.519229	-12.5476	1.3757e-17	2.00925e-15	29.7019	-7.4113	-6.99433	-7.47159	-5.09515	-8.01428	-7.71709	-7.64342	-7.62868	-8.44144	-7.98299	-5.29545	-10.6092	-6.30853	-8.45077	-8.06274	0.0257152	-1.93832	-2.81383	0.456027	-1.06303	0.175809	-0.213975	-0.0557461	0.125766	0.171237	0.403907
11075	AAB36428	stathmin 2	STMN2	8	80523048	-7.55493	3.45561	-11.2562	9.64583e-16	6.19873e-14	25.596	-4.41147	-6.5556	-5.66618	-3.29408	-4.93647	-6.45624	-12.1779	-12.1631	-8.53847	-7.0778	-5.455	-6.06954	-6.12031	-9.22676	-11.3748	0.272022	-1.26862	-2.29553	0.498621	-1.04516	0.380412	0.115813	-0.323434	0.07808	0.146618	0.149054
57582	AAI36619	potassium sodium-activated channel subfamily T member 1	KCNT1	9	138594030	-7.5441	0.745391	-13.1886	1.80674e-18	4.40913e-16	31.7007	-6.18297	-8.34713	-5.3124	-3.69325	-6.32717	-8.91378	-7.45107	-7.72583	-11.7085	-9.17968	-2.8302	-6.82104	-6.92872	-11.2324	-9.00789	-0.57126	-1.36168	-1.5067	0.44402	-0.989458	0.367825	-0.156406	-0.0880487	-0.161007	0.337685	0.24539
388394	AAH33942	reprimo-like	RPRML	17	-45055521	-7.53664	-0.50988	-10.77	5.04669e-15	2.49165e-13	23.9164	-5.49299	-7.19149	-7.51263	-3.65664	-6.18086	-6.53574	-9.26943	-9.25469	-10.0674	-9.12357	-2.69419	-7.84293	-7.05319	-8.00639	-11.2737	-0.755656	-0.306628	-2.10455	-0.327584	-0.93692	0.371007	0.29215	0.211565	0.300029	0.0759231	0.0138306
2016	AAH37242	empty spiracles homeobox 1	EMX1	2	73144603	-7.52823	0.776484	-10.024	6.76063e-14	2.2033e-12	21.4178	-8.36923	-6.8978	-6.19247	-3.75957	-7.87267	-7.82702	-7.50181	-7.00164	-10.6218	-8.09291	-7.55593	-6.07531	-6.22898	-8.56069	-9.02066	-0.282421	-5.99022	-2.56866	0.470431	-1.16609	0.0627876	0.18916	-0.351917	-0.0258113	0.383549	0.437885
9312	AAB08433	potassium voltage-gated channel subfamily B member 2	KCNB2	8	73449625	-7.46235	-0.933337	-14.2952	6.14122e-20	4.93319e-17	34.6713	-6.56071	-6.67425	-6.99539	-5.05367	-7.53809	-8.34043	-8.75219	-8.73744	-9.5502	-8.60632	-4.89942	-6.58873	-6.05052	-9.07411	-7.94911	-0.0090276	-2.35232	-3.73415	0.0852596	-1.33127	0.0497779	-0.0619746	0.124279	0.454702	-0.0410164	0.72024
1993	AAA69537	ELAV like neuron-specific RNA binding protein 2	ELAVL2	9	-23690102	-7.45972	2.44048	-12.7948	6.24885e-18	1.07564e-15	30.547	-6.71708	-7.3989	-6.22635	-3.9759	-7.99144	-7.9007	-9.20554	-7.75023	-7.02955	-8.69711	-6.51243	-8.0839	-6.01005	-9.52746	-8.28925	-0.0254848	-2.37004	-2.55112	0.403411	-1.57318	0.511585	-0.185093	0.0580071	0.204068	0.49988	0.0813252
26038	AAI46382	chromodomain helicase DNA binding protein 5	CHD5	1	-6161846	-7.43792	3.78999	-13.8432	2.3995e-19	1.09337e-16	33.7882	-6.60777	-7.11008	-4.80633	-3.57159	-6.41901	-7.32632	-7.91141	-9.54437	-8.70943	-7.34286	-5.89807	-8.49518	-6.62917	-8.11549	-10.1849	-0.0150148	-2.89309	-1.10007	0.332958	-0.607599	0.103696	-0.138916	-0.112981	-0.124546	0.287445	0.259942
1135	AAB40109	cholinergic receptor nicotinic alpha 2 subunit	CHRNA2	8	-27317277	-7.43672	-1.18343	-10.8666	3.62441e-15	1.89878e-13	24.1607	-6.87406	-8.57256	-5.83481	-4.24303	-7.11447	-7.91681	-6.74361	-6.72887	-9.12659	-8.18271	-8.38269	-8.48704	-4.34679	-7.06553	-10.3328	-0.0563996	-4.10803	-0.647563	0.436727	-0.305972	-0.119807	-0.546669	-1.27871	0.421819	0.000941367	1.39167
649201	XM_005274775	paraneoplastic antigen like 6A-like	LOC649201	X	NA	-7.42581	-0.999085	-8.45759	1.90759e-11	3.00707e-10	15.9004	-6.54079	-8.23929	-7.82347	-5.18987	-6.7812	-5.99858	-7.9953	-7.98056	-8.79332	-7.84944	-3.8015	-6.56881	-8.10099	-8.31722	-9.99958	1.04899	-1.71248	-5.04765	-0.187941	-1.25852	0.355015	-0.565854	0.276954	0.182601	0.722838	0.474908
1131	AAA70337	cholinergic receptor muscarinic 3	CHRM3	1	239792372	-7.38329	0.292979	-11.8331	1.40675e-16	1.27327e-14	27.3892	-6.72867	-7.32764	-6.91181	-4.88393	-9.77644	-8.99382	-9.40558	-7.80587	-8.61863	-4.61586	-7.87474	-5.31612	-7.18933	-7.40557	-7.32239	-0.50401	-3.65779	-3.73546	0.594257	-1.72668	0.44327	-0.944715	-0.415506	0.502355	0.579937	0.967078
3787	AAC13165	potassium voltage-gated channel modifier subfamily S member 1	KCNS1	20	-43720949	-7.38278	1.61569	-13.8642	2.25095e-19	1.05844e-16	33.7864	-7.9039	-6.97561	-5.14992	-4.34713	-8.77234	-7.36169	-7.21705	-10.2612	-6.77628	-9.39312	-6.24261	-8.55994	-6.412	-5.44136	-9.00721	-2.64997	-5.84519	-3.15304	0.768147	-1.3133	0.488003	-0.10636	-0.405868	-0.488449	0.695782	0.362049
23316	AAG59617	cut like homeobox 2	CUX2	12	111471827	-7.38048	1.46873	-8.49488	1.66359e-11	2.67047e-10	16.0172	-8.01753	-7.34257	-6.92675	-4.35974	-4.68395	-9.34978	-8.17658	-7.2443	-8.44408	-6.95272	-7.49374	-7.41751	-7.05987	-7.4205	-8.95847	0.204804	-4.01376	-2.31564	0.598797	-0.675008	-0.00125469	-0.421782	-1.7303	0.407012	0.244047	1.57849
1759	AAA02803	dynamin 1	DNM1	9	130965633	-7.3788	4.97843	-13.4101	9.06814e-19	2.77017e-16	32.4874	-6.64909	-7.01694	-6.61275	-4.45294	-5.0071	-7.40233	-8.62443	-9.04579	-8.07976	-8.60981	-4.56428	-8.29151	-6.14167	-8.61193	-9.47984	0.159874	-2.88091	-2.85634	0.430644	-1.23305	0.319747	-0.100011	0.0786879	-0.063139	0.403141	0.163985
11122	AAD09421	protein tyrosine phosphatase, receptor type T	PTPRT	20	-40701391	-7.37837	2.89273	-11.481	4.53204e-16	3.28471e-14	26.3518	-7.35321	-8.64509	-6.28737	-4.92985	-8.62757	-7.37929	-8.00517	-7.99043	-7.0041	-7.54897	-5.2853	-7.59804	-6.64619	-10.1636	-7.12192	-0.146132	-2.5401	-3.02612	1.13561	-2.05818	0.344786	-0.48568	0.108607	-0.108001	0.822969	0.23989
6000	AAC50351	regulator of G-protein signaling 7	RGS7	1	-240938813	-7.3728	1.44218	-11.563	3.44712e-16	2.66896e-14	26.6037	-6.15731	-6.72541	-3.92492	-3.34949	-6.39772	-9.23959	-11.2363	-8.41421	-7.08013	-8.76852	-4.66107	-7.00246	-6.3878	-11.5582	-8.84827	-0.163429	-1.25304	-2.65058	0.200911	-0.824245	0.0850683	-0.0842574	-0.32804	0.184188	0.232464	0.533912
492	AAA60986	ATPase plasma membrane Ca2+ transporting 3	ATP2B3	X	152801579	-7.36658	1.81113	-10.754	5.33072e-15	2.6018e-13	23.9256	-7.05598	-5.38225	-5.97997	-4.62426	-2.89965	-5.97611	-11.8797	-9.05763	-8.42981	-9.41193	-4.14594	-7.95073	-6.70001	-9.87972	-9.63607	-0.155879	-1.64993	-3.02038	0.689875	-1.40072	0.373282	-0.163712	-0.106368	-0.235631	0.558509	0.284765
63982	AAI72396	anoctamin 3	ANO3	11	26353677	-7.35824	2.56359	-8.92048	3.51487e-12	6.81722e-11	17.5433	-6.05551	-6.43823	-5.81596	-4.47034	-5.22115	-11.0679	-9.89468	-9.87994	-7.32347	-7.87435	-0.858693	-4.92387	-8.77798	-9.47964	-10.6766	-0.0963195	2.02317	-2.97741	0.466285	-1.23703	0.347968	-0.243492	-0.679012	-0.0468291	-0.0872421	1.47935
85352	AAI04184	KIAA1644	KIAA1644	22	-44639556	-7.34799	3.73521	-12.1668	4.71026e-17	5.4053e-15	28.5794	-6.66543	-5.62818	-5.12685	-4.74006	-6.63873	-6.96147	-9.24769	-7.27359	-8.17124	-8.57132	-4.79226	-6.90366	-5.60444	-10.4176	-10.7215	-0.117913	-2.13099	-2.27029	0.42641	-1.41595	0.14567	-0.0599649	-0.190656	0.36047	0.18593	0.548089
9143	AAH09568	synaptogyrin 3	SYNGR3	16	2039945	-7.34158	2.9481	-11.7887	1.62896e-16	1.41692e-14	27.3599	-6.22786	-5.53653	-5.89123	-3.97054	-5.85463	-7.81276	-9.01302	-6.43534	-6.79473	-9.15666	-3.94537	-7.50163	-5.12692	-11.2094	-12.1548	0.271232	-1.59706	-2.32513	0.294446	-0.951071	0.2232	0.0516483	-0.0200304	-0.0460598	0.139543	0.308323
7139	AA865519	troponin T2, cardiac type	TNNT2	1	-201328135	-7.33197	-0.450553	-13.163	1.95713e-18	4.65821e-16	31.4223	-7.4271	-9.1256	-5.25034	-3.10217	-6.93054	-6.88489	-8.88161	-8.86687	-7.3577	-7.15078	-8.93573	-6.23272	-6.66537	-7.61857	-8.56396	-2.30698	-7.16357	-1.56938	0.812231	-0.768813	0.416074	0.456543	0.0427229	-0.450466	0.197555	-0.705847
58157	AAF62557	neuroglobin	NGB	14	-77731833	-7.33188	-0.647172	-11.3738	6.49113e-16	4.43767e-14	25.9099	-6.75006	-7.34903	-4.04568	-3.3628	-5.89094	-9.01521	-9.42697	-9.41222	-7.41763	-7.69614	-7.89613	-7.26351	-5.44519	-9.74889	-8.62389	-0.0702942	-2.07472	-0.6875	0.0195994	-0.482925	0.0543016	0.134613	-0.374024	0.455056	0.317013	-0.123634
9348	AAD15978	N-deacetylase/N-sulfotransferase 3	NDST3	4	118955499	-7.3042	0.0367026	-11.5922	3.12658e-16	2.4603e-14	26.6539	-6.12326	-10.1437	-4.97298	-4.61622	-6.81113	-7.90298	-9.8997	-8.29999	-7.89036	-5.66637	-4.2259	-8.4732	-6.83546	-8.63665	-8.20354	-0.606409	-1.84181	-3.12423	0.342259	-0.955656	0.0798398	-0.467983	-0.69506	0.104448	0.334579	1.25757
60680	AA448420	CUGBP, Elav-like family member 5	CELF5	19	3225482	-7.28979	2.98074	-12.4773	1.72438e-17	2.42099e-15	29.5722	-6.21672	-6.56877	-4.19823	-3.18957	-5.8585	-8.48187	-11.2156	-10.4638	-7.76564	-8.13109	-3.75398	-6.51604	-5.74633	-9.95251	-9.51939	0.7411	-0.582297	-0.788391	0.0159702	-0.234833	0.0749248	-0.134408	-0.276445	0.10239	-0.210201	0.662601
84867	AAA87555	protein tyrosine phosphatase, non-receptor type 5	PTPN5	11	-18749474	-7.25621	2.06096	-10.9516	2.71037e-15	1.48026e-13	24.5908	-6.85854	-6.74381	-5.41875	-4.49297	-5.40806	-7.35815	-10.2724	-10.2577	-7.9005	-9.38958	-1.08257	-5.94975	-6.08041	-9.85736	-9.95476	0.0655985	1.10325	-2.38303	0.311444	-0.87096	0.354175	-0.19826	0.0707369	-0.078187	0.273303	0.137748
90249	AAH09333	unc-5 netrin receptor A	UNC5A	5	176237559	-7.25194	2.05443	-12.7717	6.7239e-18	1.14717e-15	30.4756	-7.43175	-6.93956	-5.24363	-4.47805	-4.69587	-8.60574	-8.12442	-8.64019	-8.92244	-8.50907	-4.17162	-6.55706	-6.72109	-10.5618	-8.27455	-0.245923	-2.52939	-2.13574	0.343959	-0.7035	0.0558439	0.179308	-0.209169	-0.230754	0.104332	0.45998
5126	AAA59919	proprotein convertase subtilisin/kexin type 2	PCSK2	20	17207596	-7.236	1.94909	-10.8051	4.47368e-15	2.26968e-13	24.0959	-6.93806	-7.11718	-5.6519	-4.88353	-7.54104	-8.42827	-3.55463	-12.2847	-5.16084	-7.76128	-3.63591	-7.17253	-7.19569	-10.2995	-9.54885	-0.233537	-1.36953	-2.86317	0.516339	-1.19371	0.266249	-0.262916	-0.175617	-0.148087	0.34216	0.65558
80309	AAI04955	SPHK1 interactor, AKAP domain containing	SPHKAP	2	-228844669	-7.23516	1.2345	-9.34367	7.6119e-13	1.81621e-11	19.0522	-6.73294	-5.94377	-4.38436	-3.64415	-6.63893	-7.90694	-9.54109	-8.78938	-7.28021	-9.39522	-5.56546	-8.11459	-5.61702	-9.86301	-8.37544	-0.0845959	-2.33834	-3.58146	1.12381	-1.99772	0.0174268	-0.0988427	-0.555309	0.00105949	0.542131	0.96745
59350	AAG17167	relaxin/insulin-like family peptide receptor 1	RXFP1	4	159442865	-7.20965	0.564696	-9.31424	8.46175e-13	1.9846e-11	18.9513	-6.57933	-7.17829	-6.76247	-6.93623	-9.6271	-7.25951	-5.5558	-6.91956	-10.0543	-6.30302	-5.85093	-6.60735	-6.55456	-9.57815	-5.70592	-0.0820815	-5.95323	-3.58612	1.01206	-3.1623	1.08167	-0.142491	0.502579	0.399851	0.735043	-0.426418
345079	A6NEL2	sosondowah ankyrin repeat domain family member B	SOWAHB	4	-77816081	-7.20943	0.368909	-10.128	4.68998e-14	1.64098e-12	21.7785	-5.974	-5.7465	-6.77125	-7.43043	-5.87338	-7.01675	-8.16548	-9.7357	-4.93375	-6.79722	-6.10412	-8.32394	-7.5342	-8.4874	-8.58479	-0.480205	-5.0938	-4.7324	1.15894	-2.34984	0.457083	-0.441583	-0.206808	0.108525	0.81473	0.458952
51440	AAH30827	hippocalcin like 4	HPCAL4	1	-40144319	-7.1809	4.45688	-10.1841	3.85133e-14	1.39305e-12	21.9275	-6.324	-6.43754	-3.44024	-3.93622	-6.69566	-6.31541	-11.5651	-10.4129	-5.96054	-6.94676	-4.32829	-5.32099	-5.80785	-8.05921	-11.6434	0.691361	-1.98288	-2.42132	0.045099	-0.829747	0.429532	-0.497113	-0.28692	0.557652	0.169021	0.412476
5923	AAA58417	Ras protein specific guanine nucleotide releasing factor 1	RASGRF1	15	-79252288	-7.17726	3.25451	-11.2486	9.89609e-16	6.31744e-14	25.5763	-7.08992	-7.61192	-2.08796	-1.66689	-7.33033	-8.21397	-5.96938	-7.6427	-7.88122	-9.544	-6.02351	-9.60732	-4.50343	-10.3013	-9.53886	-1.01103	-3.31058	-2.6891	0.670366	-1.26757	0.202849	-0.284325	-0.472192	-0.143459	0.313398	0.980929
348980	AAC39759	hyperpolarization activated cyclic nucleotide gated potassium channel 1	HCN1	5	-45255051	-7.16675	1.7181	-11.4008	5.92944e-16	4.12685e-14	26.0865	-7.51578	-6.65846	-5.38162	-5.26292	-7.64516	-5.38861	-5.55345	-12.0144	-7.27261	-5.50828	-6.10603	-8.72822	-4.9157	-10.7661	-7.76668	-0.561532	-3.53416	-4.05473	0.72737	-1.76111	0.364572	-0.293776	-0.24931	0.0648055	0.491584	0.655866
23072	AAI51228	HECT, C2 and WW domain containing E3 ubiquitin protein ligase 1	HECW1	7	43152197	-7.15644	1.06352	-12.4821	1.6975e-17	2.40634e-15	29.5269	-5.15609	-7.42491	-6.22059	-5.43282	-7.10432	-7.90666	-10.6404	-7.81825	-6.68348	-10.4945	-5.83649	-6.04393	-6.22247	-7.05538	-7.35923	-0.984918	-3.71286	-3.0034	0.983416	-2.29716	0.527556	-0.721271	-0.0251838	0.417574	0.780098	0.334966
1159	AAA98744	creatine kinase, mitochondrial 1B	CKMT1B	15	43885251	-7.13795	3.11637	-11.0889	1.69873e-15	9.95433e-14	25.0494	-6.32641	-6.91201	-5.56774	-3.87595	-5.12272	-9.6255	-10.0373	-9.28555	-6.31171	-8.30643	-4.19253	-7.53276	-5.84526	-8.77421	-8.76852	0.394343	-1.54516	-1.9331	0.403085	-1.09322	0.295348	0.0252391	-0.124744	-0.136835	0.383015	0.248107
107	AAA02907	adenylate cyclase 1 (brain)	ADCY1	7	45614124	-7.12393	5.20958	-13.1764	1.87715e-18	4.5237e-16	31.7676	-7.85688	-8.18568	-4.76779	-4.12095	-7.65747	-8.54662	-7.07176	-6.88608	-8.02279	-7.89893	-4.29793	-6.92106	-6.99048	-9.28029	-7.46708	-0.509331	-2.04607	-2.26256	0.70084	-1.17286	0.201072	-0.444609	-0.341634	0.0032185	0.373621	0.680347
253314	A6NMX2	eukaryotic translation initiation factor 4E family member 1B	EIF4E1B	5	176057682	-7.10198	-1.67753	-13.1384	2.11388e-18	4.8516e-16	31.183	-6.37428	-8.07278	-4.8496	-2.70143	-6.61469	-7.41703	-7.82879	-7.81405	-8.62681	-4.2235	-7.88291	-7.98726	-6.34951	-8.15071	-9.83307	-0.174841	-3.3034	-1.64848	0.612441	-1.1248	0.308838	0.0756757	-0.0272418	0.179851	0.347199	-0.371961
51617	AAD30539	HMP19 protein	HMP19	5	173472606	-7.09752	3.9799	-11.9739	8.85283e-17	8.8432e-15	27.9533	-6.30008	-7.22252	-4.69959	-4.10944	-6.7252	-8.86717	-11.2265	-10.1122	-6.14884	-8.00531	-2.66115	-5.73695	-5.33537	-9.22645	-8.7807	0.354039	-0.28568	-2.40879	0.399886	-1.11032	0.264671	-0.461022	-0.48077	0.290233	0.228225	0.869099
220164	AAH08583	docking protein 6	DOK6	18	67068283	-7.08888	3.71225	-11.3516	6.99422e-16	4.71474e-14	25.9232	-6.17759	-7.15786	-6.00507	-4.37389	-6.3873	-7.92661	-8.06273	-9.7642	-7.31822	-8.1925	-4.00017	-6.2056	-5.70329	-9.20777	-8.65983	-0.198274	-2.48311	-2.85466	0.300868	-1.17741	0.349922	-0.573775	-0.507061	0.583768	-0.1365	1.16018
6751	AAA58247	somatostatin receptor 1	SSTR1	14	38677203	-7.08345	2.30062	-9.42748	5.63384e-13	1.3925e-11	19.3449	-8.19727	-6.72585	-4.05369	-4.11973	-7.70072	-8.50306	-7.77732	-8.05208	-7.08057	-7.00342	-6.00547	-6.64033	-6.13298	-9.9737	-7.68644	0.693597	-3.35548	-1.62518	0.576475	-1.20586	0.315106	-0.744057	-0.971112	0.416949	0.141428	1.47107
256130	AAH30104	transmembrane protein 196	TMEM196	7	-19758937	-7.07671	-0.184333	-10	7.35596e-14	2.35171e-12	21.3405	-6.76506	-8.46356	-4.20644	-3.46661	-8.59044	-7.80782	-8.21958	-9.78979	-5.74457	-8.07371	-3.97602	-7.64108	-5.5179	-10.1265	-7.4165	0.278851	-1.84491	-2.67102	-0.0492347	-1.03174	0.484965	-0.646313	-0.398627	0.708013	-0.226859	1.15979
1917	AAA91835	eukaryotic translation elongation factor 1 alpha 2	EEF1A2	20	-62119364	-7.06095	4.21895	-13.1573	1.99259e-18	4.68478e-16	31.7089	-6.54337	-7.05138	-4.97403	-3.72667	-5.87276	-7.87563	-10.9504	-9.58198	-7.32584	-8.93002	-3.63621	-6.37788	-5.71421	-8.82749	-7.85309	0.259294	-1.50666	-2.52373	0.425962	-1.38781	0.36579	0.0387139	-0.0559434	-0.0619017	0.391179	0.28401
398	AAC33138	Rho GDP dissociation inhibitor (GDI) gamma	ARHGDIG	16	330605	-7.04418	2.14383	-13.4093	9.09108e-19	2.77017e-16	32.4517	-6.07612	-5.6113	-3.32342	-1.9788	-5.81985	-7.33142	-9.81357	-8.66132	-8.28965	-8.28919	-4.62737	-9.4866	-5.0415	-9.65006	-9.49591	0.0609966	-2.04967	-1.34864	0.11284	-0.439296	0.275604	0.0622226	-0.249067	0.0493798	-0.0252011	0.213517
1137	AAA64743	cholinergic receptor nicotinic alpha 4 subunit	CHRNA4	20	-61974661	-7.04371	1.1033	-10.2205	3.39081e-14	1.25233e-12	22.1078	-6.76593	-8.32003	-1.32571	-1.39547	-5.69968	-7.66429	-10.8834	-10.8687	-6.82344	-9.15258	-6.85006	-7.34143	-4.54614	-8.39797	-8.63975	0.0237787	-2.536	-1.15702	0.27272	-0.582065	-0.0433311	0.189539	-0.121762	-0.096778	0.134244	0.247434
404037	AAI42645	hyaluronan and proteoglycan link protein 4	HAPLN4	19	-19366451	-7.04089	1.44006	-14.7338	1.67726e-20	2.36645e-17	36.3522	-6.5474	-7.37916	-7.39397	-5.05787	-6.23141	-6.46816	-5.67998	-7.21665	-7.46112	-7.55119	-5.60433	-9.44048	-7.80274	-7.36689	-7.7538	-2.55771	-3.15216	-3.56278	0.85766	-1.21822	0.37201	0.191788	-0.402572	-0.511313	0.867152	-0.156504
286002	AK091347	SLC26A4 antisense RNA 1	SLC26A4-AS1	7	-107296960	-7.03735	2.32795	-8.53111	1.45657e-11	2.3842e-10	16.1218	-7.92137	-6.40019	-6.73773	-5.09825	-8.01739	-4.46722	-10.4539	-10.4391	-6.17865	-6.84859	-8.39253	-7.805	-8.05707	-6.09398	-4.43026	0.0988868	-4.66736	-3.79107	0.518479	-1.49587	0.39098	-0.322834	-0.24602	0.290825	0.141881	0.722558
150538	AK056625	SATB2 antisense RNA 1	SATB2-AS1	2	200332820	-7.02053	-1.70482	-12.5395	1.41179e-17	2.04645e-15	29.4311	-8.13248	-6.66105	-3.74273	-4.83402	-4.91346	-6.0053	-8.00203	-7.98728	-8.80004	-7.85616	-6.47119	-8.16049	-8.10771	-6.00202	-8.42134	-0.278535	-7.86895	-3.28884	0.60715	-1.26525	0.603061	-0.766521	-0.456207	0.0185388	0.546622	0.712601
401097	AAH31660	chromosome 3 open reading frame 80	C3orf80	3	159943422	-7.02034	1.87539	-11.6022	3.02413e-16	2.40918e-14	26.7393	-5.29869	-6.00833	-5.73337	-4.78313	-6.00688	-7.07841	-7.73117	-6.42098	-8.28818	-7.3443	-5.95932	-11.3491	-6.34209	-8.05309	-7.98543	-0.960625	-6.41367	-3.38497	0.497617	-1.34272	0.325636	-0.221511	-0.0316818	0.0363619	0.172086	0.564209
256536	AAH42951	transcription elongation regulator 1 like	TCERG1L	10	-132890654	-7.00753	-0.174823	-12.8019	6.10916e-18	1.06107e-15	30.4296	-5.39638	-7.27545	-6.01163	-4.31092	-6.55433	-5.4822	-7.76843	-9.33865	-6.45097	-7.62257	-7.08559	-7.18993	-7.87411	-7.35338	-8.55032	-0.471969	-6.05039	-2.89478	0.358277	-0.170504	0.0988551	0.0369679	-0.883876	0.0161563	0.104491	0.439632
146664	AAH62354	mannosyl (alpha-1,6-)-glycoprotein beta-1,6-N-acetyl-glucosaminyltransferase, isozyme B	MGAT5B	17	74868728	-7.00404	2.48484	-12.981	3.46626e-18	6.88928e-16	31.1402	-5.80927	-6.62542	-4.64362	-3.79369	-5.26485	-8.47218	-8.35342	-7.28423	-8.76442	-8.00111	-3.43203	-6.65774	-6.95009	-9.56843	-9.41428	0.0635635	-1.08079	-1.50184	0.372377	-0.304472	-0.0819719	0.0909548	-0.726522	-0.0255244	0.198232	0.476927
9699	AAC19157	regulating synaptic membrane exocytosis 2	RIMS2	8	104512975	-7.00328	2.19218	-10.3163	2.4265e-14	9.4506e-13	22.4346	-5.77643	-7.61932	-3.17065	-2.46783	-6.37941	-8.40414	-10.0383	-11.6085	-7.66639	-6.83354	-3.70584	-6.42417	-5.70657	-8.77525	-8.98368	-0.8906	-1.18526	-1.3023	0.322047	-0.88344	0.398163	-0.415918	0.0625488	0.170767	0.216098	0.129734
389941	AAI27717	complement component 1, q subcomponent-like 3	C1QL3	10	-16555741	-6.99358	2.12521	-8.617	1.06333e-11	1.80935e-10	16.4374	-6.94524	-7.42135	-7.93842	-7.66471	-7.18566	-3.45056	-4.43013	-6.34549	-7.0823	-4.16643	-11.6238	-7.20459	-7.5879	-8.43217	-6.88746	-0.629263	-6.57862	-5.21604	0.815947	-2.68293	0.848937	-1.1391	0.111156	0.311933	0.585596	1.14846
22999	AAG23162	regulating synaptic membrane exocytosis 1	RIMS1	6	72922513	-6.98801	2.82856	-12.3188	2.87523e-17	3.69544e-15	29.0686	-6.85823	-7.79893	-3.93217	-3.01321	-6.99736	-7.84945	-9.70179	-10.9094	-4.18045	-9.55592	-5.03188	-7.31006	-5.74446	-7.27647	-8.32359	-0.312651	-1.88722	-1.91908	0.400724	-0.965584	0.177638	-0.196896	-0.291066	0.471356	0.112642	0.291186
10369	AAD22738	calcium voltage-gated channel auxiliary subunit gamma 2	CACNG2	22	-36956915	-6.98334	-0.00576147	-14.6594	2.08684e-20	2.3666e-17	35.9554	-6.9298	-7.40591	-4.30559	-3.70441	-6.8807	-7.97255	-8.38431	-9.95453	-6.8604	-8.23845	-4.89411	-6.4273	-5.4311	-8.70623	-8.06666	-0.00771325	-1.31656	-0.739922	0.177597	-0.194498	0.230788	0.0706195	-0.336504	-0.242343	0.0756539	0.218687
9478	AAF25782	calcium binding protein 1	CABP1	12	121088309	-6.97935	3.34266	-14.7255	1.71847e-20	2.36645e-17	36.3926	-6.21883	-7.3417	-5.55604	-3.14121	-6.00065	-6.15832	-7.13568	-7.92349	-7.82267	-5.13649	-6.84877	-5.21463	-8.26073	-8.64202	-9.87692	-1.38181	-4.15728	-1.62568	0.431154	-0.657661	0.183318	0.476473	-0.35746	-0.22384	0.227833	-0.0798183
64405	AAB88183	cadherin 22	CDH22	20	-44802371	-6.97763	1.22938	-9.93238	9.33823e-14	2.91314e-12	21.1127	-2.10998	-4.61213	-3.45935	-4.25101	-2.83938	-7.03611	-10.9073	-10.8926	-6.95044	-7.30201	-4.11594	-7.15888	-7.84307	-8.9073	-12.9116	-0.480331	-2.98632	-3.16264	0.215889	-0.916638	0.237467	-0.189899	-0.73487	0.189151	0.172534	1.02636
26047	AAC36298	contactin associated protein-like 2	CNTNAP2	7	145813452	-6.97157	3.57852	-11.0619	1.86213e-15	1.06845e-13	24.9376	-5.70697	-9.08954	-4.59989	-4.10115	-6.40906	-10.7557	-7.99755	-3.82541	-5.8994	-8.29915	-5.22611	-4.48548	-4.81045	-11.004	-9.82126	-0.123301	-2.28151	-3.22163	0.761408	-1.20356	0.167819	-0.515441	-0.140764	-0.101473	0.477852	0.554161
9615	AA985376	guanine deaminase	GDA	9	74764266	-6.94518	5.05562	-7.45573	7.78253e-10	8.13221e-09	12.101	-4.85178	-3.44995	-4.62803	-5.24741	-4.76836	-6.33852	-13.5447	-11.945	-3.75869	-7.84425	-4.27915	-5.55851	-3.19403	-11.5447	-10.5948	0.277445	-3.46471	-4.03939	0.668406	-1.63484	0.435474	-0.694059	-0.144067	0.339467	0.323237	0.706386
401994	A6ND48	olfactory receptor family 14 subfamily I member 1	OR14I1	1	-248844669	-6.93973	-3.04083	-11.0905	1.68975e-15	9.93195e-14	24.7492	-7.05701	-7.17054	-6.75472	-6.92848	-7.29742	-6.5148	-6.92656	-6.91181	-7.72457	-6.78069	-4.17332	-7.08502	-7.03224	-5.66351	-8.93083	-0.857567	-6.79348	-6.30083	0.924361	-1.53623	0.463654	-1.19528	-0.372018	0.329069	0.425533	0.960909
94160	AAI46311	ATP binding cassette subfamily C member 12	ABCC12	16	-48116883	-6.9173	-1.6039	-10.2715	2.83707e-14	1.08956e-12	22.1811	-5.33726	-8.25815	-7.84233	-4.84616	-3.99271	-5.28048	-8.01417	-7.99942	-7.22722	-6.28334	-8.06829	-8.17263	-6.53489	-8.33608	-7.21109	-1.31924	-4.71116	-4.21852	0.0460596	-1.09491	0.345112	0.0152884	-0.485939	0.714583	-0.341942	0.801746
57338	AA813196	junctophilin 3	JPH3	16	87636492	-6.90249	3.37548	-13.2756	1.37703e-18	3.6872e-16	32.0717	-6.0961	-6.32435	-4.5454	-3.49235	-5.59221	-9.38908	-9.35338	-9.33864	-7.34404	-7.55982	-2.74929	-6.62432	-5.68647	-8.62799	-8.99776	-0.0754171	-0.827695	-1.64515	0.222117	-0.730971	0.122957	0.160791	-0.286151	-0.0402322	0.15898	0.392511
407738	AAH25746	family with sequence similarity 19 (chemokine (C-C motif)-like), member A1	FAM19A1	3	68053358	-6.89186	1.21065	-8.28126	3.64911e-11	5.30952e-10	15.2553	-5.6692	-6.83004	-5.92879	-4.51758	-5.03091	-6.91126	-7.68559	-7.01877	-6.00556	-7.17715	-7.73971	-7.48148	-7.4287	-10.8149	-7.00537	0.957724	-4.86801	-3.35942	0.483116	-0.991102	0.177505	-0.535598	-0.923274	0.472406	0.0190824	1.29786
57144	AAH24179	p21 protein (Cdc42/Rac)-activated kinase 7	PAK7	20	-9518036	-6.88973	1.50122	-9.91897	9.79135e-14	3.01435e-12	21.0653	-5.34656	-6.74698	-2.37882	-2.12363	-6.02586	-7.27566	-11.1468	-9.54714	-7.30101	-8.67906	-5.01114	-7.39842	-6.20814	-8.66141	-8.39624	0.325022	-1.44581	-0.500143	0.260598	-0.765562	0.113653	-0.112164	-0.413719	0.197427	0.00810992	0.711658
55359	AAH93822	serine/threonine/tyrosine kinase 1	STYK1	12	-10771537	-6.88649	-0.0857293	-9.63178	2.71362e-13	7.4207e-12	20.0608	-6.15604	-5.35204	-5.85376	-5.497	-7.24445	-8.78376	-7.61056	-9.18077	-7.18618	-7.46469	-4.60578	-6.54663	-5.84177	-6.71008	-8.39244	0.849903	-3.77704	-4.86935	0.698981	-1.55077	0.495482	-0.743562	-0.577227	0.429667	0.207198	1.04023
114798	AA677641	SLIT and NTRK like family member 1	SLITRK1	13	-84451339	-6.87139	1.97458	-11.4475	5.07064e-16	3.58084e-14	26.241	-6.33033	-6.59859	-1.51944	-1.23035	-6.57074	-10.0858	-12.0825	-8.89785	-7.38868	-8.76673	-5.66091	-6.21862	-4.56615	-9.23451	-7.48688	0.162072	-2.03506	-0.982076	0.401487	-0.863645	0.282608	-0.405145	-0.000269953	-0.126844	0.13679	0.575018
195814	AAH37219	short chain dehydrogenase/reductase family 16C, member 5	SDR16C5	8	-57212569	-6.86364	-0.74305	-10.0391	6.40847e-14	2.11556e-12	21.4187	-6.75453	-8.45303	-6.45224	-4.1235	-6.25797	-5.47535	-6.62408	-8.1943	-7.4221	-5.74125	-5.45581	-5.19758	-5.9928	-8.53096	-10.2133	-0.227236	-2.94668	-3.33539	0.449998	-1.75817	0.552939	-0.304573	-0.322183	0.358388	0.437841	0.585758
401190	AAI40708	regulator of G-protein signaling 7 binding protein	RGS7BP	5	63801773	-6.86128	2.45289	-8.8353	4.79186e-12	8.97787e-11	17.2153	-7.34445	-7.89409	-6.52134	-6.45408	-8.9385	-7.23834	-6.06514	-4.48442	-6.60484	-7.06814	-3.69893	-7.14114	-6.55784	-9.73755	-6.82298	-0.46975	-2.56282	-3.93193	0.939927	-2.85081	0.871053	-1.63658	-0.0868972	0.955545	0.651844	1.15591
9758	AAI13701	FERM and PDZ domain containing 4	FRMPD4	X	12156584	-6.85372	2.10063	-10.0113	7.06797e-14	2.27106e-12	21.3673	-4.06983	-4.62289	-4.34524	-4.35471	-4.84508	-6.25008	-12.1537	-12.139	-5.91829	-4.6591	-4.40692	-7.02676	-4.39519	-10.8907	-10.2511	-0.130222	-1.99133	-2.91695	0.745188	-1.51652	0.223616	-0.611389	-0.163223	0.190876	0.342451	0.789003
3354	AAA58353	5-hydroxytryptamine receptor 1E	HTR1E	6	87647023	-6.84903	-1.8153	-13.6358	4.52128e-19	1.69612e-16	32.6057	-7.74709	-6.27566	-7.4448	-3.91811	-7.9875	-7.20487	-7.61664	-7.60189	-8.41465	-4.66342	-3.76387	-7.7751	-5.40039	-7.93855	-8.03595	-0.40368	-1.00782	-2.90345	0.134364	-0.946196	0.221034	-0.0654415	0.0785634	0.10117	0.19244	0.284066
11249	AAD02280	neurexophilin 2	NXPH2	2	-139426726	-6.8431	0.396322	-9.86238	1.1961e-13	3.59244e-12	20.8587	-4.8922	-7.81309	-5.5228	-4.63243	-5.43747	-7.15735	-7.56911	-9.13933	-7.14473	-7.42324	-5.50775	-6.50518	-5.01182	-7.89102	-9.57338	0.37111	-1.98757	-4.13603	0.146987	-1.47517	0.335386	-0.565828	0.0169522	0.513438	0.270117	0.758115
2563	AAB70007	gamma-aminobutyric acid type A receptor delta subunit	GABRD	1	1950767	-6.79792	2.74914	-12.0698	6.4648e-17	6.88591e-15	28.27	-7.07787	-7.1914	-5.79761	-4.25902	-7.60779	-5.85213	-6.78236	-6.93267	-7.58038	-7.59802	-3.13005	-6.86488	-6.60564	-7.79017	-8.86681	-0.26514	-1.78325	-3.12291	0.4883	-1.01052	0.282079	0.031269	-0.36678	-0.186543	0.294097	0.468097
57574	AAH48793	membrane associated ring-CH-type finger 4	2016-03-04	2	-217122584	-6.79668	1.44376	-10.1123	4.95436e-14	1.70868e-12	21.7357	-6.84247	-9.07149	-5.84831	-4.39202	-6.39101	-6.54127	-8.8275	-7.2278	-7.75105	-7.09668	-3.99085	-7.76358	-6.43068	-3.79187	-8.7163	0.66485	-1.06264	-2.60683	0.323367	-0.964064	-0.137094	-0.193923	-0.527333	0.472008	-0.175758	1.2028
83546	AAH05063	retbindin	RTBDN	19	-12936290	-6.79596	-1.85497	-13.3692	1.02948e-18	2.91874e-16	31.7584	-5.78663	-7.48513	-5.48435	-3.78363	-4.44208	-6.82938	-7.24114	-7.2264	-8.03916	-7.09528	-7.29527	-7.39961	-5.76187	-7.56306	-9.24542	0.702314	-3.64863	-2.2231	0.402497	-1.04936	-0.0573854	0.0149721	-0.028223	-0.0058396	0.231239	0.4921
548596	AAH01926	creatine kinase, mitochondrial 1A	CKMT1A	15	43985083	-6.78342	1.57698	-11.4584	4.88796e-16	3.46452e-14	26.2415	-6.68344	-6.00848	-5.19674	-4.52249	-4.60193	-8.0157	-10.0124	-7.67575	-6.90355	-8.2816	-4.33863	-7.84896	-5.59455	-8.01242	-7.62438	0.361472	-1.4742	-2.22683	0.544286	-1.2716	0.394087	0.0942444	-0.331089	-0.136952	0.473294	0.233727
389073	AAH35737	chromosome 2 open reading frame 80	C2orf80	2	-209030070	-6.76706	-0.0604783	-12.028	7.41321e-17	7.56187e-15	28.0739	-5.20724	-10.1788	-4.90496	-3.59684	-5.55074	-5.82257	-9.93477	-9.92003	-5.6035	-9.78891	-5.13091	-6.18635	-4.6829	-8.67173	-6.44719	0.124166	-1.74099	-2.29782	0.284516	-0.843999	0.132145	-0.300535	-0.644136	0.590391	0.021568	0.76005
814	AAA18251	calcium/calmodulin-dependent protein kinase IV	CAMK4	5	110559946	-6.75082	1.04359	-10.5683	1.01119e-14	4.36122e-13	23.2917	-5.24018	-5.27777	-4.86195	-4.82925	-5.01762	-8.32246	-10.3192	-7.98251	-7.41676	-8.58836	-3.31802	-7.30772	-5.13946	-8.31917	-8.41657	-0.724311	-1.23482	-3.96554	0.501246	-1.64451	0.309258	-0.567807	-0.93267	0.86337	0.0182711	1.45284
3706	AAH26331	inositol-trisphosphate 3-kinase A	ITPKA	15	41786055	-6.73975	2.03117	-13.0048	3.2161e-18	6.52666e-16	31.2055	-6.46052	-7.3912	-5.69527	-4.15774	-5.97965	-6.73545	-6.78464	-7.27686	-7.58266	-8.22374	-3.53295	-7.30568	-8.47529	-7.21759	-7.52144	0.0749267	-1.42488	-2.05893	-0.0819125	-0.249883	0.102287	-0.0858978	-0.695582	0.269183	-0.211723	0.953528
23025	AAI72223	unc-13 homolog A (C. elegans)	UNC13A	19	-17712136	-6.73962	4.02382	-12.7172	7.99841e-18	1.32932e-15	30.3293	-6.35847	-6.89636	-6.03407	-5.23272	-6.62133	-6.43219	-8.95942	-8.39719	-7.40622	-4.46415	-4.6107	-6.76667	-6.4257	-10.4793	-6.04331	-0.247802	-2.44597	-3.45043	0.584606	-1.58691	0.261177	-0.337199	-0.0749566	0.289396	0.345432	0.518449
23732	AAF28159	ferric chelate reductase 1 like	FRRS1L	9	-111899580	-6.73696	-0.0743537	-10.1149	4.90987e-14	1.69637e-12	21.7365	-6.24352	-5.42417	-3.9744	-3.69178	-6.24292	-7.57578	-9.5725	-7.9728	-6.46363	-7.84167	-4.13477	-6.27154	-5.43026	-8.30946	-9.99182	-0.880465	-2.56906	-4.55446	0.880264	-2.32277	0.66692	-1.41702	-0.271468	0.585299	0.639731	1.23904
6853	AAA60608	synapsin I	SYN1	X	-47431299	-6.72875	4.11988	-13.6066	4.94569e-19	1.7336e-16	33.0873	-6.7518	-5.8882	-5.81403	-4.22707	-6.62561	-6.3033	-8.10134	-7.76974	-6.93135	-6.89355	-4.60249	-7.68331	-5.69562	-9.30195	-7.34979	0.55672	-2.3108	-2.51328	0.336139	-0.897777	0.178695	0.186644	0.157504	-0.246603	0.258355	0.0270439
8437	AAD09006	RAS protein activator like 1	RASAL1	12	-113536623	-6.72872	1.50192	-8.72612	7.13534e-12	1.28323e-10	16.8643	-5.72953	-5.72278	-0.6631	-0.422392	-4.11847	-5.804	-10.1226	-10.1079	-9.3357	-8.39182	-5.04748	-8.69615	-4.29759	-10.4446	-9.80499	0.395212	-1.785	-0.863926	-0.0474218	0.043789	0.00845924	-0.374903	0.301217	0.198315	-0.348256	0.218801
51764	AAH93760	G protein subunit gamma 13	GNG13	16	-848040	-6.7176	-2.75381	-14.1221	1.03201e-19	6.63204e-17	33.9261	-7.47116	-7.5847	-7.16888	-3.43574	-5.38965	-5.34399	-7.34071	-4.51862	-8.13873	-7.19485	-7.39483	-7.49918	-5.86143	-7.66263	-7.76003	-1.04172	-5.62267	-3.25556	0.510204	-1.24678	0.230069	0.243458	-0.127791	-0.211536	0.783748	-0.181376
114569	AAG15576	mal, T-cell differentiation protein 2 (gene/pseudogene)	MAL2	8	120220609	-6.71077	3.78717	-8.92444	3.46468e-12	6.74022e-11	17.4986	-7.24623	-8.02028	-6.29187	-4.69349	-5.90168	-6.53737	-10.4086	-8.07189	-7.69561	-5.87038	-5.16256	-6.73921	-7.55077	-4.90775	-6.0378	0.00655533	-2.77883	-3.43588	0.41406	-1.27038	0.349869	-0.371641	-0.368904	0.388501	0.160858	0.697637
140679	AAH36458	solute carrier family 32 member 1	SLC32A1	20	37353104	-6.70401	0.694051	-7.37694	1.04364e-09	1.06008e-08	11.9654	-5.59121	-5.82504	-7.12543	-5.71422	-5.6175	-7.37093	-5.58105	-7.76794	-5.01999	-8.37379	-0.755723	-5.61922	-4.78403	-10.4265	-12.1089	0.646199	-0.191816	-3.4128	0.632668	-1.83794	0.381776	-1.27037	-0.0501343	0.367265	0.740722	1.03602
54715	AAF78291	RNA binding protein, fox-1 homolog (C. elegans) 1	RBFOX1	16	6069131	-6.69988	3.99379	-13.9147	1.93077e-19	9.97787e-17	34.0182	-6.07433	-6.48211	-5.92938	-3.87186	-6.46025	-6.64848	-6.33254	-6.77288	-6.65914	-5.4581	-3.93422	-7.02462	-6.38352	-11.178	-8.68158	0.129967	-0.644575	-2.34705	0.428007	-0.899825	0.19623	0.0555114	-0.177754	-0.0675386	0.23467	0.230699
100506791	BC034612	long intergenic non-protein coding RNA 1511	LINC01511	5	-1363696	-6.66269	-2.77078	-10.6972	6.48169e-15	3.06276e-13	23.4729	-5.33319	-7.03169	-5.03091	-5.20466	-5.5736	-6.37594	-6.78771	-6.77296	-7.58572	-6.64184	-6.84183	-6.94617	-6.89339	-7.10962	-8.79198	-0.791779	-5.06966	-2.99206	0.286371	-0.418133	0.549066	-0.648772	-0.880286	0.250563	-0.290799	1.15199
4760	AAA79702	neuronal differentiation 1	NEUROD1	2	-182540832	-6.65858	-1.4094	-8.29384	3.48381e-11	5.08436e-10	15.3296	-5.26904	-8.5525	-4.43624	-2.42779	-5.50945	-6.31179	-8.30851	-6.70881	-6.7846	-6.57769	-6.77767	-8.46698	-5.24427	-8.63043	-8.72783	-0.0363425	-4.716	0.0383104	0.255576	0.48781	-0.191868	-0.0472898	-1.1865	-0.0478528	-0.112415	0.84254
9177	AAD12242	5-hydroxytryptamine receptor 3B	HTR3B	11	113775517	-6.65485	-2.54114	-13.2273	1.60071e-18	4.06054e-16	31.3259	-7.24895	-7.36249	-3.77674	-3.21353	-5.9044	-5.12178	-7.1185	-7.10376	-6.33155	-6.97264	-7.17262	-7.27697	-7.22418	-7.44042	-9.12278	-1.19954	-4.17807	-4.17085	0.632499	-1.648	0.200009	-1.71653	0.137815	0.902067	0.524725	0.967416
57709	AAH22968	solute carrier family 7 member 14	SLC7A14	3	-170177341	-6.63915	2.56314	-9.50953	4.19915e-13	1.08811e-11	19.5994	-4.54985	-5.86058	-1.02904	-0.333857	-5.11696	-9.02683	-12.2459	-10.6462	-5.78658	-7.2421	-5.02395	-7.11901	-3.48435	-9.10844	-10.3433	0.486181	-1.27919	-1.76069	0.351889	-0.763918	0.263517	-0.524367	0.156646	-0.249706	0.287224	0.478715
114824	AA732768	paraneoplastic Ma antigen family member 5	PNMA5	X	-152157367	-6.63794	-0.176063	-7.41736	8.97768e-10	9.29611e-09	12.1526	-7.72681	-5.51842	-5.1026	-4.65968	-5.30426	-5.59964	-6.8594	-9.16658	-6.2789	-9.03546	-4.98752	-7.01786	-6.11708	-7.18131	-8.37825	1.28506	-6.24089	-2.48951	-0.259761	0.0993149	-0.235595	-0.424513	-0.53015	0.674318	-0.23831	0.914696
9148	AAC17474	neuralized E3 ubiquitin protein ligase 1	NEURL1	10	105253734	-6.63489	3.30944	-12.8838	4.71289e-18	8.41295e-16	30.8472	-7.62017	-7.33317	-4.28226	-3.4455	-6.20066	-7.63435	-7.2756	-8.41839	-7.72214	-6.94332	-3.66022	-7.08259	-6.21689	-7.59751	-7.26749	0.0231364	-1.0794	-1.49244	0.0734524	-0.495862	0.140313	0.0222497	-0.263644	0.118575	-0.018657	0.423573
3747	AAH93635	potassium voltage-gated channel subfamily C member 2	KCNC2	12	-75433857	-6.62421	3.63894	-6.31415	5.45523e-08	3.58213e-07	7.92683	-7.31265	-8.46014	-7.79278	-4.42551	-8.12135	-3.35436	-3.85692	-9.78637	-4.57676	-6.08756	-7.61819	-5.80115	-6.44736	-0.718801	-11.1533	-0.276397	-4.48104	-3.16576	0.803188	-1.78996	0.458277	-0.503572	-0.106195	0.212013	0.519105	0.407141
5874	AAC51194	RAB27B, member RAS oncogene family	RAB27B	18	52495707	-6.61361	-0.928886	-8.24564	4.16112e-11	5.98227e-10	15.1578	-6.12888	-5.10491	-8.14852	-6.00034	-6.36929	-6.32363	-6.73539	-8.30561	-6.31102	-5.85256	-5.56712	-8.47882	-4.51915	-7.05731	-7.15471	-0.690347	-5.86535	-5.3727	1.40015	-4.35887	1.30901	-2.27305	0.0734645	1.54193	1.01597	1.29139
79698	AAH19598	zinc finger matrin-type 4	ZMAT4	8	-40388110	-6.61143	1.03393	-11.9353	1.00478e-16	9.78339e-15	27.7975	-6.22041	-5.77756	-6.83567	-3.91256	-7.74093	-6.95831	-6.47699	-10.1627	-7.275	-7.22421	-3.82216	-5.05049	-5.52822	-7.03991	-8.09424	-0.498459	-0.959537	-2.15082	0.845799	-1.30535	0.343317	-0.245476	-0.488151	-0.000853777	0.515289	0.335429
222662	AAH28630	lipoma HMGIC fusion partner-like 5	LHFPL5	6	35773070	-6.59232	-2.29845	-16.0752	3.65631e-22	3.5245e-18	39.0263	-7.15899	-7.27252	-6.8567	-3.57102	-5.81444	-6.61678	-7.02854	-5.42883	-7.82655	-5.29771	-5.49769	-7.187	-7.13422	-5.76549	-9.03281	-0.310712	-2.50314	-3.59546	0.663809	-1.15278	0.289973	-0.404176	-0.190826	0.0784452	0.287258	0.428295
84530	A7MD48	serine/arginine repetitive matrix 4	SRRM4	12	119419299	-6.59163	2.44805	-10.9569	2.66163e-15	1.4661e-13	24.6055	-5.00526	-6.06222	-4.44959	-3.77105	-4.74385	-6.47464	-8.38117	-9.0185	-6.48887	-6.56545	-5.51968	-5.55612	-5.88019	-7.30453	-10.6749	0.0103998	-2.28756	-1.8247	0.787286	-1.00306	0.0731756	-0.261018	0.00645722	-0.14168	0.312112	0.226732
11255	AAD38151	histamine receptor H3	HRH3	20	-60790016	-6.5848	0.300649	-10.2031	3.6034e-14	1.31572e-12	22.0427	-6.15539	-5.57705	-4.79866	-3.15744	-4.48153	-5.85419	-9.72538	-8.12567	-8.20147	-9.57951	-1.66576	-4.92965	-5.7436	-8.46233	-10.1447	0.66108	2.03021	-0.580017	0.96322	-0.603243	0.104254	0.225659	-0.594595	-0.417736	0.338822	-0.0163812
56479	AAF69797	potassium voltage-gated channel subfamily Q member 5	KCNQ5	6	73331570	-6.58294	3.13555	-9.65731	2.47758e-13	6.8727e-12	20.1004	-4.73811	-3.84417	-6.88283	-5.14788	-5.82253	-7.41662	-10.4607	-9.30841	-5.12527	-8.2444	-4.27828	-4.25105	-4.91672	-9.40406	-8.217	-0.748235	-2.10744	-4.07471	0.867528	-1.47373	0.221625	-0.30325	-0.304733	-0.132478	0.651294	0.473743
50632	AAF34714	calcyon neuron specific vesicular protein	CALY	10	-135138927	-6.57869	1.48636	-9.46968	4.84306e-13	1.23016e-11	19.4829	-4.18668	-3.87227	-3.63702	-3.14919	-4.4271	-3.34556	-11.1752	-9.57547	-6.35848	-9.44435	-2.51162	-7.6332	-4.31507	-9.91213	-11.5945	0.0671989	-0.233935	-1.88767	0.0205505	-0.650857	0.177949	0.263883	0.135538	-0.386805	0.372009	0.0677332
85508	AAI72245	scratch family zinc finger 2	SCRT2	20	-642239	-6.57438	-1.57696	-13.0224	3.04312e-18	6.30842e-16	30.8657	-5.54229	-5.65582	-4.75458	-3.34337	-6.51966	-7.32201	-7.73377	-7.71902	-8.53178	-7.5879	-4.98053	-6.30727	-5.03209	-8.05568	-8.15308	-0.457732	-3.20837	-1.68178	1.16722	-1.40663	0.350819	0.567676	-0.520843	-0.792521	0.521027	0.113248
4978	AAA36387	opioid binding protein/cell adhesion molecule-like	OPCML	11	-132284874	-6.56665	3.77155	-11.3027	8.24603e-16	5.44436e-14	25.7447	-6.16842	-7.81142	-4.43352	-4.20716	-6.52666	-8.12871	-8.0859	-8.63675	-6.07656	-8.3946	-5.04113	-5.55295	-4.95395	-8.86238	-6.19897	0.111836	-2.11447	-2.81009	0.663001	-1.75411	0.44589	-0.505699	-0.0819149	0.0957394	0.53247	0.604628
146330	AAH34014	F-box and leucine-rich repeat protein 16	FBXL16	16	-742499	-6.56557	5.39145	-10.5423	1.10637e-14	4.64701e-13	23.1207	-6.61864	-6.69441	-4.48354	-3.51764	-5.269	-7.02752	-8.30515	-7.97659	-7.02765	-6.04588	-1.53694	-5.09264	-5.63857	-10.845	-9.89102	0.0355682	0.48991	-1.68851	0.158089	-0.545148	0.0615422	0.258579	-0.413395	0.126831	-0.158308	0.511809
148753	AAH09382	family with sequence similarity 163 member A	FAM163A	1	179712297	-6.55055	-1.05001	-9.90571	1.0261e-13	3.13008e-12	20.9439	-5.62238	-5.73591	-5.32009	-6.23081	-5.86279	-7.40209	-5.49193	-5.47718	-7.02691	-7.66799	-5.06062	-6.38736	-7.91954	-8.13577	-8.23317	-0.477386	-3.98034	-3.7287	0.170171	0.154552	-0.995551	-0.197444	-0.976145	0.695527	-0.632811	1.7817
10815	AAB72108	complexin 1	CPLX1	4	-778744	-6.55024	4.33627	-13.9965	1.5071e-19	8.53746e-17	34.2622	-5.78435	-6.61453	-5.33068	-3.45418	-4.63683	-5.0259	-7.34059	-7.84325	-7.95339	-6.97516	-3.06195	-6.56994	-6.07386	-8.56693	-9.38494	-0.957158	-0.342222	-1.94396	0.542153	-1.16772	0.280049	0.35299	0.0136292	-0.185103	0.433914	-0.269914
9783	AAH03103	regulating synaptic membrane exocytosis 3	RIMS3	1	-41086351	-6.549	4.88723	-14.2715	6.5928e-20	5.08411e-17	35.0821	-5.78358	-5.40064	-5.26547	-4.71445	-5.73128	-7.0225	-7.91969	-7.39548	-6.10751	-6.8886	-4.70548	-7.32768	-4.85923	-9.09641	-8.42047	-1.01698	-3.16327	-2.66512	0.544987	-1.40248	0.197451	-0.408083	-0.161875	0.101853	0.561733	0.566411
55117	AAG41361	solute carrier family 6 member 15	SLC6A15	12	-85253266	-6.54145	2.65508	-7.27305	1.53694e-09	1.48599e-08	11.5325	-5.0513	-4.38001	-1.14535	-1.68863	-4.92529	-7.18369	-11.2959	-8.95922	-7.23593	-5.79248	-4.84222	-9.13243	-2.88982	-10.0328	-10.4928	0.326929	-1.13077	-2.03717	0.805774	-1.42197	0.469043	-0.333051	-0.0124485	-0.156426	0.346876	0.302206
9899	AAH30011	synaptic vesicle glycoprotein 2B	SV2B	15	91643181	-6.53602	5.01844	-9.18434	1.35138e-12	2.96734e-11	18.3514	-5.2565	-6.05593	-4.4616	-4.05311	-6.48549	-3.80786	-8.54032	-12.8233	-5.43799	-2.51597	-6.91484	-6.24604	-5.08778	-11.2855	-7.52336	-0.329077	-3.77123	-3.54576	0.72182	-1.76987	0.392746	-0.476579	0.0553827	0.0480307	0.499121	0.529347
7432	AAA61284	vasoactive intestinal peptide	VIP	6	153071931	-6.53417	0.501463	-10.9853	2.41641e-15	1.35425e-13	24.673	-5.10229	-9.73939	-4.67971	-3.43123	-5.47394	-6.27629	-6.68805	-7.15873	-10.2934	-5.89011	-5.64263	-7.33194	-4.17482	-6.64739	-8.04025	-0.0264806	-3.47968	-1.35398	-0.226097	-0.0127655	0.170539	-0.410168	-0.668443	0.319742	-0.0500612	0.877254
8911	AAD45251	calcium voltage-gated channel subunit alpha1 I	CACNA1I	22	39966757	-6.53359	1.45694	-9.11282	1.74991e-12	3.70325e-11	18.2183	-5.60194	-6.37599	-5.29965	-4.2937	-4.29719	-2.72607	-7.91627	-5.14072	-9.07686	-8.13298	-3.88293	-7.78523	-6.0626	-11.4081	-7.96119	0.241459	-0.754674	-1.58703	0.720817	-1.15096	-0.0364785	0.166718	-0.231625	-0.191973	0.293076	0.430422
54566	AA588823	erythrocyte membrane protein band 4.1 like 4B	EPB41L4B	9	-112002006	-6.52452	2.83884	-9.44105	5.36623e-13	1.33319e-11	19.3868	-5.58483	-5.3358	-4.74751	-3.44896	-3.01789	-7.4874	-11.0691	-8.24699	-6.5817	-8.11587	-6.36832	-5.61285	-5.50235	-8.58365	-7.71581	0.411175	-2.85386	-2.27846	0.104292	-0.592509	0.0795657	-0.318621	-0.29247	0.32071	0.0520883	0.646943
440040	AK294678	glutamate receptor, metabotropic 5 pseudogene	LOC440040	11	49580079	-6.52284	-1.90232	-12.6475	9.9905e-18	1.57248e-15	29.6538	-7.38798	-7.50152	-4.27834	-3.80002	-7.62839	-6.84577	-7.25753	-7.24279	-8.05555	-7.11167	-3.85222	-5.83104	-5.77825	-7.57945	-6.93988	-0.585878	-1.14717	-1.20554	0.201403	-0.930395	1.13704	-0.198452	-0.738183	0.204544	0.0210288	0.30301
125113	AAH32815	keratin 222	KRT222	17	-38811871	-6.52061	1.37044	-10.2626	2.92628e-14	1.10619e-12	22.2523	-5.23229	-7.19998	-5.72971	-4.68107	-5.66974	-6.33778	-9.07147	-10.6417	-4.68627	-3.49934	-4.3707	-5.26031	-6.3698	-8.65642	-8.96027	-0.559879	-1.92716	-3.28924	0.650988	-1.86791	0.621893	-0.461717	-0.120482	0.532738	0.404344	0.240145
400553	AK126852	uncharacterized LOC400553	LOC400553	16	-88133014	-6.51313	-0.696479	-11.9432	9.79097e-17	9.68001e-15	27.7268	-6.10292	-4.93634	-7.02302	-5.97438	-3.65883	-5.56071	-8.77982	-8.76508	-6.77048	-7.04899	-4.92705	-5.76836	-6.07815	-7.51678	-7.97674	-1.50379	-4.9463	-3.39921	0.473341	-1.50755	0.365601	-0.518597	-0.386003	0.442638	0.0962209	1.03434
100505888	NA	NA	NA	NA	NA	-6.50316	2.21752	-12.2681	3.38873e-17	4.16123e-15	28.9024	-6.20809	-7.28992	-5.33157	-4.02452	-7.54804	-5.48531	-8.39957	-7.85431	-5.62604	-6.77977	-5.24857	-6.77376	-4.57714	-9.56948	-6.54035	0.246778	-2.48513	-2.92696	0.645894	-1.23029	0.301845	-0.0282355	-0.40344	0.199129	0.111231	0.403871
2555	A28100	gamma-aminobutyric acid type A receptor alpha2 subunit	GABRA2	4	-46251580	-6.49248	1.78321	-9.01352	2.50734e-12	5.0723e-11	17.8607	-5.43256	-2.96521	-3.25136	-4.47242	-5.21576	-6.52506	-11.1847	-11.17	-5.50703	-6.1809	-3.04411	-6.05781	-1.97076	-11.5067	-10.3817	-0.332135	-1.41686	-2.25069	0.0990287	-0.387454	-0.211764	0.025234	-0.484632	0.402357	-0.0119252	0.569155
6511	AAA75314	solute carrier family 1 member 6	SLC1A6	19	-15060844	-6.49227	-0.526769	-9.53728	3.80235e-13	9.97353e-12	19.7266	-8.8942	-6.20038	-4.50445	-3.40811	-6.32725	-6.76702	-8.76375	-7.16404	-6.75441	-8.61788	-2.04968	-5.46278	-4.96254	-9.08567	-7.5981	0.741825	-0.175341	-1.9482	0.251722	-0.925271	0.217243	-0.385087	-0.419342	0.123169	0.293599	0.843966
100506731	BX248253	uncharacterized LOC100506731	LOC100506731	14	NA	-6.48826	-0.289745	-11.7235	2.02157e-16	1.69451e-14	27.0106	-6.38493	-5.36096	-5.59722	-4.05476	-8.94727	-6.57968	-6.99144	-6.9767	-5.46753	-6.84558	-4.54306	-6.41294	-4.7752	-8.89832	-8.25875	-0.19263	-2.03394	-3.19579	0.58026	-1.37284	0.205706	-0.265083	-0.508163	0.277572	0.581759	0.500793
79948	AAH12339	phospholipid phosphatase related 3	PLPPR3	19	-812487	-6.48143	0.604763	-9.98765	7.68347e-14	2.44438e-12	21.3054	-5.46276	-5.5763	-4.08248	-3.71408	-5.32878	-5.03158	-8.50224	-10.0725	-7.42579	-8.35637	-2.36653	-5.38768	-5.3349	-7.60176	-10.5065	0.385933	-0.0730062	-1.57273	-0.270197	-1.01558	0.028124	0.126081	0.116054	0.149384	0.297013	0.569121
10804	AAH38934	gap junction protein beta 6	GJB6	13	-20796100	-6.47829	0.477878	-6.1055	1.18037e-07	7.15834e-07	7.33285	-5.33488	-6.94318	-3.87827	-2.38576	-5.7746	-8.1619	-10.1586	-8.55892	-7.78672	-7.69083	-1.50884	-4.29472	-3.99752	-8.15862	-10.5779	0.880558	-0.081567	0.272842	-2.4308	1.97009	-2.45526	1.56666	0.325794	1.23117	0.0585341	-0.266183
284424	AB058892	MIR7-3 host gene	MIR7-3HG	19	4769116	-6.47647	-1.0272	-11.6983	2.19736e-16	1.81815e-14	26.9245	-1.96206	-8.76209	-5.17635	-4.61313	-2.28905	-8.10635	-8.51811	-8.50336	-4.67227	-8.37224	-3.44294	-8.67657	-5.45386	-8.84002	-8.93742	-0.23822	-2.45429	-2.27767	0.28094	-1.38669	0.457067	0.281454	0.272418	-0.267534	0.357935	0.0044129
128434	AAH33818	V-set and transmembrane domain containing 2 like	VSTM2L	20	36531498	-6.47272	2.80149	-11.1308	1.47374e-15	8.90666e-14	25.1794	-4.97308	-5.60804	-5.33661	-4.33202	-5.35716	-6.66011	-9.10429	-9.74163	-6.41923	-6.80315	-4.32783	-7.10748	-6.64704	-4.45519	-8.63726	0.0747454	-1.70358	-2.53499	0.240005	-0.609625	0.231447	0.0985295	-0.644867	-0.028919	0.0659343	0.647496
255022	AAH36193	calcium homeostasis modulator 1	CALHM1	10	-105213143	-6.46476	-1.12819	-10.6364	7.99308e-15	3.60887e-13	23.4487	-8.45128	-6.24289	-6.56404	-6.73779	-7.10673	-6.32411	-4.41394	-5.13616	-9.11885	-5.00504	-8.37495	-5.67194	-6.84155	-5.47282	-5.19582	0.179798	-3.32977	-3.99467	0.574968	-1.68474	0.314082	0.113147	-0.0914837	0.0649417	0.465214	0.243875
375057	AAI41660	chromosome 1 open reading frame 95	C1orf95	1	226736500	-6.45861	3.41931	-9.46307	4.95901e-13	1.25137e-11	19.4423	-6.53726	-7.03267	-4.97474	-5.49514	-6.42258	-7.51442	-7.30951	-8.64841	-6.74845	-6.55793	-3.49059	-5.45238	-7.2949	-6.42707	-6.76054	0.0146811	-2.71986	-3.61489	0.314614	-1.59332	0.31784	-0.488292	-0.171272	0.600022	-0.0666477	1.08705
9229	AAC51119	discs large homolog associated protein 1	DLGAP1	18	-3496029	-6.45131	1.9667	-9.2229	1.17581e-12	2.64551e-11	18.5831	-6.96812	-6.73652	-6.51774	-6.26768	-7.6631	-5.03545	-9.23977	-7.50882	-3.68779	-7.65333	-5.33306	-5.4374	-6.00306	-8.90961	-5.17182	-0.675481	-4.3518	-4.26153	0.898652	-2.68541	0.678288	-1.21374	-0.0201752	0.682761	0.731232	0.928392
3208	AAH01777	hippocalcin	HPCA	1	33352097	-6.44591	3.50411	-10.4908	1.32243e-14	5.45934e-13	22.9865	-4.92797	-6.02209	-5.24027	-3.40954	-4.61105	-7.95904	-9.07707	-8.26586	-6.40191	-7.68728	-1.23541	-5.60694	-6.66249	-10.1875	-7.98054	0.617782	1.83084	-1.86401	0.366883	-0.483451	0.105764	0.0295289	-0.38083	0.252434	-0.30929	0.418962
9228	AA443942	discs large homolog associated protein 2	DLGAP2	8	1449531	-6.44563	2.02666	-10.6573	7.43694e-15	3.42188e-13	23.5966	-6.2269	-4.93057	-6.09971	-4.43324	-6.46732	-4.66423	-5.39285	-7.75156	-6.2424	-7.17298	-4.33734	-5.76949	-6.68756	-9.22573	-9.14255	-0.392655	-1.73291	-2.7235	0.539915	-0.91893	0.141892	-0.406134	-0.54739	0.213757	0.125792	0.851097
127833	AAI00815	synaptotagmin 2	SYT2	1	-202559724	-6.43517	1.94141	-8.50131	1.62478e-11	2.62127e-10	16.0136	-6.60833	-7.67296	-4.89724	-4.44296	-5.26378	-6.16921	-7.08794	-8.15119	-7.61032	-6.33202	-2.91831	-6.97077	-6.48735	-7.01392	-7.66771	-2.73328	-1.25296	-3.25893	2.04965	-2.64436	0.892902	0.228303	0.0573479	-1.01973	1.77393	-1.33804
3852	AAA36143	keratin 5	KRT5	12	-52908358	-6.42792	-1.8273	-9.92318	9.64665e-14	2.98041e-12	21.0268	-8.25877	-4.28484	-4.49706	-4.22335	-3.21378	-6.1316	-8.12832	-6.52862	-8.92634	-6.39749	-6.59748	-6.70182	-8.234	-6.86528	-6.67317	-2.02414	-3.24035	-4.69524	0.555016	-1.42433	0.391422	0.0161506	-0.809271	-0.0269425	0.617366	0.680588
400046	AK123272	uncharacterized LOC400046	FLJ41278	12	65277553	-6.42623	-1.5147	-15.1223	5.41759e-21	1.16051e-17	36.8063	-7.81861	-7.93215	-5.93137	-3.60262	-4.59959	-4.95448	-5.36624	-7.67342	-6.16425	-7.5423	-5.42036	-6.26167	-5.47192	-6.42512	-9.69244	-0.0825083	-0.521662	-1.39001	0.353386	-0.79776	0.578898	0.242182	0.198693	-0.373242	-0.0745345	-0.127622
81832	AAH50329	neuropilin and tolloid like 1	NETO1	18	-70501274	-6.42268	1.07444	-10.7695	5.05584e-15	2.49165e-13	23.9728	-6.449	-7.2995	-4.62734	-3.99854	-7.13687	-6.35425	-8.64048	-7.40334	-6.77553	-6.62015	-3.80383	-6.68347	-5.12167	-7.74001	-6.94432	-0.109363	-1.2947	-3.49119	0.563141	-1.88225	0.48757	-0.544728	-0.0305287	0.461834	0.385382	0.559575
6616	AAC37545	synaptosome associated protein 25kDa	SNAP25	20	10199476	-6.41822	6.82992	-12.3977	2.22796e-17	3.0037e-15	29.3015	-7.58352	-7.83631	-6.77862	-4.25756	-7.54761	-5.94594	-7.39191	-7.05337	-5.28191	-6.06928	-5.5323	-6.91576	-7.09808	-4.45481	-6.60658	-0.318526	-2.48385	-3.61636	0.512431	-1.25617	0.441529	0.0251522	-0.017686	-0.00688455	0.297233	0.00439505
84894	AAH11057	leucine rich repeat and Ig domain containing 1	LINGO1	15	-77905365	-6.41667	4.55009	-12.8038	6.07313e-18	1.06107e-15	30.6062	-6.86725	-6.89243	-3.5146	-3.15249	-5.40605	-7.8505	-7.75207	-6.75275	-6.81005	-8.20659	-4.91369	-5.99751	-4.70153	-8.98472	-7.33939	0.445113	-2.64512	-1.99355	0.299052	-0.736414	-0.0126167	-0.0462271	-0.326458	0.112295	-0.0173778	0.727746
3765	AAB07043	potassium voltage-gated channel subfamily J member 9	KCNJ9	1	160051359	-6.41524	2.71	-10.8172	4.29189e-15	2.18898e-13	24.1142	-6.18918	-6.46777	-1.31444	-0.897595	-6.04409	-7.68649	-10.5312	-8.44608	-4.92664	-6.87439	-5.11936	-7.45702	-3.74208	-8.78274	-9.18499	-0.0100966	-2.59207	-1.94549	0.503389	-1.22741	0.202276	-0.398675	-0.035885	0.0768866	0.222806	0.656613
7480	AAB51685	wingless-type MMTV integration site family member 10B	WNT10B	12	-49359122	-6.41438	0.702772	-10.8126	4.3607e-15	2.2182e-13	24.1142	-6.22189	-5.71876	-4.46895	-3.12989	-4.21945	-6.77922	-6.5389	-6.52416	-8.47442	-7.53054	-4.16981	-8.57184	-4.54943	-8.73529	-8.83268	0.267055	-2.19992	-1.84123	0.141971	-0.673889	-0.0304638	-0.105333	-0.134084	0.339405	0.00725965	0.455135
22983	AAB51171	microtubule associated serine/threonine kinase 1	MAST1	19	12949258	-6.40973	2.02835	-12.4646	1.79598e-17	2.49099e-15	29.5246	-5.77155	-4.70067	-5.1421	-3.97317	-4.65377	-7.31026	-6.8989	-8.23779	-7.57662	-8.95467	-4.29667	-7.49347	-5.0852	-7.49645	-7.69882	0.215445	-2.69319	-1.88684	0.546509	-1.33328	0.200874	0.00301091	-0.0587081	-0.0972889	0.430414	0.308468
147746	AAH34501	homeodomain interacting protein kinase 4	HIPK4	19	-40885177	-6.40889	0.340246	-12.2484	3.61303e-17	4.38086e-15	28.7571	-7.98276	-6.51134	-6.09552	-4.58121	-6.34871	-6.70359	-7.11535	-7.1006	-6.77586	-6.96948	-3.08201	-6.13631	-5.63607	-7.43727	-7.04924	0.293272	-0.424613	-2.54476	0.665234	-0.961909	-0.125675	0.321341	-0.11567	-0.425643	0.00385721	0.638465
400120	A2A2V5	serine rich and transmembrane domain containing 1	SERTM1	13	37248048	-6.40584	2.26007	-4.38335	5.48058e-05	0.000177133	1.34219	-7.04532	-4.83693	-4.31982	-5.51824	-4.91227	-3.36263	-8.05237	-10.3596	-6.21812	-3.28592	-8.84346	-4.80485	-4.45761	-9.11125	-8.91915	0.42429	-4.1327	-4.39102	0.684186	-1.9185	0.529937	-1.11053	-0.242059	0.559871	0.543963	0.953126
26034	AAI05016	interaction protein for cytohesin exchange factors 1	IPCEF1	6	-154475617	-6.40263	3.58668	-11.6105	2.9425e-16	2.36368e-14	26.768	-5.58462	-5.41858	-5.17737	-4.43358	-5.807	-7.14584	-7.21246	-8.10845	-5.79028	-7.19492	-4.43316	-5.8921	-3.92729	-8.44511	-9.0989	-0.403329	-2.77134	-3.47244	0.781104	-1.89775	0.619191	-0.226058	0.256956	0.207711	0.51871	-0.259865
93377	AAH33737	oligodendrocytic myelin paranodal and inner loop protein	OPALIN	10	-98102974	-6.40224	2.27946	-5.48716	1.13451e-06	5.40457e-06	4.9905	-4.4081	-4.37784	2.01743	2.18608	-3.899	-10.1201	-12.1168	-12.1021	-7.30016	-6.61343	-3.55995	-6.66061	-0.571931	-10.8538	-12.5362	0.145376	1.46551	1.55685	-1.10918	1.65978	0.480449	0.178692	1.85167	-0.923722	0.641359	-2.77905
23416	AAH33141	potassium voltage-gated channel subfamily H member 3	KCNH3	12	49932939	-6.39035	2.53859	-10.3313	2.30308e-14	9.02462e-13	22.47	-5.30096	-5.46844	-4.5477	-3.20253	-4.70223	-5.11755	-7.29484	-8.46452	-6.80598	-8.3334	-2.91333	-6.03108	-6.02201	-9.09069	-9.69505	-0.111856	-1.29882	-1.6818	0.151085	-0.593507	0.0770657	0.24025	-0.308504	0.0492186	-0.10575	0.49014
25818	AAD26429	kallikrein related peptidase 5	KLK5	19	-51446558	-6.38295	-2.09135	-9.64466	2.59183e-13	7.14848e-12	19.9709	-6.79863	-6.91216	-4.17442	-3.86274	-4.71711	-6.25642	-6.66818	-6.65343	-7.46619	-6.52231	-6.7223	-6.82664	-5.1889	-6.9901	-8.67245	-0.0201752	-4.95014	-3.72052	0.562489	-1.19768	0.250528	0.242804	-1.53448	0.39336	0.247813	1.03517
401442	BC028401	uncharacterized LOC401442	LOC401442	8	NA	-6.37611	-2.59737	-10.338	2.24931e-14	8.83187e-13	22.253	-6.37891	-6.49245	-6.07663	-6.25038	-6.61932	-5.8367	-6.24846	-6.23372	-7.04648	-6.1026	-3.98065	-6.40693	-6.35414	-6.57038	-8.25274	0.222145	-1.72306	-2.1633	0.351173	-0.561149	0.184818	-0.846494	-0.454253	0.533793	-0.118764	0.910876
6804	AAA20940	syntaxin 1A	STX1A	7	-73113534	-6.37194	3.68408	-12.2042	4.1712e-17	4.84438e-15	28.699	-6.06329	-6.07931	-5.97836	-4.47624	-5.16436	-5.44254	-6.22234	-6.30978	-7.26137	-7.45499	-5.45334	-7.57875	-6.54018	-6.93889	-7.33543	0.199509	-4.74531	-2.72383	0.274642	-1.24717	0.365939	-0.128889	-0.00237895	0.323988	0.0566206	0.357246
100506793	NA	NA	NA	NA	NA	-6.37183	1.2329	-10.106	5.06599e-14	1.74406e-12	21.7137	-5.08327	-6.49937	-2.79077	-1.96944	-4.30432	-9.75051	-10.1623	-8.56257	-6.43673	-8.43145	-3.47493	-5.79718	-5.6241	-7.02476	-8.70712	-0.128212	-0.523382	-1.41243	-0.0110413	0.0973652	0.0771479	0.32389	-0.0683893	-0.149147	-0.0898913	-0.179934
389197	AAI40711	chromosome 4 open reading frame 50	C4orf50	4	NA	-6.36564	-2.15081	-10.669	7.14365e-15	3.30678e-13	23.4484	-7.32355	-5.85213	-4.69934	-5.61006	-5.24204	-5.19638	-7.1931	-7.17836	-6.40616	-7.04724	-3.78779	-5.76661	-5.71382	-7.51502	-9.19738	-1.02102	-1.44531	-4.98242	1.18998	-2.53974	0.248637	-0.968013	-0.193426	0.553702	0.704587	1.00427
100507649	NA	NA	NA	NA	NA	-6.36522	0.792878	-9.20411	1.25831e-12	2.79804e-11	18.5642	-6.11071	-4.29824	-5.19175	-5.49675	-6.17055	-5.22746	-9.88715	-6.70248	-6.77827	-7.41936	-5.69334	-8.46065	-4.11019	-6.30217	-7.03344	0.783773	-3.52525	-3.83516	0.369054	-1.30869	0.43938	-0.0477744	-0.0692127	0.357083	0.0484107	0.211746
59283	AAI57120	calcium voltage-gated channel auxiliary subunit gamma 8	CACNG8	19	54466289	-6.36515	-1.51868	-12.2723	3.34355e-17	4.13207e-15	28.6601	-6.48318	-6.59672	-3.85897	-4.03272	-4.60811	-5.204	-6.35273	-7.92295	-8.73571	-6.20687	-3.90435	-5.2888	-5.72145	-8.25961	-9.94197	-1.00888	-2.37835	-1.95441	0.632927	-1.65428	0.0918213	-0.526505	0.224801	0.0947004	0.887613	0.248919
85300	AAH26217	ataxia, cerebellar, Cayman type	ATCAY	19	3880617	-6.3645	3.39661	-13.259	1.45004e-18	3.79907e-16	32.0232	-6.36946	-7.00715	-3.84001	-3.50062	-5.63396	-7.8562	-10.3075	-8.03641	-5.95802	-8.20227	-4.50639	-5.47097	-4.48243	-8.84513	-6.03668	0.103182	-1.98513	-1.60198	0.397027	-1.09775	0.210144	-0.162863	-0.0910526	0.0105239	0.212312	0.521657
344838	AAI18667	progestin and adipoQ receptor family member IX	PAQR9	3	-142680073	-6.35412	-1.41027	-11.386	6.23228e-16	4.30652e-14	25.7996	-7.57681	-4.52042	-3.81509	-5.12635	-6.23226	-5.44964	-7.44636	-7.43162	-8.24438	-5.71553	-4.69313	-7.60483	-5.23012	-7.76828	-7.12871	-0.386304	-1.336	-4.01328	1.11117	-2.14092	0.525895	-1.30743	-0.472445	0.328874	1.14087	0.81398
51305	AAF63708	potassium two pore domain channel subfamily K member 9	KCNK9	8	-140629364	-6.35388	-1.40139	-9.0769	1.9928e-12	4.14958e-11	18.0884	-7.80802	-4.01466	-7.50573	-6.09452	-4.589	-5.68084	-7.67757	-6.07786	-6.15365	-7.5317	-4.92433	-5.5141	-4.61332	-7.99948	-8.09688	-0.0719094	-5.22256	-4.24449	0.931612	-1.86193	0.460065	-0.381091	-0.338195	-0.163959	0.624378	0.729119
148641	AAH37878	solute carrier family 35 member F3	SLC35F3	1	234040457	-6.3494	1.36796	-10.237	3.20054e-14	1.1958e-12	22.1629	-6.33068	-6.68523	-3.89595	-3.45965	-4.98613	-6.68155	-7.57874	-7.564	-6.99825	-9.75481	-3.61494	-5.10494	-4.45176	-7.90066	-8.73502	0.126532	-1.07062	-2.19813	0.59903	-1.08888	0.274235	0.0216395	0.116457	-0.244583	0.147027	0.175071
80725	AAH33233	SRC kinase signaling inhibitor 1	SRCIN1	17	-36686258	-6.34389	3.55506	-9.88106	1.11956e-13	3.39905e-12	20.8796	-6.09402	-5.17853	0.414698	0.629575	-4.88893	-6.87962	-10.5842	-10.084	-7.68174	-7.80603	-4.63378	-7.5727	-2.17336	-10.4207	-8.93309	-0.029903	-1.10634	-0.0010429	-0.0899441	0.237794	-0.0630188	-0.0810853	0.332586	-0.0975924	-0.147034	-0.0917052
285220	AAI56734	EPH receptor A6	EPHA6	3	96533424	-6.34338	-1.20531	-9.1908	1.32021e-12	2.9222e-11	18.4989	-5.01667	-5.49277	-5.56238	-5.25071	-6.10508	-7.64438	-6.47118	-8.0414	-7.2692	-6.32532	-3.35538	-5.04468	-8.16183	-8.37806	-6.35998	-0.647522	-1.94578	-2.90686	1.04299	-2.01373	0.229841	-1.14516	-1.08223	0.444753	0.648026	1.87552
100192379	AAL55832	uncharacterized LOC100192379	PP12613	4	122685739	-6.33849	-2.95164	-11.3185	7.81874e-16	5.21246e-14	25.4674	-6.7694	-4.56101	-6.46712	-4.31894	-7.00981	-6.22719	-6.63895	-6.62421	-7.43697	-4.90813	-5.10811	-6.79742	-5.15967	-6.96087	-8.64323	-1.2951	-4.92091	-6.01323	0.47142	-2.47101	0.697819	-0.59165	-0.309707	0.823124	0.713137	0.666871
25787	BC036821	DiGeorge syndrome critical region gene 9 (non-protein coding)	DGCR9	22	19005346	-6.32076	0.526838	-12.4513	1.87486e-17	2.56351e-15	29.4365	-5.92527	-5.33254	-5.4786	-5.40081	-5.89005	-6.46107	-6.87283	-7.70608	-6.59284	-7.57496	-4.31551	-7.39386	-5.01915	-7.19474	-7.09283	-0.57721	-2.67127	-3.2272	0.660774	-0.675795	0.0104241	0.00602899	-0.666036	0.154978	-0.125246	0.634871
83394	AAI28584	PITPNM family member 3	PITPNM3	17	-6354582	-6.31527	4.09137	-13.7168	3.52783e-19	1.38802e-16	33.416	-6.65011	-5.92005	-4.37275	-3.69181	-6.51049	-6.14798	-7.03706	-7.33719	-7.24072	-8.1713	-3.18807	-6.56417	-4.64024	-7.82195	-7.70254	0.144905	-1.71765	-0.942292	0.203272	-0.505557	0.110239	-0.141967	-0.28295	0.238993	-0.0802891	0.458258
5522	AAG39636	protein phosphatase 2 regulatory subunit B, gamma	PPP2R2C	4	-6322304	-6.30712	4.49236	-11.2708	9.1808e-16	5.93949e-14	25.6104	-6.08033	-6.40408	-1.9516	-1.1314	-5.74067	-5.13166	-10.454	-9.09531	-7.55158	-6.44634	-3.66264	-6.67629	-5.36835	-9.83251	-7.13358	-0.267881	-1.29026	-1.89709	0.328101	-0.558427	0.083381	-0.181553	-0.350952	0.0541539	0.111462	0.513834
11189	AAB91444	CUGBP, Elav-like family member 3	CELF3	1	-151672533	-6.3047	2.56051	-12.4356	1.97163e-17	2.67683e-15	29.4423	-6.36405	-6.59542	-4.86382	-3.24616	-5.2882	-5.11922	-8.7361	-8.43185	-7.49458	-6.33389	-3.0147	-5.76071	-5.90318	-7.70438	-7.93302	0.357665	-0.580032	-1.48101	0.0120266	-0.444687	0.167376	0.0390783	-0.367321	0.212448	-0.278905	0.659984
375323	AAP37013	lipoma HMGIC fusion partner-like 4	LHFPL4	3	-9540044	-6.30339	2.04564	-12.5099	1.55264e-17	2.21728e-15	29.6753	-6.41773	-6.89384	-3.16851	-2.73939	-6.36863	-8.19745	-7.02424	-9.44246	-5.78273	-7.5458	-3.66835	-6.38301	-4.72494	-8.19416	-7.30767	0.43206	-1.31626	-1.72086	0.518239	-0.979894	-0.0108297	-0.059403	-0.105277	-0.1662	0.321193	0.482171
5816	AA771973	parvalbumin	PVALB	22	-37196744	-6.30202	0.793136	-6.43793	3.44661e-08	2.38481e-07	8.59962	-3.85594	-6.77683	-5.51301	-3.0238	-3.39274	-4.05069	-6.53284	-7.25507	-5.00893	-8.70891	-7.32393	-7.42828	-4.87299	-7.59173	-10.859	-1.4603	-4.19813	-2.03922	0.674553	-1.35532	0.584858	0.236208	-0.490398	-0.0345044	0.495076	-0.110473
5063	AAC36097	p21 protein (Cdc42/Rac)-activated kinase 3	PAK3	X	110339374	-6.28616	2.13157	-11.4304	5.36977e-16	3.7645e-14	26.181	-4.34732	-5.26472	-3.83672	-2.4665	-4.55999	-7.03218	-10.9034	-9.30367	-5.67902	-7.95015	-4.51455	-6.20386	-4.02037	-8.90336	-8.26379	0.396096	-1.05091	-0.481609	0.0239229	-0.169635	0.0855776	-0.0546403	-0.321928	0.0449101	0.0012067	0.390586
768096	BC035016	highly accelerated region 1A (non-protein coding)	HAR1A	20	61732643	-6.27804	-0.0196883	-14.0512	1.27761e-19	7.90414e-17	34.1627	-5.48376	-5.04981	-4.79446	-3.50108	-5.96518	-5.47207	-7.46879	-7.45405	-5.09688	-7.32293	-3.68161	-6.89029	-5.07197	-7.79071	-11.058	-0.998184	-1.60779	-2.45075	-0.634052	-0.413326	0.298811	0.22016	-0.116031	0.348063	-0.152996	0.449372
2912	AAA76855	glutamate receptor, metabotropic 2	GRM2	3	51741080	-6.27699	0.502638	-10.2278	3.30533e-14	1.22781e-12	22.1311	-4.80958	-7.73047	-5.38865	-4.85614	-5.78696	-4.11125	-6.63849	-5.70621	-9.02147	-5.57509	-5.47022	-6.50745	-6.74417	-7.32298	-7.16883	0.43149	-3.60924	-2.10587	0.2576	-0.431021	-0.239561	0.142623	-0.592741	0.0271212	-0.0989899	0.934968
79057	AAI28257	proline rich Gla (G-carboxyglutamic acid) 3 (transmembrane)	PRRG3	X	150866778	-6.27217	-1.53807	-10.088	5.39729e-14	1.84494e-12	21.5259	-5.83194	-5.20851	-7.11462	-4.48102	-7.65732	-6.87469	-7.28645	-7.27171	-2.72692	-7.14059	-5.01865	-7.44492	-5.80717	-7.60837	-6.48338	-0.987459	-2.76106	-5.07577	0.906629	-2.50184	0.720428	-1.38853	0.072954	0.445925	0.671357	1.07308
5100	AAC70009	protocadherin 8	PCDH8	13	-53418108	-6.26872	0.931233	-9.67412	2.33365e-13	6.53024e-12	20.1974	-5.61449	-3.50022	-6.62153	-5.05206	-8.22836	-8.58324	-8.995	-7.21472	-5.9652	-7.26417	-3.47018	-6.83154	-3.08722	-8.83149	-5.5333	-1.08894	-1.63503	-3.84571	0.61513	-0.400348	-0.300808	-0.371431	-1.24716	0.217099	0.150813	1.33671
27328	AAI67817	protocadherin 11 X-linked	PCDH11X	X	91090459	-6.25621	0.369891	-8.50195	1.62094e-11	2.61863e-10	16.0705	-5.55605	-7.0481	-4.43064	-3.24531	-6.03747	-5.54435	-9.12604	-6.78937	-7.1167	-5.81025	-3.20288	-5.58406	-5.53128	-9.44796	-7.96039	1.22607	-1.47726	-1.81381	0.0262826	-1.41378	0.477166	-0.0236303	0.786476	1.32837	0.111881	-1.29276
728798	AAH71635	FERM and PDZ domain containing 2B, pseudogene	FRMPD2B	10	-48844035	-6.23577	-1.95338	-10.0215	6.819e-14	2.21156e-12	21.3297	-6.06219	-7.76069	-4.17494	-5.93366	-7.88756	-4.78301	-3.60981	-5.91699	-8.31472	-7.37084	-4.76346	-7.67517	-4.45246	-5.03126	-7.93601	-0.821775	-3.13569	-4.56905	0.873781	-3.16819	0.268741	-0.0872503	-0.737287	0.539057	1.22215	1.089
3739	AAA36140	potassium voltage-gated channel subfamily A member 4	KCNA4	11	-30031287	-6.23415	-0.187427	-10.6157	8.58409e-15	3.81319e-13	23.4255	-4.58782	-6.05499	-6.00174	-5.28241	-5.89236	-5.76181	-8.98093	-8.96618	-7.45702	-3.28048	-2.80623	-6.81747	-6.76468	-7.71788	-6.46164	0.839647	-0.417396	-3.40101	0.251798	-1.35356	0.185067	-0.537933	-0.111431	0.420888	0.447513	0.697655
55800	AAI17283	sodium voltage-gated channel beta subunit 3	SCN3B	11	-123499894	-6.22761	4.7958	-13.1465	2.06092e-18	4.78704e-16	31.6689	-6.70501	-5.67815	-5.3673	-4.01698	-7.30572	-7.55412	-6.93486	-5.58799	-6.62925	-6.00373	-4.95111	-6.08822	-5.64482	-7.03001	-6.9992	0.444518	-2.28267	-2.04941	0.199589	-1.0273	0.181225	-0.374409	-0.215321	0.204282	0.0481647	0.983765
3763	AAB34738	potassium voltage-gated channel subfamily J member 6	KCNJ6	21	-38996524	-6.2184	-0.8596	-12.342	2.66765e-17	3.47497e-15	28.9453	-4.02301	-5.49019	-3.85197	-1.94231	-5.97963	-8.00436	-8.41612	-8.40138	-7.62918	-6.6853	-5.30032	-8.57459	-5.06238	-5.93069	-7.25048	-0.231657	-4.5826	-0.533011	0.589744	-0.183532	0.0213922	-0.435372	-0.752809	-0.0303511	0.00165397	0.789275
728084	AK055062	uncharacterized LOC728084	LOC728084	12	-89404902	-6.21177	-1.71755	-11.102	1.62477e-15	9.6679e-14	24.8873	-5.90333	-6.01687	-5.60105	-3.90033	-5.40678	-5.36112	-5.77288	-5.75814	-6.5709	-7.21198	-7.41196	-7.51631	-5.1416	-7.67976	-7.04019	-0.227823	-4.41741	-6.73212	0.616371	-2.1426	0.64904	-0.798332	-0.0387913	0.68628	0.299956	0.728074
6750	AAA60566	somatostatin	SST	3	-187386693	-6.21129	1.04054	-7.20784	1.95975e-09	1.84934e-08	11.3399	-2.95816	-4.65666	-4.93745	-4.8399	-3.62388	-6.74815	-9.96726	-9.95252	-7.30585	-7.49947	-2.6205	-6.6663	-2.5107	-7.96725	-9.16418	1.34449	0.837359	-3.50865	0.21414	-1.93143	0.145415	-0.648572	0.451836	0.838438	-0.0558243	0.985995
6860	AAG37229	synaptotagmin 4	SYT4	18	-40847856	-6.20748	3.20998	-9.44347	5.31999e-13	1.32683e-11	19.2844	-5.54612	-7.14405	-6.61612	-5.81024	-5.94028	-8.25967	-6.4526	-0.949809	-6.85983	-2.98588	-5.31207	-5.54322	-7.06524	-6.25888	-9.19384	-0.031782	-2.80856	-5.07714	0.651786	-1.91137	0.645885	-0.48082	0.0638432	0.229118	0.288709	0.512844
112755	AAH62298	syntaxin 1B	STX1B	16	-31000576	-6.20466	4.08017	-13.9872	1.54993e-19	8.53746e-17	34.2357	-6.35684	-5.03143	-4.52731	-3.77661	-5.25236	-5.76907	-7.29755	-6.46392	-6.51061	-6.40825	-3.96477	-6.94307	-5.66465	-9.84728	-7.5061	-0.585611	-2.04915	-2.73287	0.665107	-1.33825	0.31644	-0.113567	0.072105	-0.142377	0.415698	0.124841
266722	AAI56338	heparan sulfate 6-O-sulfotransferase 3	HS6ST3	13	96743092	-6.20346	4.06313	-11.1091	1.5865e-15	9.49881e-14	25.0915	-5.59789	-7.0455	-5.36157	-4.63576	-6.00924	-7.68152	-10.1439	-3.40708	-6.71585	-4.09459	-5.16618	-6.03291	-4.99625	-7.98777	-7.04265	-0.687573	-2.24548	-2.86405	0.660791	-1.13036	0.130791	-0.639628	-1.05623	0.235766	0.316507	1.48235
55079	AAG50287	FEZ family zinc finger 2	FEZF2	3	-62355346	-6.20309	-0.469688	-7.79859	2.17541e-10	2.6174e-09	13.5344	-6.34134	-7.67727	-2.57962	-2.30592	-6.58175	-2.13075	-9.01824	-9.0035	-4.95828	-8.87238	-5.90244	-7.59175	-1.51659	-7.01823	-9.43756	0.610255	-2.86279	-1.42673	1.05469	-0.221918	0.316259	0.95475	0.853001	0.0404083	0.340553	-3.33774
1007	AAI07595	cadherin 9	CDH9	5	-26880708	-6.18921	0.0503457	-9.63566	2.67634e-13	7.35003e-12	20.0786	-9.2278	-7.0194	-6.60358	-4.34438	-7.14628	-8.68558	-1.5351	-9.0826	-2.65696	-2.23724	-4.10707	-9.25581	-6.0331	-9.41926	-5.89217	0.145522	-1.65138	-2.2818	-0.414008	-0.232671	0.128667	-0.584175	-0.351792	0.384271	0.0710329	0.998675
168391	AAD45823	polypeptide N-acetylgalactosaminyltransferase-like 5	GALNTL5	7	151653463	-6.18884	-2.66663	-10.7943	4.64242e-15	2.32592e-13	23.7597	-6.55286	-6.6664	-3.08066	-1.66945	-6.79328	-6.01065	-6.42241	-6.40767	-7.22043	-6.27655	-6.47654	-6.58088	-6.5281	-6.74433	-8.42669	-1.64888	-0.931783	-2.98933	-0.620591	-1.30339	0.699506	0.408397	0.577264	0.728622	-0.568351	0.0785392
6854	AAC28368	synapsin II	SYN2	3	12045833	-6.18724	4.95345	-8.41132	2.2611e-11	3.49573e-10	15.5394	-2.91007	-4.68982	-6.97193	-5.39684	-3.2576	-8.36102	-9.95112	-6.49082	-2.41987	-7.36669	-2.16737	-8.24899	-5.31889	-9.87711	-9.04346	0.838891	-3.18562	-3.92767	0.537462	-1.52676	0.479978	-0.338386	0.172819	0.13354	0.379288	0.162056
100507351	AAH10635	uncharacterized LOC100507351	LOC100507351	17	75543022	-6.17763	0.233639	-8.96289	3.01298e-12	5.97606e-11	17.7151	-5.79326	-6.75479	-4.13734	-3.88046	-7.61863	-4.51408	-4.58481	-7.23303	-8.04579	-5.51694	-4.02887	-5.29076	-8.93842	-9.15465	-5.97903	0.672839	-2.76892	-1.57765	0.87598	-2.09595	0.259933	-0.551261	0.355194	0.901456	0.433992	-0.179342
157807	AAH42617	clavesin 1	CLVS1	8	62200524	-6.17633	-0.140299	-10.6993	6.43606e-15	3.04867e-13	23.7145	-5.23127	-6.26234	-3.6589	-3.83265	-6.38922	-8.77652	-9.18828	-7.58858	-4.85701	-5.34198	-3.75055	-6.53939	-4.00856	-9.5102	-7.10509	-0.157645	-1.6715	-2.94785	0.444484	-1.52635	0.317407	-0.552079	-0.21112	0.440803	0.170514	0.916344
6262	AB204532	ryanodine receptor 2	RYR2	1	237205701	-6.16777	3.01943	-11.8076	1.53062e-16	1.35985e-14	27.4217	-5.47643	-6.81236	-2.05076	-1.95936	-5.00547	-6.01575	-6.29918	-8.3796	-7.79381	-7.80102	-3.80461	-7.48868	-5.58442	-7.4208	-8.30346	-0.0375021	-0.722808	-1.12083	0.79624	-1.23407	0.363333	-0.29271	0.12703	-0.145611	0.485661	-0.0998689
4753	AAH20544	neural EGFL like 2	NELL2	12	-44902057	-6.1656	4.628	-6.72062	1.20454e-08	9.34484e-08	9.34139	-3.69152	-3.09978	-3.86976	-4.37458	-3.49063	-5.14778	-10.6287	-9.51442	-6.32118	-6.41982	-4.79321	-5.83297	-2.2069	-10.2985	-9.46305	0.448933	-2.48359	-3.41587	0.440365	-1.59805	0.391664	-0.262003	-0.0439052	0.121565	0.380247	0.570115
100130155	AK124231	MIR124-2 host gene	MIR124-2HG	8	65289883	-6.15733	-2.37517	-14.8403	1.22835e-20	1.97344e-17	35.768	-6.79966	-6.9132	-4.17545	-2.76424	-5.45511	-4.67249	-6.66921	-6.65447	-7.46723	-6.52335	-6.72333	-6.82768	-5.18993	-5.40617	-8.67349	-0.400912	-1.67815	-0.834032	0.57785	-0.680242	-0.0454093	-0.109701	-0.381187	0.220959	0.24678	0.170949
51555	AAH36183	peroxisomal biogenesis factor 5-like	PEX5L	3	-179512746	-6.1565	2.11394	-8.11805	6.66377e-11	9.1114e-10	14.6127	-4.76491	-6.22036	-0.0329761	0.232518	-4.67547	-7.29044	-9.08071	-8.58054	-8.29377	-6.30258	-6.9332	-7.86067	-3.41557	-9.40263	-7.79221	-2.20793	-1.79586	-1.25925	0.485012	-1.18885	0.294998	-1.07784	0.12835	0.248182	0.421453	0.688697
399827	AK128177	long intergenic non-protein coding RNA 1164	LINC01164	10	-133604733	-6.15509	-2.43087	-10.5467	1.0898e-14	4.59062e-13	23.0187	-5.43047	-7.12897	-4.39122	-5.30194	-7.25585	-4.1513	-6.88499	-6.87024	-7.683	-4.41719	-4.61718	-7.04345	-5.40571	-7.2069	-7.3043	-1.54114	-6.75191	-3.45191	0.456712	-0.6932	0.298774	-0.168507	-0.977566	0.505389	0.00655232	0.571846
134829	AAI01377	clavesin 2	CLVS2	6	123317115	-6.14742	-0.63918	-10.6165	8.56053e-15	3.81151e-13	23.4322	-5.41349	-9.22747	-3.19694	-3.94101	-6.54699	-5.11229	-8.98348	-5.2683	-5.69403	-3.62816	-4.95014	-5.68252	-5.0017	-9.3054	-8.1804	-1.19365	-2.54662	-2.93149	1.00421	-2.45565	0.656957	-1.62851	-0.0063199	0.590032	0.846657	0.992621
22941	AA464273	SH3 and multiple ankyrin repeat domains 2	SHANK2	11	-70313960	-6.14551	3.05424	-9.87242	1.15434e-13	3.48271e-12	20.8667	-5.0562	-5.02535	-4.0881	-4.2756	-3.68301	-5.03012	-7.22615	-7.87883	-6.84831	-6.97719	-3.50768	-7.09511	-5.37247	-9.98103	-8.10267	0.115246	-1.79132	-2.50044	0.499077	-1.03436	0.0375601	-0.0526935	-0.428127	0.266053	0.0369645	0.675529
4336	AAH22471	myelin-associated oligodendrocyte basic protein	MOBP	3	39509063	-6.14234	4.32331	-4.80166	1.30244e-05	4.87947e-05	2.45505	-3.86723	-3.23635	2.99674	4.07689	-3.0816	-10.4254	-12.4221	-12.4074	-7.91028	-5.87822	-4.83961	-5.86634	0.470378	-10.2415	-12.8414	-0.366268	0.797706	2.279	-1.65185	2.87606	0.648042	0.862023	1.5732	-0.847089	-0.22758	-3.23281
116986	AAC39522	ArfGAP with GTPase domain, ankyrin repeat and PH domain 2	AGAP2	12	-58118075	-6.13821	4.48891	-13.569	5.55183e-19	1.84541e-16	32.9719	-6.30904	-6.24988	-4.54354	-3.74016	-5.6134	-5.63922	-6.89898	-7.81712	-6.89554	-7.27753	-2.7241	-5.22094	-5.33953	-7.78539	-7.85595	0.215347	-0.783827	-1.6946	0.25411	-0.858069	0.214696	0.0105187	-0.271489	0.232297	-0.0335087	0.451445
8913	AAD12731	calcium voltage-gated channel subunit alpha1 G	CACNA1G	17	48638428	-6.13774	0.933838	-10.0122	7.04684e-14	2.26805e-12	21.387	-6.28146	-7.97996	-5.4173	-4.66261	-4.43846	-6.67214	-7.73597	-6.82815	-6.38715	-6.31	-5.46817	-4.92044	-5.43956	-6.77778	-6.48152	-0.299476	-3.29131	-2.34018	0.35312	-1.08506	0.207629	-0.414139	-0.425721	0.241549	0.0934738	1.02915
100129223	AK125333	thyroid cancer-associated transcript 155	THCAT155	12	-3592877	-6.12804	-1.52834	-12.0071	7.93737e-17	7.97002e-15	27.7747	-6.03159	-4.92274	-4.50692	-2.96446	-6.272	-7.07435	-7.48611	-7.47136	-8.28412	-7.34024	-2.11396	-5.32264	-5.26986	-7.80802	-7.90542	-0.339114	1.19001	-0.45099	0.488107	0.105859	0.188834	0.0483126	-1.07779	-0.495534	0.142398	0.599811
6855	AAB92358	synaptophysin	SYP	X	-49044264	-6.1232	6.33951	-12.9271	4.10991e-18	7.69272e-16	30.9729	-6.11729	-5.66109	-4.315	-3.56991	-6.95446	-6.11608	-7.30642	-6.83902	-6.61929	-6.53069	-4.9595	-6.33952	-4.96159	-8.31661	-6.94867	0.283845	-2.43301	-3.66466	0.461455	-1.34501	0.306149	0.0117282	-0.102123	-0.0177152	0.268069	0.417447
10739	AAH51910	ret finger protein like 2	RFPL2	22	-32586421	-6.12244	-1.12775	-13.8951	2.04901e-19	1.01289e-16	33.5722	-6.03769	-6.15123	-6.47238	-3.4762	-5.43011	-6.23245	-8.22917	-5.0445	-7.44223	-6.49834	-5.96136	-6.80267	-5.16493	-4.6442	-7.42609	-0.820552	-2.48138	-2.39399	0.219169	-0.637206	0.618084	0.542031	-0.869763	-0.0512681	-0.0531799	0.232133
338811	AAH28403	family with sequence similarity 19 (chemokine (C-C motif)-like), member A2	FAM19A2	12	-62102028	-6.12155	2.40497	-9.79394	1.52435e-13	4.45949e-12	20.5958	-5.47112	-6.91436	-4.99375	-3.54636	-5.9839	-7.07575	-7.79237	-6.82069	-4.92965	-5.95261	-6.10106	-6.25694	-4.93023	-7.24755	-7.16986	0.410837	-4.62781	-2.45644	0.564296	-1.00683	0.265269	-0.820016	-0.606913	0.320851	0.305308	0.97804
55503	AAB40152	transient receptor potential cation channel subfamily V member 6	TRPV6	7	-142568955	-6.12103	0.0998364	-11.5575	3.51085e-16	2.69664e-14	26.5445	-6.19241	-6.01644	-3.44534	-2.36344	-8.01778	-6.49819	-7.64692	-5.75771	-6.85998	-9.08602	-3.21991	-6.58299	-5.2501	-7.96884	-6.19177	-1.47484	-1.3777	-2.77327	0.688402	-1.81096	0.390058	0.406283	0.110007	-0.232247	0.427726	0.0207355
2257	AAB18786	fibroblast growth factor 12	FGF12	3	-191857181	-6.12055	3.39986	-13.9313	1.83569e-19	9.83064e-17	34.0596	-5.87273	-6.70537	-4.89406	-3.32832	-6.44522	-4.87232	-8.09143	-6.36048	-6.27054	-6.2718	-5.17155	-5.95572	-5.07373	-8.89878	-6.62384	-0.346016	-2.40376	-1.33937	0.679814	-1.29715	0.460305	-0.634593	-0.582725	0.408246	0.330823	0.635279
2891	AAA58631	glutamate ionotropic receptor AMPA type subunit 2	GRIA2	4	158141735	-6.1161	4.64567	-10.7689	5.06628e-15	2.49165e-13	23.9044	-5.01737	-7.04412	-3.26969	-2.52799	-5.51304	-6.73865	-9.42895	-7.97927	-5.60464	-7.04929	-4.36913	-5.85446	-4.19808	-9.75086	-6.7431	0.127506	-1.94517	-1.88259	0.34481	-0.80271	0.1963	-0.31918	-0.413865	0.0105281	0.146318	0.837798
25830	AAF21970	sulfotransferase family 4A member 1	SULT4A1	22	-44220386	-6.11439	3.98892	-12.5896	1.20228e-17	1.79344e-15	29.9174	-5.84549	-6.12005	-6.7977	-4.53597	-5.70337	-4.899	-6.70083	-5.97193	-5.77609	-5.54089	-4.94894	-6.50935	-6.38442	-9.42215	-6.17296	0.171869	-2.54495	-3.11211	0.531346	-1.35482	0.291406	-0.0491656	-0.166425	0.00761308	0.454133	0.285909
148014	AAH29539	tetratricopeptide repeat domain 9B	TTC9B	19	-40721964	-6.10662	1.40381	-11.0757	1.77695e-15	1.03498e-13	25.0063	-6.13966	-6.68384	-3.21415	-1.75344	-5.26818	-6.30372	-7.79349	-7.77874	-7.11757	-6.42523	-5.04025	-7.21499	-5.51451	-6.76177	-7.35298	0.13805	-2.03917	-0.951823	-0.0787013	-0.890185	0.242251	0.148216	-0.438506	0.602494	0.125869	0.288563
1005	AAH36786	cadherin 7	CDH7	18	63418156	-6.10637	-1.26926	-7.16714	2.2808e-09	2.11807e-08	11.2832	-7.02844	-7.14198	-4.40423	-5.31494	-5.68389	-6.48623	-6.89799	-6.88324	-4.88865	-6.75213	-3.78218	-7.05645	-5.41871	-7.21991	-6.09491	-0.568936	-2.37259	-2.81283	1.43989	-2.9365	0.762525	-1.109	-0.0319889	0.528683	0.700614	0.645778
2917	AAI36459	glutamate receptor, metabotropic 7	GRM7	3	6902801	-6.10398	0.462751	-9.99955	7.36779e-14	2.35171e-12	21.3453	-5.35448	-6.4009	-4.92095	-3.78537	-5.73928	-7.61962	-8.03138	-9.6016	-3.81445	-7.88552	-3.48064	-6.31538	-4.76783	-7.13091	-6.66642	0.550549	-2.38523	-1.81071	0.75837	-1.12167	-0.0244983	-0.0756107	-0.411704	-0.2375	0.477633	0.634985
91683	AAH37406	synaptotagmin 12	SYT12	11	66790189	-6.10015	2.83597	-10.7597	5.22877e-15	2.5636e-13	23.9377	-4.14956	-2.92777	-4.12685	-4.53667	-5.64257	-4.93302	-7.70467	-11.5968	-6.4323	-7.76526	-2.88761	-7.24647	-3.54232	-9.61155	-7.31206	-0.876097	-1.46028	-2.58923	0.187136	-1.12049	0.229709	-0.0453325	-0.013684	0.098441	0.0727238	0.591501
2915	AAD13954	glutamate receptor, metabotropic 5	GRM5	11	-88237743	-6.09719	2.70776	-10.5828	9.61918e-15	4.20518e-13	23.3167	-5.58784	-4.79972	-4.16236	-4.00702	-6.18127	-8.59743	-6.63573	-8.99445	-5.46574	-8.41587	-3.28673	-5.8589	-4.28428	-9.0901	-6.29797	0.524815	-1.2932	-2.68555	0.486852	-1.15568	0.0443632	-0.352407	-0.20531	0.1016	0.253209	0.827375
283455	AAI07107	kinase suppressor of ras 2	KSR2	12	-117890816	-6.09541	2.13395	-11.8963	1.14248e-16	1.09733e-14	27.7078	-5.97783	-5.66756	-4.46324	-4.28799	-5.55343	-4.48939	-9.61997	-8.38283	-6.87367	-6.97161	-4.18224	-4.54322	-5.95306	-7.61996	-6.33884	0.022558	-1.44068	-2.27087	0.797016	-1.01759	-0.0434122	-0.152465	-0.113292	-0.132614	0.393198	0.269157
1996	AAA58396	ELAV like neuron-specific RNA binding protein 4	ELAVL4	1	50574591	-6.09477	2.68279	-14.3614	5.04228e-20	4.22653e-17	35.3217	-4.7682	-6.50126	-4.46592	-2.6852	-5.37607	-7.23455	-4.604	-7.269	-5.40202	-6.22034	-6.80735	-7.44221	-4.55186	-7.71669	-8.4282	-0.219711	-4.02904	-1.09889	0.493413	-0.631015	0.130233	0.0803969	-0.120619	-0.128696	0.218256	-0.041968
8448	AAH41769	double C2-like domains, alpha	DOC2A	16	-30016834	-6.09249	2.18339	-9.57154	3.36427e-13	8.95852e-12	19.8197	-4.72694	-5.13538	-5.2971	-5.22644	-2.19861	-3.22779	-5.51402	-5.80413	-8.58888	-8.53808	-4.12757	-7.56231	-6.23943	-7.16937	-9.10326	0.514251	-3.87441	-3.39797	0.199169	-0.913974	0.347568	-0.200436	-0.00631277	0.0301909	0.114362	0.429433
100130238	AK123118	uncharacterized LOC100130238	LOC100130238	12	132851976	-6.08822	-1.61115	-10.5343	1.13761e-14	4.76783e-13	22.9865	-5.48881	-4.86538	-6.77148	-5.36028	-4.99225	-4.20963	-6.94332	-6.92858	-7.74134	-5.21249	-6.99744	-4.77986	-4.72707	-5.68027	-8.9476	-2.45929	-5.22528	-1.79403	0.72488	-1.55299	0.356694	0.20667	-0.573995	0.312307	0.714479	-0.188048
100507043	AK023027	TCL1 upstream neural differentiation-associated RNA	TUNAR	14	96343108	-6.08479	1.26747	-8.96173	3.02567e-12	5.99246e-11	17.6727	-4.97886	-3.38006	-6.30663	-5.20027	-5.26436	-2.73792	-8.54885	-9.27107	-5.83591	-10.7249	-2.13374	-5.53739	-3.24175	-7.28581	-8.96816	-0.646783	0.471145	-3.97827	0.399027	-0.695345	0.420482	-0.583036	-0.975317	-0.0599204	0.344536	1.14957
256472	AAH33898	transmembrane protein 151A	TMEM151A	11	66059372	-6.08253	3.12485	-8.38701	2.47244e-11	3.78304e-10	15.5564	-5.19258	-4.4327	1.2342	1.62088	-4.49791	-8.15672	-12.0279	-9.20582	-6.84865	-6.6726	-3.83886	-6.76012	-1.74881	-10.7649	-10.1253	-0.0352115	-0.27324	0.407178	-0.0338355	0.294843	-0.0135667	-0.00182977	0.497822	-0.465064	-0.0134482	-0.264922
3760	AAB42176	potassium voltage-gated channel subfamily J member 3	KCNJ3	2	155555092	-6.06389	2.45234	-7.68509	3.31587e-10	3.81196e-09	13.0259	-5.50262	-5.28011	-4.3109	-5.15508	-5.36999	-4.38335	-11.3029	-9.7032	-3.93602	-4.47054	-5.57567	-7.37391	-4.66712	-10.0399	-4.81934	-0.765609	-2.98495	-4.23424	1.08041	-2.38008	0.622224	-1.01517	-0.233905	0.251765	0.839475	0.835282
1129	AAA51570	cholinergic receptor muscarinic 2	CHRM2	7	136553992	-6.06145	-2.24792	-8.13759	6.19967e-11	8.5496e-10	14.7441	-6.7447	-5.27328	-6.44242	-5.03121	-6.98511	-4.61753	-6.61425	-6.59951	-5.82731	-4.88343	-5.08341	-6.77272	-4.39801	-5.35121	-8.61853	-0.2269	-1.62319	-4.40356	1.23667	-3.18328	0.740554	-1.3684	0.0730422	0.661412	1.16847	0.671534
56955	AAI28159	matrix extracellular phosphoglycoprotein	MEPE	4	88754120	-6.05967	-1.25538	-8.69135	8.10165e-12	1.43427e-10	16.7298	-4.72623	-7.64712	-4.90937	-4.23512	-7.77399	-5.40641	-7.40313	-5.80342	-5.03122	-7.25727	-4.6499	-4.75424	-5.92385	-6.14009	-7.82244	0.679156	-4.94812	-2.68994	1.28021	-2.89416	1.37898	-1.13682	1.09378	-0.388513	1.07337	-0.406852
23057	AAG60615	nicotinamide nucleotide adenylyltransferase 2	NMNAT2	1	-183217371	-6.05401	5.09895	-7.41914	8.91831e-10	9.24387e-09	11.9145	-6.42038	-4.63761	-5.15104	-5.35365	-7.25041	-6.23543	-7.68341	-8.59711	-5.68811	-5.672	-4.19181	-5.88531	-3.30214	-7.91069	-6.4488	-0.192042	-2.06283	-3.83966	0.695896	-1.88031	0.353885	-0.456371	0.140069	0.104414	0.5473	0.495119
56936	AAF86288	coiled-coil domain containing 177	CCDC177	14	-70036530	-6.05124	-1.16032	-10.9058	3.16899e-15	1.69708e-13	24.322	-6.48364	-6.59717	-3.51839	-4.23963	-5.50166	-3.6195	-6.35319	-7.92341	-6.41424	-7.79228	-4.53284	-6.51165	-4.13694	-8.26007	-7.6205	0.254515	-2.25048	-2.18314	0.474302	-0.908916	0.0687334	-0.170531	-0.307438	0.140599	0.207146	0.496105
594855	AAH18026	complexin 3	CPLX3	15	75118950	-6.05096	-0.200936	-6.92827	5.55681e-09	4.68225e-08	10.3731	-6.16969	-4.56702	-2.60868	-1.64885	-4.5736	-5.26491	-6.52467	-6.0245	-8.05965	-5.89338	-3.77144	-7.4201	-5.49285	-9.16852	-10.8509	2.26571	-2.37367	-0.117586	-0.571288	0.104447	0.441732	0.191808	-0.245035	0.140939	0.0106246	-0.0732263
9956	AAD30206	heparan sulfate-glucosamine 3-sulfotransferase 2	HS3ST2	16	22825859	-6.04036	1.84355	-7.23917	1.74381e-09	1.66265e-08	11.4497	-2.28722	-6.25542	-5.10263	-4.03759	-3.08951	-7.18463	-9.91832	-4.54602	-7.0159	-5.24889	-5.88498	-7.75486	-5.77607	-5.84792	-8.75267	0.529354	-5.53731	-3.36186	1.09056	-2.17346	0.861292	0.899554	0.930951	0.118483	0.664143	-2.39153
9495	AAA58363	A-kinase anchoring protein 5	AKAP5	14	64932216	-6.02305	3.60369	-10.0834	5.48536e-14	1.86226e-12	21.5938	-5.47874	-6.0726	-6.16374	-4.60814	-5.5281	-5.92382	-7.21427	-6.17644	-5.61775	-6.53075	-3.78379	-6.54557	-5.64479	-6.04744	-7.66495	-0.020683	-1.61859	-3.30912	0.581275	-1.09604	0.175377	-0.667656	-0.846221	0.578564	-0.109402	1.38411
25859	AAF62861	prostate androgen-regulated transcript 1 (non-protein coding)	PART1	5	59783758	-6.02266	2.90909	-9.96918	8.20054e-14	2.59603e-12	21.2068	-4.97527	-6.26715	-5.24127	-4.60058	-5.75118	-5.00135	-5.66622	-5.81894	-7.36866	-6.1556	-5.22367	-5.94843	-5.98445	-6.89257	-7.59354	-1.558	-5.84033	-2.69505	0.759259	-1.65984	0.431401	-0.626393	0.0678628	0.0972968	0.312647	0.617763
1272	AAA67920	contactin 1	CNTN1	12	41302158	-6.01554	4.63756	-5.84769	3.04817e-07	1.66664e-06	6.21204	-4.72194	-5.53247	-1.43704	-3.72953	-4.99591	-6.78137	-11.0344	-8.69776	-4.74853	-4.8662	-4.797	-6.51108	-3.42816	-11.3564	-6.78447	-0.449649	-2.52198	-4.06886	0.749358	-2.10214	0.477125	-0.824672	-0.135833	0.456674	0.544999	0.83449
90134	AAD01946	potassium voltage-gated channel subfamily H member 7	KCNH7	2	-163227916	-6.00597	-1.58446	-10.1355	4.56805e-14	1.60707e-12	21.7335	-3.90686	-3.28344	-5.92651	-4.5153	-6.4692	-5.68658	-7.68331	-6.0836	-8.48132	-7.53744	-4.5675	-5.51984	-4.61906	-8.00522	-6.51766	-0.920743	-3.46276	-4.25023	1.54942	-2.66737	0.7286	-2.01215	-0.903894	1.05269	0.784951	1.46775
3746	AAA59458	potassium voltage-gated channel subfamily C member 1	KCNC1	11	17757494	-6.00276	2.17842	-11.6591	2.50327e-16	2.05364e-14	26.9325	-5.61936	-5.59407	-6.39184	-4.41282	-4.41766	-7.61904	-6.50355	-6.97424	-5.67788	-7.58008	-4.17803	-5.90169	-5.42953	-5.99724	-7.22772	-0.13203	-1.80901	-2.72767	0.753454	-1.32291	0.268391	-0.123263	-0.216383	-0.244021	0.593127	0.291608
2913	AAC60379	glutamate receptor, metabotropic 3	GRM3	7	86273229	-5.99799	3.00695	-9.21145	1.2254e-12	2.73748e-11	18.5003	-5.6429	-5.55713	0.482488	0.936411	-5.32351	-6.81996	-6.65853	-9.11509	-7.50464	-7.58542	-3.77611	-6.03349	-3.23757	-10.1038	-9.54915	-0.387185	-0.0879559	-0.0912539	-0.286987	0.418923	-0.314194	0.105905	0.16364	0.0665789	-0.0905905	-0.0632759
100506183	NA	NA	NA	NA	NA	-5.99761	-1.50704	-14.0298	1.36281e-19	7.96168e-17	33.7812	-5.23496	-6.08546	-5.66964	-3.03604	-5.47537	-5.42972	-7.42644	-7.4117	-6.63949	-7.28058	-2.8367	-7.58491	-4.72477	-6.1634	-7.84575	-0.213485	-1.22727	-1.18601	0.557587	-0.861611	0.449197	-0.0907057	-0.83755	0.276644	0.141628	0.36481
100506563	XR_109876	uncharacterized LOC100506563	LOC100506563	2	NA	-5.97798	-0.347487	-10.842	3.9421e-15	2.03208e-13	24.0959	-3.33721	-4.51488	-4.75113	-3.08838	-4.19429	-5.7336	-5.40839	-7.71558	-6.20641	-7.58446	-4.61452	-7.88879	-5.02865	-8.05224	-9.7346	-0.0645428	-2.38779	-2.24661	0.462763	-0.782772	0.354264	-0.146149	-0.0194397	-0.15075	0.48561	-0.203527
100287576	AK302666	uncharacterized LOC100287576	LOC100287576	22	NA	-5.97786	-1.85663	-12.9298	4.07436e-18	7.69272e-16	30.5248	-4.93101	-3.90704	-3.49122	-4.80247	-5.90838	-6.71072	-7.12248	-7.10774	-5.59857	-6.97662	-5.59164	-5.69599	-3.76873	-7.4444	-9.12676	-1.08956	-1.63185	-1.45236	0.919067	-0.930698	0.478834	-1.07518	-0.500041	0.211676	-0.0900827	0.986425
1258	AAA65619	cyclic nucleotide gated channel beta 1	CNGB1	16	-57916243	-5.97727	-0.848386	-7.0228	3.90648e-09	3.42644e-08	10.7424	-5.55418	-4.38761	-4.88932	-2.74115	-4.9015	-4.6494	-8.23108	-8.21634	-7.44414	-8.08522	-5.96328	-6.80459	-6.7518	-5.38307	-5.84304	0.629914	-4.63857	-0.154146	-0.829575	0.655675	-0.0830728	0.138149	-0.813179	0.352512	-0.00533808	0.58483
58512	AAD20042	discs large homolog associated protein 3	DLGAP3	1	-35331036	-5.97448	2.96037	-13.607	4.94031e-19	1.7336e-16	33.0747	-6.1627	-6.63133	-4.90031	-4.04074	-5.41628	-5.90999	-7.05872	-6.94088	-5.89738	-6.71355	-2.76182	-6.19071	-5.61551	-6.64367	-7.44284	-0.658726	-0.401497	-1.68604	-0.0373243	-0.801851	0.162659	-0.115369	-0.544657	0.442334	-0.0522307	0.946438
6334	AAD15789	sodium voltage-gated channel alpha subunit 8	SCN8A	12	51985019	-5.97304	2.12483	-10.0332	6.5451e-14	2.14962e-12	21.4277	-6.48829	-7.90849	-5.2328	-5.93707	-6.50193	-5.39214	-5.76268	-5.70786	-6.48163	-4.40024	-4.80668	-6.04853	-6.73271	-6.56192	-5.52869	-1.45963	-3.96557	-4.91166	1.26457	-3.04036	0.645519	-1.29502	-0.126062	0.349802	1.06567	1.13588
400745	AK123236	SH2 domain containing 5	SH2D5	1	-21046224	-5.97276	1.57094	-14.1269	1.01714e-19	6.63204e-17	34.5888	-6.02511	-3.81672	-6.51929	-4.96369	-4.4151	-6.6204	-6.08107	-7.01742	-7.21351	-5.93521	-2.83836	-6.84959	-6.65242	-7.56053	-6.56829	-0.709073	-1.21539	-2.72087	0.154984	-0.92479	0.305816	-0.227232	0.0258968	-0.102677	0.355331	0.412669
5950	AAC02945	retinol binding protein 4	RBP4	10	-95351592	-5.96388	3.07904	-5.16865	3.56573e-06	1.51652e-05	3.99836	-4.76183	-4.80322	-4.88697	-3.94143	-4.9301	-5.59814	-6.74686	-6.2016	-7.54488	-6.96357	-2.75174	-6.90533	-4.73707	-7.91678	-8.75114	0.285043	-0.505258	-2.49665	-0.0672108	-0.453615	0.108509	-0.255257	-0.313122	0.216514	-0.0770318	0.841213
29944	AAF05627	paraneoplastic Ma antigen 3	PNMA3	X	152224765	-5.96115	3.21432	-11.4919	4.37071e-16	3.22846e-14	26.3851	-5.8746	-4.95309	-4.20843	-4.19299	-6.02338	-5.03431	-5.13573	-7.57268	-6.06351	-5.4205	-4.2778	-6.3415	-5.84983	-8.53737	-7.8978	0.0825039	-2.22214	-2.44554	0.721806	-0.997041	0.0696731	0.193641	0.0306221	-0.49366	0.381429	0.0935303
23359	AB011146	family with sequence similarity 189 member A1	FAM189A1	15	-29412454	-5.95956	2.04075	-12.0738	6.38041e-17	6.87195e-15	28.2738	-4.7887	-5.26481	-4.31395	-3.32457	-3.36977	-6.76434	-7.1761	-9.03582	-6.22409	-6.4022	-3.14276	-5.50859	-4.51239	-8.63552	-8.93937	0.0485333	-0.538109	-1.14253	0.548535	-0.95874	0.18845	0.223346	-0.305014	-0.120869	0.241291	0.183
64388	AAH46632	gremlin 2, DAN family BMP antagonist	GREM2	1	-240652872	-5.95514	1.50624	-9.09054	1.89683e-12	3.96626e-11	18.1527	-2.65286	-4.44921	-4.08492	-4.42532	-4.73655	-7.30442	-6.86818	-8.4384	-7.13569	-6.72232	-4.02614	-6.10911	-3.95397	-6.9006	-9.23503	0.67616	-1.25757	-2.84253	1.00168	-1.90054	0.383453	-0.304995	-0.0658202	0.0924435	0.673935	0.11985
1010	AAA35623	cadherin 12	CDH12	5	-21750972	-5.94725	1.0996	-6.67131	1.44729e-08	1.10242e-07	9.42871	-5.22767	-5.16063	-4.58434	-4.14804	-3.88312	-7.00738	-5.09722	-8.98936	-6.6322	-6.53632	-4.41437	-7.57761	-5.93987	-6.51867	-6.92092	0.0935395	-1.8376	-1.96899	0.0950212	-0.91651	0.182173	-0.391686	-0.312855	0.18176	0.159174	1.00292
203190	AAH42542	leucine-rich repeat LGI family member 3	LGI3	8	-22004342	-5.94712	3.707	-8.57812	1.226e-11	2.04819e-10	16.2122	-5.45784	-5.01627	0.777296	1.0901	-4.24837	-8.00713	-10.0038	-10.4745	-7.82786	-7.71114	-3.36349	-6.77985	-2.35942	-9.9632	-7.57708	-0.93645	-0.350291	0.0984781	0.337986	0.0013126	0.0782248	-0.0926349	0.378299	-0.719329	0.23459	-0.218448
23236	AAF86613	phospholipase C beta 1	PLCB1	20	8112911	-5.94378	4.94356	-12.6124	1.11772e-17	1.72388e-15	29.9908	-4.23644	-4.38023	-4.89904	-3.4757	-4.84586	-6.98104	-8.33903	-7.49201	-5.83282	-6.89251	-4.26487	-5.38337	-4.68073	-8.40379	-7.7065	-0.452604	-0.808822	-1.96037	0.461373	-1.03066	0.141189	-0.15493	-0.539623	0.163941	0.215712	0.742996
2844	AAC51303	G protein-coupled receptor 21	GPR21	9	125795921	-5.94354	-1.12027	-10.4158	1.71614e-14	6.89282e-13	22.6265	-7.29668	-7.41021	-4.67246	-4.36079	-5.95212	-3.94711	-7.16622	-4.82955	-5.15689	-4.69843	-7.22035	-7.32469	-7.27191	-5.16621	-6.00058	-0.668901	-3.86322	-2.45304	1.06031	-2.15029	0.404558	-1.21677	0.173145	0.413345	0.306159	1.00954
4185	AAB29191	ADAM metallopeptidase domain 11	ADAM11	17	42836567	-5.93521	3.13561	-11.8388	1.38046e-16	1.25537e-14	27.5206	-6.93474	-6.50079	-4.50001	-4.05269	-6.08551	-5.01972	-4.48236	-5.84613	-7.84331	-6.73437	-4.55136	-7.85584	-5.78598	-4.70425	-6.72765	-0.416939	-3.28066	-2.03561	0.565321	-1.14302	0.33854	-0.148565	-0.192088	-0.226995	0.371572	0.435233
343171	AAI46849	olfactory receptor family 2 subfamily W member 3	OR2W3	1	248058888	-5.92772	-1.54822	-9.34179	7.66336e-13	1.82623e-11	18.9676	-6.99192	-7.10545	-6.68963	-5.27842	-7.23233	-6.44971	-6.86147	-6.84672	-3.95905	-6.7156	-5.33063	-5.43497	-5.38219	-5.59842	-3.82135	-0.286839	-3.55846	-6.23574	0.744536	-1.84553	-0.0961128	0.100588	-0.573445	0.332318	0.14839	1.18926
253559	AAI06000	cell adhesion molecule 2	CADM2	3	85775631	-5.9219	4.74907	-9.45775	5.05446e-13	1.26716e-11	19.3133	-3.91569	-6.14608	-1.60289	-1.23045	-4.78976	-7.94308	-10.3306	-8.86519	-5.29572	-6.37052	-4.09808	-6.33525	-3.75726	-9.43012	-7.60876	-0.34116	-1.08394	-1.44152	0.549044	-0.756207	0.197718	-0.229797	-0.266108	-0.0975902	0.239724	0.363215
9715	AAH45611	family with sequence similarity 131 member B	FAM131B	7	-143050492	-5.91853	3.99805	-10.3213	2.38445e-14	9.30565e-13	22.3913	-5.16352	-4.89121	-0.595427	-0.549514	-4.98764	-8.69875	-10.876	-8.79091	-5.75282	-7.37968	-4.3422	-5.70539	-3.04039	-10.0605	-6.94016	-0.398546	-1.59474	-0.964456	0.387326	-0.542731	0.212181	-0.253867	0.0450885	-0.180565	0.258218	0.0743497
65078	AAG53612	reticulon 4 receptor	RTN4R	22	-20228937	-5.91467	2.80641	-12.0161	7.70853e-17	7.82173e-15	28.0956	-6.26832	-4.41719	-3.8222	-3.45736	-5.84822	-5.63591	-4.37782	-6.98986	-8.72016	-6.30235	-5.41827	-8.08061	-5.08923	-7.5071	-5.91644	0.582881	-2.92007	-2.06974	0.441857	-0.710782	0.05141	0.188776	-0.483162	-0.045758	0.117076	0.440583
26220	AB051434	DiGeorge syndrome critical region gene 5 (non-protein coding)	DGCR5	22	18958010	-5.89887	2.20488	-13.5718	5.50455e-19	1.84541e-16	32.962	-5.40761	-5.16672	-3.99126	-3.64622	-4.34447	-6.52533	-8.77359	-8.39627	-5.41317	-5.94323	-3.58521	-5.51059	-4.44822	-10.3179	-6.52994	-0.768988	-1.42966	-2.08794	0.236403	-1.05194	0.57641	-0.380232	-0.124737	0.226049	0.067309	0.450735
389206	AA757195	BEN domain containing 4	BEND4	4	-42112869	-5.8923	-0.474247	-10.0057	7.2098e-14	2.30893e-12	21.3332	-5.22045	-6.18198	-4.00063	-5.45449	-4.72389	-6.2632	-5.93799	-6.66022	-6.25058	-5.79213	-5.14412	-8.41839	-5.19568	-5.77449	-6.56376	0.180023	-2.34548	-2.01949	0.883668	-1.73209	-0.323145	-0.183355	-0.458372	0.721528	0.257106	0.834658
5646	AAC13322	protease, serine 3	PRSS3	9	33750463	-5.88443	0.165032	-13.9086	1.96669e-19	9.97787e-17	33.7929	-6.10129	-5.92532	-4.88147	-3.0766	-4.86777	-5.92165	-5.97084	-6.31867	-5.85132	-7.40994	-4.55103	-6.49188	-6.07652	-6.65533	-7.23815	0.106043	-2.43783	-2.28622	0.323438	-0.86291	0.220744	0.112791	-0.59058	0.27466	0.489586	0.0322719
57662	AAI28202	calmodulin regulated spectrin associated protein family member 3	CAMSAP3	19	7660787	-5.88273	2.26461	-9.50984	4.19453e-13	1.08811e-11	19.6369	-4.41811	-3.99278	-4.17132	-3.35928	-3.2675	-5.69692	-10.0156	-6.83091	-6.56566	-7.06236	-2.93015	-5.92611	-4.91181	-8.75253	-8.56042	0.336531	-1.52055	-1.5381	0.395966	-0.838648	-0.202153	0.113615	-0.106456	-0.00244932	0.268867	0.371258
11281	AAB49727	POU class 6 homeobox 2	POU6F2	7	39017608	-5.85794	-2.38954	-10.3125	2.45871e-14	9.53751e-13	22.2435	-3.418	-6.99096	-6.57514	-3.04846	-7.11784	-4.01329	-5.16201	-5.14727	-5.96003	-6.60111	-4.47917	-6.90544	-6.85266	-7.0689	-7.16629	-1.34541	-3.44397	-2.66182	1.0714	-3.67857	0.625639	-0.255372	0.487804	0.425592	0.725407	0.598106
283401	NA	NA	NA	NA	NA	-5.85659	2.38486	-13.8147	2.61671e-19	1.14653e-16	33.7066	-6.22356	-6.38519	-5.22265	-4.02014	-6.05485	-5.3453	-6.40913	-7.25421	-6.71334	-5.50294	-4.54658	-6.89691	-5.59037	-5.35708	-5.92483	-0.214219	-1.93221	-2.49424	0.619218	-0.962704	0.072513	0.0112133	-0.235627	-0.427745	0.386693	0.536439
2562	AAA52507	gamma-aminobutyric acid type A receptor beta3 subunit	GABRB3	15	-26788693	-5.85267	4.20008	-10.3438	2.20424e-14	8.67258e-13	22.4585	-6.35727	-5.4228	-4.66319	-4.33858	-7.05305	-6.02485	-6.68219	-7.8411	-5.22525	-5.66863	-3.93321	-4.14365	-5.84089	-10.1446	-5.02546	0.434389	-1.64968	-3.34577	0.378753	-1.18619	0.206714	-0.407106	-0.297868	0.237423	0.165203	0.903071
56934	AAH20577	carbonic anhydrase X	CA10	17	-49707673	-5.84912	2.96127	-10.5648	1.02353e-14	4.3948e-13	23.2554	-5.77057	-6.06281	-3.93078	-3.77779	-5.7317	-7.271	-10.0047	-7.55699	-4.61288	-8.09329	-5.32546	-4.36096	-3.96063	-7.60414	-4.99774	-0.297984	-3.79693	-2.49877	0.348223	-1.0042	0.200848	-0.320168	-0.763955	0.302222	0.147569	1.08946
84735	AAI10296	carnosine dipeptidase 1 (metallopeptidase M20 family)	CNDP1	18	72201691	-5.84151	1.60495	-5.77724	3.94569e-07	2.1033e-06	6.05671	-3.36615	-3.84917	1.45339	1.96366	-2.88172	-9.13984	-9.5516	-9.53686	-7.41102	-6.74277	-3.52535	-8.48767	-0.700183	-9.87352	-11.5559	-1.3809	0.627238	0.332297	-0.894606	1.26116	0.586463	0.0930927	1.6675	-0.923167	0.587215	-2.37765
654790	A6NKN8	Purkinje cell protein 4 like 1	PCP4L1	1	161228516	-5.8405	2.11485	-9.51347	4.1404e-13	1.07578e-11	19.6176	-6.63155	-7.48205	-4.70634	-4.46037	-6.23042	-5.87521	-3.83207	-6.00093	-4.93175	-9.41413	-1.58253	-4.89403	-4.91079	-5.27705	-9.06177	0.330278	0.906614	-2.63049	1.10643	-1.33509	0.421481	-0.119247	-0.349827	0.194567	0.163352	-0.081668
1141	AAB40115	cholinergic receptor nicotinic beta 2 subunit	CHRNB2	1	154540256	-5.83742	2.23007	-11.7644	1.76527e-16	1.51257e-14	27.2788	-7.59543	-7.05689	-6.01304	-4.60183	-6.87061	-5.77311	-6.36544	-5.46751	-5.09307	-5.2357	-3.81866	-5.12094	-5.94061	-6.82166	-5.75828	-0.219389	-1.14396	-3.58052	0.673076	-1.46568	0.18514	-0.202056	-0.228133	-0.0684908	0.556463	0.549679
2914	AA993227	glutamate receptor, metabotropic 4	GRM4	6	-33986419	-5.83486	-0.780459	-10.2629	2.92406e-14	1.10619e-12	22.1874	-4.1529	-5.36597	-4.95015	-3.2874	-4.05227	-7.51758	-6.34438	-7.9146	-7.14239	-7.78348	-0.515854	-5.76588	-4.8651	-8.25126	-8.34865	0.889913	1.08944	-0.795819	0.288908	-0.797926	0.289306	0.204035	-0.202945	0.0551584	0.315836	-0.152373
5590	AAA36488	protein kinase C zeta	PRKCZ	1	2005085	-5.82908	3.40013	-10.6227	8.37914e-15	3.75678e-13	23.4645	-5.35047	-5.53191	-1.49536	-0.993341	-4.61597	-6.60735	-8.49304	-7.94778	-6.78856	-8.34717	-3.0987	-5.63161	-4.07516	-6.77543	-8.91235	0.0473865	-1.19561	-1.95243	0.277939	-1.18154	0.298666	-0.197117	-0.0337999	0.251772	0.181179	0.402897
646113	AK094533	long intergenic non-protein coding RNA 643	LINC00643	14	62584074	-5.82893	-1.37346	-8.96419	2.9988e-12	5.95405e-11	17.7049	-5.60278	-8.03825	-4.4525	-4.62625	-5.35777	-5.79754	-7.79426	-7.77952	-5.13284	-3.94796	-4.38895	-4.7828	-5.09259	-8.11618	-5.89164	-0.613908	-2.37578	-3.08107	0.840065	-1.70032	0.235254	-1.74696	-1.34797	1.15012	0.498377	2.07144
347731	AAI11493	leucine rich repeat transmembrane neuronal 3	LRRTM3	10	68685791	-5.82285	2.76595	-4.96389	7.37235e-06	2.91253e-05	3.20678	-4.86881	-6.76257	-3.53939	-3.14319	-4.31497	-6.92994	-11.0421	-7.56797	-4.87437	-6.98939	-3.80164	-4.66145	-4.07101	-9.7791	-5.43909	-0.0968633	-1.46819	-2.47978	0.486764	-1.30739	0.283814	-0.513007	-0.150976	0.424844	0.204841	0.57111
3351	AAA36029	5-hydroxytryptamine receptor 1B	HTR1B	6	-78171947	-5.81953	-1.77324	-10.6559	7.47267e-15	3.43014e-13	23.3474	-6.67641	-6.78995	-4.78917	-4.22595	-6.91682	-6.1342	-6.54596	-4.20929	-7.34398	-3.59274	-3.14065	-6.70443	-5.06668	-6.86788	-6.96528	-1.95884	-1.76903	-1.52792	1.11001	-1.76135	0.246111	-1.00313	-0.811874	0.395283	0.713617	1.11133
11197	AAD25402	WNT inhibitory factor 1	WIF1	12	-65444403	-5.8164	0.76733	-5.89009	2.60891e-07	1.4562e-06	6.51812	-1.78874	-1.92517	-4.38767	-3.43944	-2.70193	-8.23521	-10.2319	-8.63223	-7.32951	-6.91615	-2.10118	-3.94746	-3.86188	-10.5539	-9.42886	0.655184	0.407949	-1.33475	-2.55161	1.65345	-1.73637	1.13671	-0.0737246	1.19306	0.0240566	0.354436
6585	AAI46762	slit guidance ligand 1	SLIT1	10	-98757794	-5.81609	3.37394	-9.63901	2.64458e-13	7.28356e-12	20.0071	-6.51775	-6.5306	-4.58488	-4.19061	-6.16742	-7.14113	-5.68553	-7.99271	-6.04466	-5.90223	-3.92468	-4.71624	-4.72337	-6.85544	-6.00175	0.38873	-2.23373	-2.49096	0.311015	-1.1687	0.313604	-0.111718	0.0196229	-0.296174	0.241646	0.690703
119	AAA86421	adducin 2	ADD2	2	-70889215	-5.81447	1.83706	-9.38601	6.53778e-13	1.59144e-11	19.165	-4.05457	-5.23224	-4.16434	-4.65704	-4.33128	-5.71399	-8.44768	-8.43294	-5.7132	-6.46532	-4.10948	-5.92165	-3.47198	-8.11752	-7.28203	-0.228406	-2.33732	-3.55249	0.975374	-2.68565	0.559609	-1.36863	-0.147018	0.699865	0.873682	1.09277
10888	AAF43705	G protein-coupled receptor 83	GPR83	11	-94110476	-5.81287	0.265489	-8.42208	2.17339e-11	3.37365e-10	15.7894	-4.242	-4.07991	-5.01772	-3.71754	-5.92299	-5.62579	-5.18956	-6.75978	-9.1575	-8.21362	-3.76975	-5.71059	-3.82131	-5.51147	-8.7788	1.25992	0.332019	-1.46697	-0.100245	0.17303	-0.0829275	-0.650458	-0.353434	0.183356	0.196967	0.633712
10690	AAH01879	fucosyltransferase 9 (alpha (1,3) fucosyltransferase)	FUT9	6	96463844	-5.77952	3.64413	-9.8072	1.45435e-13	4.26116e-12	20.5904	-4.30088	-5.14688	-2.09916	-2.6078	-4.3876	-6.43067	-5.34628	-10.0864	-5.00264	-5.64372	-3.37956	-5.94805	-3.27105	-10.9085	-8.80427	-0.263316	-1.29314	-1.78195	0.469335	-0.815771	-0.0125358	-0.364381	-0.324147	0.223234	0.202929	0.621336
100128253	AK056228	uncharacterized LOC100128253	LOC100128253	12	NA	-5.77138	-2.516	-10.7066	6.27635e-15	2.98084e-13	23.475	-6.31892	-4.84749	-6.01663	-6.19038	-6.55933	-5.77671	-6.18847	-6.17372	-6.98648	-3.72067	-2.78316	-6.34693	-6.29415	-4.92542	-6.60778	-1.33004	-4.47042	-3.24081	1.39189	-0.798135	-0.738313	0.194886	-0.879684	0.174075	0.242098	0.413182
478	AAA51798	ATPase Na+/K+ transporting subunit alpha 3	ATP1A3	19	-42470733	-5.77019	5.26826	-9.33214	7.93403e-13	1.88143e-11	18.8441	-7.18971	-7.63831	-6.25588	-4.64101	-6.99467	-2.63587	-9.22545	-6.37488	-5.40397	-2.86335	-4.46624	-5.37764	-5.64106	-8.74481	-3.2388	0.057608	-2.29192	-3.21783	0.792881	-1.57268	0.375471	-0.131272	-0.00187556	-0.372559	0.611031	0.299008
339390	AAH93691	C-type lectin domain family 4 member G	CLEC4G	19	-7793842	-5.76636	-1.07095	-9.33719	7.79135e-13	1.85444e-11	18.9706	-3.71341	-5.70141	-6.87055	-4.23695	-5.09132	-6.63063	-5.45743	-4.70572	-7.84041	-6.89652	-3.63708	-7.20085	-5.56311	-2.41011	-9.04666	0.294082	-1.78003	-2.71622	0.188278	-1.28949	0.646836	-0.0310047	-0.176389	0.192917	-0.0325302	0.501379
399833	AAI36965	shadow of prion protein homolog (zebrafish) pseudogene 1	SPRNP1	10	-135380437	-5.76603	-1.78374	-9.79252	1.5321e-13	4.47535e-12	20.5252	-5.51581	-7.21431	-5.21353	-3.51281	-3.64075	-4.23664	-6.97033	-6.95558	-6.18338	-6.82446	-3.11756	-7.12879	-4.75408	-4.48489	-8.9746	-1.74933	-2.44493	-3.17468	0.769131	-2.18572	0.718898	-0.663936	-0.724738	0.702857	0.36373	1.01977
56978	AAF87241	PR domain 8	PRDM8	4	81106423	-5.76512	2.94082	-8.81578	5.14497e-12	9.56508e-11	17.1173	-3.87457	-3.94688	-1.27567	-0.849872	-4.08737	-5.66829	-9.11568	-7.72242	-6.62091	-6.76818	-3.92948	-8.42615	-3.95083	-8.5896	-8.79803	0.0393083	-2.7461	-1.72177	0.603652	-0.892311	0.154715	-0.0212585	-0.282974	-0.113633	0.292221	0.259588
26222	BM681417	DiGeorge syndrome critical region gene 10 (non-protein coding)	DGCR10	22	19010136	-5.76489	-1.21728	-10.7749	4.96259e-15	2.47221e-13	23.8661	-6.17629	-3.9679	-3.75853	-2.98886	-4.30122	-7.21904	-7.6308	-7.61606	-8.42882	-7.48494	-3.59746	-5.46734	-4.56656	-5.63079	-6.82772	0.137257	-0.756255	-0.236892	0.879973	0.114062	-1.30313	1.21708	-2.69641	0.291501	0.451068	1.04586
100507452	NA	NA	NA	NA	NA	-5.75645	0.23125	-11.607	2.97639e-16	2.38099e-14	26.7157	-7.61316	-5.85223	-5.43641	-4.67727	-5.19061	-5.48599	-5.16078	-5.883	-5.61776	-6.11445	-4.26381	-4.83382	-3.61877	-7.06766	-7.90202	-0.573661	-5.47516	-3.15654	0.852614	-1.72981	0.371959	-0.44728	-0.103538	0.053222	0.479022	0.523809
10439	AAB50225	olfactomedin 1	OLFM1	9	137967088	-5.75316	6.06734	-12.1629	4.77115e-17	5.41076e-15	28.5273	-6.15739	-5.7824	-4.53372	-3.35223	-6.09943	-6.47299	-5.37388	-6.00677	-6.51778	-5.50528	-5.62782	-6.40825	-5.29493	-6.71843	-6.10722	0.190031	-3.2771	-2.09157	0.256064	-0.529522	0.039076	0.083968	-0.658399	0.145569	0.0681675	0.595077
730811	AK057398	MYT1L antisense RNA 1	MYT1L-AS1	2	2323003	-5.75314	-2.58198	-12.0135	7.77314e-17	7.84599e-15	27.5946	-4.71324	-6.41174	-5.99592	-4.58471	-4.95365	-4.17103	-6.16775	-4.56805	-6.96577	-6.02189	-4.63691	-4.74126	-6.27344	-6.48967	-8.17203	-0.55597	-0.825219	-1.84159	0.600388	-1.99981	0.514347	-0.693635	0.240565	0.267852	0.482777	0.587519
57451	AAI72353	teneurin transmembrane protein 2	TENM2	5	166711842	-5.73595	2.95585	-11.8842	1.18877e-16	1.12344e-14	27.6711	-5.61866	-6.0105	-4.80942	-3.60192	-6.01954	-4.43361	-5.82925	-7.2189	-8.94919	-5.96579	-4.29841	-5.98772	-4.74029	-5.26798	-6.08697	0.535709	-1.59744	-1.40767	0.459409	-1.01157	0.0718379	-0.184251	-0.249061	0.176064	0.155912	0.581656
646629	EAX01190	zinc finger protein 470 pseudogene	LOC646629	18	NA	-5.7284	-2.74697	-10.2999	2.56909e-14	9.92573e-13	22.0988	-5.91503	-4.4436	-3.29082	-5.7865	-6.15544	-5.37282	-5.78458	-5.76983	-6.58259	-4.05375	-5.8387	-5.94304	-5.89026	-6.1065	-7.78885	1.46026	-5.6515	-5.15885	0.681378	-2.3536	0.868667	-0.810031	0.176281	0.193819	0.42642	0.81707
3751	AAC83405	potassium voltage-gated channel subfamily D member 2	KCND2	7	119913721	-5.72653	2.14185	-8.94813	3.17887e-12	6.25361e-11	17.6165	-5.28497	-7.42599	-4.60208	-3.91858	-5.32256	-7.30076	-10.8824	-6.22384	-4.29675	-6.09272	-3.02367	-3.861	-4.72134	-8.03443	-5.41911	0.0761184	-0.762097	-2.23991	0.560128	-1.39017	0.334357	-0.703829	-0.411771	0.327706	0.512141	0.771439
6326	AAA18895	sodium voltage-gated channel alpha subunit 2	SCN2A	2	166150340	-5.72493	4.90856	-12.7245	7.81511e-18	1.31015e-15	30.3394	-5.7836	-6.85571	-5.13439	-3.90277	-6.49457	-6.88349	-5.93026	-5.43009	-6.04667	-5.40806	-4.35485	-5.86876	-5.54245	-6.15377	-5.80865	0.0380751	-1.99671	-2.1871	0.51434	-1.21312	0.277088	-0.535268	-0.149736	0.104743	0.258404	0.743551
100131897	A6NMK8	family with sequence similarity 196 member B	FAM196B	5	-169290718	-5.72453	-0.971959	-8.25776	3.97917e-11	5.7464e-10	15.1982	-6.20926	-5.1004	0.546982	0.351119	-6.44967	-7.25201	-7.66377	-7.64903	-8.46179	-7.51791	-4.54797	-7.82224	-4.31002	-6.40073	-6.49812	-0.387737	-0.816445	-1.01568	-0.306886	-1.2129	0.134905	-0.428264	0.877672	0.0686082	0.270292	0.59657
117154	AAI14951	dachshund family transcription factor 2	DACH2	X	85403454	-5.72379	-0.0770536	-10.124	4.75634e-14	1.65442e-12	21.7519	-4.72006	-8.74049	-4.62423	-3.54422	-4.96047	-5.27739	-5.03707	-6.15983	-5.83509	-6.76567	-4.1583	-6.33304	-4.69529	-8.81842	-5.74589	-0.216614	-1.18351	-2.74149	0.280134	-0.275451	0.425233	0.163097	0.000410853	-0.329284	0.193557	-0.457697
7477	AAH34923	wingless-type MMTV integration site family member 7B	WNT7B	22	-46316247	-5.71967	0.206622	-6.02378	1.59553e-07	9.38386e-07	7.12457	-5.04365	-3.66242	-2.99135	-1.99951	-3.88551	-6.37591	-6.78767	-8.35789	-5.47021	-8.22677	-3.47256	-6.20917	-2.80589	-8.69455	-10.3769	1.18146	0.0504645	0.30294	-1.12557	1.60438	-1.20919	1.2966	-0.792255	0.281541	-0.0987952	0.0432993
389332	BC031291	uncharacterized LOC389332	LOC389332	5	-135527155	-5.71932	-0.70603	-6.53252	2.42536e-08	1.74082e-07	9.00013	-5.66322	-5.0398	-5.36094	-3.94973	-4.31867	-4.38405	-7.11774	-7.10299	-6.33079	-6.97187	-2.04258	-5.69124	-5.63846	-5.85469	-9.12201	1.04185	1.14977	-1.96845	-2.29389	-1.81229	1.67764	1.27029	1.65795	0.97237	0.996193	-2.46826
114794	AAI72260	extracellular leucine-rich repeat and fibronectin type III domain containing 2	ELFN2	22	-37763999	-5.71595	2.81917	-9.85411	1.2316e-13	3.68275e-12	20.79	-5.46586	-5.95663	-2.67314	-2.63198	-4.81909	-6.45842	-9.34823	-7.89292	-5.79373	-7.61741	-3.35484	-4.73662	-3.38783	-10.8925	-5.08572	0.528658	-1.35628	-0.477973	0.282303	-0.52767	-0.0274273	-0.0961401	-0.153915	0.00928134	0.0351983	0.47837
54511	AAD20054	3-hydroxymethyl-3-methylglutaryl-CoA lyase-like 1	HMGCLL1	6	-55299170	-5.71429	0.959103	-9.63808	2.6533e-13	7.29714e-12	20.0881	-4.48394	-3.874	-2.46837	-2.77045	-5.50676	-4.97568	-8.19479	-9.76501	-5.93392	-6.46397	-4.78948	-4.44637	-3.17119	-8.51671	-8.3246	0.245152	-1.32025	-2.92521	0.628145	-1.53571	0.546771	-0.398748	0.0597389	0.300416	0.4929	-0.093509
3785	AAB97315	potassium voltage-gated channel subfamily Q member 2	KCNQ2	20	-62037541	-5.70594	1.40241	-10.5217	1.18826e-14	4.95854e-13	23.125	-4.85115	-5.33578	-4.77374	-3.82269	-4.20766	-6.265	-9.73565	-7.84644	-4.95876	-6.13036	-3.01279	-3.26476	-4.98335	-10.0576	-6.16502	-0.820812	-1.92779	-2.21511	0.443615	-1.45039	0.338538	-0.483805	-0.273065	0.284419	0.405759	0.734928
5274	AAG01089	serpin peptidase inhibitor, clade I (neuroserpin), member 1	SERPINI1	3	167453431	-5.70372	5.19988	-9.69412	2.17328e-13	6.15252e-12	20.1591	-5.30774	-5.51252	-2.37241	-1.45973	-5.63939	-6.17656	-7.12597	-7.31054	-6.02436	-5.94184	-5.38386	-5.61903	-4.81372	-8.56079	-6.80832	-0.00942041	-2.8855	-2.7598	0.292442	-1.22014	0.339697	-0.254378	-0.159346	0.199942	0.246019	0.555765
627	AAA51820	brain-derived neurotrophic factor	BDNF	11	-27676441	-5.69922	1.2283	-7.19569	2.05054e-09	1.91998e-08	11.307	-4.81773	-4.3286	-5.8109	-5.05177	-5.42071	-6.22305	-5.74173	-5.72699	-6.78076	-5.59587	-4.97273	-9.60064	-3.208	-6.59416	-5.46917	-0.420709	-5.84966	-4.56852	0.0736874	-1.1755	0.307937	-0.204071	-0.254242	0.552941	-0.505117	1.20436
8927	AAC83555	bassoon presynaptic cytomatrix protein	BSN	3	49591921	-5.69347	4.44088	-13.4052	9.20691e-19	2.77017e-16	32.4652	-7.40289	-6.52456	-5.20566	-4.4486	-7.02101	-5.57487	-5.88399	-4.55602	-6.40154	-4.98393	-4.50538	-5.65398	-5.80401	-6.21835	-5.06508	-0.330679	-2.40017	-3.02838	0.653615	-1.38943	0.193735	-0.227136	0.0389982	0.0653597	0.292499	0.372355
10777	AAB30130	cAMP regulated phosphoprotein 21kDa	ARPP21	3	35722428	-5.69092	3.45405	-9.22791	1.15478e-12	2.60634e-11	18.532	-3.98128	-6.4503	-4.92817	-3.53281	-4.11312	-7.15955	-3.31421	-5.9716	-5.67901	-5.89998	-1.08815	-4.76854	-5.68796	-9.7677	-9.19371	0.295055	1.87816	-1.95793	0.269498	-1.01536	0.173264	-0.233229	-0.675068	0.542603	-0.0051125	0.943406
146760	AAI28609	reticulon 4 receptor-like 1	RTN4RL1	17	-1837970	-5.68949	3.38347	-6.76021	1.03944e-08	8.21963e-08	9.61988	-2.68181	-4.36377	-6.17446	-5.43748	-3.66753	-5.6242	-6.59783	-7.80548	-5.55935	-6.45197	-4.14945	-5.93917	-4.65289	-9.72711	-6.22624	0.413621	-3.00532	-2.9298	0.427287	-1.02347	-0.0859149	0.0755109	-0.354299	0.0415037	-0.0583361	0.97772
253868	AAH93856	C20orf166 antisense RNA 1	C20orf166-AS1	20	-61141437	-5.68743	-1.40686	-6.46496	3.11746e-08	2.17523e-07	8.76707	-4.04711	-3.06111	-4.23026	-3.91858	-2.14068	-6.31226	-6.72402	-6.70927	-7.52203	-6.57815	-2.87125	-6.88248	-6.8297	-7.04594	-8.72829	-2.35102	-3.78358	-2.39785	1.10529	-2.55608	0.311097	0.532099	-0.135128	-0.43844	0.93378	0.247386
152330	AAH26119	contactin 4	CNTN4	3	2140549	-5.68695	3.19484	-8.8092	5.26997e-12	9.7692e-11	17.1274	-4.18615	-5.16071	-4.74489	-3.96349	-5.22987	-5.07528	-7.36151	-6.6098	-5.60153	-6.2981	-5.63136	-6.16633	-5.08253	-6.76589	-6.65306	-0.20517	-1.79472	-2.21222	-0.221569	-1.49231	0.38044	-0.14925	-0.437547	0.223427	0.591062	1.10574
57624	AAI31728	neuronal tyrosine-phosphorylated phosphoinositide-3-kinase adaptor 2	NYAP2	2	226265601	-5.68582	-1.56756	-7.88519	1.57769e-10	1.96741e-09	13.8591	-3.88921	-7.17267	-4.43493	-6.93061	-3.39266	-4.93196	-3.46926	-5.32898	-7.7267	-3.08238	-3.81288	-7.08715	-7.03437	-5.66564	-8.93296	-0.824509	-2.15175	-1.65911	1.51965	-3.20821	0.529829	-1.45457	-0.21003	0.915259	0.63938	1.26869
1830	AAA60230	desmoglein 3	DSG3	18	29027731	-5.68255	-2.95543	-10.2036	3.59704e-14	1.31572e-12	21.8049	-4.57503	-6.27353	-3.53578	-6.03146	-6.40041	-5.61778	-6.02954	-6.0148	-6.82756	-5.88368	-6.08367	-6.18801	-3.8133	-6.35146	-5.22647	-2.05248	-4.3115	-1.70338	0.909782	-1.24493	0.437287	0.276846	-2.39061	-0.1009	-0.227011	2.33954
729178	AK091594	STXBP5 antisense RNA 1	STXBP5-AS1	6	-147162524	-5.68056	0.599217	-16.1193	3.23527e-22	3.5245e-18	40.0114	-4.87789	-4.70192	-3.65807	-3.3545	-5.48088	-5.18368	-6.0429	-7.90263	-6.84092	-7.03454	-4.13019	-7.33887	-4.39856	-6.36482	-6.86275	-1.36805	-2.15008	-1.79979	0.197477	-0.544316	0.127036	-0.588104	-0.23272	0.471473	0.120612	0.448541
57497	AAI42617	leucine rich repeat and fibronectin type III domain containing 2	LRFN2	6	-40359372	-5.67785	0.343542	-10.0422	6.33939e-14	2.09635e-12	21.494	-4.50128	-5.57635	-5.01613	-4.53781	-4.5936	-4.64496	-7.25836	-7.24361	-5.24902	-5.18649	-4.68021	-6.9314	-5.04211	-8.31724	-5.96985	0.376469	-4.1618	-2.57952	0.426785	-0.799602	-0.082692	-0.194594	0.0064807	0.214173	-0.00644377	0.435892
4923	AAI52810	neurotensin receptor 1 (high affinity)	NTSR1	20	61340188	-5.67447	-1.33221	-7.55149	5.44925e-10	5.90866e-09	12.6617	-6.86155	-6.97508	-4.9743	-3.27358	-3.93203	-3.51198	-6.7311	-5.13139	-7.52911	-6.58523	-3.08478	-4.56764	-4.51485	-7.05302	-8.73537	1.30638	-1.84313	-0.976089	-0.157226	-0.85534	-0.231476	0.565377	-0.247818	0.210147	-0.300533	1.01687
284578	AK090710	uncharacterized LOC284578	LOC284578	1	-205523400	-5.67178	0.597636	-10.6184	8.50561e-15	3.80463e-13	23.4233	-5.13971	-6.39075	-2.06804	-1.62512	-6.51763	-5.24958	-5.29877	-6.86899	-6.45936	-5.51548	-5.35289	-7.0422	-4.05082	-6.46868	-8.88801	0.41273	-3.9433	-1.61415	0.352421	-0.432859	0.0904697	-0.0994628	-0.726953	0.193114	-0.0423793	0.665649
343702	AAT07094	XK related 7	XKR7	20	30555804	-5.65891	-2.55922	-9.86233	1.1963e-13	3.59244e-12	20.6819	-6.23579	-6.34932	-3.61157	-4.52229	-6.4762	-4.10861	-6.10533	-6.09059	-6.90335	-5.95947	-4.57449	-6.2638	-4.62606	-6.42725	-5.78768	-0.109409	-3.65033	-3.89465	0.750936	-3.03693	0.712969	-0.260849	0.517107	0.529578	0.391572	0.395619
340529	AY730282	poly(A) binding protein, cytoplasmic 1-like 2A	PABPC1L2A	X	-72297176	-5.65796	0.181343	-14.5002	3.33885e-20	3.21849e-17	35.6147	-5.40798	-5.52152	-3.37451	-3.07782	-5.76869	-6.3397	-6.0145	-5.99975	-5.76521	-6.07508	-5.11753	-6.37941	-4.98268	-7.43595	-6.64026	-0.0902728	-2.24141	-3.10584	0.386522	-1.37957	0.393671	-0.302985	0.207938	0.024553	0.47808	0.19179
6752	AAA58248	somatostatin receptor 2	SSTR2	17	71161159	-5.65617	2.64001	-9.83695	1.30881e-13	3.88192e-12	20.7734	-4.47034	-5.03526	-3.41397	-3.56241	-5.35058	-5.04002	-7.23605	-7.22131	-5.77773	-6.17265	-3.7736	-6.47698	-6.4242	-6.82101	-6.9184	0.938329	-2.96002	-1.47192	0.503402	-1.14775	0.239044	0.0200619	0.301973	0.296179	0.0213981	-0.234306
6098	AAA36580	ROS proto-oncogene 1 , receptor tyrosine kinase	ROS1	6	-117609529	-5.6501	-2.50949	-8.23701	4.29562e-11	6.13901e-10	15.0909	-4.94031	-6.63881	-3.90106	-4.07482	-6.76569	-5.98307	-6.39483	-6.38008	-7.19284	-6.24896	-4.86398	-6.55329	-4.91555	-4.39482	-5.22918	-2.41776	-6.26175	-5.7691	0.0711303	-1.74146	0.547926	-0.920708	0.727188	0.208723	0.806257	0.300944
148808	AAH16377	major facilitator superfamily domain containing 4A	MFSD4A	1	205538111	-5.64948	4.3854	-11.9069	1.10318e-16	1.06875e-14	27.7259	-6.35716	-6.44184	-2.71989	-2.36513	-5.89601	-6.46703	-5.20501	-6.6125	-6.07665	-5.79134	-5.41034	-5.98111	-4.78682	-6.54863	-6.62672	0.315628	-3.52577	-2.35536	0.502115	-1.07489	0.330685	-0.253923	-0.384534	-0.0114907	0.212401	0.679636
139065	AAH40986	SLIT and NTRK like family member 4	SLITRK4	X	-142710594	-5.6492	3.8485	-11.0839	1.72802e-15	1.00953e-13	25.0188	-3.43123	-4.62911	-3.45533	-2.32604	-4.32779	-8.74344	-7.87509	-6.52155	-4.20982	-8.35726	-4.40934	-6.14374	-4.73732	-7.15519	-7.52389	0.169864	-1.1597	-0.448846	0.515823	-0.370029	0.0875123	-0.167828	-0.403135	-0.263637	0.138438	0.462855
2561	A28108	gamma-aminobutyric acid type A receptor beta2 subunit	GABRB2	5	-160715435	-5.63862	4.61244	-9.88001	1.12373e-13	3.40635e-12	20.7996	-5.84193	-7.89344	-6.71798	-3.64336	-7.05648	-5.1851	-9.17839	-7.63472	-4.77813	-3.10314	-4.98458	-6.90389	-6.77673	-5.08077	-1.97189	-0.130479	-2.11965	-2.10404	0.65879	-1.24957	0.273503	-0.34121	-0.348349	0.0381606	0.386647	0.582027
5579	AA613106	protein kinase C beta	PRKCB	16	23847299	-5.63855	5.96067	-11.3347	7.40299e-16	4.95563e-14	25.7951	-4.87547	-4.61085	-3.9643	-3.05048	-5.44842	-7.5164	-7.60794	-7.81445	-6.39066	-6.59446	-3.16188	-5.44996	-3.88062	-6.46856	-7.62079	-0.492153	0.13597	-1.56873	0.323354	-0.724599	0.0781129	-0.260781	-0.493732	0.211954	0.0490312	0.816659
55997	AAG30294	cripto, FRL-1, cryptic family 1	CFC1	2	-131349737	-5.6352	-2.29052	-12.3139	2.92123e-17	3.72969e-15	28.5492	-6.51669	-6.63022	-3.40705	-2.14023	-4.43517	-5.97447	-6.38623	-6.37149	-7.18425	-6.24037	-4.11843	-6.5447	-6.49192	-6.70815	-5.22059	-0.117937	-0.638446	-2.30108	0.107466	0.178594	0.207509	-0.912118	-0.534311	0.503935	-0.256538	0.705463
57524	AAH42011	CASK interacting protein 1	CASKIN1	16	-2227183	-5.63094	3.42863	-14.6733	2.00336e-20	2.3666e-17	36.2491	-5.6105	-4.63289	-3.68203	-4.01912	-4.81989	-6.35919	-4.79416	-6.63837	-6.4942	-5.80464	-2.72324	-6.14416	-5.56086	-8.56	-6.91197	-0.553035	-0.828877	-1.6844	0.174797	-0.897705	0.102688	0.166876	-0.0424289	0.109225	0.188234	0.198313
9456	AA029302	homer scaffolding protein 1	HOMER1	5	-78669646	-5.62834	4.30033	-12.1565	4.87148e-17	5.49223e-15	28.5457	-3.08924	-3.91268	-5.03326	-4.13225	-3.78773	-6.26046	-8.25719	-7.28551	-4.8619	-6.26805	-4.53458	-6.39459	-5.25066	-8.14301	-6.64157	-0.454063	-1.58312	-2.17396	0.124149	-0.918066	0.132252	-0.24616	-0.692968	0.655174	-0.293154	1.23877
400932	AK128136	long intergenic non-protein coding RNA 898	LINC00898	22	-48016791	-5.62704	-3.90421	-13.4006	9.33974e-19	2.77017e-16	31.6588	-6.1245	-6.23804	-5.82222	-5.99597	-6.36491	-5.58229	-4.40909	-5.97931	-5.2071	-5.84819	-6.04817	-4.56755	-6.09973	-3.99404	-5.6764	-4.67995	-5.86097	-3.78336	1.22003	-2.92565	0.568998	-0.748201	-0.142125	0.441555	0.795308	0.790076
100507539	NA	NA	NA	NA	NA	-5.62173	-0.236227	-10.0872	5.41117e-14	1.84641e-12	21.622	-4.75275	-4.04317	-2.65906	-3.68081	-4.30129	-3.26713	-8.32274	-8.308	-5.95084	-6.59192	-3.09146	-6.15928	-3.67354	-6.32273	-10.327	-1.04671	-2.40831	-2.08231	0.990041	-1.72185	0.505275	-0.62875	-0.355343	-0.0620835	0.287143	0.985564
399829	AK125849	long intergenic non-protein coding RNA 1168	LINC01168	10	134779037	-5.61579	-2.70439	-13.6349	4.5339e-19	1.69612e-16	32.3661	-6.24809	-4.77666	-5.94581	-3.79763	-6.4885	-4.12092	-4.53268	-6.1029	-6.91566	-3.64985	-6.17176	-4.69114	-4.63836	-6.43956	-8.12192	-1.17905	-4.3996	-1.79148	0.759847	-1.76913	0.381981	-0.328649	0.47125	-0.595622	0.442692	0.63763
1961	AAI36253	early growth response 4	EGR4	2	-73518056	-5.61292	0.624922	-7.93021	1.33524e-10	1.69356e-09	13.9923	-7.07042	-9.50589	-4.69775	-4.40584	-7.31083	-1.81672	-9.2619	-4.85484	-6.88999	-1.49399	-2.80823	-6.61301	-5.28012	-7.26189	-4.27749	-1.31844	-0.370599	-2.70544	1.85015	-0.346217	-0.799221	0.676438	-0.677261	0.045741	-1.33986	0.590231
8507	AAC26109	ectodermal-neural cortex 1	ENC1	5	-73923230	-5.60615	7.57364	-9.14929	1.53376e-12	3.30506e-11	18.1983	-4.77642	-5.93651	-7.71836	-5.5603	-5.7945	-7.22161	-5.25846	-5.34597	-3.94655	-5.17809	-3.74372	-6.88288	-6.49898	-4.87907	-5.50097	0.23307	-4.21942	-4.66511	0.481858	-1.35946	0.258734	-0.588824	-0.554935	0.384542	0.113679	1.26441
100505528	NA	NA	NA	NA	NA	-5.59861	-1.1353	-7.85909	1.73802e-10	2.14928e-09	13.7567	-6.64578	-5.17436	-4.02157	-4.93229	-6.88619	-3.78164	-6.51533	-6.50059	-4.99142	-4.7845	-3.11002	-6.6738	-5.03605	-6.83725	-6.93465	-0.12798	-2.47536	-4.30464	0.795506	-1.73072	0.746962	-1.11336	-0.554472	0.238635	0.539265	1.07819
100507206	AA400092	long intergenic non-protein coding RNA 943	LINC00943	12	127221552	-5.59682	-1.75733	-8.03545	9.0437e-11	1.20244e-09	14.3939	-5.42852	-4.31967	-3.25177	-2.36139	-3.79447	-6.47128	-6.88304	-6.86829	-7.68105	-4.41524	-6.93716	-4.23415	-3.81879	-7.20495	-8.88731	-0.0558643	-4.42803	-3.08739	-0.0923532	1.00006	-0.7094	0.528151	-0.820894	0.974269	-1.4356	0.555761
5865	AAA60243	RAB3B, member RAS oncogene family	RAB3B	1	-52373627	-5.5962	2.80298	-10.0177	6.9108e-14	2.22798e-12	21.3907	-4.34794	-5.88138	-4.16722	-3.48244	-4.42329	-5.79123	-5.17442	-6.92521	-7.5574	-5.65659	-4.79244	-6.91785	-4.97525	-4.75937	-7.35927	1.24616	-1.25229	-1.57366	0.0880611	-1.41838	0.223485	-0.42764	0.474122	0.749253	0.378288	-0.0671901
151009	AI699847	long intergenic non-protein coding RNA 1106	LINC01106	2	-111132685	-5.5867	4.10363	-11.8123	1.50711e-16	1.34516e-14	27.431	-5.14959	-4.4448	-5.85836	-3.64085	-5.98048	-5.49105	-5.94403	-7.17984	-6.51073	-6.62129	-5.118	-4.81015	-5.7832	-6.3972	-5.14694	0.0787925	-2.21385	-1.85508	0.756356	-0.946806	-0.166421	0.405803	-0.424428	-0.234425	0.195327	0.414595
100507588	AI536712	transforming growth factor beta receptor III like	TGFBR3L	19	7981031	-5.58324	-0.751065	-11.8768	1.21811e-16	1.13921e-14	27.4946	-4.52196	-4.6355	-5.11276	-3.57031	-5.29289	-5.35826	-5.2846	-6.49225	-4.64204	-7.94609	-5.33872	-5.92849	-5.39028	-5.60652	-7.7743	-0.461946	-1.98159	-2.03996	-0.157679	-1.08944	0.258365	-0.0270196	0.0475484	0.577449	0.104146	0.286627
575	AAI56201	adhesion G protein-coupled receptor B1	ADGRB1	8	143545376	-5.58098	2.97028	-10.9761	2.49343e-15	1.38532e-13	24.6551	-5.68267	-5.82976	-2.80374	-2.57712	-4.67254	-6.37395	-8.82524	-7.45686	-5.87432	-6.99132	-2.92775	-5.35922	-4.42137	-7.92477	-5.72798	-0.0808405	-1.05876	-0.666402	-0.156703	0.0688032	-0.278225	0.432297	-0.41532	-0.00952689	-0.0473253	0.406001
83851	AAH40924	synaptotagmin 16	SYT16	14	62462540	-5.58018	-0.696053	-9.57466	3.32698e-13	8.88377e-12	19.8654	-3.92333	-4.98795	-3.62104	-4.12921	-4.77379	-6.65413	-3.4414	-6.31419	-4.80502	-5.33507	-5.53505	-7.22436	-5.58662	-8.97278	-6.95469	-1.45411	-3.16023	-3.16715	1.08425	-2.7751	0.706186	-1.73988	-0.53472	0.889912	0.802858	1.56649
53335	AAG49025	B-cell CLL/lymphoma 11A	BCL11A	2	-60678301	-5.57881	2.66276	-10.2467	3.09353e-14	1.16713e-12	22.1722	-4.78992	-5.83374	-4.35143	-3.02958	-5.08863	-6.38236	-4.28425	-3.77155	-6.18496	-6.92389	-3.63709	-5.3264	-4.70912	-8.18016	-8.46397	0.346258	-0.823752	-1.74651	0.399519	-0.868041	-0.0812935	0.197097	0.016006	0.244152	-0.175619	0.26818
40	AAB49182	acid sensing ion channel subunit 2	ASIC2	17	-31340105	-5.5762	1.3271	-10.8238	4.19602e-15	2.1572e-13	24.1581	-4.47134	-4.79133	-3.68363	-3.17645	-4.42225	-6.25106	-9.83275	-6.64808	-6.1072	-6.51696	-4.27216	-5.13323	-4.21051	-7.34731	-6.28243	0.432641	-1.58592	-1.3305	0.0328456	-0.585856	0.23417	-0.0455241	0.0797683	-0.00737123	0.0695411	0.222427
100507278	NA	NA	NA	NA	NA	-5.57483	1.83857	-12.0527	6.83719e-17	7.24254e-15	28.2027	-6.23579	-5.79293	-3.22655	-2.8638	-7.10423	-5.38872	-4.98335	-4.11197	-6.90336	-6.3465	-5.03747	-6.89184	-5.25409	-5.56052	-6.52465	-0.158741	-1.9049	-2.7469	0.672126	-1.29876	0.151887	-0.0918177	0.0187429	-0.167789	0.50521	0.2104
9568	AAC63228	gamma-aminobutyric acid type B receptor subunit 2	GABBR2	9	-101050363	-5.56446	4.03574	-11.6005	3.04201e-16	2.41346e-14	26.6899	-6.75727	-7.33378	-5.4692	-3.95097	-8.02625	-3.33162	-4.94463	-7.49443	-7.0456	-6.14589	-5.95534	-3.39612	-4.28426	-3.89438	-4.92632	0.133145	-3.94862	-1.64608	0.357554	-0.713458	0.0212682	-0.0733973	-0.305302	-0.118355	0.221686	0.610004
85445	AAI41551	contactin associated protein-like 4	CNTNAP4	16	76311175	-5.56159	2.39084	-6.70181	1.29193e-08	9.92319e-08	9.41091	-4.04876	-4.18416	2.37893	2.79298	-3.3501	-8.97687	-10.9736	-9.37389	-6.91363	-6.07284	-3.64401	-9.5471	-0.223628	-8.97358	-9.27743	-0.357994	0.290701	1.48858	-0.731634	1.10724	0.0844073	0.00328461	0.94104	-0.528004	0.218132	-1.09446
440073	AAH24764	IQ motif and Sec7 domain 3	IQSEC3	12	176048	-5.55174	3.95622	-12.5281	1.46441e-17	2.1069e-15	29.736	-6.00031	-4.59678	-4.98109	-3.66008	-5.44526	-4.7821	-8.06487	-7.54317	-3.40518	-4.89081	-3.87107	-6.91668	-5.40726	-7.14286	-6.23493	-0.784783	-1.46633	-1.84002	0.352543	-0.882453	0.255812	0.265501	-0.0722668	-0.115398	0.245835	-0.0495738
150379	AAH31820	patatin like phospholipase domain containing 5	PNPLA5	22	-44275557	-5.54399	-2.42036	-11.7817	1.66711e-16	1.44127e-14	26.89	-6.27964	-4.80821	-4.39239	-4.56615	-4.93509	-5.73743	-6.14919	-6.13445	-5.36224	-6.00333	-2.29642	-6.30766	-6.25487	-6.47111	-6.5685	-0.0106598	-1.06191	-2.35354	1.64707	-2.42871	-0.570713	0.47517	0.096398	0.012653	0.860668	-0.0925387
27132	AAH35334	copine 7	CPNE7	16	89642175	-5.54308	0.740619	-10.0208	6.83693e-14	2.21156e-12	21.417	-4.82679	-3.10383	-5.00994	-3.73303	-4.81567	-4.97646	-7.5037	-6.75199	-7.56475	-6.62087	-3.07669	-4.85481	-3.52192	-7.82562	-7.3925	0.788955	-1.00721	-1.86302	0.457324	-1.23516	0.53328	-0.0325158	0.454973	-0.411706	0.438324	-0.204523
124925	AAI46293	seizure related 6 homolog (mouse)	SEZ6	17	-27281946	-5.5392	1.77896	-10.4508	1.51961e-14	6.1807e-13	22.8898	-6.174	-5.64599	-3.39664	-2.65041	-6.10408	-5.0662	-6.98697	-7.21324	-6.73054	-7.73419	-1.53941	-5.9879	-3.44437	-6.92186	-6.38791	0.695918	0.257044	-1.72629	0.170863	-0.620618	0.117018	-0.261368	-0.184856	0.00360158	0.0211389	0.75422
219578	A4D1E1	zinc finger protein 804B	ZNF804B	7	88388681	-5.53569	-2.73039	-10.4285	1.64191e-14	6.63113e-13	22.5628	-6.20119	-6.31472	-4.31394	-3.75073	-6.4416	-5.65898	-6.07074	-6.05599	-6.86875	-4.33991	-4.53989	-3.90727	-6.17642	-4.80769	-6.49005	-2.09367	-3.1303	-5.44501	0.697404	-3.48776	0.84797	-1.19928	-0.218812	0.990802	0.579793	1.78989
645974	AAH41956	poly(A) binding protein, cytoplasmic 1-like 2B	PABPC1L2B	X	72223351	-5.53508	-0.401759	-12.9514	3.80549e-18	7.41072e-16	30.9478	-6.36481	-6.11578	-3.31529	-2.53584	-5.50569	-7.04499	-4.79379	-5.85705	-5.44742	-5.43642	-3.73828	-6.39283	-5.05994	-7.77867	-6.65368	0.0559301	-2.14045	-2.30747	0.223569	-1.17334	0.4959	-0.221247	0.0536625	-0.235155	0.395199	0.461409
285696	AK091366	uncharacterized LOC285696	LOC285696	5	-17130136	-5.53426	-0.143463	-9.77802	1.61296e-13	4.69023e-12	20.5647	-3.87253	-4.92948	-4.51366	-4.30039	-4.36448	-6.38921	-3.43174	-6.78623	-6.86202	-6.65511	-5.6327	-5.73705	-6.16969	-4.80096	-7.22029	-0.553508	-3.609	-3.67275	0.850901	-2.14761	0.376046	-0.380626	-0.293547	0.213645	0.483861	0.897326
6712	AAC79502	spectrin beta, non-erythrocytic 2	SPTBN2	11	-66452719	-5.51886	5.10825	-10.3906	1.87304e-14	7.46083e-13	22.6023	-6.40311	-5.06168	-4.48352	-4.03338	-6.10848	-5.24679	-7.63944	-6.02296	-7.09044	-5.18181	-3.8772	-6.17959	-4.8467	-6.59458	-4.31737	-0.280052	-1.83891	-2.40056	0.425009	-1.25672	0.170973	-0.191017	-0.28318	0.281298	0.250688	0.602952
1392	AAH02599	corticotropin releasing hormone	CRH	8	-67088611	-5.51486	-0.115189	-8.99983	2.63496e-12	5.30818e-11	17.838	-7.21487	-5.56288	-7.64956	-5.50138	-6.60729	-5.0877	-0.269361	-7.80665	-5.56051	-9.26049	-6.00104	-5.65793	-5.26411	-0.0576141	-5.52799	-0.88605	-4.06382	-4.02574	0.089065	-0.334733	-0.0227146	-0.303945	-0.488761	0.573572	-0.36004	0.847556
342865	A6NLU5	V-set and transmembrane domain containing 2B	VSTM2B	19	30017490	-5.51072	1.4227	-9.93031	9.40655e-14	2.92498e-12	21.0984	-4.87154	-4.93164	-0.359065	0.415531	-4.0984	-7.73532	-8.14708	-10.4543	-6.13774	-8.00122	-3.32346	-5.98362	-2.50323	-9.20596	-6.54255	0.121994	-0.842073	-0.0635639	0.0306914	0.379817	0.0656442	0.0894641	-0.0309433	-0.388836	-0.193988	0.0481495
1394	AAA35718	corticotropin releasing hormone receptor 1	CRHR1	17	43861645	-5.50883	-0.844236	-10.5729	9.95267e-15	4.31185e-13	23.2381	-5.75464	-5.02018	-2.91631	-1.83951	-4.06905	-7.53436	-7.94612	-7.93138	-8.74414	-4.34082	-3.75231	-5.78266	-3.52824	-6.68308	-6.04351	-0.594928	-2.85884	-1.64797	0.57817	-0.217466	-1.41444	0.441909	-0.299015	0.273756	0.618085	0.0189983
3049	AAA52640	hemoglobin subunit theta 1	HBQ1	16	230332	-5.50497	-2.06143	-11.6114	2.93377e-16	2.36368e-14	26.4211	-4.25841	-6.69388	-4.6931	-4.86685	-2.73329	-6.03813	-3.27997	-6.43515	-7.24791	-6.30403	-4.91905	-4.28643	-4.23365	-6.77181	-8.45417	0.312671	-1.67296	-0.538765	0.149742	-0.696991	0.368412	-0.224802	0.0333878	0.701145	-0.546076	0.215181
728192	BC009533	long intergenic non-protein coding RNA 460	LINC00460	13	107028910	-5.50297	-1.99765	-9.81089	1.43542e-13	4.2185e-12	20.5587	-6.66959	-3.97577	-4.78234	-2.29313	-3.74008	-6.12738	-6.53914	-6.5244	-7.33716	-6.39328	-1.83837	-5.11264	-4.32289	-6.86106	-8.54342	0.266816	0.308186	-2.74349	0.338349	-1.14881	0.142961	0.0852213	-0.0928535	0.940319	-0.451877	0.186688
127254	AAH73916	glutamate rich 3	ERICH3	1	-75033794	-5.50274	2.6469	-9.01649	2.48043e-12	5.02841e-11	17.7997	-3.44111	-3.82621	-4.36897	-4.75758	-4.21893	-3.92623	-8.15325	-7.75148	-4.36169	-5.07847	-3.7429	-5.27069	-2.83784	-8.26872	-9.10308	0.316058	-1.3532	-3.08331	0.531013	-1.46207	0.290759	-0.536839	0.123875	0.115892	0.474399	0.462974
22866	AAI26122	connector enhancer of kinase suppressor of Ras 2	CNKSR2	X	21392535	-5.50188	3.56515	-10.1823	3.87561e-14	1.39659e-12	21.8843	-3.3613	-4.0711	-4.18754	-3.82381	-4.10667	-6.45517	-5.09382	-4.08856	-4.83319	-6.85642	-3.67653	-5.52925	-4.25407	-8.30074	-9.8929	0.297582	-1.34205	-2.09663	0.375742	-0.912502	0.154767	-0.27948	-0.192951	0.0463302	0.271322	0.536772
150147	AK090790	UMODL1 antisense RNA 1	UMODL1-AS1	21	-43522243	-5.49703	-1.92882	-10.4055	1.77868e-14	7.11433e-13	22.6155	-7.37562	-4.02973	-1.29198	-3.54665	-7.61603	-5.24845	-4.07525	-4.0605	-8.04319	-7.09931	-5.71433	-7.40364	-3.89142	-7.56709	-4.72589	-1.07309	-0.669149	-1.57505	0.930889	-0.918034	0.472204	-0.41436	-0.836854	0.163465	0.159706	0.442985
7068	AAA35677	thyroid hormone receptor beta	THRB	3	-24158644	-5.49627	4.91251	-11.72	2.04483e-16	1.70659e-14	27.1143	-3.86982	-3.86381	-3.38074	-3.72887	-4.2821	-5.10566	-6.32745	-7.72151	-5.04796	-6.83366	-4.78417	-6.97134	-3.94837	-6.54111	-7.8041	-0.158815	-2.22395	-2.09046	0.325571	-0.92645	0.0934343	-0.351287	-0.056359	0.241089	0.16988	0.504121
2785	AAD40371	G protein subunit gamma 3	GNG3	11	62475065	-5.49297	3.4044	-12.6462	1.00324e-17	1.57248e-15	30.0971	-5.25679	-6.57368	-4.86535	-3.78919	-5.28387	-5.21852	-5.91797	-5.4178	-4.96812	-5.5857	-4.0048	-5.39216	-4.58518	-7.27005	-6.83069	0.182125	-1.77559	-2.76307	0.28902	-1.08236	0.363109	-0.063384	-0.266209	0.226842	0.126793	0.406192
80164	AK025837	proline rich 36	PRR36	19	-7933604	-5.48721	2.58069	-10.795	4.63191e-15	2.32592e-13	24.052	-5.04866	-4.38311	-3.42089	-3.21013	-3.48427	-5.5609	-6.40008	-3.39157	-7.01169	-8.30484	-3.17776	-6.05898	-4.46893	-9.25805	-7.23997	0.434334	-1.38858	-1.27259	0.305619	-0.605771	-0.0978239	0.289478	0.000254353	-0.253165	0.0720184	0.289391
255275	A6NDP7	myeloid-associated differentiation marker-like 2	MYADML2	17	-79897520	-5.48603	-1.22488	-12.1936	4.31728e-17	4.984e-15	28.4425	-4.66707	-7.95053	-4.72735	-2.95357	-5.75548	-4.48743	-6.12158	-7.6918	-6.18263	-5.23875	-3.2371	-4.69508	-4.6423	-5.70653	-6.90346	-0.399974	-0.584778	-1.87136	0.89628	-1.56285	0.431088	0.298767	-0.0113436	-0.816373	0.694009	0.0704235
100506454	NA	NA	NA	NA	NA	-5.47997	-0.647671	-9.61882	2.84192e-13	7.7277e-12	19.9967	-3.9747	-4.26881	-3.51195	-2.64823	-4.39569	-7.51996	-5.60979	-7.91697	-7.14477	-6.20089	-2.55957	-5.76825	-4.33696	-8.25363	-7.12864	0.548967	-0.298791	-1.42335	0.278192	-0.078211	0.19546	0.0857164	-0.763532	0.0888504	-0.318086	0.511611
9645	AAH44577	microtubule associated monooxygenase, calponin and LIM domain containing 2	MICAL2	11	12132122	-5.47445	3.8111	-10.8991	3.24298e-15	1.72711e-13	24.3848	-5.08545	-4.74442	-4.02077	-3.13589	-4.34198	-4.87858	-6.30389	-6.28915	-6.29067	-5.11776	-4.46388	-6.30764	-5.06068	-7.39953	-6.85618	-0.134941	-3.91574	-2.91023	0.47875	-1.85638	0.375511	-0.230936	0.068412	0.296663	0.500373	0.367606
283576	AAI17677	zinc finger DHHC-type containing 22	ZDHHC22	14	-77597612	-5.47226	1.90098	-9.63451	2.68732e-13	7.36969e-12	20.0305	-4.98634	-5.72251	-2.77221	-2.88407	-5.00648	-7.58461	-6.93224	-7.74062	-4.69158	-6.45196	-4.2338	-4.7439	-4.3041	-8.07728	-5.85275	0.552079	-1.60333	-1.30064	0.561761	-1.20181	0.181417	-0.13161	0.0618777	0.0593871	0.338924	0.130058
100133669	BC007589	uncharacterized LOC100133669	LOC100133669	8	-144063447	-5.47164	-0.0510923	-9.72038	1.97946e-13	5.66201e-12	20.3339	-4.08201	-5.57405	-4.67281	-3.56645	-5.70093	-7.24024	-7.652	-3.24494	-4.99058	-7.50613	-4.00568	-6.2255	-4.95032	-5.65199	-6.48635	-0.0711073	-1.73756	-2.93881	0.549524	-1.28242	0.30853	-0.502007	0.011319	0.368571	0.208381	0.338105
100506465	AK096932	long intergenic non-protein coding RNA 1234	LINC01234	12	-114182381	-5.47156	-0.915442	-8.57376	1.24577e-11	2.07732e-10	16.3264	-5.49167	-6.34217	-7.51131	-3.77817	-4.88408	-7.27138	-1.17535	-7.6684	-4.57427	-5.95232	-6.1523	-5.51968	-6.20387	-8.00506	-2.72164	0.354334	-4.09063	-2.80949	0.13523	-1.31357	0.464865	-0.366907	0.257905	0.429418	0.482687	-0.089625
100507397	XR_110070	uncharacterized LOC100507397	LOC100507397	5	NA	-5.46398	-0.384652	-8.31239	3.25382e-11	4.78858e-10	15.3935	-7.64243	-5.43403	-2.69629	-0.57138	-2.39098	-4.77829	-5.92701	-5.91227	-8.30999	-7.36611	-2.81121	-4.86309	-3.71077	-7.83389	-9.51625	0.647617	0.670953	1.02664	0.391601	1.04828	0.233012	0.564592	-0.824682	-0.27667	-0.620438	-0.515697
2558	A28104	gamma-aminobutyric acid type A receptor alpha5 subunit	GABRA5	15	27112272	-5.45902	2.1774	-8.03514	9.05423e-11	1.20301e-09	14.2492	-6.54819	-7.56443	-5.74143	-4.39471	-6.54244	-3.49561	-3.11949	-10.2443	-5.19081	-5.58962	-3.51011	-2.38225	-7.42613	-10.581	-2.07638	1.0745	-1.13633	-3.13613	0.513587	-1.37961	0.326134	-0.148595	0.0398301	0.251397	0.286019	0.111236
342667	AAI09232	SH3 and cysteine rich domain 2	STAC2	17	-37366788	-5.45615	3.40008	-8.21109	4.7265e-11	6.67562e-10	14.8998	-2.84563	-2.41298	-4.3932	-2.88122	-2.26941	-5.73824	-8.76891	-7.1692	-4.40274	-7.72996	-3.80384	-6.52528	-2.29178	-8.43875	-9.33261	-1.64133	-1.74448	-0.883104	0.863856	-0.987663	0.457803	0.347254	0.167861	-0.534334	0.646727	-0.961505
220202	AAH32621	atonal bHLH transcription factor 7	ATOH7	10	-69990351	-5.44804	-0.795166	-10.0313	6.58765e-14	2.15625e-12	21.3875	-6.0627	-4.95384	-4.17545	-3.43167	-5.08072	-4.78352	-4.34729	-3.80203	-8.31523	-7.37135	-4.76398	-6.09072	-4.81554	-7.83913	-5.27356	0.336049	-1.89228	-4.08413	0.256597	-0.290379	0.281464	-0.580467	-0.239681	0.379442	-0.095159	0.288183
5138	AAC51320	phosphodiesterase 2A	PDE2A	11	-72287183	-5.44741	5.15313	-11.5401	3.72051e-16	2.82393e-14	26.5059	-4.67457	-5.56286	-4.09665	-3.50857	-4.32073	-5.24451	-7.20709	-5.34575	-6.67812	-4.82265	-2.96096	-5.83212	-5.61428	-6.28508	-7.24335	0.51581	-1.00189	-1.94156	0.128975	-0.592505	0.227531	-0.210669	-0.382467	0.172608	-0.0417029	0.69823
1149	AA683375	cell death-inducing DFFA-like effector a	CIDEA	18	12254359	-5.44717	-1.15312	-6.54581	2.30843e-08	1.66495e-07	9.04748	-5.59128	-5.70482	-5.289	-3.58828	-4.24673	-4.3121	-5.46083	-4.70912	-6.25885	-5.31497	-3.92999	-7.20426	-5.56651	-5.78275	-7.46511	-1.20813	-1.55516	-2.96064	0.311091	-1.23016	0.477941	0.147588	-0.152049	-0.12986	0.552809	0.0226356
3736	AAA36139	potassium voltage-gated channel subfamily A member 1	KCNA1	12	5019072	-5.44509	2.47718	-7.81507	2.04629e-10	2.49056e-09	13.4048	-2.61726	-2.66799	-6.93058	-5.40726	-3.27212	-7.34273	-2.68943	-8.67264	-6.23058	-5.8512	-2.6406	-2.54872	-4.13875	-10.8838	-7.70814	-0.989834	-1.44863	-4.19017	1.20617	-2.19751	0.454743	-0.31214	-0.190467	-0.0584716	0.66247	0.435202
26280	AAF59412	interleukin 1 receptor accessory protein like 2	IL1RAPL2	X	103810995	-5.44292	-2.56412	-7.27494	1.52612e-09	1.4785e-08	11.6579	-5.81154	-5.92507	-5.50925	-5.68301	-6.05195	-5.26933	-4.09612	-5.66634	-2.77866	-5.53522	-2.92785	-5.83955	-5.78677	-6.003	-7.68536	1.41438	-3.22608	-5.05536	1.27828	-2.61268	0.571621	-0.355067	0.331303	0.857611	0.529912	-0.600976
27133	AAH43409	potassium voltage-gated channel subfamily H member 5	KCNH5	14	-63173290	-5.43271	-1.11259	-8.94814	3.17877e-12	6.25361e-11	17.6628	-5.56923	-6.53076	-6.85191	-5.4407	-4.58725	-4.10948	-4.70181	-2.29018	-5.94729	-2.5321	-8.66282	-1.8483	-6.39246	-8.93062	-5.85809	-1.34818	-5.66827	-5.66105	1.01467	-2.19791	0.36063	-1.43685	-0.589999	0.55583	0.832432	1.46119
2835	AAA91630	G protein-coupled receptor 12	GPR12	13	-27329338	-5.42827	1.08919	-10.1974	3.67607e-14	1.33972e-12	22.0201	-4.61061	-5.9	-5.02961	-3.87366	-4.94887	-3.20472	-8.08897	-8.07423	-4.9801	-4.90748	-2.70347	-4.30258	-4.96199	-6.64535	-7.46098	-0.0442275	-0.223892	-2.89035	0.568844	-1.30123	0.367043	-0.304228	0.157695	0.0588092	0.493683	-0.0406194
642597	NM_001145194	chromosome 18 open reading frame 42	C18orf42	18	-5143671	-5.42337	-2.2798	-10.6802	6.87359e-15	3.20087e-13	23.4393	-6.57094	-6.68448	-3.94673	-1.58443	-6.81135	-4.44377	-6.44049	-6.42575	-4.91658	-3.9727	-4.17269	-6.59896	-6.54618	-6.76241	-4.98534	-0.780617	-1.9151	-1.90788	0.669879	-1.53559	1.01802	-1.36973	-0.428104	0.369506	0.451045	0.824972
6252	AAA59950	reticulon 1	RTN1	14	-60062693	-5.418	6.25079	-8.69076	8.11929e-12	1.43607e-10	16.518	-4.66226	-3.70734	-2.37576	-2.53912	-5.11948	-5.25618	-8.64357	-7.62141	-4.85724	-6.16984	-3.80825	-5.71369	-2.80928	-9.29861	-8.29065	0.0746387	-1.6315	-2.96895	0.379039	-1.12163	0.372837	-0.0509744	-0.147587	-0.0475963	0.247432	0.368485
1008	AA209467	cadherin 10	CDH10	5	-24487208	-5.41437	1.60773	-12.246	3.64096e-17	4.38713e-15	28.8372	-4.48981	-7.1158	-3.1221	-3.14741	-5.22161	-5.26211	-6.87181	-7.4851	-5.18743	-6.05852	-4.41348	-4.19887	-4.03153	-7.58075	-6.19536	-0.0347601	-2.50878	-1.73736	0.191416	-0.660677	0.173794	-0.205176	-0.162305	0.115907	0.00807666	0.538963
4142	AAA36199	MAS1 proto-oncogene, G protein-coupled receptor	MAS1	6	160327973	-5.41406	-3.03866	-7.59427	4.64744e-10	5.13456e-09	12.7842	-5.53226	-5.6458	-5.22998	-5.40373	-5.77267	-4.99005	-3.81685	-5.38707	-6.19983	-2.08602	-5.45593	-5.56028	-5.5075	-5.72373	-7.40609	-5.67267	-5.26873	-4.77609	1.69053	-5.14076	1.09781	-1.58481	0.708424	0.576585	1.7383	0.913926
100288310	AB073392	uncharacterized LOC100288310	LOC100288310	8	NA	-5.40766	-3.32444	-12.3226	2.84072e-17	3.67558e-15	28.3592	-5.25105	-5.36459	-4.94877	-5.12252	-5.49147	-4.70884	-5.1206	-5.10586	-5.91862	-4.97474	-5.17473	-5.27907	-5.22629	-5.44252	-7.12488	0.28096	-2.6656	-2.90992	1.16665	-1.68963	0.785927	-1.09715	0.188178	0.104433	0.326834	0.214763
2250	AA461028	fibroblast growth factor 5	FGF5	4	81187741	-5.38567	-2.38311	-9.71827	1.99437e-13	5.67938e-12	20.1818	-6.01249	-4.54106	-4.12524	-3.56203	-4.66793	-5.47028	-5.88204	-5.86729	-6.68005	-5.73617	-4.35119	-6.0405	-4.40276	-6.20395	-6.30135	-1.02361	-3.42703	-2.93438	1.24615	-1.92055	0.207942	-1.01058	-0.0301113	0.190998	0.768494	0.547659
9722	AAC39656	nitric oxide synthase 1 adaptor protein	NOS1AP	1	162039580	-5.38406	2.84836	-11.5225	3.94584e-16	2.94852e-14	26.4847	-4.32964	-4.08288	-3.74905	-3.05064	-4.20975	-5.56942	-8.16881	-8.51664	-6.71049	-4.56352	-5.20303	-5.19342	-4.73017	-5.93273	-6.0121	0.55688	-2.84371	-1.23931	0.517869	-0.539499	0.0854978	0.166385	0.0212935	-0.368769	0.193695	-0.0764717
64478	AA889055	CUB and Sushi multiple domains 1	CSMD1	8	-2792874	-5.38222	2.57199	-9.55773	3.53443e-13	9.33428e-12	19.7845	-5.99487	-6.47097	-3.67929	-2.70833	-6.34631	-6.5071	-4.35252	-6.21224	-5.3088	-6.22551	-4.23048	-4.30204	-4.84235	-8.13387	-5.2227	-0.209806	-1.96659	-1.26907	0.560496	-0.684065	0.0366696	-0.354263	-0.314393	-0.136611	0.188954	0.703211
2705	AA041403	gap junction protein beta 1	GJB1	X	70443055	-5.38121	1.18496	-4.81009	1.26468e-05	4.74906e-05	2.77488	-4.175	-2.72334	2.97687	3.57857	-3.34362	-9.2475	-9.65926	-9.64452	-6.06496	-5.6065	-4.22153	-7.4958	0.0852452	-9.98118	-11.6635	-0.703707	0.984585	1.9587	-1.28361	2.28435	0.52828	0.35364	1.91095	-0.887547	0.360505	-3.26656
340419	AAH27938	R-spondin 2	RSPO2	8	-108911543	-5.3755	1.90713	-6.17087	9.27135e-08	5.77333e-07	7.48866	-4.31034	-1.04721	-2.62954	-2.07523	-5.57011	-6.09005	-7.23878	-8.809	-6.34874	-6.80341	-3.74858	-5.28177	-1.82439	-6.64316	-9.24306	-0.196758	-4.25326	-2.74956	1.01866	-1.49302	0.478595	-0.268385	-0.332874	0.0346699	0.636915	-0.0745569
139221	AA412505	melanoma associated antigen (mutated) 1-like 1	MUM1L1	X	105412297	-5.37312	2.44306	-6.08417	1.27702e-07	7.68645e-07	7.19739	-5.78067	-8.09584	-2.30846	-2.03104	-6.45718	-6.5921	-3.907	-8.57408	-1.24899	-3.28645	-4.11938	-2.55746	-7.10954	-10.4957	-6.96861	-0.788219	-3.77392	-2.67769	0.308711	-1.90711	0.390233	-0.481678	0.194305	0.586418	0.287221	0.621902
6900	AAI29987	contactin 2	CNTN2	1	205012339	-5.37155	4.00998	-5.86494	2.86124e-07	1.5765e-06	6.19773	-4.26431	-3.6185	2.65313	2.82442	-3.03901	-8.61116	-13.2708	-9.00818	-7.46895	-5.96511	-4.2724	-7.08946	-0.71053	-8.46348	-7.51357	-0.685868	0.700745	1.71935	-0.644532	1.12149	0.0736988	0.168067	1.46976	-1.0187	0.0678781	-1.23767
91752	AAI36603	zinc finger protein 804A	ZNF804A	2	185463092	-5.36428	2.30688	-6.16316	9.53946e-08	5.91925e-07	7.52565	-4.17987	-5.09311	-4.38778	-3.53984	-5.11689	-6.02232	-6.43408	-7.26734	-5.54404	-6.28822	-3.39134	-4.27062	-3.3003	-8.34096	-6.39883	-0.528354	-1.24693	-1.73988	0.452735	-1.05294	0.104629	-0.204354	-0.508629	0.0482525	0.16368	0.996627
91149	ACE87342	RAPGEF4 antisense RNA 1	RAPGEF4-AS1	2	-173587917	-5.36192	-1.4986	-12.0421	7.07791e-17	7.32117e-15	27.8474	-3.56259	-3.22866	-4.39781	-5.30852	-3.56199	-4.89484	-4.56964	-6.87682	-7.68958	-6.7457	-4.62376	-7.05003	-4.67532	-4.89156	-7.31088	-0.475928	-1.90051	-2.80641	0.00682867	-1.01581	0.709749	0.0194137	0.206794	0.826238	-0.495355	-0.257859
273	AAA21865	amphiphysin	AMPH	7	-38423296	-5.35603	3.52327	-9.30115	8.86969e-13	2.0702e-11	18.8047	-5.41048	-5.87302	-6.14442	-4.45262	-5.9999	-5.80985	-4.18208	-3.97958	-5.817	-5.74925	-5.09314	-5.36868	-5.45909	-5.22619	-5.49927	0.0993895	-2.66707	-3.28315	0.58566	-1.45908	0.519135	-0.397141	0.122393	-0.0441331	0.511623	0.161539
9293	AAD22409	G protein-coupled receptor 52	GPR52	1	174417211	-5.35419	-2.32991	-8.64461	9.61168e-12	1.65746e-10	16.5328	-6.50632	-6.61985	-6.20403	-4.05586	-5.16177	-5.96411	-6.37587	-4.77616	-4.85196	-4.64504	-1.30071	-6.53433	-6.48155	-4.37586	-6.05822	0.0675173	-0.176699	-3.42821	0.437011	-1.47096	0.334521	-0.531381	-0.0878442	0.289742	-0.204947	1.23386
23504	AA911488	RIMS binding protein 2	RIMBP2	12	-130880680	-5.35156	3.40039	-8.725	7.16468e-12	1.2873e-10	16.7551	-7.1941	-6.06885	-4.16935	-3.77279	-4.03945	-6.90343	-5.13765	-3.31338	-5.58666	-5.15225	-4.1842	-6.82158	-5.9803	-4.14068	-6.63497	0.435527	-2.33363	-2.66815	0.411522	-0.933716	0.173198	-0.44947	-0.378894	0.307485	-0.085025	0.9549
25791	AAH31573	neuronal guanine nucleotide exchange factor	NGEF	2	-233743395	-5.35067	3.56034	-10.1704	4.04194e-14	1.44038e-12	21.8367	-4.43097	-3.79216	-4.22081	-4.18263	-4.25115	-4.69686	-4.67162	-10.0377	-5.30958	-7.19386	-2.71138	-6.46197	-3.59503	-8.415	-5.84078	-0.612304	-0.743049	-3.1641	0.232275	-1.09288	0.227394	-0.00136504	-0.201499	0.128564	0.109278	0.598233
4747	AAD14057	neurofilament, light polypeptide	NEFL	8	-24808468	-5.34837	5.77176	-7.95463	1.21977e-10	1.57193e-09	13.8259	-7.50176	-8.24824	-6.31889	-4.62753	-7.52557	-4.50544	-4.07158	-3.90123	-2.25907	-1.01484	-5.67105	-6.64919	-6.52034	-8.13092	-3.22749	-0.745695	-3.79772	-2.71694	0.931521	-1.91644	0.523842	-0.245124	-0.191287	0.147226	0.613468	0.136798
2830	AAA63181	G protein-coupled receptor 6	GPR6	6	110299458	-5.344	-1.89494	-6.77022	1.0014e-08	7.95793e-08	9.85829	-6.74888	-4.54049	-6.44659	-2.09679	-4.18194	-6.20667	-6.61843	-5.01872	-7.41645	-6.47256	0.50736	-3.31746	-4.40218	-6.94035	-8.6227	2.33712	2.52867	-0.635151	-0.0975055	-0.865527	0.25095	0.127494	-1.39454	-0.255887	1.56765	0.667358
152789	AAH47075	janus kinase and microtubule interacting protein 1	JAKMIP1	4	-6027925	-5.34093	2.25835	-10.3937	1.8528e-14	7.39547e-13	22.6719	-3.06575	-4.26829	-3.12604	-3.421	-3.25766	-4.03635	-9.80566	-8.56853	-4.72104	-5.69017	-2.81904	-5.76773	-3.59544	-7.46462	-8.1095	0.173378	-0.286723	-3.03019	0.268794	-0.981103	0.126616	0.0473029	-0.125656	0.15994	0.22627	0.277835
9920	AAI69331	kelch repeat and BTB domain containing 11	KBTBD11	8	1922043	-5.33763	5.17583	-10.0434	6.31227e-14	2.09097e-12	21.3909	-4.45641	-5.36921	-0.543578	-0.595125	-4.50898	-7.8035	-7.70506	-6.97812	-4.76996	-5.43431	-3.36103	-5.50523	-3.79738	-9.33364	-7.67147	-0.7363	-1.16187	-1.2166	0.183917	-0.63529	0.0735705	-0.172082	-0.0768108	0.0441839	0.187917	0.394594
116	AAB21470	adenylate cyclase activating polypeptide 1 (pituitary)	ADCYAP1	18	905196	-5.33424	1.19142	-9.59197	3.12764e-13	8.40974e-12	19.9137	-3.59481	-7.22492	-6.27858	-4.1755	-3.75353	-4.38154	-6.24397	-6.67668	-4.40972	-5.25011	-4.71312	-4.95177	-4.58411	-5.82892	-6.94568	-0.993357	-2.11691	-2.58262	0.0931444	-1.01023	0.0837028	-0.59758	-0.559847	0.37221	0.270128	1.34847
9717	AAI66626	SEC14 like lipid binding 5	SEC14L5	16	5008317	-5.33289	2.50668	-8.42834	2.12397e-11	3.30759e-10	15.6912	-5.0254	-4.08979	0.606295	0.983355	-4.12312	-6.74908	-4.9238	-7.01485	-6.92491	-7.5004	-3.51452	-6.42622	-2.84186	-10.2901	-8.51304	-1.45442	-0.384592	-0.0379289	0.034055	0.572463	-0.02793	-0.10176	0.836099	-0.809046	0.0739577	-0.577839
50859	AAH00460	sparc/osteonectin, cwcv and kazal-like domains proteoglycan (testican) 3	SPOCK3	4	-167654535	-5.3281	3.53303	-6.47958	2.9527e-08	2.07001e-07	8.46393	-2.97789	-5.02361	1.52879	2.21417	-3.51158	-9.13458	-12.7163	-9.24209	-5.40054	-6.54803	-1.94304	-7.14681	-1.19852	-10.2308	-6.89399	-0.309182	0.428569	0.460451	-0.477118	0.850706	0.17162	-0.265702	0.718709	-0.517548	-0.0636839	-0.416982
100130921	NA	NA	NA	NA	NA	-5.32761	-2.20698	-8.75884	6.3322e-12	1.15277e-10	16.9218	-6.30491	-6.41844	-6.00262	-6.17638	-6.54532	-5.7627	-6.17446	-4.57475	-4.65055	-3.22124	-3.90665	-4.011	-4.69518	-4.17445	-6.59377	-1.15992	-2.34094	-3.2268	0.234355	-1.66548	0.507642	-0.848438	-0.865675	0.635542	0.666895	1.33516
5026	AA805176	purinergic receptor P2X 5	P2RX5	17	-3576521	-5.32278	0.121617	-9.69602	2.15864e-13	6.12005e-12	20.2917	-3.994	-4.30685	-4.73902	-3.77527	-2.44714	-5.59863	-7.23279	-5.99565	-5.22345	-8.67188	-2.94113	-4.45265	-3.63803	-5.68023	-9.23706	0.305854	-1.18482	-3.33404	-0.0187023	-0.863213	0.208955	-0.313165	-0.566787	0.455425	0.255993	0.841495
9340	AAD16895	glucagon-like peptide 2 receptor	GLP2R	17	9728867	-5.32161	-2.48549	-6.86923	6.92446e-09	5.7221e-08	10.2133	-5.89185	-6.00539	-2.78221	-5.76332	-3.81034	-5.34964	-5.7614	-5.74666	-6.55942	-5.61554	-5.81552	-5.91987	-4.28212	-4.49836	-5.44375	-1.78434	-4.04336	-3.55071	0.557212	-2.693	0.862399	-1.39691	-1.05834	0.87351	0.702714	2.15241
766	AAA51923	carbonic anhydrase VII	CA7	16	66878840	-5.32052	-0.406309	-11.5436	3.67662e-16	2.80164e-14	26.4441	-4.76855	-6.01959	-4.75577	-3.24147	-3.82454	-4.22634	-5.7756	-6.49783	-3.76627	-7.95167	-3.5078	-8.256	-5.39586	-5.24953	-6.19492	0.197661	-0.21626	-0.576989	0.350808	-0.656575	-0.0792905	0.449486	-0.551711	-0.00742477	0.21366	0.281047
9378	AAF03536	neurexin 1	NRXN1	2	-50145642	-5.31802	4.21306	-10.1792	3.91892e-14	1.40957e-12	21.8385	-5.67451	-7.71404	-4.5439	-3.66137	-6.26611	-7.36136	-4.66705	-3.67755	-5.36422	-3.73796	-4.3275	-4.92458	-5.61812	-9.00428	-3.59891	0.129774	-2.46544	-2.79305	0.464325	-1.06827	0.14172	-0.323083	-0.409844	0.160361	0.27653	0.758263
3775	AAB01688	potassium two pore domain channel subfamily K member 1	KCNK1	1	233749749	-5.31795	4.52413	-9.10546	1.79715e-12	3.78895e-11	18.1139	-4.54781	-3.07638	-0.852826	-0.367894	-2.49853	-7.25751	-6.70775	-7.815	-6.05701	-6.81714	-3.76675	-5.36142	-3.89876	-7.28492	-9.39792	-0.161194	-1.10905	-1.40731	0.156012	-0.741022	0.447371	-0.260993	-0.238356	0.285442	-0.11426	0.465805
3745	AAA36156	potassium voltage-gated channel subfamily B member 1	KCNB1	20	-47988504	-5.31615	2.41164	-11.2984	8.36668e-16	5.50516e-14	25.7428	-4.60434	-4.2445	-3.47285	-3.84942	-4.68576	-4.44485	-7.2535	-5.78809	-5.93604	-4.27306	-4.47304	-3.6968	-5.90852	-8.31238	-6.93584	-1.16095	-1.77701	-1.67979	0.919707	-1.84135	0.41569	-1.0312	-0.309347	0.265724	0.649097	0.931672
116443	AAI32867	glutamate ionotropic receptor NMDA type subunit 3A	GRIN3A	9	-104331633	-5.31029	1.85143	-6.99635	4.3113e-09	3.74066e-08	10.511	-4.92616	-5.25651	-2.31543	-3.62398	-5.30743	-4.95223	-5.97405	-6.30034	-5.23863	-5.32122	-5.63224	-5.73659	-4.17791	-6.637	-6.7344	1.33332	-1.41294	-3.86833	1.3236	-1.70826	0.274604	-0.656261	-0.361238	0.425487	0.215995	0.486081
79762	AAH36067	chromosome 1 open reading frame 115	C1orf115	1	220863627	-5.31012	5.426	-12.3835	2.33301e-17	3.10193e-15	29.2505	-5.09036	-5.28358	-4.76247	-3.83612	-5.22293	-4.90826	-6.3145	-4.36452	-4.6763	-4.90286	-4.71205	-5.74484	-5.47062	-6.21863	-6.83257	0.301286	-2.28042	-2.08105	0.365126	-1.04693	0.201359	-0.247834	-0.317265	0.124359	0.187097	0.73409
64137	AAH41091	ATP binding cassette subfamily G member 4	ABCG4	11	119019749	-5.29548	1.83315	-8.53264	1.44839e-11	2.3785e-10	16.1517	-4.07698	-3.50905	-4.54842	-4.06166	-4.91603	-5.80326	-5.97401	-5.26739	-5.71758	-6.72124	-3.38872	-4.97494	-4.57068	-7.67444	-6.92384	-0.555146	-1.52457	-2.44882	0.567504	-1.14194	0.233605	-0.0640328	-0.254164	-0.0570994	0.430199	0.285931
57611	AAI14552	immunoglobulin superfamily containing leucine-rich repeat 2	ISLR2	15	74422742	-5.29475	2.3981	-8.36023	2.72837e-11	4.11352e-10	15.4731	-4.70701	-5.29787	-5.12821	-5.0558	-5.21453	-4.1648	-5.77211	-7.25213	-5.22054	-2.76666	-2.2374	-6.12989	-5.05063	-6.52466	-7.11587	1.67769	-0.561183	-2.7877	0.0397004	-0.867208	0.345386	0.208041	0.319697	-0.0130867	-0.184516	0.151987
5864	AAA60242	RAB3A, member RAS oncogene family	RAB3A	19	-18307610	-5.29405	5.41126	-13.7694	3.00384e-19	1.20648e-16	33.5699	-5.38001	-5.99633	-5.38727	-4.04051	-5.19794	-4.45547	-5.22327	-5.54436	-5.86701	-5.32554	-4.22463	-5.82861	-6.09221	-4.86671	-5.56236	0.125355	-1.68568	-3.14435	0.387473	-1.05447	0.266473	0.0643943	-0.144392	-0.0370888	0.193858	0.323748
261729	AAG32147	STEAP2 metalloreductase	STEAP2	7	89843133	-5.29365	3.85801	-10.1826	3.87227e-14	1.39659e-12	21.9309	-3.00185	-2.561	-3.57665	-4.64513	-3.1991	-4.51385	-8.26059	-8.89793	-4.56968	-6.61997	-3.68139	-4.95963	-2.81169	-8.58251	-7.61578	-0.749499	-1.68156	-3.2551	0.87901	-1.2853	0.323801	-0.316325	-0.235035	-0.150059	0.558241	0.225668
4145	AAA16703	megakaryocyte-associated tyrosine kinase	MATK	19	-3777966	-5.2804	2.8741	-13.4575	7.83183e-19	2.47524e-16	32.6193	-4.76565	-4.48604	-4.53462	-2.8174	-3.78864	-4.76559	-6.48667	-5.56923	-6.76386	-6.47205	-3.20017	-5.74244	-4.42942	-6.04675	-7.34209	-0.221076	-1.2279	-1.11072	0.224033	-0.497705	0.312288	0.199747	-0.512194	0.000650659	0.00458342	0.268597
196541	AAI32749	methyltransferase like 21C	METTL21C	13	-103338096	-5.27906	-2.40747	-6.99333	4.36017e-09	3.77627e-08	10.65	-5.46037	-3.98894	-5.15808	-5.33184	-5.70078	-4.91816	-5.32992	-5.31517	-6.12794	-5.18405	-5.38404	-3.90342	-5.4356	-5.65184	-5.74923	-0.556385	-5.19684	-1.53427	1.16378	-1.16198	-0.448049	-0.08407	0.207132	0.915582	0.524144	-1.11654
25769	AAF21810	solute carrier family 24 member 2	SLC24A2	9	-19507449	-5.27734	4.32685	-7.89829	1.50295e-10	1.88151e-09	13.6302	-3.99263	-3.69851	0.0649072	0.223531	-4.46035	-7.96559	-10.4098	-7.62564	-5.34304	-6.82852	-4.08255	-5.15423	-2.61349	-8.5187	-7.48546	-0.909895	-0.723326	-0.803908	0.785184	-0.959574	0.250493	-0.294361	0.435304	-0.302919	0.601698	-0.515825
729956	A6NL88	shisa family member 7	SHISA7	19	-55940104	-5.27131	1.87764	-10.6045	8.92329e-15	3.93666e-13	23.4029	-5.84776	-5.72523	-0.696364	-0.841483	-4.36085	-6.27384	-7.74973	-7.49398	-6.0299	-7.36286	-3.13916	-5.30154	-3.19072	-8.07165	-6.01377	0.22345	-0.376509	-0.32487	0.12056	-0.21425	-0.147039	-0.0124439	-0.144728	-0.242272	-0.118538	0.758711
284656	AAH41360	EPH receptor A10	EPHA10	1	-38225944	-5.26162	1.29025	-12.3532	2.57316e-17	3.37469e-15	29.1643	-5.48561	-6.44715	-1.87752	-1.64844	-4.69955	-5.61083	-6.65062	-5.84738	-7.00118	-5.2093	-3.53481	-7.09859	-4.43437	-4.94011	-6.75677	-0.357156	-1.14092	-1.45642	0.115456	-1.10417	0.27249	-0.0407424	0.0250996	0.100748	0.342621	0.288495
84435	AAI46321	adhesion G protein-coupled receptor A1	ADGRA1	10	134901507	-5.26079	1.89509	-12.0791	6.27236e-17	6.79353e-15	28.3013	-5.4906	-4.87666	-3.09115	-2.91343	-5.28671	-4.61234	-7.59045	-6.52126	-5.48899	-5.4726	-3.73768	-3.76987	-3.94536	-9.29088	-5.84395	-0.208051	-2.62253	-1.57505	0.443126	-0.881364	0.0622352	0.238776	-0.0379177	-0.136467	0.237584	0.0740272
3780	AAB09562	potassium calcium-activated channel subfamily N member 1	KCNN1	19	18062110	-5.26015	1.90566	-10.4795	1.37551e-14	5.64221e-13	22.9718	-4.59476	-4.76544	-3.9237	-2.8263	-3.92922	-5.69466	-3.8199	-2.02493	-5.44104	-7.54552	-2.36258	-5.52792	-3.99911	-11.4727	-8.1107	-0.247373	-1.23146	-1.09673	0.195172	-0.313281	0.106095	0.22255	-0.404309	-0.0445315	-0.0204628	0.258768
57595	AAH02606	PDZ domain containing 4	PDZD4	X	-153067620	-5.25831	5.75391	-8.43564	2.06777e-11	3.23051e-10	15.5846	-3.97896	-3.63489	-2.69252	-3.03722	-3.09635	-4.5655	-7.61538	-8.12827	-4.83604	-6.96932	-2.62354	-5.10679	-3.405	-8.80098	-9.10119	0.0455045	-0.862696	-1.33312	0.103148	-0.707753	0.140771	0.181929	-0.341082	0.221533	-0.0240133	0.425467
100128554	AAI18584	uncharacterized LOC100128554	LOC100128554	12	126927026	-5.24727	-3.11754	-9.97564	8.01575e-14	2.54171e-12	21.0013	-5.56488	-2.87107	-5.2626	-2.629	-4.22033	-5.02267	-5.43443	-5.41969	-6.23245	-5.28857	-5.48855	-5.5929	-5.54012	-5.75635	-7.43871	0.317074	-3.71639	-1.10827	0.322302	-0.128991	0.422345	-0.794306	0.102618	-0.129226	0.469383	-0.264125
129684	AAI48398	contactin associated protein-like 5	CNTNAP5	2	124782863	-5.2428	-0.219816	-9.61774	2.85291e-13	7.73577e-12	20.0183	-5.6974	-6.1735	-3.61084	-3.24694	-7.52277	-6.74015	-6.41494	-7.13717	-5.14257	-1.2073	-4.54306	-2.12715	-4.75509	-7.47383	-5.69675	-1.4303	-2.87587	-1.21633	1.05241	-1.90597	0.408551	-1.46043	-0.730824	0.250667	1.0207	1.36489
100505872	NA	NA	NA	NA	NA	-5.23656	-1.60593	-10.8719	3.55906e-15	1.87473e-13	24.1096	-4.52448	-4.63802	-3.08469	-4.39595	-5.50186	-6.3042	-6.71596	-5.11625	-5.92901	-3.40017	-6.77008	-5.28946	-5.23668	-5.45291	-5.55031	-0.758001	-2.67599	-1.33535	0.838283	-1.59693	0.44748	-0.926968	-0.559181	0.0940401	0.599834	1.10344
7224	AAC24563	transient receptor potential cation channel subfamily C member 5	TRPC5	X	-111017541	-5.23341	-1.333	-7.24525	1.70468e-09	1.62857e-08	11.5469	-2.41698	-8.0851	-5.34736	-5.03568	-3.0827	-7.42936	-5.51919	-7.82637	-0.622326	-4.52533	-1.87287	-7.99958	-3.42324	-8.16304	-6.67547	-1.19311	-5.38611	-4.04547	0.683172	-2.72209	0.678626	-1.45776	-0.194013	0.887632	0.776245	1.34819
57626	AAF81716	kelch like family member 1	KLHL1	13	-70274724	-5.23022	-1.48279	-6.65431	1.54179e-08	1.16337e-07	9.44546	-4.16857	-5.01907	-3.86629	-3.19204	-3.92356	-4.36333	-6.36005	-6.34531	-7.15807	-6.21419	-3.24425	-6.51852	-6.46573	-5.09701	-6.0424	2.4539	-0.499051	-1.21076	-0.852675	-0.0766354	0.233693	-0.312748	-0.203272	-0.482938	0.579985	1.11459
134548	AAI04772	sosondowah ankyrin repeat domain family member A	SOWAHA	5	132149015	-5.20588	3.23942	-7.51235	6.30357e-10	6.7216e-09	12.2945	-4.036	-3.93967	-1.45558	-1.11931	-3.83719	-5.32444	-8.33954	-8.85531	-4.30272	-7.5018	-1.46565	-4.86753	-3.22978	-10.04	-7.4744	0.107804	0.251395	-1.0403	-0.219206	-0.0998903	0.130797	-0.114047	-0.851351	0.466492	-0.331867	1.01907
27255	AAI13119	contactin 6	CNTN6	3	1134341	-5.19327	0.662426	-7.9213	1.38005e-10	1.74695e-09	13.9706	-3.65475	-2.67396	-4.47446	-4.09182	-3.89516	-5.15207	-5.9264	-8.71901	-6.07234	-6.26596	-4.88098	-3.46595	-2.86216	-6.73374	-7.2786	0.0695284	-3.10882	-2.97874	1.0639	-2.40662	0.846642	-0.52443	-0.605886	-0.0122896	0.655927	0.982749
408263	AAH22570	fibronectin type III domain containing 9	FNDC9	5	-156768606	-5.19238	0.349445	-8.06484	8.11207e-11	1.08531e-09	14.4747	-3.66046	-3.774	-2.37297	-3.16936	-4.15803	-5.9256	-6.82279	-5.22309	-5.69481	-5.29842	-3.98939	-6.49583	-2.98362	-7.14471	-8.82707	0.320821	-1.91361	-3.02714	0.0291978	-0.631007	-0.297465	-0.556479	-0.0433804	0.727467	-0.534833	1.3065
126567	AB075837	C2 calcium-dependent domain containing 4C	C2CD4C	19	-405442	-5.18903	2.47533	-9.56289	3.46982e-13	9.18884e-12	19.7945	-4.5366	-5.30221	-2.56447	-2.78611	-4.19831	-5.73762	-4.94502	-4.98577	-6.61297	-6.13476	-5.77286	-5.87721	-4.84788	-5.70945	-6.48739	0.339869	-1.75522	-0.764124	-0.543648	-0.0933465	-0.0858529	0.0757146	-0.543612	0.38499	-0.25409	1.05984
1428	AAB67600	crystallin mu	CRYM	16	-21269838	-5.18776	3.29922	-7.05053	3.52279e-09	3.11541e-08	10.5658	-2.93938	-6.37255	-6.97981	-4.79488	-3.26969	-3.90618	-3.57057	-5.68171	-3.24743	-6.46813	-1.25082	-2.89144	-6.65694	-9.25784	-8.0016	0.380061	-2.6667	-4.28045	0.139944	-1.02541	0.433006	-0.324386	-0.299266	0.452158	0.0615807	0.562378
84258	AAH28379	synaptotagmin 3	SYT3	19	-51125233	-5.18713	1.77764	-10.315	2.43742e-14	9.47399e-13	22.4222	-3.95874	-4.52244	-4.89882	-3.53531	-3.48618	-5.15846	-5.00194	-6.02114	-5.44486	-7.47499	-2.78884	-4.35785	-3.90453	-8.4282	-7.22303	0.0798327	-1.36144	-2.45375	0.544159	-1.29371	0.265454	0.140602	-0.287257	-0.0275296	0.262739	0.395545
768097	DQ860410	highly accelerated region 1B (non-protein coding)	HAR1B	20	-61726844	-5.17778	-2.88334	-14.5734	2.68931e-20	2.7288e-17	34.9092	-4.3556	-4.46914	-4.05332	-4.22707	-6.18098	-3.81339	-4.22515	-5.79537	-6.60813	-5.66425	-4.27927	-4.38362	-4.33084	-6.13203	-7.81439	-0.466267	-1.28472	-2.37704	-0.30274	-0.339615	0.588812	0.189093	0.51913	-0.288097	-0.174233	-0.192349
266743	AAI05002	neuronal PAS domain protein 4	NPAS4	11	66188474	-5.17726	-1.73812	-6.14287	1.02823e-07	6.3353e-07	7.59471	-4.5315	-3.99296	-3.86665	-4.0404	-3.05571	-1.84245	-7.2084	-7.19366	-8.00642	-3.60311	-4.9406	-4.55952	-4.50673	-7.53032	-6.40533	-4.30934	-5.49036	-4.26075	5.55671	-1.81807	-1.69266	2.08558	-0.459051	-1.13537	-1.82968	-0.707452
56603	AA484668	cytochrome P450 family 26 subfamily B member 1	CYP26B1	2	-72356366	-5.15933	3.13372	-9.95007	8.77267e-14	2.75453e-12	21.1436	-4.05821	-2.77887	-4.2555	-4.0267	-4.1431	-5.93495	-8.06292	-6.21167	-5.06838	-6.33209	-3.57566	-5.19585	-2.45632	-5.41083	-7.92035	0.410095	-2.84845	-2.93166	0.806651	-1.91226	0.530284	0.404272	-0.101122	0.276011	0.233715	-0.237554
81491	AAH67465	G protein-coupled receptor 63	GPR63	6	-97241997	-5.15571	-1.32405	-9.02504	2.40474e-12	4.90591e-11	17.9064	-4.99442	-3.97045	-3.84414	-2.7955	-3.30883	-3.60421	-5.60093	-5.58619	-5.66198	-7.04003	-3.33312	-7.34436	-4.48422	-7.50781	-6.86824	-0.770254	-1.76741	-2.85973	1.10531	-2.06687	0.415423	-1.18669	0.173514	0.222743	0.661827	0.67473
100170841	A6NHQ4	chromosome 17 open reading frame 96	C17orf96	17	-36827958	-5.15405	2.95393	-10.3442	2.20118e-14	8.67258e-13	22.5044	-4.74277	-3.8965	-5.22036	-4.024	-4.64549	-5.09365	-5.3922	-6.58181	-5.34828	-4.3449	-4.54488	-5.3013	-4.62589	-5.21322	-6.85761	0.41678	-2.31108	-2.42293	0.481511	-0.408889	-0.240582	0.38285	-0.476072	0.172239	-0.289176	0.378118
81551	AAH11520	stathmin 4	STMN4	8	-27092839	-5.15209	3.56973	-9.22819	1.15361e-12	2.60634e-11	18.5011	-5.18404	-4.80302	0.333229	1.03167	-5.66081	-5.88576	-5.62897	-6.78654	-5.61554	-5.04203	-5.08229	-6.45598	-1.82776	-8.66573	-8.13018	0.633977	-1.08639	-0.415497	-0.373458	0.6743	0.0944401	0.044217	0.596516	-0.53053	-0.300029	-0.205455
79369	AAH31399	UDP-GlcNAc:betaGal beta-1,3-N-acetylglucosaminyltransferase 4	B3GNT4	12	122688227	-5.14803	-0.737032	-10.647	7.70688e-15	3.50427e-13	23.4708	-4.90756	-3.18459	-5.82766	-3.67949	-3.563	-5.58774	-5.9995	-5.24779	-6.79751	-5.85363	-3.55112	-6.15796	-3.78325	-6.32142	-6.12931	0.183598	-1.61849	-2.43517	0.143362	-1.01963	0.433781	-0.210507	0.12642	-0.139978	-0.0794715	0.746025
283731	AK095530	uncharacterized LOC283731	LOC283731	15	-74418713	-5.14307	-1.31665	-8.57356	1.24667e-11	2.07732e-10	16.3086	-4.14347	-4.25701	-6.64854	-5.23733	-3.4908	-2.16069	-6.82038	-6.80563	-4.44847	-2.2822	-2.48218	-5.39388	-6.92606	-5.55733	-8.82465	1.13276	-0.497473	-3.3873	-0.354421	-1.20178	0.719211	0.261973	0.539031	0.373409	0.684612	-1.02204
9892	AAC09352	synaptosome associated protein 91kDa	SNAP91	6	-84262604	-5.14266	4.12912	-12.1183	5.5182e-17	6.11411e-15	28.3832	-5.98994	-5.24571	-4.54102	-3.52943	-5.63076	-4.20745	-7.81605	-4.83533	-5.88568	-4.12866	-4.63647	-5.11232	-4.38442	-7.30636	-3.90977	0.246056	-2.11492	-2.8943	0.617799	-1.24566	0.388001	-0.105001	-0.0991018	-0.0105983	0.284925	0.169636
56884	AA350666	follistatin like 5	FSTL5	4	-162305043	-5.13934	1.32643	-7.34007	1.19728e-09	1.19289e-08	11.7648	-2.76976	-5.28729	-1.7655	-2.69542	-3.76049	-8.40414	-8.8159	-10.3861	-3.46417	-3.95121	-2.72027	-5.06747	-4.39802	-10.7228	-3.95805	0.613105	-0.527999	-3.23597	0.714545	-1.54362	0.360277	-0.754862	0.156935	0.361119	0.32681	0.378796
440435	AAI72753	G protein-coupled receptor 179	GPR179	17	-36481492	-5.13686	-0.346035	-11.5765	3.29501e-16	2.5823e-14	26.6014	-4.78624	-5.99931	-3.99853	-4.17228	-4.28969	-4.24403	-4.47522	-5.37801	-5.45381	-5.60946	-4.36888	-6.39922	-4.42044	-6.56267	-5.81207	-0.507114	-1.92181	-3.07898	1.00631	-1.8259	-0.363869	-0.28121	-0.0212401	0.216066	0.595481	0.674367
83698	AAG09620	calneuron 1	CALN1	7	-71244475	-5.13613	3.07192	-6.75628	1.05476e-08	8.3271e-08	9.50319	-2.53713	-3.66127	-0.616475	-0.385028	-2.58041	-6.45646	-10.2375	-4.10032	-4.76869	-6.00413	-1.4853	-4.80098	-5.03329	-9.82241	-9.73923	0.372541	-0.167249	-1.68692	0.243882	-1.26102	0.597806	-0.490928	-0.154579	-0.0249263	0.491362	0.598402
7138	AAA61204	troponin T1, slow skeletal type	TNNT1	19	-55644065	-5.1335	-0.84116	-7.73335	2.7716e-10	3.24824e-09	13.3175	-3.42738	-5.46692	-4.2031	-2.50238	-4.45629	-4.81117	-7.54486	-7.53011	-5.53552	-5.81403	-2.741	-7.70332	-4.19111	-5.05942	-5.84869	1.14718	-0.51696	-0.652346	-0.62585	0.721815	-0.532284	0.496521	-0.597174	0.364678	0.352833	-0.180538
93426	AAH34821	synaptonemal complex central element protein 1	SYCE1	10	-135367403	-5.12956	0.252312	-7.01001	4.09725e-09	3.57102e-08	10.6672	-6.29189	-5.92	-3.55664	-3.19988	-4.6063	-4.37116	-5.02393	-6.14669	-7.69642	-6.01557	-2.60675	-5.83448	-3.63485	-5.63536	-5.35836	-1.81171	-1.97525	-1.38191	0.844913	-1.1455	0.420107	0.309158	-0.343864	-0.232792	0.0256487	0.12233
774	AAA51897	calcium voltage-gated channel subunit alpha1 B	CACNA1B	9	140772240	-5.12287	2.09289	-9.56189	3.48232e-13	9.20929e-12	19.7686	-7.35307	-5.48798	-4.66252	-3.99912	-6.72675	-1.96463	-6.10063	-3.89446	-6.43567	-4.86044	-3.9805	-6.71366	-5.86118	-8.46208	-1.91829	0.0525058	-1.3457	-2.40359	0.493473	-0.978914	0.115218	-0.253204	-0.194682	-0.0690337	0.250734	0.636409
9671	AAH37969	WSC domain containing 2	WSCD2	12	108523247	-5.11514	2.75372	-7.35827	1.11879e-09	1.12574e-08	11.7986	-2.99829	-4.06644	-3.17618	-3.77418	-3.95821	-5.02142	-9.05767	-8.30596	-3.51583	-2.64502	-2.30015	-5.51569	-5.46291	-3.63363	-9.83955	-0.0500785	-0.8213	-2.39485	0.685166	-1.27567	0.384776	-0.288854	-0.355914	0.0465153	0.312971	0.491012
23108	AAI40871	RAP1 GTPase activating protein 2	RAP1GAP2	17	2699731	-5.10785	4.33733	-10.3727	1.99314e-14	7.90653e-13	22.5469	-5.63278	-4.82083	-5.49438	-4.406	-5.35765	-5.1908	-5.64468	-5.1143	-5.643	-6.27185	-4.41368	-4.75584	-4.36366	-4.79075	-4.91681	0.202244	-3.39613	-3.05411	0.249171	-1.40178	0.329778	-0.182605	0.0793657	0.380757	-0.0481524	0.593468
644596	AK123302	small integral membrane protein 10 like 2B	SMIM10L2B	X	-134229014	-5.10423	3.51827	-12.4556	1.84914e-17	2.5464e-15	29.506	-5.47145	-4.87754	-3.88049	-3.72189	-5.32914	-4.01385	-4.54675	-5.74739	-4.32905	-5.52163	-4.06227	-5.42821	-4.65243	-8.79677	-5.48415	-0.209575	-2.43756	-2.15797	0.360788	-1.01195	0.213186	0.0153024	-0.131565	0.0844249	0.295631	0.174187
6538	AAB33570	solute carrier family 6 member 11	SLC6A11	3	10857916	-5.1035	-0.249329	-8.10053	7.10941e-11	9.64549e-10	14.6195	-4.80326	-4.14628	-1.76826	-3.7178	-4.48728	-6.76355	-7.17531	-8.74553	-5.6514	-5.44449	-2.1279	-3.63334	-2.79987	-7.49723	-7.06411	-0.0567206	-1.06495	-1.21569	-0.89867	0.847287	-0.622644	0.850146	-0.263363	0.280923	-0.235276	0.0415966
2572	AAA58491	glutamate decarboxylase 2	GAD2	10	26505235	-5.1034	1.56611	-6.7451	1.09962e-08	8.6423e-08	9.5304	-3.84489	-1.37168	-6.2271	-3.75975	-3.7958	-8.05757	-3.55285	0.58049	-3.82772	-9.06043	-1.48563	-5.01898	-2.46649	-11.1132	-9.98818	0.162488	0.835179	-2.43082	0.419175	-1.14004	0.324729	-0.78747	-0.270794	0.283923	0.50546	0.665015
84684	AAI30378	insulinoma-associated 2	INSM2	14	36003247	-5.10109	-1.91691	-11.2059	1.14308e-15	7.15503e-14	25.2179	-3.80466	-7.08812	-4.35037	-3.67613	-7.21499	-6.43237	-4.5222	-5.24443	-1.80926	-6.69827	-3.72833	-7.0026	-5.36485	-4.35869	-5.14797	0.104176	-1.75686	-0.933004	0.974243	-2.19077	0.597609	-0.423785	0.53504	0.0198068	1.01625	-0.528393
170850	AAH71558	potassium voltage-gated channel modifier subfamily G member 3	KCNG3	2	-42669156	-5.09952	-0.201987	-8.92272	3.48631e-12	6.77546e-11	17.5668	-6.27599	-5.65256	-4.75132	-5.41049	-4.0139	-3.85931	-6.14554	-6.1308	-5.3586	-2.63044	-2.74023	-3.98208	-5.02883	-5.73049	-7.41285	0.0265417	-1.4076	-3.19789	-0.038159	-0.599091	0.253386	-0.230234	-1.04321	0.425946	0.025379	1.20598
3767	AAH40617	potassium voltage-gated channel subfamily J member 11	KCNJ11	11	-17406795	-5.09679	2.40077	-9.78838	1.55474e-13	4.53461e-12	20.6033	-3.677	-4.2943	-3.2031	-2.95845	-4.50998	-6.53472	-5.86847	-8.51669	-5.42256	-7.64861	-3.63136	-4.60244	-5.4672	-5.48412	-4.88227	-0.620732	-0.825974	-1.37693	0.423775	-1.24433	0.137508	0.122993	-0.147368	-0.17046	0.383542	0.494337
4099	AAA59545	myelin associated glycoprotein	MAG	19	35782988	-5.09391	3.03825	-4.62943	2.36679e-05	8.34633e-05	1.95363	-3.80741	-2.85846	3.24489	3.73043	-2.80663	-8.71051	-10.3447	-10.3299	-7.37009	-5.67524	-2.89894	-6.87864	0.452782	-10.6666	-7.91153	0.126224	1.37822	2.27789	-1.26524	2.10714	0.479856	0.352789	1.98278	-1.04679	0.168029	-2.77857
57596	AAH02607	brain enriched guanylate kinase associated	BEGAIN	14	-101003483	-5.08417	2.30755	-10.9072	3.15452e-15	1.69404e-13	24.4331	-4.35312	-3.64872	-3.33787	-2.83015	-2.90342	-4.7384	-5.39632	-6.55991	-5.14487	-5.81874	-2.45464	-6.22616	-4.69945	-8.33715	-7.61741	-0.00929872	-1.34743	-0.850343	-0.185923	0.0723693	0.0126808	0.079436	-0.589157	0.195756	-0.265162	0.68
7472	AAB67043	wingless-type MMTV integration site family member 2	WNT2	7	-116916685	-5.08	-1.08361	-7.70242	3.10898e-10	3.59988e-09	13.2069	-3.40507	-3.31215	-2.89633	-2.72905	-5.76096	-6.5633	-6.97506	-6.96032	-6.18811	-5.24423	-4.70725	-5.54856	-2.03635	-3.04905	-8.97934	-0.126978	-2.93509	-3.54198	0.320096	-1.0993	0.248502	-0.41555	-1.3693	0.604511	0.623543	1.08749
2259	AAB18916	fibroblast growth factor 14	FGF14	13	-102373204	-5.0791	1.96916	-10.7376	5.64092e-15	2.73244e-13	23.8549	-4.21459	-4.42355	-4.24874	-4.04062	-4.85093	-5.35276	-7.88	-4.62579	-3.42588	-7.20362	-3.70317	-4.94161	-3.87949	-8.20192	-5.31949	-0.164073	-1.02963	-2.33145	0.323386	-0.963921	0.211768	-0.349339	-0.412022	0.276447	0.219766	0.693913
27199	AAI03882	oxoglutarate receptor 1	OXGR1	13	-97637972	-5.0728	-1.39084	-8.42503	2.14997e-11	3.34031e-10	15.7767	-5.21686	-3.00846	-1.54534	-2.14973	-3.34179	-6.25961	-5.08641	-6.65663	-3.5625	-4.94054	-5.14053	-6.82984	-5.19209	-6.99329	-8.67565	-1.65683	-3.07886	-1.95818	0.0738709	-0.737895	0.683436	0.159442	-1.63389	-0.132671	0.784433	0.803274
1607	AAC25525	diacylglycerol kinase beta	DGKB	7	-14215605	-5.06642	3.30266	-8.97565	2.87657e-12	5.73499e-11	17.6222	-3.86907	-7.6919	-3.68631	-4.54679	-4.68784	-7.59254	-7.13757	-4.30223	-3.66819	-3.87444	-2.50023	-4.38604	-5.35196	-3.26648	-7.52619	-0.124519	0.0535902	-3.55315	0.351916	-1.23733	0.345487	-0.716044	-0.587523	0.501093	0.126318	1.21608
1310	AAA21146	collagen type XIX alpha 1	COL19A1	6	70576447	-5.06629	-0.412267	-9.23301	1.13373e-12	2.57142e-11	18.6459	-4.39635	-4.87245	-3.17652	-3.35028	-4.63676	-3.85414	-5.85086	-7.42108	-6.64888	-4.4826	-4.32002	-5.27236	-3.63461	-7.75774	-5.19217	-0.357953	-1.68803	-2.16624	1.10186	-2.78246	0.772943	-1.34198	-0.116771	0.731395	0.556896	1.07811
165257	AAP80787	complement component 1, q subcomponent-like 2	C1QL2	2	-119913818	-5.06625	-0.17462	-9.42402	5.70414e-13	1.4072e-11	19.3403	-3.83361	-3.71108	-1.80401	-1.69709	-4.01128	-7.19829	-6.87308	-6.37291	-3.45387	-7.46419	-3.89158	-6.54612	-3.51934	-9.51693	-6.07001	-0.520429	-1.90206	0.0194277	-0.88808	0.708088	-0.29768	0.399312	-1.20173	0.422342	-0.519203	1.37695
146206	AAH43154	RGD motif, leucine rich repeats, tropomodulin domain and proline-rich containing	RLTPR	16	67679029	-5.066	1.85007	-11.001	2.29074e-15	1.29132e-13	24.7561	-4.01543	-3.48742	-3.63818	-2.6319	-2.15823	-4.65764	-5.72148	-5.34416	-7.45238	-6.5085	-2.63653	-5.41428	-4.06973	-6.97628	-8.41763	0.272663	-0.711589	-1.14377	0.136319	-0.358891	0.118328	0.247135	-0.093518	-0.177263	0.165944	-0.038054
399947	AAH35798	chromosome 11 open reading frame 87	C11orf87	11	109292845	-5.05707	3.09153	-7.45972	7.66778e-10	8.021e-09	12.0243	-8.72251	-7.447	-7.68326	-4.76229	-8.83167	-5.9727	-0.603102	-3.45196	-4.5901	-2.29258	-5.4916	-5.1713	-4.18017	-0.822225	-5.43983	-0.63387	-2.97631	-3.63414	0.832542	-1.84298	0.535743	-0.741427	-0.43828	0.228535	0.663762	0.762103
163404	AAH40174	phospholipid phosphatase related 5	PLPPR5	1	-99355800	-5.05666	1.23822	-9.63283	2.70345e-13	7.40338e-12	20.0503	-6.4269	-8.1254	-4.35908	-2.75405	-6.48674	-5.26802	-2.73574	-6.72917	-4.25989	-5.66516	-4.14894	-5.31741	-4.5811	-2.72436	-5.69982	0.537724	-1.88539	-2.30149	0.462572	-0.922703	0.254132	-0.293986	-0.444527	0.30921	-0.0645256	0.699828
30010	AA575925	neurexophilin 1	NXPH1	7	8473584	-5.05226	1.01422	-9.09486	1.86742e-12	3.91752e-11	18.1517	-4.76538	-6.21772	-2.68969	-2.53174	-4.75963	-5.949	-10.0612	-6.58702	-3.54633	-7.10798	-3.45711	-3.3008	-2.4874	-8.79815	-4.21373	0.686837	-0.701706	-1.52258	0.319099	-1.2265	0.230647	-0.54162	-0.218141	0.341757	0.251146	0.843615
4745	AA971151	neural EGFL like 1	NELL1	11	20691096	-5.05209	1.26947	-7.83723	1.8848e-10	2.30777e-09	13.5974	-4.15259	-6.06131	-6.03251	-4.41485	-4.393	-4.28357	-6.73486	-2.7711	-6.17924	-2.77023	-3.98162	-3.16843	-4.33804	-7.41935	-6.95486	0.616334	-2.95152	-3.60663	0.620347	-2.0364	0.57546	-0.208901	0.198044	0.609878	0.382006	-0.140432
5653	AAB07113	kallikrein related peptidase 6	KLK6	19	-51461886	-5.03968	1.30486	-4.59729	2.64372e-05	9.21167e-05	2.01606	-3.19163	-3.10195	3.33883	3.92483	-2.43811	-7.95927	-9.95599	-9.94125	-6.36169	-5.90324	-3.26865	-8.5295	0.821731	-10.2779	-9.63834	-0.460324	0.874924	2.21904	-1.41831	2.45829	0.546666	0.517026	1.79099	-1.0756	0.14066	-2.95971
100507427	NA	NA	NA	NA	NA	-5.03956	-1.36199	-9.48114	4.64833e-13	1.19011e-11	19.4478	-5.02235	-3.55092	-3.1351	-2.08646	-1.56232	-3.74317	-6.47686	-6.46212	-7.27488	-6.331	-3.72363	-6.63533	-4.26062	-5.21382	-8.48114	0.350309	-0.671357	-0.123217	0.540998	0.22713	-1.09542	0.209559	-0.188839	-0.191284	-0.3896	0.887457
22865	AAI14622	SLIT and NTRK like family member 3	SLITRK3	3	-164904507	-5.03884	1.68317	-9.2178	1.19768e-12	2.68489e-11	18.5736	-4.54283	-6.33014	-3.9316	-3.58557	-5.63988	-7.25936	-7.01904	-7.0043	-3.1732	-4.60469	-3.54391	-3.60352	-3.86991	-6.8935	-4.96705	-0.00197857	-1.05768	-1.60957	0.51591	-1.12731	0.206304	-0.310697	-0.272449	0.135935	0.472699	0.37961
9912	AAH22452	Rho GTPase activating protein 44	ARHGAP44	17	12692828	-5.03795	4.39125	-11.2339	1.03998e-15	6.57367e-14	25.4953	-4.26818	-3.67681	-4.2069	-3.81034	-4.00516	-4.59955	-6.29975	-6.66115	-5.03415	-5.45526	-3.62997	-5.70245	-3.74745	-6.57512	-6.44686	-0.00124947	-1.35509	-2.82012	0.452665	-1.27508	0.257695	0.0137538	-0.160341	0.135857	0.267182	0.308265
26468	AAI03937	LIM homeobox 6	LHX6	9	-124964855	-5.03454	1.99241	-10.0669	5.81269e-14	1.95572e-12	21.5755	-3.10843	-3.88163	-2.75415	-2.9799	-4.0085	-5.87497	-6.57624	-4.0035	-6.63729	-4.84541	-3.4965	-5.6567	-4.42558	-6.60865	-8.05	0.501628	0.0289664	-1.1838	0.413752	-1.42442	0.323483	-0.678314	-0.0450654	0.430407	0.293209	0.68695
8618	AAA79701	Ca2+ dependent secretion activator	CADPS	3	-62384020	-5.03258	3.8156	-9.17776	1.38385e-12	3.0283e-11	18.326	-5.88506	-6.56608	-5.53661	-4.11033	-5.41694	-1.56512	-6.35728	-8.59492	-4.31773	-4.05541	-4.73444	-3.7186	-5.93245	-4.69262	-4.3761	-0.196706	-1.94291	-3.38141	0.47853	-1.62471	0.494335	-0.346644	0.170402	0.0783256	0.567963	0.181794
5368	AAC50651	prepronociceptin	PNOC	8	28174648	-5.02993	-0.514738	-6.22542	7.5775e-08	4.81181e-07	7.86939	-3.74161	-4.95469	-4.53887	-4.71262	-5.08156	-7.10629	-2.0262	-2.74842	-0.738643	-7.37219	-2.21462	-7.67652	-3.53627	-7.83997	-9.52233	0.182628	-2.52699	-3.19189	0.244394	-1.02819	0.280621	-0.86233	-0.62431	0.772456	0.15417	1.06319
554235	A6ND91	aspartate dehydrogenase domain containing	ASPDH	19	-51014856	-5.01449	0.995057	-10.5635	1.0282e-14	4.40502e-13	23.2786	-5.19916	-5.45709	-1.00843	-0.103201	-3.68215	-4.96181	-7.1391	-7.86133	-5.12977	-6.50781	-3.14011	-6.81214	-4.52232	-5.69549	-6.71042	-0.554472	-0.33643	-0.300031	0.0682934	-0.254539	0.127006	0.378342	-0.234409	0.0162656	0.220138	-0.321097
5475	AAB82795	protein phosphatase with EF-hand domain 1	PPEF1	X	18709044	-5.01441	-0.00138884	-9.3176	8.36002e-13	1.96792e-11	18.9678	-4.38125	-4.98021	-4.77084	-2.53651	-5.31354	-5.06143	-5.18368	-5.16894	-3.55849	-6.17532	-5.52731	-8.80158	-4.10494	-4.87757	-4.76475	-0.0221917	-4.60314	-3.76946	0.278448	-1.72386	0.223124	-0.361642	-0.515249	0.749555	0.257642	1.09198
158696	AK055234	long intergenic non-protein coding RNA 889	LINC00889	X	-137696891	-5.01437	0.949483	-10.5787	9.75381e-15	4.24478e-13	23.3315	-6.03172	-5.93881	-5.72944	-3.67289	-6.51314	-4.23575	-4.24416	-8.002	-4.05988	-3.52511	-3.11667	-3.53136	-5.61993	-7.11627	-4.17136	-0.274518	-0.757824	-2.34663	0.124652	-0.629855	0.144986	0.32382	-0.358816	-0.0902141	-0.0317148	0.517143
23544	AAI26116	seizure related 6 homolog (mouse)-like	SEZ6L	22	26565439	-5.00911	3.7402	-10.5522	1.06914e-14	4.54007e-13	23.1376	-5.76887	-7.28096	-3.65417	-3.52596	-5.61392	-5.07822	-4.84843	0.122364	-4.92436	-5.26915	-4.93581	-4.704	-4.97065	-6.63699	-6.42234	-0.0684352	-2.96001	-2.08838	0.364916	-0.914394	0.281776	-0.188778	-0.192598	-0.177509	0.145382	0.681205
1630	AAA35751	DCC netrin 1 receptor	DCC	18	49866541	-5.00478	0.908479	-10.0233	6.77708e-14	2.2033e-12	21.4255	-6.01716	-6.1307	-0.449344	-0.861833	-5.12007	-7.05992	-8.20864	-6.60894	-5.09977	-7.32581	-3.27787	-4.22415	-2.6419	-7.30817	-4.59821	-0.0490504	-0.207255	-0.877861	0.900983	-1.3879	0.416398	-0.116706	-0.349663	-0.160633	0.7304	-0.0328797
100189589	BC042946	DCTN1 antisense RNA 1	DCTN1-AS1	2	74612844	-5.00219	-0.241987	-11.4632	4.81045e-16	3.43484e-14	26.2294	-6.27727	-5.2533	-2.80506	-1.7292	-6.51768	-3.80906	-6.88378	-4.20608	-5.35987	-4.41599	-3.16532	-8.62721	-3.44515	-5.98331	-5.51883	-0.158407	-0.758239	-1.91229	0.432242	-0.80682	0.18085	-0.0807187	-0.0271536	-0.238567	0.444209	0.0959586
144423	AAH43528	glycosyltransferase 1 domain containing 1	GLT1D1	12	129338080	-5.00201	2.36327	-9.04506	2.23646e-12	4.61141e-11	17.9278	-3.13373	-3.42389	-4.64774	-4.52062	-2.63007	-5.56214	-7.75817	-3.87993	-2.66272	-6.69477	-2.40857	-5.3052	-4.69393	-8.44266	-7.64697	-0.152512	-2.01038	-2.88452	0.559153	-1.39325	0.450596	-0.122403	-0.145895	0.0295233	0.295816	0.32646
90113	AAH01200	von Willebrand factor A domain containing 5B2	VWA5B2	3	183948316	-4.98778	1.23916	-10.6925	6.58774e-15	3.10526e-13	23.716	-4.39701	-3.93405	-1.70361	-0.836926	-3.65013	-6.22826	-6.19256	-6.38427	-8.09011	-6.0467	-2.76987	-6.55748	-4.77887	-5.66648	-6.12645	-0.149932	-1.00927	-1.17452	0.412173	-0.210868	-0.219136	0.535769	0.0122642	-0.0221282	0.049718	-0.557794
171177	AAH19353	ras homolog family member V	RHOV	15	-41164411	-4.97967	-0.233254	-7.39782	9.65535e-10	9.88558e-09	12.1049	-4.17615	-6.16415	-7.33329	-4.33712	-2.59059	-3.63394	-4.69777	-4.68303	-6.71818	-4.55191	-5.23732	-4.85624	-7.61081	-3.07216	-4.86555	0.398937	-2.32766	-2.48709	-0.0183141	-0.768347	0.226119	-0.311747	-0.359845	-0.00849516	0.329826	0.910804
8534	AAC28776	carbohydrate sulfotransferase 1	CHST1	11	-45669238	-4.97706	3.81536	-10.7249	5.8919e-15	2.82562e-13	23.7764	-4.49665	-2.5504	-3.93751	-3.72278	-4.14963	-5.45324	-5.70674	-4.38135	-5.69473	-5.85038	-2.21547	-5.68905	-3.88445	-6.62302	-7.50207	0.467065	-1.47303	-2.19045	-0.120264	-0.420732	-0.0148415	0.209465	-0.220854	0.0760603	0.139413	0.351753
55806	AAC32258	hair growth associated	HR	8	-21971931	-4.96795	3.21055	-8.90336	3.74059e-12	7.19709e-11	17.4148	-6.19175	-5.1397	0.0219668	-0.0626092	-5.26657	-4.11753	-6.87843	-4.51454	-6.34085	-7.03743	-4.40601	-7.18129	-3.04105	-8.42275	-4.93073	-1.81199	-1.19369	-0.346965	0.290472	-0.557463	0.15668	0.0728272	0.0244403	0.154237	0.000126585	-0.141321
9211	AAC99316	leucine-rich, glioma inactivated 1	LGI1	10	95517565	-4.96175	2.20623	-8.60618	1.1063e-11	1.87585e-10	16.3338	-2.88199	-2.06179	-1.79357	-2.37118	-2.23621	-5.81719	-8.27958	-7.61276	-4.21961	-5.81179	-2.12703	-5.69081	-1.7811	-8.6015	-9.39077	0.227639	0.222944	-1.50411	0.193863	-0.347115	0.121211	0.081522	-0.277166	0.0995957	0.0236913	0.104398
84620	AAH08680	ST6 beta-galactosamide alpha-2,6-sialyltranferase 2	ST6GAL2	2	-107418055	-4.96113	2.78322	-8.30624	3.32828e-11	4.87954e-10	15.2891	-5.55548	-4.60085	-1.96422	-2.0192	-5.6208	-6.79754	-7.2093	-6.90505	-4.87346	-2.93874	-3.92555	-3.87948	-3.45149	-7.24171	-6.23376	0.674656	-1.09386	-0.292022	0.162611	-0.487001	0.167244	-0.208735	-0.124248	0.0530344	0.022408	0.414687
2583	AAA35516	beta-1,4-N-acetyl-galactosaminyltransferase 1	B4GALNT1	12	-58019677	-4.95943	2.11294	-12.0714	6.43226e-17	6.88591e-15	28.2768	-4.2333	-4.37405	-3.98598	-4.13199	-3.97677	-3.37727	-7.67439	-5.87537	-4.74751	-5.65406	-3.19107	-5.38807	-3.56629	-6.30825	-6.47355	0.0875624	-2.04235	-3.05872	0.275549	-1.41084	0.528856	-0.340807	-0.202312	0.13332	0.242276	0.773955
84699	AAC34469	cAMP responsive element binding protein 3-like 3	CREB3L3	19	4153597	-4.95917	-2.84298	-10.0074	7.16583e-14	2.29867e-12	21.1195	-5.55161	-5.66514	-5.24932	-3.10115	-3.47009	-3.42443	-5.42116	-3.82145	-6.21917	-5.27529	-3.89032	-5.57962	-5.52684	-5.74308	-5.84047	0.683021	-1.38119	-1.336	-0.0269924	-0.405222	0.275156	0.423328	-0.597803	-0.0400014	-0.114582	0.486116
1812	AAB26273	dopamine receptor D1	DRD1	5	-174867674	-4.9563	0.989242	-7.3927	9.84139e-10	1.00334e-08	12.0011	-3.88088	-4.71264	-3.0612	-6.25485	-6.09328	-4.61878	-7.10093	-9.40811	-6.13341	-2.80126	-0.705485	-3.10559	-2.63372	-6.93742	-5.64577	0.729402	1.27533	-3.58768	0.812956	-1.48233	0.306667	-0.210891	-0.0217674	0.0716443	0.279558	0.244157
57526	AAI36629	protocadherin 19	PCDH19	X	-99546641	-4.95295	2.66232	-8.35807	2.75022e-11	4.1423e-10	15.4269	-4.44579	-3.9543	-4.16796	-3.91746	-4.98111	-5.8442	-5.7183	-5.04567	-5.13781	-4.87447	-4.36946	-4.76871	-2.9539	-7.00851	-6.01476	0.609426	-3.62587	-2.80964	0.869937	-1.53337	0.0610656	-0.643411	-0.484728	0.300811	0.370871	1.05882
257068	AAI21156	phosphatidylinositol specific phospholipase C X domain containing 2	PLCXD2	3	111393522	-4.94701	-1.74807	-7.03518	3.73035e-09	3.2854e-08	10.8089	-6.65677	-3.60038	-6.35448	-4.20631	-4.08982	-4.52959	-6.52632	-4.92661	-4.51698	-4.05852	-3.41051	-4.36285	-3.82464	-6.84823	-5.36067	-1.66789	-2.9338	-5.90059	1.74098	-3.94334	1.44594	-2.01743	-0.324448	0.646255	1.77563	0.676415
1821	AAC50538	dystrophin related protein 2	DRP2	X	100474932	-4.94584	2.08034	-11.0976	1.64923e-15	9.75532e-14	25.0696	-3.4009	-3.48708	-3.14064	-3.41748	-3.21424	-5.92219	-6.33395	-7.26262	-4.18337	-6.07706	-3.31083	-5.58169	-2.80272	-8.1298	-6.6783	-0.31424	-1.26541	-2.39208	0.59647	-1.33955	0.220382	-0.522506	-0.199326	0.161657	0.252209	0.830662
25758	AAA21253	KIAA1549-like	KIAA1549L	11	33563876	-4.94572	4.43281	-10.6858	6.74027e-15	3.15402e-13	23.5881	-4.99424	-5.88679	-5.15016	-5.17056	-6.13054	-5.13338	-5.55567	-5.56222	-5.77049	-4.66021	-4.53012	-2.27697	-5.41872	-4.24072	-4.04122	-0.276219	-2.60321	-3.63253	0.617299	-1.42195	0.220462	-0.575665	-0.227688	0.11033	0.368426	0.90879
730130	AA065302	transmembrane protein 229A	TMEM229A	7	-123670969	-4.9432	0.767019	-5.85822	2.93262e-07	1.61031e-06	6.51366	-6.91035	-4.52138	0.425359	0.849967	-6.41379	-5.63117	-8.36486	-6.76515	-4.91495	-8.219	-2.53634	-4.2754	-2.49326	-7.10182	-6.6687	-0.421402	0.0582381	-0.018036	-1.13419	1.02805	-0.357978	-0.00512052	0.777535	-0.124448	0.0951048	-0.278944
5657	AAA36342	proteinase 3	PRTN3	19	840984	-4.93829	-2.8109	-11.8294	1.4243e-16	1.28313e-14	27.0287	-1.88194	-4.49797	-4.08215	-5.84087	-0.852257	-5.42719	-5.83895	-5.8242	-6.63696	-5.69308	-4.30811	-5.99741	-5.94463	-4.5759	-6.25826	-0.980525	-2.00543	-1.51278	0.0490322	0.48819	-0.20035	0.160261	-0.615055	0.139449	-0.0898541	0.0683262
91608	AAH41133	RAS like family 10 member B	RASL10B	17	34058678	-4.93149	3.15687	-12.3861	2.31331e-17	3.0971e-15	29.2862	-4.59985	-3.28615	-3.04743	-2.79588	-3.02294	-5.78995	-6.76359	-6.09677	-5.80417	-7.3096	-2.39945	-4.97452	-4.16355	-5.8054	-6.65238	-0.392652	0.157707	-1.40864	0.313987	-1.11186	0.188222	0.181646	-0.630999	0.280258	0.134981	0.643762
56899	AAD33951	ankyrin repeat and sterile alpha motif domain containing 1B	ANKS1B	12	-99128568	-4.92518	4.27023	-9.13629	1.60752e-12	3.4435e-11	18.183	-4.35426	-4.48635	0.462341	0.924476	-4.20169	-5.59427	-7.55963	-8.10676	-5.51094	-6.53507	-3.2528	-5.87788	-2.1776	-8.19189	-6.85277	-0.0493413	0.00430773	0.131838	-0.0795101	0.0507182	0.113458	-0.22577	0.276929	-0.254107	0.0583351	0.0599471
1463	AAB86655	neurocan	NCAN	19	19322781	-4.92431	3.60959	-8.39833	2.37165e-11	3.64908e-10	15.4809	-5.60677	-3.75911	-1.84213	-2.5243	-5.76876	-4.92632	-9.79021	-7.3908	-3.93957	-6.98138	-1.69289	-4.02321	-1.53883	-7.05324	-6.12836	0.302454	-0.724754	-2.00238	-0.123536	0.195918	-0.827398	0.900316	-0.449441	0.348569	-0.386535	0.342106
84448	AAH67214	actin binding LIM protein family member 2	ABLIM2	4	-7967036	-4.92315	3.58593	-13.1025	2.36596e-18	5.30388e-16	31.5391	-4.60248	-5.59969	-2.53596	-2.36527	-4.37647	-5.42127	-4.73727	-6.44632	-6.32619	-5.0928	-2.87658	-5.39713	-4.39197	-6.33552	-5.8444	-0.533737	-0.778984	-1.83807	0.255211	-0.57996	0.223634	0.00825045	-0.198607	0.0786413	-0.0428938	0.255724
2911	AAA87843	glutamate receptor, metabotropic 1	GRM1	6	146350333	-4.92059	2.13617	-9.06005	2.11819e-12	4.39104e-11	18.0022	-5.29018	-4.62303	-5.3191	-5.02079	-5.8618	-4.54152	-5.80127	-5.47619	-4.27736	-5.16998	-3.99146	-4.45385	-1.74668	-6.51912	-5.33047	0.848634	-2.3177	-3.79704	0.439578	-1.00666	0.31262	-0.41418	-0.142804	-0.146029	0.150636	0.806842
1804	AAA35760	dipeptidyl peptidase like 6	DPP6	7	154002296	-4.92037	5.37531	-7.56654	5.15245e-10	5.63119e-09	12.4045	-3.60993	-4.60636	-2.09131	-2.1404	-4.1573	-5.00876	-7.04345	-7.70294	-4.71493	-5.15486	-2.89908	-4.53289	-3.26291	-8.4649	-6.80487	0.118093	-0.0925763	-1.05175	0.236489	-0.411075	0.186639	-0.212272	-0.407802	-0.199055	0.146981	0.660095
170261	AAH31241	zinc finger CCHC-type containing 12	ZCCHC12	X	117957705	-4.91941	2.09404	-8.45681	1.91306e-11	3.00943e-10	15.8032	-3.85402	-4.43623	-3.57295	-4.38057	-4.47821	-5.88628	-5.69232	-7.63693	-3.36695	-5.06102	-2.51378	-5.36535	-2.86659	-6.28554	-6.99299	1.21787	-0.962301	-3.09784	-0.048497	-0.807334	0.476668	-0.781705	-0.270323	0.404082	0.21847	0.808638
100507341	BM710955	small integral membrane protein 18	SMIM18	8	30496116	-4.91022	-1.51978	-11.1571	1.34808e-15	8.30339e-14	25.088	-4.30523	-5.64116	-2.28674	-2.34019	-5.76803	-6.57037	-4.6602	-6.96739	-4.32072	-6.83627	-4.71432	-4.33324	-4.28046	-5.71909	-4.89895	-0.287208	-0.509202	-2.10848	0.0357287	-0.888193	0.139789	-0.490526	-0.088387	0.940171	0.0277264	0.323692
121601	AAI09309	anoctamin 4	ANO4	12	101188373	-4.90914	1.79392	-6.96538	4.83904e-09	4.13345e-08	10.4571	-3.36144	-3.86864	0.84486	1.03304	-2.77312	-8.88532	-9.29708	-9.28234	-4.73754	-7.56625	-3.99365	-6.28562	-2.05403	-6.44907	-6.44337	-0.446406	-0.106008	0.583674	-0.0439183	0.185556	0.264027	-0.42897	0.3398	-0.365275	-0.0303536	0.0791332
4326	AAH40507	matrix metallopeptidase 17	MMP17	12	132312940	-4.90747	2.70932	-6.41729	3.72111e-08	2.54937e-07	8.367	-4.21651	-4.85247	-3.18458	-2.28847	-2.52708	-5.45452	-6.14191	-6.46821	-6.23366	-7.92205	-2.72286	-4.87588	-3.78128	-6.46383	-5.76476	0.136151	-0.621949	-0.596697	0.0857138	-0.0803048	0.187678	0.164478	-0.369563	-0.0402382	-0.227837	0.280073
9317	AAH15092	phosphotriesterase related	PTER	10	16478941	-4.90601	4.61213	-9.46001	5.01377e-13	1.26354e-11	19.335	-5.51756	-5.08008	-5.7187	-5.32344	-5.30159	-2.13326	-3.70137	-4.99989	-5.50286	-3.67882	-4.73135	-4.60843	-4.15972	-7.10554	-5.00387	0.0967139	-5.00787	-3.99782	0.327115	-0.803571	0.326645	0.0222986	-0.13835	-0.215448	0.0154257	0.465884
6014	AAB42214	Ras-like without CAAX 2	RIT2	18	-40323182	-4.90399	0.0550146	-9.32117	8.25335e-13	1.94519e-11	18.9701	-2.55253	-6.86993	-5.17401	-3.3267	-2.79294	-5.85162	-9.4333	-5.71812	-2.68443	-5.38055	-3.93283	-3.75888	-4.68101	-5.84833	-5.55494	0.32236	-2.10055	-2.61775	0.372676	-1.37135	0.644511	-0.18488	-0.411453	0.297262	0.200739	0.4525
284111	AAI04796	solute carrier family 13 member 5	SLC13A5	17	-6588031	-4.90033	-0.58366	-7.99895	1.03516e-10	1.35669e-09	14.2639	-2.88779	-2.5159	-2.94808	-3.04166	-3.33465	-6.25247	-8.24919	-8.23445	-4.79928	-5.7814	-2.42067	-3.36327	-4.89545	-6.24918	-7.93154	-0.0483786	-0.936205	-1.05361	-1.67532	1.52952	-1.40513	1.47285	-0.703372	0.744406	0.235504	-0.198467
6863	AAA60159	tachykinin precursor 1	TAC1	7	97361270	-4.89864	2.05133	-4.68649	1.94348e-05	6.98646e-05	2.32102	-4.79134	-5.61115	-5.53637	-4.19074	-3.75713	-6.8814	-6.15566	-6.79299	-7.24318	-7.1473	1.82515	-4.04564	-1.97258	-9.93701	-2.38815	0.34407	2.69821	-3.15647	0.245183	-1.63294	0.61947	-0.588631	-0.308887	0.603492	0.101311	0.961005
3356	A23337	5-hydroxytryptamine receptor 2A	HTR2A	13	-47405676	-4.89757	2.59708	-8.62132	1.04664e-11	1.78568e-10	16.3583	-7.65723	-6.50067	-4.84249	-3.88145	-5.96273	-1.48995	-5.94181	-4.72913	-3.50837	-3.17836	-6.53908	-3.02116	-6.0475	-2.53741	-6.15091	-0.725858	-4.51537	-2.07862	1.03385	-1.40921	0.214185	-0.534054	-0.47112	0.113148	0.437257	0.615947
146439	A1A5D9	coiled-coil domain containing 64B	CCDC64B	16	-3077867	-4.89476	-2.24479	-9.04269	2.25572e-12	4.63131e-11	17.9065	-3.31708	-2.77854	-5.82215	-3.18855	-3.19492	-5.58222	-4.40902	-5.97924	-6.792	-4.26316	-3.72618	-6.15245	-6.09967	-6.3159	-5.19091	-0.592421	-3.05355	-3.04633	1.15179	-1.64547	0.29669	0.49762	0.116251	0.210293	0.597043	-1.22421
57282	AAI36270	solute carrier family 4 member 10	SLC4A10	2	162480844	-4.89403	3.44043	-8.53106	1.45681e-11	2.3842e-10	15.972	-4.59604	-4.86885	-6.30891	-4.52912	-2.20613	-7.82641	-3.11282	-5.79557	-4.03405	-5.17175	-4.79587	-3.67261	-4.60175	-3.62374	-7.39636	0.245375	-2.92946	-3.20711	0.467082	-1.64408	0.571283	-0.619488	0.0416112	0.252144	0.402083	0.529361
9145	AA412350	synaptogyrin 1	SYNGR1	22	39745953	-4.89356	6.41646	-8.67709	8.53533e-12	1.49186e-10	16.4539	-4.84456	-4.21053	-3.8735	-3.48328	-3.74552	-5.19064	-4.9279	-3.94847	-5.31861	-5.8604	-4.25744	-4.83119	-4.4065	-9.76045	-4.67939	-0.49963	-2.64286	-2.84024	0.601659	-1.36108	0.299026	-0.212976	-0.0840466	-0.0518762	0.412564	0.396728
246213	AAI17230	solute carrier family 17 member 8	SLC17A8	12	100750856	-4.88947	-1.51448	-9.44232	5.34194e-13	1.32887e-11	19.3146	-6.52335	-3.82953	-4.6361	-4.80986	-3.95641	-2.2807	-6.3929	-6.37816	-4.38356	-6.24704	-1.80317	-4.9664	-4.17666	-5.12986	-6.81221	1.0436	2.61976	-1.01229	0.281373	-1.37696	0.979716	-0.443445	-0.104877	0.645368	0.136068	-0.117239
349667	AAI13674	reticulon 4 receptor-like 2	RTN4RL2	11	57228009	-4.88166	2.01777	-8.92069	3.51215e-12	6.81722e-11	17.512	-3.31149	-4.32473	-5.0208	-4.36739	-3.41966	-3.66898	-5.01755	-5.2741	-4.67806	-4.07023	-4.77468	-5.17601	-5.49762	-6.56186	-6.59652	0.503408	-4.28583	-3.29228	0.298851	-0.905641	-0.141373	0.258603	-0.00877674	-0.0190287	-0.104675	0.62204
53822	AAH18619	FXYD domain containing ion transport regulator 7	FXYD7	19	35634153	-4.87657	1.88925	-10.0236	6.76924e-14	2.2033e-12	21.3816	-5.95899	-6.5721	-2.76159	-1.16703	-3.87747	-2.41239	-6.66253	-7.26446	-5.44495	-5.01786	-3.11609	-5.07777	-5.56385	-4.1243	-6.2715	0.388147	-0.951035	-0.550536	-0.0321384	0.29231	0.0839451	0.325474	-0.25421	-0.0896316	-0.236398	-0.0893508
5153	AAA58405	phosphodiesterase 1B	PDE1B	12	54955227	-4.87022	4.23559	-8.11425	6.7581e-11	9.22312e-10	14.5065	-5.12661	-5.5868	-5.10144	-3.93639	-3.95024	-4.50272	-5.02445	-6.17607	-5.18606	-6.67882	-0.753077	-4.52825	-4.47546	-5.46542	-5.70395	0.0226831	1.78231	-2.10565	0.273901	-0.615065	0.131167	-0.0167934	-0.193119	-0.254312	0.314717	0.359504
146	AAB31163	adrenoceptor alpha 1D	ADRA1D	20	-4201277	-4.86551	0.406675	-8.59016	1.17313e-11	1.97354e-10	16.3702	-5.69474	-5.80827	-5.68196	-4.77771	-5.00226	-4.52449	1.76826	-5.54954	-4.53633	-2.64904	-5.61841	-4.65862	-3.91995	-7.76067	-6.63568	-0.414995	-2.29073	-4.15007	0.860336	-2.28694	0.250469	0.294971	-0.751462	0.557865	-0.147677	1.22243
151835	AA758411	copine family member 9	CPNE9	3	9745509	-4.86097	0.508377	-10.0833	5.48578e-14	1.86226e-12	21.6358	-4.93726	-7.12119	-4.77937	-3.47313	-4.5256	-4.26381	-4.80681	-3.97493	-4.26922	-5.35282	-4.20885	-5.89816	-4.78125	-4.02919	-5.58869	-0.210245	-3.63978	-1.58472	0.7565	-1.92685	0.463196	0.0747845	-0.140046	0.24314	0.420098	0.10918
84502	AAH55429	junctophilin 4	JPH4	14	-24037243	-4.86096	5.28716	-10.4954	1.3016e-14	5.3907e-13	22.925	-4.02412	-5.5512	-4.35612	-3.66703	-4.18049	-1.85287	-6.20371	-5.76839	-5.02598	-5.72854	-3.16039	-5.04173	-4.29284	-5.16429	-7.43594	0.264681	-0.525202	-1.63025	0.13167	-0.594525	0.153619	0.0578002	-0.34831	0.171076	-0.0323742	0.461043
90632	A8K010	long intergenic non-protein coding RNA 473	LINC00473	6	-166352947	-4.86073	-2.42007	-8.96157	3.02747e-12	5.99246e-11	17.642	-4.78963	-4.1662	-4.48735	-4.6611	-3.80765	-2.66246	-6.24414	-6.2294	-5.4572	-3.77635	-6.29826	-6.40261	-6.34983	-4.9811	-2.96302	-3.34508	-6.11106	-3.29649	0.811437	-1.0289	0.119596	-0.105209	-0.042276	0.67179	-1.17858	0.752136
1123	AAB33506	chimerin 1	CHN1	2	-175664041	-4.85646	6.69591	-11.0677	1.82539e-15	1.05681e-13	24.8902	-4.86508	-5.22346	-5.26455	-3.76312	-5.02208	-3.61404	-5.77988	-5.92777	-5.44313	-4.79011	-4.50574	-4.9662	-5.04539	-4.40742	-4.22152	-0.0638365	-2.12346	-3.07488	0.219448	-0.883428	0.261117	0.0444662	-0.223392	0.234445	0.0929456	0.254398
2904	AAA69919	glutamate ionotropic receptor NMDA type subunit 2B	GRIN2B	12	-13714409	-4.85499	-0.198682	-7.66294	3.60037e-10	4.10476e-09	13.0311	-4.63744	-5.66852	-5.61527	-8.59637	-5.05843	-4.72326	-7.00949	-2.85179	-4.53449	-2.3825	-4.00472	-4.66546	-5.89278	-4.27252	-3.25	-0.494629	-2.01843	-3.32487	1.01947	-2.02963	0.11943	-1.09419	-0.997104	0.987127	0.312414	1.68247
5081	AAI21166	paired box 7	PAX7	1	18957499	-4.84393	-0.10385	-15.1976	4.3608e-21	1.0509e-17	37.3945	-4.60239	-4.09925	-3.56314	-3.52277	-4.10583	-5.15971	-4.9194	-4.90465	-4.92892	-5.06304	-5.26302	-6.95233	-4.57762	-4.45282	-5.73925	-0.332275	-2.75389	-2.39555	0.552913	-0.879374	0.724546	-0.212413	-0.6219	0.236563	0.0559738	0.143692
6247	AAC17928	retinoschisin 1	RS1	X	-18657807	-4.84262	-0.0458065	-10.9216	3.00278e-15	1.62914e-13	24.4451	-6.11271	-5.37825	-2.70609	-2.15636	-5.8677	-4.433	-5.13426	-4.20198	-5.01474	-5.8364	-4.11038	-6.14073	-4.70943	-5.81875	-4.75388	0.84491	0.0236465	-1.56994	-0.0776512	-0.363662	-0.0659824	0.710221	-0.0748423	-0.34425	-0.14859	0.364756
55450	AAH20630	calcium/calmodulin-dependent protein kinase II inhibitor 1	CAMK2N1	1	-20808883	-4.83931	7.40323	-7.27169	1.54476e-09	1.49205e-08	11.2984	-4.00953	-3.79588	-1.56725	-0.859394	-4.12978	-6.84609	-6.05876	-8.80135	-5.14449	-6.31688	-3.81145	-5.18337	-3.03958	-7.325	-5.77117	0.0848763	-1.32781	-0.675103	-0.0944202	-0.0308009	0.148936	-0.0936582	-0.50632	0.24351	-0.31092	0.643673
11069	AAD03422	Rap guanine nucleotide exchange factor 4	RAPGEF4	2	173686314	-4.83695	5.78942	-9.20454	1.25636e-12	2.79804e-11	18.3734	-4.32891	-4.60066	-1.34718	-0.416406	-4.74045	-5.33375	-5.54656	-6.37007	-6.23174	-6.4056	-4.65805	-5.80631	-3.46772	-4.77155	-7.02409	-0.277475	-1.61559	-0.895087	0.0626914	0.418964	0.122649	0.240318	-0.127266	0.094595	-0.325484	-0.486467
65997	AAH01087	RAS like family 11 member B	RASL11B	4	53728494	-4.83258	2.70776	-7.37292	1.05939e-09	1.07552e-08	11.8828	-4.14416	-2.83997	-4.62256	-4.19907	-4.89607	-5.9676	-6.62036	-7.74312	-3.65864	-5.686	-2.89551	-4.68367	-2.60805	-5.64683	-5.89425	0.766338	-3.43892	-2.39879	0.099472	-1.50133	0.53187	-0.0638728	-0.459427	0.432756	0.397732	0.562804
8514	AAB84170	potassium voltage-gated channel subfamily A regulatory beta subunit 2	KCNAB2	1	6086072	-4.82932	5.24486	-11.5605	3.47562e-16	2.68026e-14	26.5404	-4.49401	-4.79548	-4.6312	-4.20316	-4.06325	-5.13223	-5.70211	-5.01417	-5.92822	-5.0223	-3.20984	-5.3976	-4.81617	-4.83382	-5.02536	-0.431474	-2.13514	-3.03655	0.382257	-1.36478	0.32604	-0.0215016	0.0409606	-0.0541358	0.413313	0.277846
4889	AAC50623	neuropeptide Y receptor Y5	NPY5R	4	164265090	-4.81849	0.447942	-7.65939	3.64813e-10	4.14206e-09	13.0492	-7.65477	-6.18334	-3.89305	-3.8258	-3.98829	-4.79063	-5.93936	-7.50958	-3.03693	-1.95219	-2.29304	-3.77589	-4.46008	-7.84624	-4.88474	0.557967	-0.915506	-2.25474	0.326599	-0.996484	0.459571	-0.419068	-0.311397	0.599341	-0.208525	0.549963
3768	AAA65122	potassium voltage-gated channel subfamily J member 12	KCNJ12	17	21279698	-4.81797	2.52429	-7.59852	4.57461e-10	5.07444e-09	12.7259	-2.79901	-2.78463	-3.16528	-3.6421	-4.21174	-5.24728	-9.90697	-6.19178	-5.34743	-4.90312	-3.85256	-3.95691	-4.23129	-5.98096	-5.43551	-0.190564	-1.53071	-2.06207	0.706169	-1.16614	0.421843	-0.461726	-0.702328	0.0911621	0.524657	0.586362
10716	AAA92010	T-box, brain 1	TBR1	2	162272619	-4.81719	1.98424	-6.93201	5.47982e-09	4.62141e-08	10.1621	-8.10841	-6.63698	-6.74199	-4.99636	-5.43321	-6.63331	-1.14392	-3.42829	-1.73456	-4.81579	-7.09919	-5.22081	-4.60056	-1.2765	-5.17957	-0.12094	-5.63188	-5.25708	0.676061	-2.27246	0.532309	0.143212	0.557093	0.0404491	0.629885	-0.306552
6469	AAA62179	sonic hedgehog	SHH	7	-155594933	-4.81563	-2.67662	-8.20241	4.88036e-11	6.86777e-10	14.908	-4.96959	-5.08312	-4.6673	-3.25609	-5.21	-4.42738	-3.25417	-4.82439	-5.63715	-3.10831	-4.89326	-4.9976	-4.94482	-5.16106	-6.84341	0.91237	-4.70606	-0.512973	0.494907	-1.40816	-0.291687	0.231625	0.0952491	0.210813	0.736625	-0.069367
1816	AAA52329	dopamine receptor D5	DRD5	4	9783257	-4.80328	-1.41382	-9.0197	2.45173e-12	4.98071e-11	17.8981	-1.78204	-2.86643	-4.77254	-7.26822	-2.59277	-6.85454	-7.2663	-7.25156	-5.25696	-5.53547	-3.41353	-2.78091	-4.20206	-4.12879	-5.81115	-0.261037	0.124166	-5.05561	0.518779	-2.05106	0.6824	0.144885	0.647907	0.247305	0.155751	-0.345971
100507248	NA	NA	NA	NA	NA	-4.7957	-0.0456019	-7.35588	1.12882e-09	1.13305e-08	11.9488	-3.79849	-3.04529	0.715541	1.12216	-4.95644	-7.34374	-7.7555	-7.74076	-5.38359	-7.60964	-3.72216	-6.329	-2.43492	-8.07742	-5.51185	1.1055	0.278446	0.492277	-0.681424	1.10174	-0.247796	0.161965	0.527286	-0.561714	-0.534655	0.2346
376267	AAH40679	RAB15, member RAS oncogene family	RAB15	14	-65412531	-4.79549	4.95804	-14.1355	9.91072e-20	6.63204e-17	34.6766	-4.44188	-4.56344	-4.48064	-3.99222	-3.8997	-5.65406	-5.14195	-4.37892	-6.15409	-6.28639	-3.57832	-4.89429	-4.68897	-4.70714	-4.90618	-0.100333	-2.08456	-2.81743	0.367567	-1.27303	0.372525	-0.0679846	-0.291004	0.217169	0.145915	0.52884
340542	AAH42818	brain expressed X-linked 5	BEX5	X	-101408678	-4.79526	4.27134	-12.4757	1.73295e-17	2.42099e-15	29.5594	-3.63239	-3.58775	-3.6188	-2.61133	-4.03412	-5.53335	-5.16915	-6.09782	-3.99337	-6.01179	-4.38815	-4.50549	-4.03604	-6.34832	-6.73833	-0.0909242	-1.37888	-1.01435	0.197915	-0.356705	0.30602	0.0426693	-0.38605	0.12038	0.000310788	0.0754604
84623	AAI01776	kin of IRRE like 3 (Drosophila)	KIRREL3	11	-126300836	-4.79504	2.3032	-9.06949	2.04706e-12	4.25272e-11	18.0389	-5.77776	-5.15434	0.709945	0.768931	-3.8542	-6.08355	-5.75835	-6.13953	-5.52779	-5.86402	-2.77684	-6.65378	-2.4046	-9.13916	-6.38411	0.782778	-0.19632	0.187864	0.0363571	-0.33541	-0.153107	-0.669088	-0.305331	0.285074	0.199229	0.942275
51361	AA576610	hook microtubule-tethering protein 1	HOOK1	1	60280532	-4.79378	2.99656	-8.45671	1.91377e-11	3.00943e-10	15.8325	-3.80375	-4.72853	-4.31271	-3.07483	-2.4084	-6.34127	-5.16807	-6.11026	-2.86582	-6.89667	-2.8657	-5.51295	-4.53679	-4.75302	-7.35876	0.297216	-0.932179	-2.00931	0.23144	-0.654499	-0.0350227	-0.205633	-0.204828	0.132405	0.0719794	0.664158
2983	AAB94877	guanylate cyclase 1, soluble, beta 3	GUCY1B3	4	156680124	-4.78943	4.96641	-10.7387	5.6194e-15	2.72888e-13	23.7936	-3.50525	-2.6388	-3.09055	-3.07409	-3.72247	-4.79754	-6.13613	-6.12139	-4.27955	-6.52078	-3.9465	-5.15134	-1.81077	-7.35113	-7.52926	0.188993	-1.38608	-2.31603	0.460975	-1.33371	0.352403	-0.369698	-0.100019	0.23011	0.319578	0.44036
9651	AAH19679	phospholipase C eta 2	PLCH2	1	2407753	-4.7784	2.56939	-8.43573	2.06711e-11	3.23051e-10	15.7351	-5.14567	-3.86269	-0.0161929	0.181127	-3.50095	-4.93277	-5.58554	-5.97133	-7.34049	-6.09175	-3.40793	-6.26484	-2.33901	-5.90746	-7.99035	-0.0296586	-1.58696	-0.298576	-0.0847773	0.00506756	-0.392941	0.0189884	-0.421147	0.223211	-0.181447	0.833045
80852	AB051506	glutamate receptor interacting protein 2	GRIP2	3	-14530618	-4.77712	1.13517	-8.65737	9.17319e-12	1.5861e-10	16.624	-5.01424	-5.65829	-3.55441	-3.72817	-3.46324	-2.24173	-2.51814	-4.86905	-7.06032	-8.43836	-2.4886	-4.65523	-5.51999	-6.09879	-5.23095	-0.304342	-1.35312	-0.293168	0.38752	-0.974452	0.243791	-0.364375	-0.590949	0.269749	0.445373	0.583345
23676	AAF19343	small muscle protein, X-linked	SMPX	X	-21724089	-4.77689	-2.43193	-8.74052	6.77013e-12	1.22555e-10	16.8587	-6.06078	-3.85238	-4.17353	-2.23181	-4.71623	-5.51857	-2.22989	-4.33062	-6.72834	-4.1995	-3.17709	-6.08879	-4.45105	-6.25224	-6.34964	-0.0113621	-4.21228	-3.71964	0.719494	-1.14572	0.807808	0.0191295	-0.621544	0.540467	0.199371	-0.51901
2254	AAH69692	fibroblast growth factor 9	FGF9	13	22245214	-4.77688	1.96932	-6.9071	6.01299e-09	5.03144e-08	10.1772	-0.176763	-0.995025	-5.96357	-3.86049	-0.59753	-5.03177	-4.70656	-7.01375	-5.07927	-5.78309	-4.76068	-4.01703	-3.31217	-6.45732	-10.2552	-0.113769	-1.51789	-1.8438	0.709309	-0.809927	0.239251	-0.253715	-0.287841	-0.191271	0.368962	0.225233
260293	AAH28102	cytochrome P450 family 4 subfamily X member 1	CYP4X1	1	47489239	-4.77216	2.13318	-10.5123	1.22738e-14	5.11072e-13	23.1058	-2.85469	-4.61033	-3.88136	-2.93693	-4.57215	-3.95459	-5.32328	-5.30854	-5.5649	-5.17742	-3.58222	-6.10978	-4.76154	-5.48473	-6.12962	0.531502	-0.830579	-1.13397	0.246764	-0.487916	0.0949456	-0.0969598	-0.178675	-0.0318998	0.189747	0.263994
154215	AAH35062	Na+/K+ transporting ATPase interacting 2	NKAIN2	6	124124990	-4.76738	3.10896	-8.09958	7.1344e-11	9.66521e-10	14.4354	-4.19056	-4.81956	1.33184	1.83544	-4.2024	-5.32272	-8.75438	-6.02691	-5.9279	-5.8477	-4.28493	-5.67338	-1.49568	-8.15876	-6.85176	0.404519	-0.500626	0.301802	-0.115213	0.507612	0.0729264	-0.168846	0.472853	-0.37579	-0.224967	-0.168574
387856	AAH36801	coiled-coil domain containing 184	CCDC184	12	48577365	-4.75562	3.05969	-9.46585	4.9099e-13	1.2455e-11	19.3893	-2.48032	-2.76092	-4.10607	-4.53321	-3.12985	-3.40584	-7.24915	-6.43794	-3.42165	-5.51832	-2.79965	-4.68976	-2.77939	-6.7746	-8.1438	-0.486587	-2.09487	-3.26402	0.38796	-1.11579	0.161169	-0.324551	-0.196692	0.260901	0.121684	0.705319
9515	AAH22029	syntaxin binding protein 5 like	STXBP5L	3	120627049	-4.75454	2.96338	-6.99747	4.29331e-09	3.72841e-08	10.3713	-6.67546	-7.15156	-4.19969	-4.17459	-6.2179	-1.69288	-10.4519	-4.35678	-3.62786	-1.40215	-4.72466	-2.67372	-4.72469	-8.27131	-2.52101	-0.829454	-2.82964	-3.03175	0.772402	-2.03603	0.468073	-0.627395	-0.0929019	0.346897	0.616629	0.552325
1395	AAA91320	corticotropin releasing hormone receptor 2	CRHR2	7	-30691558	-4.75337	-2.57974	-9.71913	1.9883e-13	5.67048e-12	20.2087	-5.9499	-2.89351	-3.32569	-4.23641	-0.980859	-5.40769	-4.23449	-5.80471	-6.61747	-5.67359	-2.70365	-5.97792	-5.92513	-4.55641	-6.23877	-1.84238	-1.29405	-1.10626	0.467799	-0.132138	0.270526	0.274394	-0.781971	-0.769501	1.23514	-0.564254
221938	AAH37881	monocyte to macrophage differentiation-associated 2	MMD2	7	-4945619	-4.75281	-0.0433058	-7.59431	4.64682e-10	5.13456e-09	12.7675	-4.79392	-4.90746	-1.23972	-1.02457	-4.32806	-6.91468	-6.58947	-7.31169	-4.85143	-5.59561	-2.30731	-3.57801	-4.1591	-6.42596	-6.66775	-0.236815	0.373966	-0.29132	-1.17194	1.45948	-1.31008	1.09847	-0.597473	0.808237	-0.434898	0.148207
5581	AAD08855	protein kinase C epsilon	PRKCE	2	45879042	-4.75056	5.299	-13.0652	2.65972e-18	5.76143e-16	31.4029	-4.42328	-4.7452	-4.03593	-3.70251	-4.97704	-5.8842	-5.06999	-5.15517	-3.56335	-5.27449	-4.05859	-4.93798	-4.75128	-4.9281	-5.6599	-0.259556	-2.59369	-3.29414	0.515764	-1.48863	0.30568	-0.321202	0.0934957	0.120305	0.307947	0.466637
26289	AAD27956	adenylate kinase 5	AK5	1	77748286	-4.74753	4.84432	-10.126	4.7225e-14	1.64937e-12	21.6357	-6.29779	-6.25356	-1.19573	-0.720504	-5.7336	-5.43493	-2.95806	-3.86178	-5.30543	-5.72151	-5.63864	-4.81091	-3.96916	-6.48926	-5.84457	0.00695309	-2.39426	-1.96469	0.118219	-0.934824	0.399564	-0.335734	0.0771001	0.0135184	0.20441	0.457748
58189	AAG15263	WAP four-disulfide core domain 1	WFDC1	16	84328311	-4.74707	1.90068	-5.87113	2.79693e-07	1.54416e-06	6.53769	-3.36217	-4.51318	-2.7907	-2.0433	-4.36442	-5.78343	-8.51712	-5.33245	-3.12531	-6.78629	-3.71326	-4.42766	-3.97895	-5.1386	-6.82095	-0.782354	-0.596136	0.136513	-0.676967	0.419887	-0.203211	0.289445	-0.266157	-0.17819	-0.0242699	0.639463
2045	AAA74243	EPH receptor A7	EPHA7	6	-94119371	-4.74354	1.64156	-6.97306	4.70239e-09	4.03101e-08	10.4207	-4.63577	-4.615	-3.03282	-2.85356	-6.53329	-9.45111	-2.72332	-0.0263514	-4.2515	-6.25757	-3.37783	-5.26645	-5.01436	-0.421574	-9.54522	0.541346	-0.21212	-1.75333	0.445041	-1.20522	0.493056	-0.50075	-0.123037	0.028925	0.294014	0.567967
2743	AAB37750	glycine receptor beta	GLRB	4	157997554	-4.74204	3.88085	-10.0179	6.90607e-14	2.22798e-12	21.3167	-3.43381	-3.69454	-3.26404	-2.95236	-3.33704	-3.18629	-8.89165	-7.18885	-3.53542	-3.88781	-4.09889	-3.84067	-3.81412	-6.60214	-7.14699	-0.183645	-1.56985	-2.61249	0.485854	-1.15577	0.333814	-0.0673456	-0.139349	-0.0384172	0.271626	0.309591
388228	AAI72295	SH3 domain binding kinase 1	SBK1	16	28303839	-4.74142	3.05983	-12.0438	7.03812e-17	7.32117e-15	28.1845	-5.11408	-4.12282	-2.51378	-2.56435	-3.95186	-5.2071	-4.18477	-5.05018	-5.31326	-6.77966	-3.69619	-4.732	-3.70171	-6.97181	-5.88311	-0.307961	-1.91884	-1.32131	0.332648	-0.635116	-0.0521892	0.168924	-0.331284	0.149317	-0.241635	0.609335
151126	AAH38422	zinc finger protein 385B	ZNF385B	2	-180306710	-4.7253	2.88177	-6.92293	5.66861e-09	4.75773e-08	10.2095	-0.171763	-2.84998	-4.74195	-3.19644	-0.509052	-6.68965	-7.9494	-8.67163	-1.88696	-5.60191	-3.7556	-3.37452	-3.15785	-8.27132	-8.36872	-0.381062	-0.443025	-1.93825	0.510234	-1.36283	0.399114	0.0189097	0.109064	0.0472158	0.303469	-0.025181
59344	AAG16899	arachidonate lipoxygenase 3	ALOXE3	17	-7999217	-4.71949	-2.8957	-10.0801	5.54777e-14	1.87954e-12	21.3513	-5.37471	-5.48825	-3.48746	-2.92425	-4.03016	-4.8325	-5.24426	-5.22952	-6.04228	-5.0984	-1.83895	-5.40273	-5.34994	-3.98122	-5.66357	-0.991558	-0.718863	-3.03357	0.72502	-1.28277	0.452054	-0.173498	0.220642	-0.393618	0.926661	-0.474489
3786	AAB97314	potassium voltage-gated channel subfamily Q member 3	KCNQ3	8	-133133104	-4.71674	0.859442	-8.76681	6.15075e-12	1.12292e-10	16.9743	-4.05575	-5.60985	-4.83146	-4.33384	-4.40113	-4.59154	-6.05775	-5.49551	-3.73602	-6.4424	-1.98576	-3.37749	-2.72432	-6.91018	-5.45868	-0.876761	-2.19048	-3.7062	0.983443	-2.55462	0.554569	-1.07557	-0.201476	0.722352	0.70074	0.870561
23768	AA442817	fibronectin leucine rich transmembrane protein 2	FLRT2	14	85996487	-4.70715	4.4374	-6.44463	3.36192e-08	2.33313e-07	8.31983	-3.45459	-2.35945	-3.53689	-3.80513	-3.81447	-5.46896	-7.50366	-5.68982	-4.08444	-5.18147	-2.64896	-5.43561	-2.08703	-8.76899	-5.83437	-0.615452	-1.41173	-1.71282	0.568766	-0.751395	-0.14885	-0.366054	-0.424497	0.12348	0.350155	0.648395
116369	AAH25408	solute carrier family 26 member 8	SLC26A8	6	-35911290	-4.70525	-0.817738	-8.00509	1.0119e-10	1.33073e-09	14.2918	-7.00684	-3.95046	-2.6171	-2.97142	-5.66229	-4.87967	-6.87639	-5.27669	-5.35248	-5.14557	-2.07253	-4.71293	-4.66015	-4.87638	-4.35711	0.414988	-0.63479	-0.824404	0.16045	-0.684608	0.287046	-0.0183609	-0.253951	0.0897251	-0.00973037	0.42943
610	AAC28444	hyperpolarization activated cyclic nucleotide gated potassium channel 2	HCN2	19	589892	-4.70477	3.41558	-9.556	3.55629e-13	9.37918e-12	19.7099	-4.16875	-4.72443	-0.579374	0.134987	-3.08577	-3.62654	-7.75346	-7.94517	-5.2587	-5.1051	-2.21662	-5.44378	-3.00781	-7.73434	-7.00642	-0.983574	0.428742	-0.537772	0.133474	-0.200244	0.0195156	0.206503	0.170649	-0.312522	0.243848	-0.261224
4248	AAH75025	mannosyl (beta-1,4-)-glycoprotein beta-1,4-N-acetylglucosaminyltransferase	MGAT3	22	39853324	-4.70214	4.82964	-9.1395	1.589e-12	3.4114e-11	18.1773	-3.74771	-2.33686	-1.26148	-1.21242	-4.10023	-6.11914	-7.82267	-6.32606	-5.03988	-6.7019	-3.42871	-5.10441	-3.11568	-7.87329	-5.53772	-0.222953	-1.3522	-1.19928	0.248393	-0.615069	0.00923911	0.0206421	-0.0231411	-0.0877938	0.140411	0.307319
10900	AAB68767	RUN domain containing 3A	RUNDC3A	17	42385926	-4.70171	4.38322	-13.7916	2.8073e-19	1.20271e-16	33.6345	-5.46505	-5.33392	-2.68912	-2.11975	-4.92905	-4.22057	-5.62941	-5.80148	-4.50697	-5.24704	-3.66467	-5.44622	-4.8858	-5.09556	-5.03035	-0.0478385	-1.27321	-1.24599	0.11541	-0.575472	0.303412	0.0587937	-0.29581	0.0929255	0.0708163	0.229925
9771	AA732485	Rap guanine nucleotide exchange factor 5	RAPGEF5	7	-22157907	-4.69972	5.66834	-7.83547	1.89714e-10	2.32074e-09	13.3802	-4.6898	-4.92155	0.75316	1.20514	-4.86025	-5.96543	-5.72703	-4.89443	-6.90692	-5.19494	-4.52092	-5.94021	-2.15727	-7.3542	-6.88331	-1.06947	-0.889134	-0.207675	0.0539937	0.214051	0.0371297	-0.288372	0.48471	-0.410626	-0.0032286	-0.087658
140893	AAH06450	RBBP8 N-terminal like	RBBP8NL	20	-60985292	-4.69914	-4.07714	-8.0235	9.45274e-11	1.24814e-09	14.2723	-4.7523	-4.86584	-4.45002	-4.62377	-4.99271	-4.21009	-4.62185	-4.60711	-5.41987	-4.47599	-4.67597	-4.78032	-4.72753	-4.94377	-4.3042	-4.89271	-4.48877	-2.41116	0.515156	-0.660363	-3.013	0.623997	-2.85739	2.18815	0.756874	2.44658
25849	AAH13294	prostate androgen-regulated mucin-like protein 1	PARM1	4	75858284	-4.69685	5.43504	-8.54936	1.36228e-11	2.25243e-10	16.0449	-3.4941	-3.92888	-4.72868	-4.72465	-4.07627	-5.03867	-4.13544	-6.78676	-5.19742	-4.73897	-3.23432	-5.2618	-3.82493	-5.81927	-5.10082	-0.360366	-2.09702	-2.37053	1.12863	-1.76392	0.384311	-0.590135	-0.232847	-0.059248	0.726329	0.406884
55799	AAI37503	calcium voltage-gated channel auxiliary subunit alpha2delta 3	CACNA2D3	3	54156692	-4.69386	1.96017	-10.0967	5.23434e-14	1.79258e-12	21.661	-4.75255	-5.25311	-4.50798	-3.66708	-4.25599	-4.92857	-5.25013	-2.79596	-3.72622	-6.24177	-2.96494	-5.92943	-5.19075	-4.50792	-5.72894	-0.427111	-0.784232	-2.59198	0.386554	-1.35048	0.365084	-0.500237	-0.176914	0.0947036	0.475682	0.705605
100507581	NA	NA	NA	NA	NA	-4.68972	-1.35522	-9.31557	8.4211e-13	1.97747e-11	18.8727	-3.54738	-4.8833	-2.59302	-1.97827	-2.68825	-3.49059	-3.05436	-6.20954	-7.0223	-6.07842	-3.10848	-6.38275	-4.745	-6.5462	-6.64359	-0.880431	-0.664936	-2.42863	0.0629697	-1.10525	0.457819	0.121104	0.398162	-0.151246	0.206284	0.0101584
389812	AAH35124	lipocalin 15	LCN15	9	-139654085	-4.68883	-2.67361	-7.28656	1.46145e-09	1.42299e-08	11.6969	-5.47482	-5.58836	-1.7131	-1.64585	-5.71523	-4.93261	-3.75941	-3.74466	-6.14239	-5.19851	-5.39849	-5.50284	-3.12812	-5.66629	-5.76368	-0.329828	-2.40393	-0.074788	1.12159	0.342944	0.234108	0.198461	-0.306889	0.634028	-1.86376	-0.360474
100505491	NA	NA	NA	NA	NA	-4.68844	0.398236	-4.44399	4.4634e-05	0.000147499	1.62731	-2.78053	-2.79943	3.04479	3.47833	-3.12222	-6.536	-5.72536	-8.51798	-9.33074	-4.68642	-3.54245	-8.69119	0.435739	-7.26968	-10.537	0.998936	1.78647	2.57581	-0.568389	2.21918	0.0342006	0.0309294	1.72493	-1.33893	0.37415	-2.47607
90161	AAH37325	heparan sulfate 6-O-sulfotransferase 2	HS6ST2	X	-131760037	-4.6882	2.02104	-9.39712	6.28211e-13	1.54088e-11	19.207	-3.43094	-3.96331	-4.33598	-3.98732	-4.06013	-5.01944	-7.48182	-6.815	-3.75628	-5.28533	-2.72125	-4.14386	-4.16604	-7.80374	-3.98512	-0.403956	-1.86608	-3.06354	0.615045	-1.40242	0.370428	-0.509055	-0.635974	0.240161	0.484375	0.83744
63908	AAH47426	NSF attachment protein beta	NAPB	20	-23355155	-4.68655	6.79775	-13.0798	2.54053e-18	5.62976e-16	31.4408	-4.44751	-4.9652	-5.13001	-4.34544	-4.44088	-3.82596	-5.08544	-4.95398	-4.84732	-4.09185	-4.67664	-5.08214	-4.96431	-4.78122	-4.7354	0.0701381	-2.61415	-4.10516	0.594587	-1.65833	0.451265	-0.130271	0.203142	0.0302952	0.501575	0.00773726
114795	AAI13367	transmembrane protein 132B	TMEM132B	12	125811161	-4.68607	3.37823	-9.14672	1.54807e-12	3.32722e-11	18.2099	-4.9478	-4.8529	-2.95953	-3.30059	-5.6208	-5.76923	-5.96687	-6.32898	-3.75456	-5.18713	-3.47241	-1.06993	-3.17787	-8.64427	-4.99413	-0.493629	-1.94694	-2.71531	0.643003	-1.17363	-0.0182354	-0.399565	-0.535519	0.338564	0.312452	0.832934
100507439	NA	NA	NA	NA	NA	-4.68351	-2.8187	-8.0811	7.6389e-11	1.02825e-09	14.5031	-5.25905	-5.37259	-4.95677	-5.13052	-5.49946	-4.71684	-2.32125	-5.11386	-4.34166	-4.98274	-2.8608	-5.28707	-2.91236	-5.45052	-5.54792	-0.644576	-4.99552	-4.50288	0.323278	-0.960664	-0.150518	-0.488475	-0.091123	0.0115452	0.250122	1.10584
8851	AAH20580	cyclin-dependent kinase 5, regulatory subunit 1 (p35)	CDK5R1	17	30814104	-4.67885	5.28136	-12.0363	7.21526e-17	7.3991e-15	28.1	-6.07896	-5.8825	-3.82196	-3.31329	-6.07173	-4.14006	-3.65275	-3.90567	-4.43981	-3.97004	-4.24155	-4.85252	-5.43893	-4.65693	-5.22476	0.289137	-2.1692	-2.51235	0.358555	-0.853529	0.124432	-0.131816	-0.291154	0.0134932	0.121064	0.658955
150726	AAI12203	F-box protein 41	FBXO41	2	-73481809	-4.67807	4.44109	-14.6743	1.99731e-20	2.3666e-17	36.2636	-5.66518	-4.70525	-4.84904	-3.96129	-5.18595	-5.21178	-4.2819	-4.32869	-5.23896	-4.4815	-2.98134	-4.53368	-4.50683	-5.2837	-4.70322	-0.135982	-1.53947	-1.94995	0.35221	-0.901325	0.211109	-0.0842627	-0.216544	0.155972	0.0970466	0.385795
114571	AAH22379	solute carrier family 22 member 9	SLC22A9	11	63137260	-4.67727	-2.94213	-6.49286	2.81051e-08	1.97894e-07	8.87287	-5.20365	-5.31718	-3.3164	-1.37468	-5.44406	-3.07647	-5.0732	-5.05845	-5.87121	-4.92733	-5.12732	-5.23166	-5.17888	-5.39511	-4.27012	0.328367	-4.94012	0.761981	0.856005	0.0458317	-0.00491498	-0.312775	-0.249842	-0.333587	-0.0978279	0.0971109
50801	AAG31731	potassium two pore domain channel subfamily K member 4	KCNK4	11	64058792	-4.67432	0.154672	-10.954	2.68826e-15	1.47655e-13	24.5633	-5.6993	-5.16076	-4.29749	-3.33373	-4.22351	-3.20956	-3.85265	-5.19154	-5.71479	-4.52991	-2.7579	-4.83424	-5.67454	-5.5282	-5.2512	-0.267691	-0.985742	-2.07806	0.0434911	-0.680533	0.378998	0.259993	-0.435159	0.0549351	0.14879	0.229485
285093	AAI13518	receptor (chemosensory) transporter protein 5 (putative)	RTP5	2	242811885	-4.6645	-0.0884909	-7.04238	3.63153e-09	3.20716e-08	10.7791	-4.25136	-5.15339	-2.98755	-2.26223	-2.43592	-4.25664	-8.36884	-4.65365	-4.64329	-8.22297	-1.91516	-3.88345	-3.95096	-7.10579	-5.51513	1.25057	-0.673516	-1.36807	0.0363264	0.21864	-0.350596	0.00982271	-0.264526	-0.010989	-0.244377	0.605699
55190	AAH09942	nudix hydrolase 11	NUDT11	X	-51232862	-4.66051	3.05586	-9.64521	2.58676e-13	7.14472e-12	20.0527	-3.91669	-3.75193	-4.56414	-3.78816	-4.30797	-5.15648	-4.55075	-5.95685	-3.92291	-4.47615	-3.54529	-4.5144	-3.68275	-6.60386	-6.03525	0.688661	-1.94409	-2.63473	0.168245	-0.723698	0.204658	-0.0468459	-0.0226337	0.149386	0.054657	0.216232
114900	AAH35628	C1q and tumor necrosis factor related protein 4	C1QTNF4	11	-47611215	-4.65478	2.48444	-8.86269	4.33707e-12	8.23787e-11	17.2481	-5.08496	-6.70439	-4.7036	-3.84879	-3.92822	-2.90459	-6.34937	-2.47849	-7.65435	-1.11134	-2.36721	-5.33199	-5.10142	-6.67129	-4.37044	0.207495	-0.394693	-2.09915	0.160525	-0.589361	0.225124	-0.0139935	-0.417954	0.00760929	-0.00693587	0.634987
7368	AAC50565	UDP glycosyltransferase 8	UGT8	4	115543522	-4.65034	3.1205	-4.95522	7.60114e-06	2.99555e-05	3.07301	-4.20972	-3.88317	2.56809	2.94703	-4.18251	-9.37717	-11.3739	-7.65871	-4.85903	-6.27384	-4.04431	-4.58985	-0.59312	-7.60835	-5.71284	-0.830173	0.978655	1.3672	-1.24682	1.72222	0.363809	0.24997	1.83472	-0.893358	0.0907395	-2.12128
84302	AAH06115	transmembrane protein 246	TMEM246	9	-104235439	-4.64785	3.74193	-8.0995	7.13664e-11	9.66521e-10	14.466	-3.89172	-3.90629	-1.60446	-1.42092	-3.89639	-4.12104	-5.38079	-4.80756	-4.68405	-6.49273	-3.56522	-3.80492	-3.20714	-8.31415	-7.43851	-0.56034	-2.13729	-2.05665	0.754613	-1.80044	0.536368	-1.02461	-0.021929	0.188038	0.611818	0.756144
30811	AAI56533	hormonally up-regulated Neu-associated kinase	HUNK	21	33245627	-4.64266	1.74311	-8.58722	1.18582e-11	1.98865e-10	16.3296	-5.34522	-3.91623	-5.31858	-5.0964	-4.43677	-4.57169	-5.09448	-5.47567	-6.01279	-5.34455	-4.50706	-4.11544	-5.32046	-4.44554	-2.01981	-0.951205	-3.12952	-3.18187	0.786793	-1.97744	0.446684	-0.320275	-0.42698	0.283714	0.88182	0.325687
57689	AAH41374	leucine rich repeat containing 4C	LRRC4C	11	-40135750	-4.6416	3.08122	-9.32222	8.22219e-13	1.94244e-11	18.8706	-3.07797	-3.29818	-1.97708	-1.79279	-3.54024	-5.04255	-9.43616	-7.49542	-3.32489	-6.05764	-3.55012	-3.06169	-2.80578	-7.83208	-6.18494	-0.296362	-1.40222	-1.40956	0.555908	-1.16501	0.112461	-0.396569	-0.378309	0.0803912	0.397827	0.793299
285954	AK096266	INHBA antisense RNA 1	INHBA-AS1	7	41733513	-4.6409	-0.470664	-8.63977	9.78312e-12	1.68401e-10	16.559	-4.20327	-5.90177	-2.67859	-2.48977	-3.36568	-5.24602	-7.24274	-4.05807	-2.99636	-5.51192	-4.97493	-4.23128	-4.1785	-5.9797	-6.07709	0.350584	0.0702471	-0.835657	-0.0286579	-0.0159091	0.632896	-0.496819	-0.524084	-0.276623	0.0913146	0.617882
4985	AAA18789	opioid receptor, delta 1	OPRD1	1	29138653	-4.63383	-2.39993	-8.7908	5.6354e-12	1.03669e-10	17.0496	-3.45903	-4.79496	-5.9641	-4.5529	-3.69945	-4.13922	-3.81401	-4.53623	-6.93396	-5.99007	-1.43517	-4.70944	-2.78219	-4.87289	-6.55525	-0.573909	-0.873576	-3.92525	0.862685	-1.78743	-0.27916	-0.733971	0.347341	0.529671	0.152021	0.908839
2861	AAB70008	G protein-coupled receptor 37 (endothelin receptor type B-like)	GPR37	7	-124385654	-4.63248	4.07002	-5.30028	2.22595e-06	9.94762e-06	4.23898	-3.8884	-3.51972	2.36309	2.66581	-3.98978	-7.26435	-11.7636	-10.1639	-4.11451	-4.60648	-3.63282	-6.79276	-0.692462	-7.0411	-5.83121	-0.83415	0.879032	1.26116	-1.0292	1.43724	0.19511	0.155911	1.67405	-0.893858	0.139859	-1.67911
338651	AK055141	KRTAP5-1/KRTAP5-2 antisense RNA 1	KRTAP5-AS1	11	1593970	-4.63202	0.183181	-8.8953	3.85183e-12	7.39636e-11	17.474	-4.61929	-4.39179	-4.13643	-3.87408	-3.40904	-4.07708	-5.2258	-4.68054	-6.87182	-1.94608	-2.89526	-5.74684	-6.17948	-5.54772	-4.78529	0.290514	-1.29686	-2.64072	0.585851	-2.46225	0.728823	-0.144736	0.171788	0.243058	-0.11246	0.98993
3172	AAB48082	hepatocyte nuclear factor 4 alpha	HNF4A	20	42984440	-4.62969	-2.41617	-5.71469	4.95935e-07	2.56262e-06	6.13732	-5.28524	-2.22885	-3.398	-5.15671	-0.09939	-4.74303	-5.15479	-5.14005	-5.95281	-5.00893	-5.20891	-5.31326	-5.26048	-5.47671	-5.57411	-1.51876	-5.02171	-2.94411	0.5554	-0.645818	0.360948	-0.394371	0.310108	-0.666722	0.223932	0.256523
8707	AAG60610	Beta-1,3-galactosyltransferase 2	B3GALT2	1	-193147859	-4.62937	3.08053	-9.27724	9.66691e-13	2.22131e-11	18.718	-6.91197	-7.53247	-2.05396	-1.60907	-7.04929	-2.46287	-2.3943	-5.54438	-4.95072	-5.77583	-4.93232	-4.51496	-4.15827	-3.6834	-4.76919	-0.29009	-2.38931	-1.49917	0.148811	-1.20524	0.627352	-0.0216322	0.536773	0.22157	0.255017	-0.562653
1641	AAC31696	doublecortin	DCX	X	-110537006	-4.62793	2.07782	-5.01644	6.1236e-06	2.46929e-05	3.44346	-4.49055	-4.37582	-2.52314	-1.97561	-5.21639	-5.6182	-9.48939	-6.66729	-4.50605	-5.88409	-2.80204	-3.38107	-2.16044	-7.00395	-3.75895	0.224171	-0.173913	-0.297608	0.349413	-0.724514	0.0755976	-0.456942	-0.388047	0.277023	0.198897	0.668573
1543	AAA52139	cytochrome P450 family 1 subfamily A member 1	CYP1A1	15	-75011882	-4.62547	-1.92531	-6.71305	1.23899e-08	9.56226e-08	9.65747	-4.19316	-5.89166	-3.89088	-4.06463	-3.69661	-2.91399	-5.64767	-4.04797	-6.44569	-5.50181	-3.37987	-4.22118	-3.43143	-5.96959	-5.33002	-0.137175	-1.12228	-1.56252	-0.253509	-0.994309	0.884009	-0.887252	0.0236779	0.514169	0.304236	0.408977
810	AAA36356	calmodulin like 3	CALML3	10	5566851	-4.62455	-2.84824	-8.27598	3.72074e-11	5.40151e-10	15.1676	-4.96061	-3.48919	-4.65833	-3.24712	-5.20103	-4.4184	-3.2452	-3.23046	-5.62818	-4.6843	-3.29932	-4.98863	-4.93585	-5.15208	-6.83444	0.184378	-2.37516	-1.39708	1.21608	-1.76176	0.0517056	0.495855	-1.48074	0.309984	0.91893	0.249947
6775	AAB05605	signal transducer and activator of transcription 4	STAT4	2	-191894301	-4.62147	0.953539	-12.2817	3.24253e-17	4.03308e-15	28.9096	-2.56832	-3.16146	-4.9885	-3.34122	-2.21892	-3.70127	-5.8973	-5.59305	-5.77778	-7.3364	-3.09898	-5.52525	-2.90612	-5.92971	-6.1173	-1.33246	-2.2199	-1.57113	0.165503	-0.917431	0.442495	-0.303198	0.0400544	-0.10419	0.775725	-0.098958
100507050	BC007804	trophoblast glycoprotein-like	TPBGL	11	74951949	-4.61835	-2.67691	-9.2164	1.20374e-12	2.69535e-11	18.4659	-5.54922	-5.66276	-5.24694	-3.83573	-5.78964	-5.00701	-5.41877	-3.0821	-3.04687	-5.27291	-2.30297	-3.99228	-3.93949	-5.74069	-5.10112	-0.831653	-0.0762407	-4.79305	0.291419	-1.45729	0.582395	0.0553442	-1.33238	0.65426	-0.0400483	1.2463
254263	AAH47953	cornichon family AMPA receptor auxiliary protein 2	CNIH2	11	66045671	-4.61824	2.69664	-10.96	2.63358e-15	1.45481e-13	24.5815	-4.49206	-4.28166	-2.61833	-1.88497	-3.47028	-3.38862	-5.74012	-7.25881	-4.54471	-6.33123	-2.03451	-5.17216	-3.24779	-5.12916	-7.05003	0.219232	0.416936	-0.791161	-0.0771372	-0.161746	-0.0823824	0.320874	-0.447925	0.0413658	-0.0957017	0.502653
56475	AA452090	reprimo, TP53 dependent G2 arrest mediator candidate	RPRM	2	-154333851	-4.61544	1.45712	-6.60252	1.86949e-08	1.38145e-07	9.13797	-1.32513	-3.48734	-2.67786	-2.31779	-2.87725	-6.18209	-7.33082	-8.90104	-4.7596	-7.18495	-2.25566	-4.55068	-2.9991	-7.65274	-4.73023	1.79278	-2.30697	-0.413539	0.512931	-0.411559	0.532274	0.258777	0.619069	0.131258	-0.183801	-1.45895
2051	AAD03058	EPH receptor B6	EPHB6	7	142560513	-4.61497	4.4412	-13.1915	1.79016e-18	4.40913e-16	31.7983	-5.01034	-4.23824	-4.49875	-4.36456	-4.86689	-5.07199	-4.57198	-4.35541	-5.30229	-5.47457	-2.1328	-5.14982	-4.36704	-5.92454	-4.06917	-0.999118	-1.37689	-2.51345	0.537077	-1.44535	0.338296	-0.0348997	0.00272611	-0.0213265	0.39414	0.229334
100128081	AK293540	JAZF1 antisense RNA 1	JAZF1-AS1	7	28220075	-4.61427	-0.571632	-9.00024	2.63105e-12	5.30586e-11	17.8387	-6.04356	-3.49413	-5.74127	-3.41253	-4.4095	-4.76438	-4.32815	-3.78289	-3.65223	-5.03028	-4.38227	-3.40861	-5.28183	-5.49806	-5.41488	-1.00075	-3.11706	-3.17191	0.971383	-1.1285	0.575666	0.0861005	-0.1587	-0.0359945	0.00691818	-0.316874
401647	AAI10811	golgin A7 family member B	GOLGA7B	10	99609994	-4.61055	3.57881	-10.2056	3.57236e-14	1.31184e-12	21.979	-4.09958	-4.21312	-1.55527	-2.25127	-2.62021	-4.86465	-7.51345	-7.6431	-5.08174	-2.28215	-3.1884	-5.29605	-3.06601	-8.14023	-5.70548	0.22131	-1.24619	-1.15205	0.0173858	-0.398577	0.257348	0.0440795	-0.139902	0.0280044	-0.0153902	0.207051
196500	AA653479	PILR alpha associated neural protein	PIANP	12	-6802956	-4.61041	3.26823	-9.76671	1.67904e-13	4.86769e-12	20.4293	-3.63057	-2.56523	-4.02728	-2.88536	-3.31059	-4.30818	-4.26296	-7.39226	-4.71445	-6.17708	-2.10357	-4.11657	-3.30168	-7.72892	-6.62051	0.283526	-0.277989	-1.62262	0.135596	-0.421853	0.0929404	0.221471	-0.141317	-0.259444	0.10249	0.270117
5733	AAA21130	prostaglandin E receptor 3	PTGER3	1	-71418114	-4.60996	3.64945	-5.37894	1.67728e-06	7.68997e-06	4.73719	-3.82624	-3.49726	-4.05447	-4.5908	-1.85221	-3.81455	-5.81127	-7.38149	-4.92123	-4.31177	-4.28043	-5.23277	-4.56332	-4.54823	-5.62792	1.29194	-4.76065	-3.31108	0.691563	-0.65945	1.2989	-1.8312	-1.36707	1.18736	-1.26653	1.94643
80816	AA447511	additional sex combs like 3, transcriptional regulator	ASXL3	18	31158540	-4.60898	0.29835	-7.99843	1.03716e-10	1.35746e-09	14.258	-3.28487	-2.50532	-1.3704	-0.954703	-3.70037	-5.06459	-8.2837	-8.26896	-4.43786	-5.33048	-3.38363	-5.27224	-2.16057	-8.60562	-5.64412	-0.753661	-1.55071	-1.28294	0.509775	-1.03397	-0.0166384	-0.818407	-0.191312	0.473831	0.0274913	1.04923
9856	AAI40822	KIAA0319	KIAA0319	6	-24544331	-4.60841	2.22095	-10.1738	3.99338e-14	1.42835e-12	21.8963	-3.58228	-3.00258	-2.45938	-3.81018	-3.585	-3.72534	-7.01542	-6.13395	-4.41709	-5.2846	-2.64525	-5.47999	-1.86205	-7.33734	-6.63143	0.483847	-0.759134	-1.98932	0.571767	-0.829212	0.107737	-0.053366	-0.128158	-0.0420678	0.180971	0.192328
100506846	NA	NA	NA	NA	NA	-4.60791	-3.50326	-8.13601	6.23595e-11	8.59349e-10	14.6629	-4.64401	-3.17259	-4.34173	-2.93052	-4.88443	-4.1018	-4.51356	-4.49882	-5.31158	-4.3677	-4.56769	-4.67203	-4.61925	-4.83548	-6.51784	-0.0295379	-4.38049	-2.30288	1.14853	-4.25252	1.06491	-0.937568	0.189496	1.13678	0.365589	1.28477
22987	AAI00825	synaptic vesicle glycoprotein 2C	SV2C	5	75379238	-4.60625	-1.71296	-6.21474	7.8829e-08	4.98931e-07	7.8631	-5.15992	-2.95153	-4.85764	-5.03139	-5.40033	-3.88075	-5.02947	-6.59969	-4.6051	-4.14664	-2.0247	-5.18794	-2.63265	-5.35139	-5.15928	-4.07794	0.148003	-4.40375	1.81966	-3.54603	0.956349	-2.24994	-0.602044	0.275737	1.64991	1.69636
23415	AAI40293	potassium voltage-gated channel subfamily H member 4	KCNH4	17	-40308909	-4.60602	-0.703152	-8.37026	2.62962e-11	3.97619e-10	15.6036	-4.79723	-5.3962	-2.90999	-2.95249	-3.20114	-3.89245	-7.47414	-5.87443	-6.68719	-5.00635	-0.562474	-4.82525	-3.49236	-5.47413	-5.39095	0.0815507	1.28465	-0.782323	0.894033	-1.3802	0.498118	-0.177662	-0.755479	-0.102259	0.321823	0.701626
64881	AA040057	protocadherin 20	PCDH20	13	-61983818	-4.60341	2.95942	-7.06876	3.29132e-09	2.94037e-08	10.6953	-5.9371	-6.61252	-3.04212	-2.98798	-6.27373	-5.95677	-1.30347	-2.14248	-2.88291	-4.78209	-4.24511	-4.28996	-3.15917	-6.22478	-6.93223	0.532918	-2.33775	-1.79083	0.544618	-1.30751	-0.0132984	-0.688632	-0.265067	0.125255	0.172466	1.43216
1006	AAA35628	cadherin 8	CDH8	16	-61685914	-4.60002	1.58449	-7.22092	1.86654e-09	1.76831e-08	11.2871	-6.67887	-6.99886	-1.47935	-1.28981	-6.18232	-6.13666	-3.76881	-5.0143	-4.07342	-2.96072	-4.57869	-5.25622	-4.53863	-4.06298	-5.09326	0.120103	-1.65335	-2.17853	0.778958	-2.1015	0.375128	-0.970238	-0.208377	0.50695	0.498816	1.12027
29953	AAF13141	thyrotropin releasing hormone degrading enzyme	TRHDE	12	72666528	-4.59797	2.73904	-6.30444	5.6551e-08	3.69575e-07	7.8685	-2.69765	-5.78788	-6.1339	-4.29206	-3.26352	-8.09561	-2.03814	-2.32672	-1.9602	-4.90207	-1.16403	-6.12978	-4.82646	-1.25791	-10.0262	0.0552913	-4.32118	-4.18121	0.733564	-1.98705	0.272073	-0.351886	-0.451355	0.178596	0.674178	0.93188
400591	A2RUQ5	chromosome 17 open reading frame 102	C17orf102	17	-32901141	-4.59788	-1.32038	-9.19585	1.29636e-12	2.87269e-11	18.5195	-3.50958	-2.88615	-3.41374	-3.5875	-2.5276	-4.0669	-7.28602	-5.68631	-3.12984	-5.55519	-4.53278	-4.63713	-1.41442	-7.60794	-7.70533	-0.480063	-2.50908	-2.26798	0.521343	-0.649931	0.53877	-0.349274	-0.00848729	-0.156841	0.523057	-0.418637
23551	AAG00868	RASD family member 2	RASD2	22	35937351	-4.59534	2.79231	-8.71776	7.35676e-12	1.31691e-10	16.7218	-3.39059	-2.11461	-3.58159	-3.01104	-3.41328	-4.96386	-3.99276	-5.82385	-4.90355	-6.37862	-0.306936	-4.90273	-4.21121	-6.41576	-8.09812	0.363653	2.43997	-0.744598	0.583552	-0.535512	0.0140787	0.0776518	-0.381709	-0.277214	0.227569	0.291583
151176	AAH47423	family with sequence similarity 132 member B	FAM132B	2	239067648	-4.59388	-0.249764	-7.79847	2.17631e-10	2.6174e-09	13.5518	-7.43323	-1.81885	-4.32359	-4.49735	-3.42572	-3.7211	-4.98085	-2.43006	-6.51584	-5.57196	-3.89747	-5.87629	-1.62711	-4.45477	-6.98513	0.881685	-1.81215	-2.28474	-0.284922	-0.812915	0.121986	0.0711714	-0.615488	0.400302	-0.142058	1.26192
51195	AAF22003	Rap guanine nucleotide exchange factor like 1	RAPGEFL1	17	38334241	-4.59249	3.48565	-10.9841	2.42611e-15	1.35574e-13	24.6556	-5.21436	-4.33535	-3.7638	-3.06736	-3.30985	-3.78825	-3.88292	-3.82988	-6.21505	-5.34813	-3.45717	-5.33449	-4.28966	-4.69286	-6.1412	0.508586	-1.25727	-1.58846	0.223305	-0.475137	0.0217435	0.111783	-0.474346	0.0197242	-0.0715945	0.644522
100190940	AK126855	uncharacterized LOC100190940	LOC100190940	12	-130518356	-4.59222	-3.14008	-11.1717	1.28332e-15	7.97359e-14	24.826	-5.02577	-5.13931	-1.91613	-4.89724	-3.68122	-2.8986	-4.89532	-4.88058	-4.10838	-4.74946	-3.36448	-5.05379	-5.00101	-5.21724	-6.8996	-0.0368992	-1.59232	-0.362706	0.814871	-1.17484	0.961457	-1.07832	-0.467895	0.815142	0.255135	-0.125551
3778	AAA50173	potassium calcium-activated channel subfamily M alpha 1	KCNMA1	10	-78629358	-4.58591	5.57286	-8.47992	1.75748e-11	2.79628e-10	15.7447	-4.31487	-3.27654	-3.07342	-3.54005	-4.31224	-5.10122	-5.18178	-6.81685	-3.68346	-5.59729	-3.25051	-4.77837	-2.45912	-5.62491	-6.94342	-0.125305	-1.72942	-2.01309	0.602705	-1.17074	0.237318	-0.403292	-0.124392	0.103003	0.346201	0.409201
30818	AAD20350	potassium voltage-gated channel interacting protein 3	KCNIP3	2	96012767	-4.58127	3.94861	-9.6907	2.19992e-13	6.21881e-12	20.1914	-4.1718	-4.8011	-1.59851	-1.91756	-3.94597	-5.04185	-4.78948	-7.21331	-4.69657	-5.14029	-3.78191	-4.76408	-3.09382	-7.04301	-5.49726	-0.247491	-1.64073	-1.02212	0.181912	-0.595627	0.182268	0.19853	-0.254135	0.194843	-0.102209	0.194418
5774	AAA35647	protein tyrosine phosphatase, non-receptor type 3	PTPN3	9	-112137973	-4.58042	3.34939	-7.56862	5.11281e-10	5.59103e-09	12.5854	-3.25902	-2.12032	-2.86583	-4.24012	-2.76247	-3.4695	-6.90116	-7.24899	-5.2544	-5.53291	-3.97546	-2.99115	-2.48328	-6.69257	-6.86591	-0.0484772	-2.6996	-2.22619	0.475724	-1.78213	0.441644	-0.513653	-0.148438	0.39208	0.35629	0.778487
284521	AAH28158	olfactory receptor family 2 subfamily L member 13	OR2L13	1	248100330	-4.57434	0.462734	-6.59843	1.89814e-08	1.39993e-07	9.18143	-3.61023	-4.7879	-1.72299	-0.92845	-4.67377	-5.26966	-3.61103	-2.77915	-8.80136	-5.53555	-3.80954	-5.35446	-2.38111	-6.7403	-6.54819	0.799935	-1.07585	-1.7052	0.311385	-1.20314	-1.21127	0.141126	-0.010066	0.965852	0.279922	0.726194
100505949	NA	NA	NA	NA	NA	-4.57305	-2.32369	-9.80775	1.45152e-13	4.25933e-12	20.5315	-2.63489	-4.62289	-2.0916	-1.71786	-3.52738	-5.55211	-5.96387	-5.94913	-4.43996	-4.23304	-6.01799	-6.12234	-2.16266	-6.28579	-6.38318	0.10512	-4.24583	-1.43125	0.224977	-0.947934	0.535752	0.0353393	-0.229782	-0.0352254	-0.0119589	0.428831
80737	AAD21820	von Willebrand factor A domain containing 7	VWA7	6	-3064183	-4.55965	0.796089	-9.3947	6.33696e-13	1.54842e-11	19.2377	-4.78768	-3.70328	-4.87242	-6.42469	-4.25758	-3.28854	-3.31843	-4.64249	-5.29479	-3.55444	-3.66953	-5.73324	-4.76292	-6.25926	-3.60942	-1.25401	-3.25407	-4.03151	0.817757	-1.61328	0.505604	-0.328923	-0.160057	-0.286999	0.517268	0.548635
10361	AAH68078	nucleophosmin/nucleoplasmin 2	NPM2	8	21882353	-4.55942	2.5886	-10.7336	5.71903e-15	2.76334e-13	23.8468	-2.33184	-3.39256	-4.1256	-2.97325	-2.87596	-8.40924	-6.15803	-4.50858	-5.71213	-4.9747	-1.92481	-4.68178	-4.28283	-8.40595	-4.09283	-0.503145	-2.25607	-1.07633	0.313808	-0.611584	0.341588	0.156654	-0.490061	0.180643	0.0817981	0.0271536
728307	NA	melanoma associated antigen (mutated) 1-like 1 pseudogene	LOC728307	X	NA	-4.55708	-3.38104	-8.08995	7.39313e-11	9.98125e-10	14.5066	-3.12657	-4.82507	-4.40925	-4.583	-3.36698	-4.16932	-4.58108	-4.56634	-5.3791	-4.43522	-3.05024	-4.73955	-4.68677	-4.903	-6.58536	0.82048	-4.44801	-3.95536	-0.0467418	-1.99811	0.652257	-1.29459	0.353302	0.158526	0.79764	1.37772
3872	AAB34565	keratin 17	KRT17	17	-39775691	-4.55633	0.44634	-4.51086	3.55461e-05	0.000120143	1.88645	-2.84825	-0.485637	-2.62191	-2.12248	-3.8505	-5.26951	-5.68127	-4.52903	-4.89433	-5.04998	-4.15043	-8.16167	-1.88007	-8.32512	-7.20012	1.09007	-4.16968	-1.00244	-1.37826	-0.77637	1.29448	1.16049	1.73663	1.17736	0.270637	-3.48497
2066	AAB59446	erb-b2 receptor tyrosine kinase 4	ERBB4	2	-212240441	-4.55562	4.23713	-8.22187	4.54224e-11	6.45319e-10	14.8695	-2.80624	-3.96217	-1.06364	-1.24648	-3.57498	-4.747	-7.96611	-8.15782	-4.26588	-3.66644	-2.86373	-4.77408	-2.78639	-8.10746	-6.28482	-0.154823	-0.247568	-1.0761	0.269767	-0.568243	0.0430499	-0.539084	-0.199147	0.0780101	0.261588	0.654059
81571	AAG44593	MIR600 host gene	MIR600HG	9	-125871772	-4.55516	3.49015	-13.0758	2.57265e-18	5.63615e-16	31.4554	-4.81364	-3.72724	-3.05311	-3.1531	-3.98428	-3.86618	-4.20148	-4.22446	-6.20954	-6.12229	-3.98484	-4.76571	-3.57767	-5.42449	-5.569	-0.700664	-1.92036	-2.04131	0.750221	-1.39479	0.00929258	-0.149763	-0.113855	-0.174231	0.496669	0.576453
57369	AAD54234	gap junction protein delta 2	GJD2	15	-35044641	-4.55298	-1.62241	-5.93178	2.23848e-07	1.2719e-06	6.85945	-6.6042	-3.2583	-6.30192	-4.15374	-4.03726	-2.89206	-6.47375	-6.45901	-4.10184	0.637899	-2.62098	-4.31029	-3.40951	-6.79567	-6.1561	-0.236815	-2.43378	-4.26306	1.3664	-1.68914	0.807527	-2.89775	-0.104426	0.720037	0.965276	0.832074
729911	DA316055	ANKRD34C antisense RNA 1	ANKRD34C-AS1	15	-79484048	-4.55068	-3.61173	-9.37883	6.70844e-13	1.62477e-11	18.9549	-2.56315	-4.99861	-2.26086	-4.75654	-3.54052	-4.34287	-4.75463	-4.73988	-5.55264	-4.60876	-3.22378	-4.91309	-4.86031	-5.07654	-6.7589	-0.633169	-2.29962	-2.54394	0.806189	-2.90862	0.883972	-0.937621	0.0687292	0.767393	0.994468	0.325485
9891	AAI52463	NUAK family kinase 1	NUAK1	12	-106457124	-4.54759	5.45317	-10.58	9.71022e-15	4.23537e-13	23.2137	-3.39591	-3.35361	-1.89558	-1.67367	-4.19143	-5.32581	-6.63763	-5.25842	-4.84125	-5.48609	-3.63195	-4.53923	-3.34505	-6.67211	-6.98313	-0.59382	-2.8721	-2.02689	0.543783	-1.31848	0.260892	-0.414844	-0.0474013	0.198319	0.400749	0.376982
112476	AAH11405	proline rich transmembrane protein 2	PRRT2	16	29823408	-4.54594	4.44009	-10.7202	5.98891e-15	2.85793e-13	23.7008	-4.0186	-4.26603	-3.87854	-3.58745	-2.16567	-2.17291	-4.08415	-3.92991	-6.51175	-5.77898	-3.14194	-6.91047	-5.03491	-5.25114	-5.97126	0.207914	-1.32955	-1.73692	0.218229	-0.539518	0.214143	0.0879349	-0.129922	-0.171831	0.0846696	0.236294
2893	AAA95962	glutamate ionotropic receptor AMPA type subunit 4	GRIA4	11	105480799	-4.542	3.05455	-8.72758	7.09759e-12	1.27763e-10	16.7016	-1.60596	-4.41077	-0.645564	-0.510661	-2.46995	-4.36567	-9.83921	-7.75408	-3.86376	-4.89633	-4.40148	-4.97088	-3.42447	-7.2736	-6.15979	0.030759	-1.41243	-1.11651	0.285207	-0.702259	0.210648	-0.516607	-0.629044	0.172124	0.170932	1.009
285126	AAH35194	DnaJ heat shock protein family (Hsp40) member C5 gamma	DNAJC5G	2	27498288	-4.5373	-2.30728	-9.55295	3.59532e-13	9.46915e-12	19.6415	-5.82922	-3.62083	-2.35701	-2.89333	-3.26227	-3.70204	-5.69877	-5.68402	-4.91182	-3.96794	-4.16793	-5.85723	-5.80445	-3.21333	-6.11808	-0.612076	-5.56569	-0.028648	1.19963	0.343641	0.302401	-0.224649	-1.27134	-0.47373	0.205049	-0.0809999
100287290	AAL65264	cytokine receptor CRL2	LOC100287290	3	NA	-4.53717	0.411693	-10.8485	3.85612e-15	2.00383e-13	24.2105	-3.74509	-4.25456	-3.56311	-3.73686	-3.07477	-3.45442	-4.17104	-5.07383	-6.73459	-5.30528	-4.85319	-3.89341	-4.11626	-6.25849	-4.83651	-0.640618	-3.08103	-2.34737	0.827016	-0.529847	0.543464	-0.724083	-0.784381	-0.145939	0.466576	0.347194
26051	AAI31802	protein phosphatase 1 regulatory subunit 16B	PPP1R16B	20	37434347	-4.53252	5.19933	-8.73561	6.89241e-12	1.24418e-10	16.6775	-5.13785	-4.78117	0.0199781	0.146938	-4.55399	-6.40963	-5.78312	-4.89048	-6.23375	-5.4399	-2.54507	-4.57943	-3.05155	-7.70519	-5.60494	-0.771291	-0.00996429	-0.222329	0.18761	-0.266016	0.129035	-0.103311	0.0773706	-0.0554921	-0.0756646	0.106469
344758	AAI56850	G protein-coupled receptor 149	GPR149	3	-154055460	-4.53072	-3.158	-7.47892	7.13869e-10	7.51907e-09	12.3621	-3.26968	-4.96818	-4.55236	-4.72611	-3.51009	-4.31243	-4.72419	-4.70945	-5.52221	-4.57833	-0.530384	-4.88266	-4.82987	-5.04611	-6.72847	-0.351195	0.618342	-4.09847	0.0996591	-1.29322	0.791551	-2.2857	-0.0211295	1.15292	0.426266	1.12964
285484	AK091017	uncharacterized LOC285484	LOC285484	4	6202459	-4.52578	-2.27243	-9.39485	6.33352e-13	1.54842e-11	19.1556	-1.65039	-2.81837	-4.51803	-3.10682	-2.94524	-2.69314	-6.27482	-6.26008	-7.07284	-2.95903	-3.15902	-6.43329	-4.05858	-6.59674	-5.95717	-0.437159	-1.61818	-2.47917	0.623574	-1.76585	0.435566	-0.275614	-0.60347	0.507432	0.540767	0.537592
387804	A8MXK1	V-set and transmembrane domain containing 5	VSTM5	11	-93553734	-4.52006	-2.3374	-8.68428	8.31366e-12	1.46292e-10	16.6539	-4.22665	-5.92515	-5.50933	-5.68308	-6.05203	-1.80997	-5.68116	-5.66642	-3.30926	-2.07587	-4.15032	-3.03228	-3.46492	-6.00308	-4.51552	0.114065	-2.08865	-3.47048	0.993109	-3.09819	1.02923	-0.279196	-0.0098117	0.564337	0.998221	-0.197698
80863	AAB47496	proline rich transmembrane protein 1	PRRT1	6	-32116139	-4.51877	3.34461	-10.8545	3.77725e-15	1.96815e-13	24.214	-4.39536	-4.20242	-2.72909	-2.24354	-3.85178	-3.22613	-3.70579	-5.2081	-5.18768	-6.47553	-3.03692	-4.13077	-4.5718	-5.96534	-6.39394	0.607588	-1.44128	-1.5224	0.230982	-0.555338	-0.00120653	0.13333	-0.230674	-0.20645	0.0571212	0.572236
577	AAI11721	adhesion G protein-coupled receptor B3	ADGRB3	6	69345631	-4.51552	3.03608	-8.59023	1.17282e-11	1.97354e-10	16.2357	-4.34739	-5.22412	-2.03152	-1.6936	-4.10237	-7.08863	-10.1634	-3.69466	-4.52953	-3.56354	-3.24402	-5.88442	-3.53659	-8.90031	-2.06566	0.0138998	-1.39971	-1.77165	0.311038	-0.789434	0.0308748	-0.376134	-0.28631	0.106075	0.207651	0.796239
27445	AAB97937	piccolo presynaptic cytomatrix protein	PCLO	7	-82449795	-4.50946	5.39132	-9.93145	9.3688e-14	2.91795e-12	20.9657	-4.76545	-4.52374	-3.97305	-3.03561	-5.97737	-3.35439	-5.39684	-4.22696	-4.57319	-2.74112	-4.98963	-4.49725	-4.74068	-6.72574	-3.78002	0.112391	-1.57625	-1.27046	0.883347	-1.3121	0.193157	-0.275708	-0.103272	-0.0445641	0.269443	0.389699
3737	AAA36141	potassium voltage-gated channel subfamily A member 2	KCNA2	1	-111145775	-4.5075	0.133542	-7.45202	7.89059e-10	8.23621e-09	12.1936	-4.23005	-4.04193	-5.65359	-7.94282	-4.53917	-3.55951	-4.03401	-4.22571	-5.80032	-2.28196	-4.22243	-3.11447	-4.67735	-5.32422	-3.52451	-3.32099	-3.90093	-4.25628	1.7359	-3.48345	0.950269	-1.87791	-0.366222	0.837851	1.24267	0.960901
151354	AAH26346	family with sequence similarity 84 member A	FAM84A	2	14772809	-4.50524	3.96717	-13.0412	2.86752e-18	6.07504e-16	31.3378	-3.73195	-4.34946	-4.09292	-3.84185	-4.58055	-4.89284	-3.96204	-3.90249	-4.66326	-4.68989	-3.59318	-4.83639	-4.37044	-5.9058	-5.27184	-1.03097	-2.14153	-2.15481	0.879354	-0.956085	0.278294	-0.23309	-0.623786	-0.0443778	0.33364	0.366051
5575	AAC37564	protein kinase cAMP-dependent type I regulatory subunit beta	PRKAR1B	7	-588833	-4.50451	6.25525	-13.8378	2.43865e-19	1.09337e-16	33.7684	-4.18611	-4.44354	-4.4682	-3.64109	-4.0905	-4.59035	-4.22022	-4.55069	-5.15457	-5.32212	-3.40568	-5.09927	-4.44518	-5.4453	-4.48975	0.0793334	-2.25784	-2.23128	0.240786	-0.880847	0.197221	0.137957	-0.0175759	-0.0640411	0.157645	0.228855
7433	AAA36802	vasoactive intestinal peptide receptor 1	VIPR1	3	42544103	-4.5033	2.37616	-12.134	5.24164e-17	5.84125e-15	28.4787	-5.23245	-5.80056	-4.35826	-4.08456	-5.00989	-4.01705	-3.30023	-4.14697	-4.45126	-4.38423	-2.59079	-4.2801	-5.46294	-5.50409	-4.54095	-0.349896	-2.02356	-1.74909	0.164097	-0.863056	0.0928931	0.159359	-0.0780314	0.162593	-0.129151	0.491297
5453	AAA59965	POU class 3 homeobox 1	POU3F1	1	-38509522	-4.49981	1.06332	-10.8612	3.69183e-15	1.92886e-13	24.2869	-4.72561	-3.9107	-2.41174	-1.55693	-4.87583	-4.61404	-5.4619	-5.1423	-5.21809	-5.01118	-2.48454	-4.21597	-3.67776	-5.22742	-6.90978	-0.627928	1.0277	-0.219732	0.231503	0.245017	-0.284681	0.317074	-1.32001	-0.107093	0.153051	0.765142
100507593	NA	NA	NA	NA	NA	-4.49615	2.7298	-13.3774	1.00347e-18	2.88746e-16	32.3825	-3.27697	-4.03389	-3.2608	-2.38425	-3.76674	-4.74241	-5.42336	-5.73982	-5.48441	-5.00831	-4.10467	-4.98459	-3.82576	-5.35825	-5.18166	0.368552	-1.49087	-1.61951	0.224878	-0.578892	-0.00275736	0.244643	-0.258968	-0.0121663	0.0257973	0.357465
2559	AAB36480	gamma-aminobutyric acid type A receptor alpha6 subunit	GABRA6	5	161112657	-4.49606	-3.25557	-11.0976	1.64959e-15	9.75532e-14	24.5868	-4.96678	-5.08031	-4.66449	-2.51632	-5.20719	-2.8396	-4.83633	-4.82158	-5.63434	-4.69046	-3.30549	-4.99479	-4.94201	-5.15824	-3.67068	-1.01972	-1.00281	-4.2106	0.434981	-0.487816	0.0455422	0.834827	-1.1974	-0.217011	0.542398	0.0444746
402665	A6NGN9	IgLON family member 5	IGLON5	19	51815101	-4.49501	1.2882	-10.4342	1.60942e-14	6.51849e-13	22.8303	-3.71985	-3.86618	-3.62651	-2.86738	-2.87375	-5.12981	-4.04277	-10.0504	-4.67333	-4.49301	-3.17674	-3.65375	-3.66302	-6.29959	-4.92986	-0.167323	-1.44422	-1.10402	0.667789	-0.943	0.240683	0.169074	-0.0895965	-0.338204	0.509667	-0.216413
114787	AAH52950	G protein regulated inducer of neurite outgrowth 1	GPRIN1	5	-176022802	-4.4937	3.2573	-9.7324	1.89669e-13	5.44141e-12	20.332	-3.98887	-3.01974	-4.55245	-3.87522	-4.59821	-5.4994	-5.31601	-6.16561	-4.88007	-4.69053	-4.53119	-4.2933	-3.32826	-4.08031	-4.65305	0.710211	-3.1478	-2.26638	0.170517	-1.05623	0.0929243	-0.114969	-0.17056	0.346392	-0.0272549	0.75918
5789	AAC41749	protein tyrosine phosphatase, receptor type D	PTPRD	9	-8314245	-4.48622	5.80618	-7.45113	7.91692e-10	8.25921e-09	11.9616	-3.42899	-4.36065	0.670573	0.942163	-3.69027	-6.83876	-6.45961	-7.59834	-4.91991	-5.36084	-4.25678	-5.46145	-2.22823	-5.71051	-7.0275	-0.16285	-0.489008	0.00363794	0.401746	-0.0626799	-0.0635593	-0.294849	0.302778	-0.339457	0.1869	-0.130879
51087	AAD30662	Y-box binding protein 2	YBX2	17	-7191570	-4.48012	-0.303317	-8.99567	2.67503e-12	5.37207e-11	17.7736	-4.09722	-4.94772	-2.65743	-3.12069	-2.95912	-3.06958	-4.70373	-4.68899	-5.50175	-6.14283	-4.02089	-4.12523	-6.39438	-5.02565	-5.12305	-0.628818	-3.83369	-1.13941	0.258945	-0.742244	0.0750437	0.514372	-0.494486	0.0358781	0.0723286	0.280163
100506782	NA	NA	NA	NA	NA	-4.47839	-0.52558	-7.91425	1.41662e-10	1.78854e-09	13.9548	-4.79076	-6.0418	-2.99371	-2.56707	-4.40314	-4.90063	-2.09737	-2.22236	-5.21732	-2.41929	-5.00394	-4.37132	-3.83311	-8.44166	-6.21713	-0.0286591	-2.31424	-0.924162	-0.0228743	-0.825271	0.309287	-0.241625	-0.472638	0.534432	0.154096	0.564593
8120	AAB71894	adaptor related protein complex 3 beta 2 subunit	AP3B2	15	-83328032	-4.47806	3.29749	-11.528	3.87318e-16	2.91684e-14	26.4753	-4.61636	-4.65729	-2.87252	-2.74436	-3.98823	-4.66377	-4.43111	-3.79892	-5.07623	-4.67365	-3.51694	-4.97798	-4.23109	-6.7264	-5.06934	0.220662	-1.98329	-2.09465	0.30485	-1.10117	0.276925	-0.257985	-0.0692964	-0.0228702	0.42185	0.447696
5055	A21238	serpin peptidase inhibitor, clade B (ovalbumin), member 2	SERPINB2	18	61554938	-4.47032	-3.18403	-6.25404	6.81593e-08	4.37431e-07	8.029	-1.25949	-5.07347	-4.65765	-4.8314	-2.87841	-4.41772	-4.82948	-4.81474	-5.6275	-4.68362	-4.8836	-4.98795	-4.93516	-5.1514	-4.0264	-1.19345	-4.6964	-4.20376	0.307527	-0.661541	-0.28203	0.0419732	-1.48006	0.623826	-0.415989	1.86629
6457	AAC04765	SH3-domain GRB2-like 3	SH3GL3	15	84115979	-4.47022	2.32931	-6.49	2.84053e-08	1.99354e-07	8.54391	-1.21557	-3.31884	0.477845	1.1779	-1.55961	-7.80411	-2.28513	-4.98611	-3.64632	-7.70744	-3.16446	-8.37434	-2.15449	-9.02322	-9.12061	0.168928	-0.764732	0.0629561	-0.268638	0.654093	-0.0371635	-0.144277	0.376048	-0.0108449	-0.182671	-0.386546
6710	AAA60571	spectrin beta, erythrocytic	SPTB	14	-65213000	-4.46593	4.60004	-10.2048	3.58242e-14	1.31303e-12	21.9825	-4.75379	-3.57102	-0.996279	-1.06259	-3.28403	-4.35719	-5.8612	-4.5857	-6.36477	-5.6619	-3.15541	-4.80508	-3.98745	-6.07815	-6.03116	-0.174799	-0.432985	-0.674534	0.549805	-0.745935	-0.0470756	-0.392408	-0.392122	-0.00905182	0.278714	0.758074
27065	AAA60152	neuron specific gene family member 1	NSG1	4	4388689	-4.46347	3.5024	-8.37399	2.59379e-11	3.93745e-10	15.4006	-2.07533	-1.78047	-3.87096	-4.45435	-1.72364	-5.03352	-7.3486	-6.15801	-5.46688	-6.07498	-2.45544	-2.88474	-0.813101	-5.71116	-8.13048	-0.307922	-0.840481	-2.98191	0.634702	-1.34758	0.533039	-0.210077	-0.284195	-0.0952181	0.594304	0.175029
5502	AAB02402	protein phosphatase 1 regulatory inhibitor subunit 1A	PPP1R1A	12	-54973023	-4.46291	3.65862	-6.96485	4.84854e-09	4.13606e-08	10.385	-4.05171	-3.42828	-1.46461	-1.38871	-3.01201	-4.53258	-8.31358	-7.56187	-4.1574	-6.05224	-0.470862	-4.50242	-2.42679	-8.6355	-5.88045	0.69091	1.90032	-0.60393	-0.389464	-0.119823	0.0751746	0.634823	-0.174077	0.0905152	-0.210256	0.0931071
6456	AAC04764	SH3-domain GRB2-like 2	SH3GL2	9	17578951	-4.46279	4.6039	-10.2384	3.18565e-14	1.19255e-12	22.0266	-4.77643	-6.23758	-4.558	-4.41632	-4.70103	-3.14376	-3.33427	-6.32913	-3.87039	-2.8359	-4.2002	-5.15638	-5.89052	-2.27557	-4.93139	0.316815	-2.51715	-3.18362	0.477053	-1.52707	0.622171	-0.079734	0.153556	0.045589	0.427796	-0.119365
816	AA399393	calcium/calmodulin-dependent protein kinase II beta	CAMK2B	7	-44256748	-4.45997	6.45376	-7.31863	1.29684e-09	1.27952e-08	11.4433	-4.99179	-4.50644	-3.31508	-2.6765	-4.87406	-2.27745	-4.11557	-3.52423	-4.70538	-3.84362	-2.8757	-4.972	-3.80128	-8.34438	-7.10021	0.256796	0.273186	-0.68023	0.197156	-0.233022	0.015031	0.0636034	-0.154444	-0.186252	0.0672366	0.230692
100131381	NA	NA	NA	NA	NA	-4.45888	-3.50638	-8.10187	7.07428e-11	9.60457e-10	14.5388	-4.51496	-4.6285	-2.62771	-4.38643	-4.75537	-3.97275	-4.38451	-4.36977	-5.18253	-4.23865	-4.43863	-4.54298	-2.90523	-4.70643	-6.38879	-1.19594	-2.66647	-3.75879	0.680347	-0.953538	0.497358	-1.09802	0.549876	-0.201294	0.0289798	0.496291
11033	AAD11414	ArfGAP with dual PH domains 1	ADAP1	7	-937536	-4.45732	4.51535	-9.1893	1.3274e-12	2.93139e-11	18.3622	-3.6253	-4.10646	-0.0170541	0.381138	-2.7918	-6.2672	-6.96136	-5.64827	-5.8708	-6.89566	-2.63435	-4.60818	-2.18506	-5.57387	-7.16386	-0.0745306	-0.665411	-0.112023	0.00712021	0.0220819	0.11017	0.143892	0.00763021	-0.150616	-0.0264871	-0.113791
23285	AAC28132	KIAA1107	KIAA1107	1	92632608	-4.4557	4.37457	-14.228	7.51005e-20	5.5687e-17	34.9487	-4.71251	-5.16284	-2.36432	-2.12165	-5.49971	-4.96294	-4.71547	-4.77237	-4.48629	-4.42712	-4.37087	-4.39423	-4.25125	-5.45077	-4.63141	-0.716503	-1.97187	-2.61183	0.810619	-1.51366	0.230699	-0.465779	-0.350876	0.198824	0.426687	0.663483
6754	AAA36623	somatostatin receptor 4	SSTR4	20	23016056	-4.45513	-3.38234	-8.39041	2.44172e-11	3.74494e-10	15.5661	-3.29965	-4.99814	-2.2604	-4.75608	-5.12502	-4.3424	-4.75416	-4.73941	-5.55217	-3.02333	-3.22332	-4.91262	-4.85984	-5.07608	-5.17347	-0.501456	-3.03612	-2.54347	0.451562	-1.03368	0.627283	-1.17816	-0.487196	0.295793	0.0219029	1.30249
100129620	AK095544	uncharacterized LOC100129620	LOC100129620	1	99469831	-4.45461	-2.99465	-11.1281	1.48735e-15	8.96083e-14	24.7454	-5.31142	-3.10303	-3.42417	-2.86096	-3.96687	-4.76921	-5.18097	-3.58126	-5.97899	-3.45014	-3.65013	-5.33944	-5.28665	-5.50289	-4.86332	-0.242378	-0.799964	-1.09581	0.27091	-0.39636	0.570838	-0.672087	-0.357615	-0.0408224	0.394791	0.230346
3036	AAC50706	hyaluronan synthase 1	HAS1	19	-52216364	-4.454	-0.741091	-7.27822	1.5076e-09	1.46203e-08	11.6716	-3.50001	-5.93547	-3.01715	-2.88605	-2.78933	-0.887409	-7.27645	-5.67674	-8.07447	-2.73827	-3.63013	-5.11299	-2.09673	-5.27644	-6.1108	0.200883	-1.58878	-2.12716	0.585155	-0.507607	-0.652648	0.614903	-0.226586	0.0954289	-0.289492	0.380846
2742	AA081959	glycine receptor alpha 2	GLRA2	X	14547419	-4.45108	-0.214472	-6.86503	7.03377e-09	5.8e-08	10.13	-3.99848	-5.69698	-4.62909	-4.01434	-4.72432	-4.67866	-2.07053	-5.92368	-3.92909	-4.65505	-3.18519	-5.61146	-2.87418	-4.67538	-5.40665	1.39805	-1.55742	-2.20836	0.0308572	-1.03352	0.403782	-0.395592	-0.12085	0.482862	0.105118	0.527341
285596	AAD42863	family with sequence similarity 153 member A	FAM153A	5	-177150364	-4.44808	-1.25319	-9.1582	1.48516e-12	3.22074e-11	18.3318	-3.52142	-3.63495	-2.56706	-1.34226	-2.48172	-5.78656	-6.19832	-4.59861	-6.99634	-3.73053	-3.44509	-6.35679	-3.98208	-6.52024	-5.03267	0.586101	-0.283881	1.43863	0.15099	0.66264	-0.393073	0.185032	-0.526969	-0.430141	-0.344257	0.695778
440233	NA	NA	NA	NA	NA	-4.44468	-3.38622	-7.76923	2.42589e-10	2.88874e-09	13.4044	-5.26337	-5.37691	-2.15373	-2.81291	-3.91882	-2.39923	-5.13292	-5.11818	-5.93094	-4.98706	-5.18704	-3.70643	-5.23861	-5.45484	-3.67777	-1.94435	-4.99984	-2.92223	1.15433	-0.116986	-0.585471	-0.261468	-0.705495	-0.0829713	-0.0673543	0.665418
767	AAA35653	carbonic anhydrase VIII	CA8	8	-61101422	-4.44362	1.62259	-8.04872	8.61063e-11	1.14882e-09	14.4311	-2.31398	-4.05045	-2.12874	-2.72432	-2.55439	-6.4536	-6.86536	-6.85061	-3.01952	-6.71949	-2.88973	-4.36086	-2.14661	-5.0718	-7.28467	0.0236552	-0.102919	-1.52081	0.0399438	-0.642376	0.471416	-0.230465	-0.2319	0.39027	-0.015517	0.218628
651746	A6NCL7	ankyrin repeat domain 33B	ANKRD33B	5	10564434	-4.44284	4.16447	-8.81171	5.22195e-12	9.69239e-11	17.0213	-2.48193	-1.89886	-5.37137	-4.44032	-2.67134	-5.2989	-4.74434	-5.93692	-3.74641	-5.24731	-2.67601	-4.56057	-4.74068	-6.27358	-5.83643	-0.61964	-1.83673	-2.28393	0.981044	-1.20168	-0.168523	-0.058516	0.0253194	-0.152951	0.103933	0.471375
386617	AAI32744	potassium channel tetramerization domain containing 8	KCTD8	4	-44175919	-4.43962	1.2411	-8.32377	3.12028e-11	4.62381e-10	15.3632	-4.36996	-5.11737	-0.464131	-0.116732	-4.48751	-3.01582	-3.22357	-8.13166	-4.69649	-4.3001	-3.71939	-5.24597	-3.77096	-5.40942	-7.48771	0.373903	-0.813648	-0.862463	0.400137	-0.71877	0.209898	0.128355	0.108133	-0.114008	0.36529	-0.379036
23138	AAH53323	NEDD4 binding protein 3	N4BP3	5	177540555	-4.43735	2.55131	-10.7326	5.73842e-15	2.76577e-13	23.8509	-4.19456	-4.00324	-3.41495	-3.29551	-3.84061	-5.23731	-4.45113	-2.50262	-5.67657	-4.54628	-2.75723	-4.28029	-4.00933	-6.15156	-6.24896	-0.398216	-1.78967	-1.51835	0.497221	-1.67459	0.370834	-0.578309	-0.255539	0.535393	0.35476	0.750227
785	AAB53333	calcium voltage-gated channel auxiliary subunit beta 4	CACNB4	2	-152689285	-4.43643	4.64181	-11.2514	9.80226e-16	6.27833e-14	25.5113	-4.7107	-5.57287	-4.29932	-3.85219	-4.95985	-3.62329	-5.0143	-5.17464	-3.95616	-4.22387	-3.64531	-4.21155	-3.38243	-5.00139	-4.64801	-0.356641	-0.871314	-2.80754	0.668217	-1.4896	0.335783	-0.426304	-0.325127	0.38844	0.388641	0.459949
116437	AL137487	long intergenic non-protein coding RNA 1257	LINC01257	12	131649555	-4.43519	-3.18457	-7.93211	1.3259e-10	1.68415e-09	13.9655	-4.92485	-2.71646	-3.0376	-4.79632	-2.84333	-4.38264	-4.7944	-4.77966	-5.59242	-4.64854	-4.84852	-2.63094	-3.31512	-5.11632	-6.79868	-1.60583	-4.66132	-1.84675	1.17488	-1.726	1.8294	-0.154273	1.26774	0.510806	0.180969	-3.08352
147	AAB59485	adrenoceptor alpha 1B	ADRA1B	5	159343739	-4.43135	1.79855	-9.20833	1.23926e-12	2.76525e-11	18.5666	-5.54764	-5.17575	-5.45181	-4.68214	-5.30262	-2.57247	-4.4661	-3.63691	-3.6143	-4.7859	-4.24892	-4.95898	-5.3423	-6.47607	-1.87509	0.67769	-3.69915	-1.93017	-0.746962	-0.220681	0.132351	0.0140738	0.175092	0.297196	-0.212793	0.561723
256714	AAH37165	MAP7 domain containing 2	MAP7D2	X	-20024830	-4.42584	3.98434	-12.0411	7.10129e-17	7.32117e-15	28.1487	-4.26048	-4.17035	-4.68823	-3.25417	-5.24831	-5.29285	-7.38579	-3.7737	-6.22161	-4.10356	-4.32635	-2.25376	-4.01407	-3.91105	-3.76323	-0.271161	-0.875277	-0.845733	0.480212	-0.588797	0.245427	-0.174829	-0.174389	-0.176115	0.410623	-0.0221314
25928	AAH08484	sclerostin domain containing 1	SOSTDC1	7	-16501105	-4.4254	0.298444	-6.43021	3.5468e-08	2.44384e-07	8.5684	-4.03388	-2.2576	-4.64914	-2.11017	0.663381	-0.979223	-6.40593	-5.65423	-5.61899	-6.26007	-5.23766	-5.34201	-4.92666	-6.72785	-5.90771	0.0190137	-3.95093	-4.55782	-0.546105	-0.674566	0.496516	-0.508009	-0.264503	-0.0186256	0.338616	1.17668
5413	AAB93438	septin 5	2016-09-05	22	19701986	-4.42337	6.15747	-12.596	1.17796e-17	1.78817e-15	29.9046	-4.47498	-4.4719	-4.00232	-3.52356	-3.73236	-5.03192	-3.67441	-5.81063	-5.87592	-4.33442	-2.57005	-5.3053	-4.44752	-4.60308	-4.45629	0.0720656	-1.14502	-1.20791	0.189212	-0.800817	0.284035	0.0551863	-0.342621	0.152638	0.0221962	0.44017
869	AAA35676	cerebellin 1 precursor	CBLN1	16	-49311828	-4.4209	0.230049	-7.415	9.05708e-10	9.35753e-09	12.1389	-8.36149	-4.38756	-3.97174	-2.94756	-4.69501	-4.11884	-5.42369	-6.63134	-4.5055	-3.44132	-3.89284	-4.93008	-3.29233	-3.34351	-2.97793	0.68545	0.0568565	-1.19593	-0.00450243	-1.17558	0.272627	-0.131482	0.247666	0.547708	-0.170949	0.414509
3362	AAA92622	5-hydroxytryptamine receptor 6	HTR6	1	19991779	-4.42074	-1.72355	-8.96949	2.94161e-12	5.85256e-11	17.695	-3.75745	-6.67834	-4.67756	-3.62892	-3.63529	-3.21524	-4.11243	-4.09769	-7.23237	-3.96657	-1.6305	-5.00786	-4.95508	-3.29684	-5.26871	-0.639128	-0.235188	-4.22367	0.602486	-1.92538	0.622954	-0.484901	-0.0260393	-0.316235	0.273317	1.2538
11178	AAD23833	leucine zipper, putative tumor suppressor 1	LZTS1	8	-20103675	-4.41989	3.87764	-12.9878	3.39268e-18	6.81328e-16	31.1747	-2.8955	-3.12688	-3.5205	-3.54568	-3.2991	-4.85579	-4.24586	-4.64376	-5.84944	-5.24325	-2.41381	-4.55553	-2.85539	-6.24155	-6.51748	-1.29509	-0.976743	-1.71851	-0.0645459	-0.418509	-0.0294921	0.0185335	-0.462972	0.176483	0.0247537	0.755749
2903	AAB49992	glutamate ionotropic receptor NMDA type subunit 2A	GRIN2A	16	-9847261	-4.41788	5.20767	-8.24099	4.23305e-11	6.06758e-10	14.8477	-4.00722	-3.21791	-3.28657	-3.32715	-4.67903	-5.41127	-3.18306	-3.14652	-4.99856	-4.43857	-4.31518	-3.41856	-2.15307	-8.57335	-7.26727	-0.282976	-2.30062	-2.43462	0.739288	-1.43026	0.103656	-0.598518	-0.524057	0.224803	0.454226	1.03086
7222	AAH93682	transient receptor potential cation channel subfamily C member 3	TRPC3	4	-122800182	-4.41692	-0.648891	-10.0318	6.57621e-14	2.15617e-12	21.393	-4.97766	-3.71269	-2.24242	-2.04177	-4.37007	-3.29795	-5.58418	-7.1544	-3.57484	-5.43831	-2.6997	-4.52025	-3.18736	-7.49106	-5.26652	-1.10015	2.24703	0.422371	0.558684	-0.278734	-0.156565	-0.366072	-0.967272	0.344468	0.286663	0.578828
64919	AAI56140	B-cell CLL/lymphoma 11B	BCL11B	14	-99635624	-4.4168	2.50261	-8.93857	3.29119e-12	6.43984e-11	17.5581	-2.65309	-2.05498	-4.02193	-3.14123	-2.82544	-5.89748	-7.40878	-6.11393	-4.60476	-6.61084	-1.25066	-3.40881	-1.57027	-4.51568	-7.82809	0.233252	1.49485	-1.65377	0.52983	-0.518372	-0.182414	0.31512	0.091362	-0.19705	0.198432	-0.236908
23046	AAI37282	kinesin family member 21B	KIF21B	1	-200938513	-4.41654	4.0107	-9.4769	4.71935e-13	1.2035e-11	19.3891	-4.76238	-4.3527	-3.05395	-2.96219	-3.49335	-5.22807	-5.1364	-5.47467	-4.52358	-6.38705	-2.07634	-3.60913	-2.40625	-6.44718	-5.4411	0.454379	-1.6537	-1.83715	0.234758	-0.683844	-0.114261	0.175647	-0.603447	0.536607	-0.337328	0.791867
284615	AK094282	ankyrin repeat domain 34A	ANKRD34A	1	145470507	-4.41028	2.90746	-13.0249	3.01911e-18	6.30842e-16	31.2978	-4.11662	-4.69582	-4.05174	-3.57555	-4.18822	-4.37928	-4.45184	-3.93217	-4.32748	-4.99785	-3.78558	-4.66634	-5.20568	-4.49932	-4.82606	-0.0766458	-1.53515	-2.73946	0.190328	-0.972821	0.150701	-0.122481	-0.11391	0.0257266	0.152579	0.689876
10279	AA580758	protease, serine 16	PRSS16	6	27215501	-4.40785	-0.258228	-7.37086	1.06752e-09	1.08206e-08	11.9906	-4.46607	-3.18105	-4.16378	-4.33754	-3.03663	-4.57593	-4.98769	-2.35404	-5.78571	-3.94875	-4.38974	-2.74406	-4.4413	-6.532	-5.71186	-0.550209	-5.34004	-3.9994	0.870103	-2.04215	0.70862	-0.329755	-0.560267	0.213595	0.792178	0.347674
57469	AAI21811	paraneoplastic Ma antigen family-like 2	PNMAL2	19	-46994447	-4.40446	4.90487	-11.486	4.45711e-16	3.25488e-14	26.2873	-4.90932	-3.39667	-2.92689	-3.15939	-5.80075	-4.02685	-4.62502	-4.42387	-4.62376	-5.57869	-3.52963	-4.74423	-3.37275	-5.92391	-4.60382	0.0214726	-2.15156	-2.75714	0.538753	-1.51736	0.278189	-0.131061	0.13293	-0.0636685	0.707511	0.0547049
100505588	AK131516	uncharacterized LOC100505588	LOC100505588	9	NA	-4.40306	-1.86956	-11.8021	1.55869e-16	1.37844e-14	27.1573	-4.15171	-5.48764	-3.19735	-1.78614	-3.49904	-4.83189	-4.02126	-4.49194	-4.81928	-5.09779	-4.56081	-4.66515	-1.88991	-7.15053	-5.66297	-0.47012	-3.2361	-1.95496	-0.130297	-0.0918346	0.114135	0.321373	-0.173384	0.46681	0.0873748	-0.594177
645202	AK302306	golgin A6 family-like	LOC645202	15	NA	-4.39037	-4.00831	-8.87384	4.16452e-12	7.94928e-11	17.2129	-4.57576	-4.6893	-4.27348	-2.86227	-4.81617	-4.03355	-4.44531	-4.43057	-5.24333	-4.29945	-2.91447	-4.60378	-4.55099	-4.76723	-4.86462	-2.39424	-2.72727	-1.49766	1.06207	-0.724831	-0.173495	0.315111	-1.94388	-0.262094	1.00213	0.724998
114786	AAI56156	XK related 4	XKR4	8	56015016	-4.38708	0.0775381	-7.95255	1.22919e-10	1.58195e-09	14.0731	-4.62389	-3.96691	-3.88551	-4.05926	-6.62983	-5.84721	-5.77355	-1.08234	-4.24964	-1.64062	-2.33124	-2.58962	-4.04273	-7.31786	-5.94132	-0.396434	-3.16242	-2.17382	0.876274	-2.01607	0.221064	-1.20695	-0.384594	0.71207	0.530385	1.26782
441452	AK093374	SPATA31 subfamily C, member 1	SPATA31C1	9	90532876	-4.38705	-3.4985	-8.39167	2.43046e-11	3.73065e-10	15.5809	-5.05244	-3.58102	-4.75016	-4.92391	-2.97093	-4.51023	-4.92199	-4.90725	-5.72001	-4.77613	-3.39115	-3.4955	-5.02768	-5.24391	-2.83881	-0.944926	-4.78891	-4.29627	0.834742	-0.754054	0.387297	-0.161571	-0.494567	-0.182383	0.308633	0.0619021
84504	AAI01636	NK6 homeobox 2	NKX6-2	10	-134598319	-4.3862	0.665045	-4.06748	0.000156735	0.000454868	0.30866	-2.08017	-2.67598	3.27318	3.86484	-0.75147	-9.05366	-9.46542	-9.45067	-5.87112	-5.61911	-2.67405	-6.45396	1.27674	-8.20237	-9.14776	-0.0585574	1.39983	2.59546	-1.33281	2.23909	0.149059	0.501336	1.7929	-0.897987	0.201415	-2.653
78997	AAH00199	ganglioside induced differentiation associated protein 1-like 1	GDAP1L1	20	42875897	-4.38389	1.47658	-12.6582	9.65328e-18	1.53806e-15	30.1427	-4.80787	-4.72437	-3.84077	-3.21671	-5.12043	-4.19695	-4.67742	-4.40552	-4.45795	-3.82302	-3.61336	-4.52101	-4.20992	-5.40269	-4.35977	0.416121	-1.86297	-1.3594	0.382014	-0.822639	0.360693	-0.327819	-0.163729	0.0706107	0.20658	0.29429
1740	AAB04949	discs large homolog 2	DLG2	11	-83166055	-4.38141	5.08243	-8.7775	5.91547e-12	1.08099e-10	16.823	-3.55366	-4.5869	-0.79829	-0.412035	-3.92624	-4.09993	-5.4743	-6.04788	-4.98984	-4.7502	-3.94794	-4.12593	-3.66818	-6.9445	-6.65312	-0.0904751	-1.26565	-1.18367	0.191433	-0.63249	0.264025	-0.444372	-0.104701	0.293352	-0.00241478	0.435168
1393	AAD13916	corticotropin releasing hormone binding protein	CRHBP	5	76248679	-4.37491	2.67294	-6.32679	5.20553e-08	3.44279e-07	8.10306	-4.12873	-4.40732	0.497435	0.849697	-4.8237	-6.47404	-5.7483	-5.73355	-5.91828	-5.36142	-4.50696	-5.66575	-1.94709	-4.40036	-6.16761	0.362189	-0.960906	-0.565195	-0.0597662	-0.832938	0.372666	-0.764733	0.335906	0.207698	0.0301909	0.710976
131034	AAH14396	copine 4	CPNE4	3	-131252403	-4.37301	1.36206	-6.65897	1.51528e-08	1.14696e-07	9.22047	-6.09941	-5.47598	-6.73001	-4.05941	-5.52268	-2.28418	-7.19135	-8.76157	-2.90663	-0.950968	-3.7289	-6.61285	-5.8231	0.850624	-2.25051	0.297863	-1.56642	-3.22776	0.579943	-1.82876	0.499453	-0.0389154	0.0814939	0.0843138	0.620625	0.00184986
165679	AAH65208	serine palmitoyltransferase small subunit B	SPTSSB	3	-161062579	-4.3705	1.10504	-7.20122	2.0087e-09	1.88722e-08	11.2293	-1.84676	-2.59091	-5.15329	-3.78107	-1.86006	-4.19966	-3.42982	-8.36927	-1.87521	-5.06822	-3.68325	-3.02941	-1.36385	-8.70593	-8.06636	-0.849666	-2.96553	-2.47289	0.809776	-1.97322	0.545764	0.228408	-0.147424	0.00176057	0.658604	-0.123672
320	AAA61307	amyloid beta precursor protein binding family A member 1	APBA1	9	-72042448	-4.36472	4.98258	-12.5854	1.21864e-17	1.79344e-15	29.8858	-5.4593	-4.6256	-2.08795	-1.9922	-4.61836	-5.08602	-5.22136	-5.20662	-5.33669	-5.03178	-3.09003	-3.91838	-3.56587	-5.01619	-4.61018	0.280229	-0.966419	-1.69617	0.304872	-0.815684	0.160076	-0.1573	-0.0278305	0.0588328	0.217099	0.259935
55861	AAF67656	dysbindin (dystrobrevin binding protein 1) domain containing 2	DBNDD2	20	44034654	-4.36216	1.14796	-4.71852	1.73935e-05	6.31623e-05	2.39713	-3.39705	-2.89825	3.29458	3.78252	-3.13789	-5.83835	-6.00911	-8.10984	-7.04813	-5.65679	-4.80947	-7.06066	-0.198681	-6.86154	-8.25439	-0.257599	1.27918	2.28195	-1.45031	1.74564	0.505401	0.41124	1.86602	-0.492259	0.152405	-2.73814
440829	AI763350	shisa family member 8	SHISA8	22	-42305557	-4.35887	-1.4455	-8.54589	1.37974e-11	2.27545e-10	16.1839	-4.49577	-3.87234	-2.07801	-0.742749	-6.32114	-3.95356	-5.95028	-4.35058	-5.16334	-4.21946	-6.0044	-6.10875	-2.14908	-4.68724	-4.78463	0.045643	-0.863007	0.942229	-0.104738	0.685805	0.302424	-0.624264	-0.72639	-0.0216389	-0.0962198	0.585022
222183	A6NNA2	serine/arginine repetitive matrix 3	SRRM3	7	75831210	-4.35753	2.23291	-9.02398	2.41402e-12	4.91964e-11	17.8991	-2.05883	-2.9635	-2.76382	-1.72772	-2.18768	-4.39836	-9.56501	-6.74291	-3.46821	-5.51225	-1.75494	-3.79274	-3.6046	-7.565	-6.21173	0.289545	0.566662	0.472229	0.305883	0.345297	0.0153869	0.321396	-0.343849	-0.639531	-0.0105046	0.00592158
51761	AAF40215	ATPase phospholipid transporting 8A2	ATP8A2	13	25946148	-4.35708	1.5692	-5.87495	2.75807e-07	1.52664e-06	6.41371	-7.6262	-5.9742	-3.97342	-4.61014	-5.79622	-2.93018	-5.91078	-7.481	-3.87423	-0.608417	-4.25709	-3.74732	-5.3998	-4.25695	-0.731178	-1.07452	-2.83911	-4.33397	1.3471	-3.01747	0.775119	-1.71812	-0.0778436	0.652031	1.08078	0.958393
56675	AAH08835	nuclear receptor interacting protein 3	NRIP3	11	-9002122	-4.35695	4.21056	-9.24044	1.10378e-12	2.5094e-11	18.5353	-4.01697	-4.10294	-5.1251	-4.0144	-4.5438	-2.52912	-7.1229	-4.18101	-3.7293	-2.94195	-3.68614	-3.18365	-3.16184	-6.42312	-5.42003	-0.845232	-1.50576	-2.5054	0.595332	-1.68104	0.57234	-0.396541	-0.207667	0.391727	0.451232	0.274617
140730	AAI04191	regulating synaptic membrane exocytosis 4	RIMS4	20	-43380444	-4.35101	4.42707	-8.54355	1.39162e-11	2.29308e-10	16.0053	-5.89134	-3.25269	-4.98001	-3.99556	-5.62156	-2.14718	-8.48336	-3.52688	-5.65688	-3.05209	-2.64833	-3.96	-3.28404	-4.22432	-3.99685	0.163255	-0.564987	-1.738	0.283458	-0.67233	0.0385174	0.0541527	-0.453774	0.326873	-0.0576086	0.480712
11141	AAF59411	interleukin 1 receptor accessory protein like 1	IL1RAPL1	X	28605680	-4.35076	0.24654	-7.41709	8.98669e-10	9.29611e-09	12.154	-3.81323	-4.61865	1.28903	1.56503	-2.89137	-7.66334	-8.0751	-5.73843	-5.17268	-5.60731	-3.88129	-4.77413	-1.52257	-8.39702	-5.32449	-0.285264	-0.558316	0.402374	-0.0716427	-0.000270513	-0.0122925	-0.947307	0.448695	-0.140142	0.160392	0.562567
4293	AAG44591	mitogen-activated protein kinase kinase kinase 9	MAP3K9	14	-71189242	-4.34848	2.28101	-11.3063	8.14655e-16	5.39716e-14	25.77	-3.99196	-3.37534	-5.14487	-4.43993	-3.19055	-4.81475	-4.12116	-2.80495	-5.51433	-2.98549	-3.22699	-3.31043	-4.822	-7.78547	-4.7438	-2.07824	-2.80691	-2.17757	1.15376	-2.20896	0.544962	-1.14032	-0.192047	0.366916	0.924572	0.551109
3881	AAB32812	keratin 31	KRT31	17	-39549976	-4.34746	-2.56564	-5.93505	2.21168e-07	1.25816e-06	6.89966	-5.61795	-5.73149	-2.99374	-2.31949	-5.85836	-5.07574	-3.90254	-5.47276	-6.28552	-3.75667	-1.84118	-5.64597	-3.27125	-3.48749	-3.79134	1.29692	-3.03249	-0.774311	-0.21619	-0.702889	0.803176	0.606347	1.29191	0.280681	-0.608344	-1.45469
129049	AB075821	small G protein signaling modulator 1	SGSM1	22	25202187	-4.34725	3.04786	-9.30076	8.88207e-13	2.07058e-11	18.8231	-2.65147	-2.72741	-2.65572	-1.92376	-1.82444	-4.28634	-5.71979	-6.22588	-4.111	-4.68759	-3.54219	-4.90029	-4.07546	-6.69379	-6.83773	0.219388	-1.53571	-1.72484	0.341134	-0.746585	0.191175	0.0274515	0.269399	-0.277191	0.189937	0.00467933
642477	AK096951	long intergenic non-protein coding RNA 1296	LINC01296	14	19650036	-4.34	0.613904	-5.06613	5.13523e-06	2.10329e-05	3.67025	-2.43952	-2.21385	-4.26435	-3.01361	-1.91542	-1.643	-3.63972	-4.14581	-6.0227	-2.92354	-4.65077	-7.25762	-3.11737	-5.83611	-8.36646	-3.82569	-3.26563	-2.2255	1.43853	-0.988436	-0.808475	0.360231	-0.716711	-1.10454	1.36358	0.455822
93986	AAI26105	forkhead box P2	FOXP2	7	113726364	-4.33661	1.27306	-5.64931	6.29507e-07	3.18788e-06	5.6814	-4.17104	-4.71521	-0.762257	-0.557914	-3.81106	-5.12359	-5.82486	-8.98004	-4.74841	-6.04157	-2.3907	-2.46675	-2.91065	-3.25061	-7.09217	1.31084	0.141108	-0.568162	0.928052	-1.55383	0.401967	0.376808	0.819523	0.0464113	0.650268	-1.6692
9625	AAH47378	apoptosis-associated tyrosine kinase	AATK	17	-79091095	-4.33242	4.35905	-7.2027	1.99773e-09	1.87966e-08	11.0644	-4.23441	-4.09769	1.73097	1.71526	-2.65318	-5.00013	-5.64928	-6.51096	-6.47095	-5.75943	-3.6319	-6.52144	-1.45252	-7.03107	-6.49279	-0.535947	-0.0274812	1.06683	-0.0447779	0.248803	-0.218351	0.158899	0.742045	-0.504167	0.129599	-0.51205
10501	AAF87661	semaphorin 6B	SEMA6B	19	-4542599	-4.33098	5.09466	-11.1464	1.39799e-15	8.54164e-14	25.158	-2.84149	-3.75875	-3.37561	-2.81997	-3.12757	-3.94363	-5.52635	-4.6533	-6.14928	-3.86545	-3.07032	-4.68948	-4.36512	-5.48777	-5.75418	0.245916	-0.617844	-1.14539	0.174046	-0.701827	0.00502835	0.291195	-0.34714	0.0558716	-0.0153913	0.538217
94233	AAF24978	opsin 4	OPN4	10	88414313	-4.33019	-2.40425	-6.74331	1.10695e-08	8.67518e-08	9.76324	-3.70567	-5.40417	-2.181	-1.07464	-1.83061	-3.16346	-5.16019	-5.14544	-5.95821	-5.01432	-1.51387	-5.31865	-5.26587	-5.4821	-7.16446	0.546232	0.700812	-0.286535	-0.0953299	-0.992249	0.478411	0.24178	-0.457127	-0.540872	1.27038	0.0950097
121278	AAI14443	tryptophan hydroxylase 2	TPH2	12	72332625	-4.32886	-2.85074	-7.15566	2.38056e-09	2.20013e-08	11.2307	-3.67896	-5.37746	-2.63971	-5.13539	-3.91937	-3.13675	-3.54851	-3.53376	-4.34652	-3.40264	-5.18759	-5.29194	-5.23915	-3.87043	-5.55279	-1.1564	-2.19304	-2.92278	0.576722	-3.28746	0.867698	-2.20955	0.000224624	1.15211	1.03745	1.86281
8447	AAI52721	double C2-like domains, beta	DOC2B	17	-6010	-4.32562	-0.256364	-8.65896	9.12026e-12	1.57978e-10	16.6313	-2.91793	-2.34558	-3.67978	-5.728	-2.25564	-4.57736	-5.72608	-4.97437	-4.40862	-4.35783	-1.29908	-4.29959	-5.0948	-6.048	-6.1454	-1.60463	-1.20069	-2.43739	0.32016	-1.26864	0.474395	-0.718745	-0.864759	0.0608338	0.670131	1.32662
100288092	NA	NA	NA	NA	NA	-4.32547	1.989	-9.02357	2.41755e-12	4.92164e-11	17.8917	-2.42035	-3.88752	-2.11806	-1.84795	-2.85212	-3.59434	-8.03585	-5.90563	-4.58594	-3.92036	-4.92005	-4.9213	-3.2187	-5.85527	-5.60272	0.621065	-3.75981	-1.91827	0.252718	-0.402665	-0.111097	0.430916	-0.340653	-0.134892	-0.113812	0.419485
157627	AF052108	long intergenic non-protein coding RNA 599	LINC00599	8	-9757573	-4.32531	0.280336	-5.75323	4.30782e-07	2.26914e-06	6.10802	-1.82863	-2.72567	-1.64068	0.0327414	-0.240253	-4.30022	-2.98616	-6.81272	-5.30355	-8.26656	-1.01533	-8.57089	-2.9034	-8.73434	-7.60935	0.857813	1.04933	2.25906	0.514238	1.91606	0.0912458	0.866534	-0.39372	-1.5752	-0.616463	-0.802693
4008	AA777749	LIM domain 7	LMO7	13	76334796	-4.32465	4.84167	-8.3084	3.30189e-11	4.84453e-10	15.188	-3.1294	-3.32476	-3.64081	-3.19403	-3.68363	-5.20507	-4.47932	-5.64717	-5.07089	-5.8209	-2.73621	-4.31384	-3.46411	-4.74194	-5.39081	-0.0926711	-1.05387	-1.9773	0.43172	-1.02169	0.199677	-0.196761	-0.176028	-0.0989426	0.118804	0.743224
4160	AAA35791	melanocortin 4 receptor	MC4R	18	-58038563	-4.32164	-1.95938	-5.84462	3.08269e-07	1.68169e-06	6.58329	-3.91174	-5.61024	-3.60946	-5.36817	-2.56719	-2.14714	-5.36625	-5.35151	-6.16427	-5.22039	-0.77652	-5.52472	-1.38447	-5.68817	-5.0486	1.48183	3.32524	-4.74053	1.33206	-1.93528	0.540277	0.242164	0.170796	-0.316304	0.958699	-0.992413
54769	AAH08065	DIRAS family GTP binding RAS like 2	DIRAS2	9	-93372113	-4.31908	5.41932	-7.40798	9.29706e-10	9.5798e-09	11.7718	-2.35913	-3.42149	-5.90312	-4.32246	-3.11492	-3.09617	-7.27188	-5.80217	-3.99286	-3.33063	-5.21506	-3.44825	-4.54519	-5.36511	-3.77258	-0.798892	-2.83118	-3.81103	0.674326	-2.01237	0.655335	-0.15432	0.234994	0.242299	0.341443	0.0182896
11095	AAD48081	ADAM metallopeptidase with thrombospondin type 1 motif 8	ADAMTS8	11	-130274817	-4.31578	2.11588	-10.2247	3.34201e-14	1.23905e-12	22.1063	-4.37527	-3.23674	-1.25072	-1.18575	-4.37467	-5.36649	-5.07198	-5.25655	-5.39793	-7.07296	-2.13193	-5.23045	-2.30531	-5.95578	-5.4011	0.358492	-0.82432	-1.04731	-0.198236	-0.379268	0.163873	-0.0438791	-0.309461	0.123502	-0.235167	0.878635
148930	A6PVL3	kinocilin	KNCN	1	-47011315	-4.31252	-1.8132	-7.24166	1.72766e-09	1.64889e-08	11.5507	-4.19698	-2.72556	-3.0467	-2.68994	-4.4374	-1.88924	-6.38846	-6.37372	-2.79416	-6.2426	-1.91902	-6.54693	-3.68679	-3.90303	-6.80778	0.135093	-0.0265645	-1.67528	-0.00909437	-0.454989	0.480916	-0.00511041	-0.923561	0.762574	-0.217542	0.366808
349152	AK093485	DPY19L2 pseudogene 2	DPY19L2P2	7	-102815461	-4.31195	1.07141	-9.45462	5.11141e-13	1.27978e-11	19.4401	-4.6225	-4.625	-3.08143	-3.30493	-2.61195	-2.65806	-5.43547	-4.07677	-5.5416	-4.74211	-3.25929	-5.04644	-4.4867	-5.75738	-4.32	-1.60587	-1.9694	-2.95559	1.14439	-2.46547	0.860963	-1.33986	-0.308948	0.557902	0.590901	0.960115
2847	AAC14587	melanin concentrating hormone receptor 1	MCHR1	22	41075181	-4.30036	1.15453	-7.21669	1.89622e-09	1.7929e-08	11.2939	-1.04908	-1.7959	-6.01502	-4.67976	-1.54735	-5.38807	-7.07994	-7.0652	-6.16175	-5.65397	-4.38683	-5.00137	-1.64869	-2.75801	-4.4907	0.372247	-3.73185	-3.97617	0.443865	-1.14647	0.174136	-0.225769	-0.321937	0.256942	0.185083	0.63415
3756	AAC68668	potassium voltage-gated channel subfamily H member 1	KCNH1	1	-210851656	-4.29839	3.06235	-9.77553	1.62729e-13	4.72477e-12	20.4614	-3.58039	-3.67549	-3.41422	-2.69646	-3.19168	-5.38821	-3.05475	-7.32365	-4.76718	-4.10103	-4.52744	-3.71425	-4.21434	-4.31792	-5.47289	-0.724865	-2.53964	-2.78757	0.790843	-1.70313	0.198941	-0.562256	-0.397027	0.0745579	0.531552	1.06652
4986	AAA20985	opioid receptor, kappa 1	OPRK1	8	-54138275	-4.28999	-0.0493546	-6.59621	1.91393e-08	1.4105e-07	9.15226	-6.07342	-5.70153	-5.77114	-4.56638	-7.0508	-2.89894	-1.96112	-3.6063	-2.43356	-1.13035	-4.23156	-6.8384	-6.78562	-6.26489	-0.820026	1.40235	-1.0984	-2.21291	-0.572554	-0.637528	0.497082	0.355493	0.836441	-0.186151	0.299306	-0.59209
389421	AAI27713	lin-28 homolog B	LIN28B	6	105404922	-4.28903	-3.02269	-10.8445	3.90922e-15	2.02053e-13	23.821	-3.54338	-5.24188	-2.50413	-3.41485	-3.04683	-4.58613	-4.99789	-4.98315	-4.21095	-4.85203	-3.46705	-5.15636	-5.10358	-5.31981	-3.83224	-0.876435	-0.341251	-2.05024	0.396273	-1.56692	0.383548	-0.633399	-0.0635055	0.142256	0.856171	0.485574
26585	AAC39725	gremlin 1, DAN family BMP antagonist	GREM1	15	33010204	-4.28625	3.32829	-4.20813	9.8562e-05	0.000299571	0.666363	-1.32481	-3.59521	1.84996	2.22938	-2.80915	-7.41195	-7.82371	-7.80897	-2.62625	-6.82986	-2.68406	-2.68206	-1.58955	-8.8826	-8.98	-1.82779	1.36952	0.905297	0.0207521	0.209482	0.282322	-0.194607	1.31172	-0.389894	0.260313	-1.50009
10874	AAH12908	neuromedin U	NMU	4	-56461395	-4.28468	-3.07804	-5.77774	3.9384e-07	2.10037e-06	6.36185	-2.43994	-4.8754	-2.13766	-4.63334	-5.00228	-4.21966	-4.63142	-4.61667	-5.42943	-4.48555	-4.68554	-4.78988	-3.15214	-3.36837	-5.05073	0.879083	-4.49834	-4.00569	0.192433	-2.78541	0.818737	-0.427388	-0.751478	1.65416	0.675159	0.623781
54033	AAH30196	RNA binding motif protein 11	RBM11	21	15588465	-4.28451	1.06925	-7.01333	4.04691e-09	3.53353e-08	10.6585	-2.76056	-4.06313	0.46038	0.614568	-3.34201	-3.52768	-8.463	-8.44825	-4.05156	-5.99521	-3.38784	-4.71457	-1.85444	-6.46299	-6.56038	0.340283	-1.4351	-0.894759	0.196041	-0.944562	0.384257	-0.0380933	0.146953	0.183503	0.14689	-0.0749889
1600	AAC70068	Dab, reelin signal transducer, homolog 1 (Drosophila)	DAB1	1	-57463578	-4.28376	-0.832662	-7.87101	1.66286e-10	2.06295e-09	13.8112	-5.19579	-5.30933	-3.756	-2.99687	-5.4362	-4.65358	-2.8637	-4.56517	-2.97583	-4.43405	-3.04907	-3.15342	-4.6856	-4.90183	-5.48465	0.021353	-3.00626	-2.11769	0.363732	-1.34486	0.273246	-1.16218	-0.668609	0.736393	0.000228847	1.80204
8997	AAC15791	kalirin, RhoGEF kinase	KALRN	3	123813557	-4.28349	5.18637	-10.7065	6.2774e-15	2.98084e-13	23.6478	-5.15315	-3.88511	-4.9651	-4.40188	-4.54335	-3.6852	-3.99061	-3.68105	-4.45455	-4.34786	-4.02534	-4.53911	-4.30049	-5.14017	-3.36309	-0.115754	-3.48523	-3.19036	0.329078	-1.18629	0.169031	-0.214748	-0.215813	0.217094	0.159077	0.74257
5798	AAA90974	protein tyrosine phosphatase, receptor type N	PTPRN	2	-220154344	-4.28287	3.71772	-8.44387	2.00621e-11	3.14198e-10	15.6049	-3.49094	-2.50542	-6.37292	-5.18321	-3.38432	-3.77268	-5.11962	-5.74836	-5.6536	-1.82138	-3.31472	-2.59306	-5.07633	-6.60094	-3.65681	-0.069915	-2.01166	-3.01322	0.503063	-1.66735	0.324339	-0.400348	-0.0561523	0.214335	0.354519	0.72759
53637	AAG38113	sphingosine-1-phosphate receptor 5	S1PR5	19	-10623417	-4.27734	1.79414	-4.5565	3.04088e-05	0.000104223	1.87743	-2.7897	-2.90323	2.96224	3.47016	-2.02363	-6.23455	-7.13173	-7.85396	-7.08176	-5.40091	-3.9532	-7.2902	-0.0416771	-6.60566	-8.28801	-0.364774	1.05337	2.18259	-1.2776	1.94502	0.16455	0.806286	1.90512	-0.910826	0.252259	-2.88481
126755	AAH16048	leucine rich repeat containing 38	LRRC38	1	-13801444	-4.27347	-2.07088	-8.90016	3.78431e-12	7.27395e-11	17.4474	-3.60856	-4.94449	-2.6542	-4.70242	-2.74943	-5.8737	-3.47811	-3.94879	-3.62405	-3.81767	-2.88015	-4.85897	-6.39115	-2.70049	-6.70478	-0.327505	-1.76007	-0.801758	0.653863	-2.11752	0.836457	0.0978886	-0.820562	-0.0399625	0.654573	0.735268
147670	AK095199	small integral membrane protein 17	SMIM17	19	57154526	-4.26808	1.55312	-11.8566	1.30181e-16	1.20084e-14	27.5787	-4.50142	-4.01771	-3.37601	-2.603	-4.14459	-3.9592	-4.61197	-4.59723	-4.52365	-4.98694	-3.6444	-4.32298	-3.92916	-5.02409	-4.91918	0.622557	-1.69674	-2.23623	0.409646	-1.03338	0.616634	-0.20218	-0.402727	0.292696	0.189764	0.129543
100287301	AAK61246	uncharacterized LOC100287301	GS52	16	NA	-4.26712	-1.19537	-10.8185	4.27294e-15	2.18509e-13	24.0543	-4.31988	-4.79599	-7.18753	-5.77632	-2.97533	-3.24716	-2.50138	-3.25715	-5.83545	-4.04357	-3.02116	-4.71047	-3.7646	-4.87392	-3.58228	-2.27267	-2.97835	-3.03319	0.574914	-1.03222	0.358016	-0.613437	-0.237346	-0.0639328	0.113025	0.900981
63947	AAH47596	DMRT like family C1	DMRTC1	X	72064875	-4.26676	0.292155	-8.7407	6.76557e-12	1.22555e-10	16.921	-3.24174	-3.21442	-3.27067	-2.56572	-4.01267	-3.59262	-5.58934	-3.25267	-3.46679	-4.7914	-3.32153	-5.38524	-3.29293	-8.71861	-5.35658	0.539458	-0.570129	-1.70488	0.160837	-0.414548	0.0825199	0.183394	0.0259774	-0.388052	0.321445	0.0284266
27075	AAD17294	tetraspanin 13	TSPAN13	7	16793350	-4.26505	5.20046	-9.47326	4.78124e-13	1.21767e-11	19.3582	-2.78554	-3.72137	-5.11769	-3.61267	-3.57622	-4.79096	-4.69342	-4.8184	-3.96178	-4.08343	-3.87509	-4.5827	-4.08001	-4.01904	-5.60112	0.132075	-1.34033	-2.66101	0.206412	-0.875425	0.260112	0.138587	-0.185719	0.0444123	0.183179	0.228441
100507187	NA	NA	NA	NA	NA	-4.2637	-1.78528	-9.15897	1.48103e-12	3.21541e-11	18.3448	-2.5138	-3.72688	-2.03095	-1.16288	-3.85375	-5.87848	-6.29024	-4.69054	-3.91834	-6.14438	-3.53701	-3.27878	-3.58857	-6.61216	-5.97259	-0.411357	-0.375804	0.935394	0.408075	-0.537342	-0.157831	-1.12928	-0.68448	0.463722	0.525345	1.11179
4208	AAA59578	myocyte enhancer factor 2C	MEF2C	5	-88014057	-4.25899	6.91075	-9.96348	8.3673e-14	2.63583e-12	21.0571	-4.37202	-4.0657	-4.8472	-3.77293	-5.05032	-4.03923	-4.53808	-5.02532	-3.59081	-4.77886	-3.81782	-3.50914	-2.54469	-5.27629	-4.78521	0.507768	-4.10039	-2.18804	0.719303	-1.4324	0.228075	-0.461261	-0.369145	0.160447	0.415318	0.739666
2774	AAC37535	G protein subunit alpha L	GNAL	18	11689013	-4.25725	3.38997	-9.12404	1.68032e-12	3.57559e-11	18.1869	-3.48807	-3.43612	-2.87185	-3.62098	-4.02866	-4.89112	-6.77	-5.79833	-3.80373	-4.93024	-2.06924	-4.41602	-2.76839	-5.6248	-4.86739	-0.0791596	0.0594293	-2.14959	0.608051	-1.09857	0.450089	-0.692414	-1.15637	0.0939343	0.504113	1.29116
85397	AAG18443	regulator of G-protein signaling 8	RGS8	1	-182615791	-4.25318	-2.57991	-6.6163	1.77608e-08	1.3195e-07	9.31162	-5.20233	-5.31587	-4.90005	-3.48884	-5.44274	-3.07516	-5.07188	-5.05714	-2.16946	-4.92602	-1.21911	-5.23035	-3.5926	-5.3938	-3.90623	-0.133289	-0.851339	-2.12423	-0.64857	-1.64091	0.566717	-0.562998	-0.248526	1.49961	-0.527146	1.56183
132200	BC015210	chromosome 3 open reading frame 49	C3orf49	3	63805040	-4.25207	-0.862455	-11.8944	1.14956e-16	1.09733e-14	27.4833	-5.55117	-4.07975	-2.19	-2.25272	-4.56919	-3.78657	-3.83576	-3.82102	-3.89681	-4.05247	-3.60037	-5.57919	-3.65194	-7.3276	-4.76203	-0.590045	-2.48029	-2.67952	0.68666	-1.38708	0.0734856	-0.51408	-0.0317702	0.54128	0.253893	0.377617
4992	AAC39614	olfactory receptor family 1 subfamily F member 1	OR1F1	16	3254246	-4.24894	-3.58826	-8.27776	3.69653e-11	5.37446e-10	15.162	-4.64109	-4.75463	-4.33881	-2.9276	-4.8815	-4.09888	-4.51064	-4.4959	-5.30866	-4.36478	-2.24283	-4.66911	-4.61633	-3.2476	-4.19299	-0.389185	-2.05563	-3.88492	1.15146	-1.92767	-0.579863	-0.306614	-0.424253	0.714395	1.00238	0.37016
27087	AAH10466	beta-1,3-glucuronyltransferase 1	B3GAT1	11	-134248397	-4.24891	4.79046	-7.16951	2.26075e-09	2.10251e-08	10.8909	-4.23253	-4.02193	0.426729	0.648313	-3.90333	-6.73037	-3.43969	-7.07632	-4.87193	-6.32308	-3.46026	-3.85303	-2.2137	-8.10872	-6.05971	-0.181145	-0.836784	0.015746	-0.198631	0.0991833	-0.0043619	-0.00510046	-0.0411952	-0.0456685	-0.210716	0.40649
1949	AAB05170	ephrin-B3	EFNB3	17	7608519	-4.24608	3.88961	-7.55208	5.43714e-10	5.89885e-09	12.3944	-2.81346	-2.93909	-2.33025	-4.90231	-3.14718	-2.95113	-4.87265	-6.61795	-3.25305	-4.78282	-2.18774	-3.62124	-3.77969	-6.69936	-6.55775	0.78317	-0.743867	-3.03635	0.26637	-1.30486	0.488545	-0.359843	0.0422716	0.217515	0.0875742	0.56243
150622	AAX93109	long intergenic non-protein coding RNA 1105	LINC01105	2	6072818	-4.2442	2.23709	-6.94683	5.18545e-09	4.4001e-08	10.2374	-3.87713	-3.90994	2.19552	2.47245	-2.50517	-7.64651	-8.05827	-6.94399	-5.47382	-5.51031	-3.17155	-5.29617	-1.32565	-7.10008	-5.79308	-0.700814	1.00681	1.36974	-0.585327	0.713402	0.121883	-0.250209	1.06416	-0.426684	0.170267	-0.807495
440508	AK090689	C-type lectin domain family 4 member G pseudogene 1	CLEC4GP1	19	7852369	-4.2417	-0.375518	-5.5788	8.13629e-07	3.99541e-06	5.57553	-0.476763	-3.92528	-3.26846	-2.38776	1.09204	-5.14401	-5.55577	-4.80406	-7.93875	-6.99486	-2.33687	-4.97727	-4.07649	-0.986914	-9.14501	0.967789	-2.75972	-1.2296	1.37682	-1.15176	-0.70745	1.50331	0.351653	-1.37255	1.40008	-1.4001
6545	AAH08814	solute carrier family 7 member 4	SLC7A4	22	-21383006	-4.24096	0.598724	-6.59189	1.94487e-08	1.43002e-07	9.14132	-3.84598	-3.82828	-5.61409	-4.02231	-3.52452	-3.60863	-4.64842	-4.18622	-4.8184	-4.50256	-3.30399	-5.09639	-3.16914	-4.97034	-4.22948	0.10107	-1.9524	-4.02269	0.191242	-1.00131	0.277982	-0.0312825	0.0200161	-0.198315	0.318464	0.423206
138046	AAH31090	RALY RNA binding protein-like	RALYL	8	85097099	-4.23987	2.70639	-9.17464	1.39956e-12	3.05573e-11	18.3364	-5.42175	-4.99029	-5.26884	-3.70826	-5.66216	-2.93376	-0.901236	-2.85415	-2.01865	-3.65832	-4.03775	-2.74026	-5.26163	-4.60144	-6.88646	0.480441	-1.43611	-2.65967	0.385952	-0.993762	0.320996	0.145419	0.00799109	-0.0131918	0.196276	-0.0496806
348840	AK125940	ankyrin repeat domain 18D, pseudogene	ANKRD18DP	3	-197784403	-4.23971	-2.04556	-9.65982	2.45553e-13	6.82136e-12	20.0312	-5.96343	-3.75503	-1.26882	-3.51297	-6.20384	-5.42122	-4.24801	-5.81823	-3.82364	-4.10215	-2.18666	-3.66951	-1.69073	-6.15489	-5.0299	-0.677572	-1.45197	-2.03733	0.79197	-1.66504	0.0735555	-0.672016	0.179413	0.145421	0.663931	0.482763
27289	AAH26356	Rho family GTPase 1	RND1	12	-49250915	-4.23962	3.78847	-7.97315	1.13893e-10	1.47663e-09	13.9415	-3.8283	-4.38817	-3.6555	-3.46067	-3.69928	-2.04962	-5.53967	-4.32813	-4.57215	-0.670502	-3.93668	-5.49169	-2.79428	-4.53523	-7.05852	0.341089	-2.24657	-2.66485	0.173429	-0.749283	-0.0802577	0.638338	-0.398835	0.125704	-0.154465	0.445371
64377	AAG39444	carbohydrate (N-acetylgalactosamine 4-0) sulfotransferase 8	CHST8	19	34112860	-4.23865	0.331898	-9.65352	2.51132e-13	6.95627e-12	20.1442	-3.7337	-3.77128	-2.10171	-2.74853	-4.5397	-4.49405	-7.22774	-5.33852	-3.46097	-8.66683	-3.82243	-2.70438	-2.9411	-4.7423	-3.82829	-0.386592	-2.89826	-1.24446	-0.0819584	-0.591649	0.150769	0.317888	-0.236595	0.131678	-0.29567	0.605537
8482	AAC34261	semaphorin 7A (John Milton Hagen blood group)	SEMA7A	15	-74701629	-4.23629	3.55652	-10.0657	5.8376e-14	1.96068e-12	21.4807	-4.21693	-3.75751	-0.198826	0.187961	-4.59269	-4.35998	-5.85488	-5.03628	-5.39599	-4.43179	-4.19919	-4.73612	-2.17965	-6.33153	-5.86529	-1.1311	-2.10261	-1.13595	0.616758	-0.6635	0.175484	0.128488	-0.0300632	-0.370894	0.409382	-0.265654
57628	AAH30832	dipeptidyl peptidase like 10	DPP10	2	115199898	-4.23608	2.78286	-7.97662	1.12435e-10	1.45901e-09	13.9563	-5.20204	-5.80697	-2.05052	-3.16167	-5.03114	-5.3771	-1.65888	-1.13418	-4.17032	-2.64606	-3.78899	-3.72668	-3.29741	-8.53399	-5.63686	-0.0216419	-1.44171	-2.57411	0.309154	-1.31902	0.405968	-0.485491	-0.138309	0.212558	0.385497	0.629645
27165	AAF21933	glutaminase 2	GLS2	12	-56864727	-4.23078	2.3007	-15.2384	3.87841e-21	1.0509e-17	37.8161	-4.68847	-3.91882	-4.09668	-3.18143	-3.45495	-3.44829	-4.07259	-5.08094	-5.17547	-5.26015	-3.53414	-5.16395	-4.27292	-3.50143	-4.27936	-0.502153	-1.35074	-2.20498	0.441248	-0.952776	0.179807	0.109718	-0.0939428	0.0359832	0.316704	-0.03674
651	AAA51836	bone morphogenetic protein 3	BMP3	4	81952118	-4.22815	-1.56054	-6.54995	2.27321e-08	1.64139e-07	9.06654	-0.890195	-3.32566	-1.68745	-3.93159	-3.16303	-2.66991	-6.2516	-4.65189	-5.46465	-6.10573	-2.84629	-4.08814	-3.54993	-6.57352	-6.67091	-0.639815	-0.760966	-4.04091	0.56128	-1.59823	0.215234	-0.580444	-0.0497312	0.502367	-0.00160616	0.951132
128218	AAH16858	transmembrane protein 125	TMEM125	1	43735664	-4.22769	1.658	-4.74659	1.57782e-05	5.79296e-05	2.56793	-4.0981	-2.86205	3.00195	3.6605	-2.44721	-6.92512	-7.33688	-6.58517	-6.91251	-5.31655	-3.1946	-5.62088	0.0940074	-9.24376	-7.46669	0.175803	1.36732	2.16639	-1.43503	2.0457	0.233903	0.0681671	1.62725	-0.754626	0.0447743	-1.83014
57528	AAI11963	potassium channel tetramerization domain containing 16	KCTD16	5	143550436	-4.2272	1.8808	-8.14487	6.03523e-11	8.3587e-10	14.6741	-5.2526	-4.57764	-3.51897	-3.82861	-5.11114	-4.02686	-2.89042	-4.17452	-5.40997	-2.27248	-5.46577	-4.25892	-2.88852	-5.13091	-3.96625	-0.236503	-2.70254	-2.57503	0.744128	-1.74059	0.325971	-1.35998	-0.509284	0.639158	0.595256	1.30533
57221	AAH22980	ARFGEF family member 3	ARFGEF3	6	138483052	-4.22625	5.15475	-7.6847	3.32057e-10	3.81509e-09	12.8144	-4.01483	-2.38572	0.049385	0.256569	-4.21137	-3.48754	-7.29037	-6.7902	-4.98405	-4.90906	-4.16875	-3.94711	-1.81602	-8.18419	-5.88371	0.0455631	-0.914548	-0.60169	0.307524	-0.483408	0.00557689	-0.51715	0.00164104	-0.0194166	0.185609	0.519625
1381	AAB20773	cellular retinoic acid binding protein 1	CRABP1	15	78632665	-4.22593	-0.572465	-5.58694	7.89931e-07	3.88993e-06	5.63172	-2.12379	-3.29177	-3.76904	-1.02222	-0.815305	-3.52911	-6.74822	-5.14852	-3.29831	-6.60236	-0.294551	-3.73677	-5.26895	-7.07014	-8.7525	-0.790266	3.25984	1.92735	0.932098	-0.183396	-0.281393	0.930584	-0.301939	0.815135	-0.498233	-1.41286
340578	AAI36674	DDB1 and CUL4 associated factor 12-like 2	DCAF12L2	X	-125297481	-4.2208	-0.178301	-7.84108	1.85812e-10	2.2817e-09	13.7021	-4.14916	-4.02169	-3.84688	-3.23214	-5.52708	-5.48142	-2.05188	-7.4634	-4.02824	-5.01035	-3.62538	-4.46669	-3.49637	-3.89317	-3.2926	1.12444	-1.3227	-2.4601	0.456127	-1.66251	0.397491	-0.123176	0.0322695	-0.0877716	0.356808	0.630761
55966	AAD53278	adherens junctions associated protein 1	AJAP1	1	4715104	-4.2202	2.00229	-8.93809	3.29692e-12	6.43984e-11	17.5882	-2.91477	-2.63022	-0.186531	-0.128958	-3.32679	-5.41358	-5.13346	-7.18911	-5.3696	-5.67948	-3.31312	-4.92936	-2.62024	-5.45538	-6.77517	-0.302788	-0.94562	-0.610039	0.304882	-1.03111	0.0961582	-0.292873	-0.418506	0.375715	-0.0804431	1.04618
80144	AAH20192	Fraser extracellular matrix complex subunit 1	FRAS1	4	78978723	-4.21977	2.86866	-8.62987	1.01442e-11	1.7405e-10	16.4809	-2.70881	-4.1265	-4.37119	-3.39061	-3.84571	-5.91553	-5.40976	-5.39501	-2.92891	-4.49338	-2.45331	-3.98326	-4.17664	-4.96116	-4.87214	-0.250411	-0.56001	-1.88281	0.837783	-1.29953	0.0165162	-0.311876	-0.259729	0.0762922	0.467933	0.472615
644150	A6NGB9	WAS/WASL interacting protein family member 3	WIPF3	7	29846169	-4.21753	0.306969	-8.49593	1.65716e-11	2.66237e-10	16.0533	-3.25103	-2.33062	-1.98351	-1.53754	-2.75448	-4.77921	-7.5129	-5.91319	-4.85149	-5.78207	-2.20947	-4.86401	-2.7606	-5.02746	-6.34725	-0.33255	-0.160652	-0.583394	0.610851	-1.22948	0.337537	-0.738123	-0.19385	-0.104263	0.852569	0.464763
4741	AAF00492	neurofilament, medium polypeptide	NEFM	8	24771273	-4.21716	6.46165	-7.77787	2.34928e-10	2.80966e-09	13.1816	-4.77321	-5.01538	-4.95568	-2.95439	-6.01418	-2.24972	-6.24914	-6.19408	-2.73849	-0.38199	-5.25222	-4.17563	-4.00857	-4.01563	-4.42756	-0.886982	-1.40641	-1.39153	0.989119	-0.903385	0.0760274	0.509562	-0.290139	-0.671101	0.674846	-0.384929
134111	A1L167	ubiquitin conjugating enzyme E2Q family like 1	UBE2QL1	5	6448735	-4.21053	4.24953	-8.04548	8.71446e-11	1.16187e-09	14.1554	-4.77499	-3.68335	-5.70238	-4.3971	-5.53387	-3.42155	-1.60892	-1.99929	-3.87219	-3.96733	-5.05503	-3.19643	-5.30023	-8.92885	-2.30931	-0.132166	-3.62762	-3.03249	0.550246	-1.38827	0.422748	-0.0143929	0.00498765	0.160209	0.11121	0.153261
442117	AAH47551	polypeptide N-acetylgalactosaminyltransferase-like 6	GALNTL6	4	172734574	-4.20819	0.298588	-6.24778	6.97571e-08	4.46894e-07	7.91819	-6.30034	-5.67691	-3.49556	-3.23321	-4.95579	-4.53574	-4.58493	-6.15515	-3.12661	1.01672	-4.10854	-2.2409	-5.05318	-4.16988	-5.36681	0.207903	-2.06719	-3.22224	0.672058	-1.47144	0.483352	-1.06843	-0.861111	0.720277	0.118067	1.40723
222537	AAH93911	heparan sulfate-glucosamine 3-sulfotransferase 5	HS3ST5	6	-114376749	-4.20332	0.808106	-6.77992	9.65856e-09	7.70089e-08	9.77678	-5.90094	-3.97495	0.200084	0.38634	-5.06335	-6.20673	-1.6095	-8.92567	-5.83154	-8.79455	-2.5188	-5.19199	-3.11536	-2.25111	-4.15028	-0.699524	0.866856	-0.413824	-0.0394272	-0.0757417	0.270824	-0.052361	0.355427	-0.448057	0.127881	-0.138545
219287	AAH32653	APC membrane recruitment protein 2	AMER2	13	-25735816	-4.20308	2.25585	-5.82768	3.28017e-07	1.77686e-06	6.11949	-3.78341	-3.88074	2.65894	2.81939	-2.87304	-5.95392	-4.17805	-11.1058	-4.90736	-5.04397	-2.82154	-5.85277	-1.0229	-5.46521	-7.69858	-0.634038	1.31886	1.82793	-0.876566	0.690747	-0.21022	-0.0360546	1.15729	-0.130753	0.024081	-0.618527
255167	AK125283	long intergenic non-protein coding RNA 1018	LINC01018	5	6582248	-4.20281	0.939949	-9.01502	2.49369e-12	5.04999e-11	17.875	-3.60545	-2.67872	-2.92256	-4.07555	-3.84586	-4.39884	-4.44803	-3.25744	-3.5252	-3.8476	-3.70245	-5.11346	-1.841	-9.52484	-5.01737	-0.415786	-2.5941	-2.79583	0.915274	-1.90845	0.42645	0.0403526	0.133928	0.194333	0.578144	-0.380036
374890	BC030765	uncharacterized LOC374890	LOC374890	19	NA	-4.19962	-2.40701	-6.32301	5.27905e-08	3.48186e-07	8.26104	-4.61968	-1.36398	-0.773077	-1.55255	-4.12313	-2.49251	-6.07419	-6.05945	-4.55028	-5.92833	-3.32096	-4.6477	-1.65631	-6.39611	-8.07847	-1.7012	0.0812537	0.166241	-1.65088	1.65446	-1.65799	1.40869	-0.46843	1.01025	-0.0757405	-0.220359
9185	AAC02901	RALBP1 associated Eps domain containing 2	REPS2	X	16964813	-4.19881	4.84894	-9.61717	2.8587e-13	7.74056e-12	19.8489	-4.68629	-4.95438	-1.11573	-0.746811	-4.42178	-3.27086	-7.30046	-5.52742	-3.95784	-3.56708	-4.07945	-3.99392	-4.16957	-4.82382	-5.26127	-0.44841	-1.52046	-1.72649	0.659222	-1.34904	0.425195	-0.674078	-0.018902	0.0836443	0.472043	0.401918
5818	AAC23798	nectin cell adhesion molecule 1	NECTIN1	11	-119531702	-4.19651	5.25038	-9.45834	5.04389e-13	1.26616e-11	19.2853	-5.28981	-4.28319	0.346036	0.432263	-5.14081	-5.26314	-5.00533	-5.10454	-5.72055	-5.23251	-4.51774	-5.23876	-2.72713	-4.80236	-4.39552	-0.30094	-1.37351	-0.0646934	0.032747	-0.16262	-0.162178	-0.120412	0.0612427	-0.0486583	-0.393371	0.793249
8900	AA553454	cyclin A1	CCNA1	13	37005966	-4.19265	0.995922	-6.15312	9.89991e-08	6.12321e-07	7.51835	-2.33352	-1.58724	-1.45223	-3.59065	-2.47084	-1.68822	-8.54292	-8.52818	-4.69709	-4.69662	-1.91054	-5.53146	-0.95512	-6.54291	-6.45974	0.00319909	-0.16667	-3.52488	0.122228	-1.31609	0.426408	0.00409425	-0.499239	0.263636	0.132885	0.866079
2565	AAH31087	gamma-aminobutyric acid type A receptor gamma1 subunit	GABRG1	4	-46037786	-4.1887	2.6972	-5.82801	3.2762e-07	1.77571e-06	6.07724	-0.939249	-2.51149	0.273479	-1.67119	-1.90888	-2.21755	-9.76202	-7.6318	-3.81858	-3.18431	-1.65796	-3.71755	-0.683659	-10.0839	-8.39707	1.02758	0.770154	-0.76271	-0.887173	0.952637	-1.11	0.926609	0.152748	0.770788	-0.353552	-0.452062
84251	AAH40516	SH3-domain GRB2-like (endophilin) interacting protein 1	SGIP1	1	66999638	-4.18853	4.46786	-7.72634	2.84472e-10	3.32384e-09	13.0362	-2.98375	-3.03143	-1.9445	-1.65132	-2.80683	-3.54633	-6.24103	-8.0177	-4.75611	-3.90754	-3.54383	-3.77761	-3.20557	-6.62854	-5.31509	0.136768	-1.0139	-1.71699	0.447186	-0.885933	0.259313	-0.359518	-0.270874	0.212668	0.192549	0.404609
100130311	AK128415	chromosome 17 open reading frame 107	C17orf107	17	4802947	-4.18659	0.261566	-8.34646	2.87018e-11	4.29948e-10	15.5177	-3.17574	-3.17825	-4.34739	-3.44314	-3.10582	-1.60496	-7.68915	-3.76752	-5.02774	-4.73593	-2.78908	-3.94073	-1.81755	-5.20371	-6.88607	-0.280531	-3.46861	-2.30854	0.70869	-1.70018	0.44848	-0.392676	0.0217298	0.30747	0.256835	0.349653
112937	AAH11001	galactosidase beta 1 like 3	GLB1L3	11	134146274	-4.18656	-1.13868	-9.46521	4.92118e-13	1.24628e-11	19.4568	-1.41215	-2.60369	-3.48332	-3.20962	-1.46308	-4.3809	-5.52963	-4.77792	-5.59068	-4.16137	-1.88331	-5.68809	-3.51983	-7.43651	-6.31151	-0.185776	-0.915419	-0.99701	0.315919	-0.787451	0.203921	-0.522289	-0.248588	0.0579817	0.45348	0.527026
4340	AAB08088	myelin oligodendrocyte glycoprotein	MOG	6	29624757	-4.18538	3.05334	-4.22031	9.46541e-05	0.000288969	0.543939	-2.9295	-2.53145	3.14264	3.86919	-2.33221	-8.6325	-7.4593	-9.02951	-4.73674	-6.27949	-2.66494	-5.82026	0.0535812	-8.7141	-6.38828	-0.217463	1.36511	2.22236	-1.3131	2.00877	0.60142	0.437693	1.81936	-0.799483	0.0255965	-2.78025
2832	AAC50198	neuropeptides B/W receptor 2	NPBWR2	20	-62737182	-4.18526	-4.58126	-8.73994	6.78442e-12	1.22699e-10	16.7339	-4.21754	-2.74611	-3.91525	-4.089	-4.45795	-3.67533	-4.08709	-4.07234	-4.8851	-3.94122	-4.14121	-2.66059	-4.19277	-4.409	-6.09136	-2.77298	-3.95401	-1.8764	2.46055	-3.82604	0.890999	0.421798	0.484731	-0.0844409	1.29164	-1.63924
2044	AAA74245	EPH receptor A5	EPHA5	4	-66185280	-4.18295	1.84559	-6.74878	1.08464e-08	8.54198e-08	9.48252	-3.00128	-2.83442	-5.146	-5.11694	-3.86972	-4.44417	-4.77897	-5.00865	-4.28153	-4.92262	-5.31852	-4.33386	-2.29035	-7.66724	-1.99137	0.566406	-2.70811	-3.97709	0.785926	-1.91127	0.571988	-0.81155	-0.1859	0.37811	0.249793	0.922899
3798	AAA20231	kinesin family member 5A	KIF5A	12	57943846	-4.17855	5.47404	-11.2765	9.0058e-16	5.84589e-14	25.5842	-5.45402	-5.07768	-3.05157	-1.981	-4.85301	-4.25847	-4.62033	-4.1786	-4.88439	-2.31393	-3.84458	-4.05339	-3.60587	-6.52721	-3.95425	-1.29375	-1.97201	-2.61314	0.37456	-0.548049	0.208282	-0.567184	0.174074	0.145149	0.314152	-0.100983
30820	AAF33682	potassium voltage-gated channel interacting protein 1	KCNIP1	5	169780490	-4.1785	1.66683	-7.86305	1.71266e-10	2.11928e-09	13.6978	-2.67905	-3.42062	-2.89655	-2.43411	-2.91946	-6.2243	-9.44342	-7.10675	-3.25275	-3.36682	-1.63335	-2.68302	-2.45107	-7.44341	-4.76119	0.486619	0.183516	-0.812069	-0.244003	0.146304	0.00882985	0.0240863	-0.330229	0.220291	-0.0757317	0.250452
79187	AAH03124	fibronectin type III and SPRY domain containing 1	FSD1	19	4304590	-4.17816	1.72651	-10.6778	6.92955e-15	3.21915e-13	23.6434	-3.06641	-4.35998	-1.9396	-1.31056	-2.40262	-4.58175	-3.2201	-4.2152	-4.42337	-5.51902	-3.53138	-4.51215	-2.8181	-6.8348	-6.99778	-0.119828	-1.36485	-0.939178	0.487033	-0.825568	0.346426	0.193648	-0.322901	-0.0654517	0.12202	0.0647937
7464	AAB47807	coronin 2A	CORO2A	9	-100883256	-4.17806	1.50462	-10.444	1.5555e-14	6.31335e-13	22.8731	-2.37573	-2.9949	-4.06095	-3.60083	-3.39554	-4.59154	-6.28341	-5.16913	-4.46252	-5.24446	-3.12252	-5.34234	-2.59654	-2.75447	-5.66878	-0.116075	-1.11848	-1.86513	0.380432	-1.04182	0.32329	-0.0523602	-0.159724	0.245779	0.408165	-0.103766
4133	AAA03354	microtubule associated protein 2	MAP2	2	210288770	-4.17523	7.16031	-10.0732	5.68472e-14	1.91601e-12	21.4726	-4.40105	-4.64608	-4.77797	-4.67247	-4.55729	-3.81278	-4.64786	-3.11418	-3.62499	-5.01584	-3.85411	-3.43145	-4.0067	-4.46486	-3.67019	-0.392172	-2.0757	-3.48893	0.651817	-1.85682	0.618037	-0.589183	-0.313995	0.542808	0.233238	0.714101
27439	AAK30049	cat eye syndrome chromosome region, candidate 6	CECR6	22	-17597188	-4.17449	2.29354	-10.4723	1.41012e-14	5.75355e-13	22.9291	-3.93342	-4.27127	-2.80901	-3.42194	-3.79088	-5.22771	-5.4112	-4.77673	-3.80522	-5.26533	-1.72747	-4.66043	-2.77115	-5.53608	-4.73411	0.411085	-1.42866	-2.09318	0.507059	-1.58586	0.0258017	0.00155593	-0.116561	0.162264	0.192736	0.813005
285175	AAI36691	unc-80 homolog, NALCN activator	UNC80	2	210636716	-4.17329	3.24648	-13.1198	2.24059e-18	5.08192e-16	31.5753	-5.21181	-5.04254	-3.61543	-3.68093	-5.09579	-3.78929	-4.47511	-3.54425	-3.95241	-3.75033	-3.49052	-4.49553	-4.26734	-4.32721	-3.82855	-0.295071	-1.7086	-2.39931	0.71338	-1.42581	0.341179	-0.298325	-0.164778	0.057119	0.541717	0.235514
26223	AAF04467	F-box and leucine-rich repeat protein 21 (gene/pseudogene)	FBXL21	5	135266005	-4.16989	-2.3041	-5.92814	2.26859e-07	1.28674e-06	6.88705	-4.42421	-4.53775	-2.53697	-2.71072	-4.66462	-3.882	-4.29376	-4.27902	-5.09178	-4.1479	-1.17796	-4.45223	-4.39945	-4.61568	-6.29804	1.21674	0.793514	-2.08307	0.12955	-0.332274	0.253688	-0.476757	-1.79234	0.659973	-0.813157	2.37131
8522	AAH01152	growth arrest specific 7	GAS7	17	-9813925	-4.1684	6.36614	-7.70926	3.03098e-10	3.51802e-09	12.8971	-4.13936	-3.23492	-0.883318	-0.458827	-3.9226	-5.24003	-6.87419	-6.90141	-4.49654	-6.59978	-3.54414	-3.44985	-1.97326	-4.93976	-6.01461	-0.345701	-1.24398	-1.67714	0.32572	-0.683757	0.13243	-0.475603	0.0592906	0.0211922	0.205299	0.415428
6579	AAA87732	solute carrier organic anion transporter family member 1A2	SLCO1A2	12	-21417533	-4.16699	2.81971	-4.88813	9.62389e-06	3.70485e-05	2.75305	-3.07767	-3.57349	3.12492	3.49317	-2.91423	-5.89559	-5.93698	-7.0063	-3.97507	-4.37948	-3.43825	-6.61391	-0.386338	-6.43223	-9.58171	-0.517379	1.26645	2.15973	-0.666879	1.13942	0.381705	0.0172456	1.66196	-0.800133	0.0193883	-1.75271
79570	AAH96707	Na+/K+ transporting ATPase interacting 1	NKAIN1	1	-31652591	-4.16639	1.1661	-9.78749	1.55965e-13	4.54206e-12	20.6068	-4.80617	-4.79941	-0.0996661	0.304615	-4.36069	-5.98016	-5.49884	-6.86261	-5.60498	-6.73149	-3.76155	-4.22846	-0.908356	-5.12888	-3.98439	-0.229347	-0.813533	-0.0382772	-0.222606	0.254063	-0.423845	-0.209268	0.59677	-0.129109	0.250256	-0.116261
9024	AAD09654	BR serine/threonine kinase 2	BRSK2	11	1411128	-4.16554	2.86712	-12.1421	5.10532e-17	5.72241e-15	28.4847	-5.05685	-4.83504	-1.43129	-1.16497	-4.01082	-5.10636	-2.64828	-4.57631	-5.43246	-5.18215	-3.41365	-5.03192	-4.012	-5.48199	-4.28197	-0.00540474	-1.15216	-0.785932	0.376911	-0.425964	-0.0898686	0.230469	-0.2047	-0.150573	0.0892862	0.174439
340017	BC043561	uncharacterized LOC340017	LOC340017	4	158493641	-4.16087	-3.54791	-11.2862	8.71615e-16	5.67698e-14	25.2864	-5.40799	-5.52153	-3.52074	-3.6945	-5.6484	-3.28082	-2.10761	-2.09287	-3.75363	-3.54671	-3.7467	-5.43601	-5.38322	-5.59946	-3.58138	-1.84796	-3.5595	-1.84446	-0.45369	-0.15851	0.103901	-0.206777	-1.19115	0.926739	0.298223	0.681265
93664	AAH54339	Ca2+ dependent secretion activator 2	CADPS2	7	-121958477	-4.15321	4.37434	-9.88154	1.11767e-13	3.39867e-12	20.8287	-2.76961	-3.22202	-3.98382	-4.08242	-3.84941	-2.79494	-5.72527	-4.58978	-3.24082	-3.48522	-3.36865	-5.2611	-3.37778	-6.14183	-5.27638	-0.839627	-3.3263	-2.78681	0.938573	-2.04704	0.33919	-0.0767052	0.110397	0.0429083	0.679195	0.0134824
11001	AAC64973	solute carrier family 27 member 2	SLC27A2	15	50474392	-4.14955	0.31758	-4.30481	7.13836e-05	0.000224138	1.3246	-5.09406	-2.54464	-4.05481	-2.85006	-0.290082	-3.81489	-6.54858	-4.21191	-4.53924	-4.08078	-5.01774	-3.89969	-3.48434	-3.70057	-6.96789	0.845898	-2.71506	-2.22241	0.264302	-0.454639	-0.334864	-0.409643	-0.587718	0.315361	0.39146	0.815742
55924	AAH31558	family with sequence similarity 212 member B	FAM212B	1	-112264685	-4.14787	4.29644	-10.5493	1.08008e-14	4.56641e-13	23.1502	-3.86617	-3.40686	-4.23679	-3.52637	-3.97803	-4.41465	-6.24513	-5.18688	-3.94018	-3.2423	-3.73903	-4.03531	-2.97968	-4.81543	-4.4611	0.13989	-3.0508	-2.24259	0.420212	-1.28704	0.138825	-0.22118	-0.215281	0.377705	-0.0850288	0.871789
23281	AAH32481	microtubule associated tumor suppressor candidate 2	MTUS2	13	29598747	-4.14705	2.31484	-7.44402	8.12925e-10	8.47156e-09	12.1224	-5.58404	-5.26694	-5.16146	-3.71228	-3.84022	-2.74521	-4.36244	-3.14223	-3.32396	-4.04993	-4.14863	-4.92616	-6.17594	-4.80721	-2.27234	-0.199524	-1.32443	-1.95055	0.384447	-0.971268	0.0924978	-0.285045	-0.420441	0.0119054	0.197575	0.990328
56961	AAH07206	Src homology 2 domain containing transforming protein D	SHD	19	4278597	-4.1391	-0.465869	-9.34537	7.56544e-13	1.80736e-11	19.0652	-3.30407	-5.29207	-1.53838	-1.88008	-3.45959	-5.48432	-5.89608	-5.88134	-3.73063	-8.07215	-3.31794	-3.73262	-1.10453	-6.218	-3.48082	-1.50019	-2.20229	-0.581059	0.619436	-0.320338	0.543969	0.24285	0.000406798	-0.295709	0.18254	-0.973156
26050	AAH98106	SLIT and NTRK like family member 5	SLITRK5	13	88324869	-4.13823	2.26784	-8.58977	1.17482e-11	1.97354e-10	16.2186	-4.28613	-4.86706	-3.53518	-4.35154	-4.87364	-4.02338	-5.49129	-3.22982	-4.84873	-4.60846	-3.8292	-3.43228	-3.82606	-6.58103	-1.99458	-0.0754242	-1.88222	-3.26541	0.618944	-1.29313	0.185134	-0.232411	-0.181197	-0.0402164	0.302895	0.639985
79015	AK090842	long intergenic non-protein coding RNA 1260	LINC01260	20	-43285091	-4.13437	-1.02651	-9.1031	1.81253e-12	3.81065e-11	18.1927	-4.05229	-4.16582	-1.08704	-0.523824	-2.93906	-4.35807	-4.28441	-7.07702	-4.71985	-6.9459	-3.68645	-5.66526	-2.94952	-2.76982	-5.92611	-0.420107	-0.892592	-0.974182	0.265124	-0.354979	-0.149009	0.319426	-0.198016	-0.00732191	-0.531429	0.656205
782	AA694045	calcium voltage-gated channel auxiliary subunit beta 1	CACNB1	17	-37333388	-4.13191	4.10985	-12.209	4.10705e-17	4.84438e-15	28.6787	-3.98413	-3.45653	-4.30118	-4.63035	-3.0604	-2.27778	-3.46384	-3.05634	-5.14193	-4.83735	-3.16286	-5.63763	-4.50685	-4.51663	-4.87605	-0.183422	-1.74579	-2.85036	0.323793	-1.05437	0.147808	0.0188112	-0.111704	0.219673	0.0382359	0.417756
10740	AJ010230	RFPL1 antisense RNA 1	RFPL1S	22	-29833003	-4.12269	3.33387	-11.0115	2.21011e-15	1.24952e-13	24.7118	-4.05792	-4.68422	-4.96959	-3.20091	-4.6192	-3.73458	-7.13165	-3.34051	-5.6879	-3.22082	-3.55287	-3.38322	-3.61706	-4.24939	-2.82132	-0.19701	-1.29289	-1.68885	0.462284	-0.661671	0.270333	-0.0356351	-0.243109	-0.122193	-0.0563629	0.386354
5101	AAF89689	protocadherin 9	PCDH9	13	-66876965	-4.12195	5.35619	-6.39495	4.04286e-08	2.74444e-07	8.03353	-3.41902	-3.46187	0.230078	0.57123	-3.80659	-2.96701	-3.59343	-8.80365	-4.40384	-6.02177	-4.24258	-5.25003	-2.56161	-4.48267	-8.08282	-0.315391	-0.898981	-0.279302	0.0912705	-0.110925	0.0374971	-0.236018	0.0856178	-0.0402082	-0.0131106	0.185877
2897	AA404271	glutamate ionotropic receptor kainate type subunit 1	GRIK1	21	-30925865	-4.11498	1.77232	-6.74387	1.10463e-08	8.66432e-08	9.62246	-3.96532	-4.43033	-2.64367	-1.42419	-4.20573	-5.17313	-5.13743	-6.70765	-3.15584	-5.19802	-3.37053	-3.1367	-2.4918	-4.72239	-5.32068	1.13911	-0.962878	-0.435607	0.107995	-0.638619	-0.128653	-0.565816	-0.329551	0.722085	-0.278318	1.11088
5649	AAB46357	reelin	RELN	7	-103112230	-4.11456	2.84408	-6.45366	3.25108e-08	2.26188e-07	8.45875	-3.83808	-3.13273	0.703572	0.892199	-4.40448	-4.56215	-4.62878	-3.59877	-6.45782	-5.39365	-3.41731	-3.65533	-2.4625	-7.04585	-7.05836	0.0936322	0.17733	0.0916155	0.246244	0.205677	0.136292	-0.971403	-1.40024	0.0684714	-0.0393646	1.75432
11250	AAB93884	G protein-coupled receptor 45	GPR45	2	105858199	-4.11251	-1.70637	-9.17187	1.41359e-12	3.08288e-11	18.3857	-4.67139	-4.78492	-3.63214	-3.32046	-3.32684	-4.12918	-3.31854	-4.52619	-3.01703	-5.98004	-3.0101	-3.11444	-3.90965	-6.44782	-4.22329	-0.514117	-1.90536	-1.25225	0.664783	-2.16441	0.467844	-0.583069	-0.273975	0.569767	0.52463	0.794431
9315	AAA74903	neuronal regeneration related protein	NREP	5	-111064999	-4.11227	6.05987	-12.2097	4.09694e-17	4.84438e-15	28.6688	-4.10713	-3.56576	-2.95408	-3.00533	-4.0552	-4.12058	-4.37622	-4.20578	-4.08074	-4.16605	-3.76413	-3.53674	-2.64606	-6.12004	-5.90213	-0.102935	-2.22781	-2.16553	0.630356	-1.13952	0.37954	-0.176063	-0.525665	0.357461	0.0982079	0.375686
646201	AI624948	brain abundant, membrane attached signal protein 1 pseudogene 1	BASP1P1	13	-23471168	-4.10848	0.115499	-8.29951	3.4119e-11	4.98696e-10	15.3422	-3.00736	-3.80679	-4.7446	-4.62885	-4.99779	-6.08964	-1.37212	-5.74969	-3.59898	-3.85303	-3.2825	-4.7854	-3.14765	-3.76442	-4.47593	-0.13322	-3.42972	-4.29071	0.490756	-1.63549	0.425367	0.101667	-0.0303454	0.184318	0.331417	0.13231
100505801	NA	NA	NA	NA	NA	-4.1063	-3.24157	-8.12549	6.48314e-11	8.88965e-10	14.6304	-2.97231	-4.67081	-2.67003	-4.42874	-4.79769	-4.01506	-4.42682	-4.41208	-3.63988	-4.28096	-4.48095	-1.77794	-4.53251	-3.16378	-6.4311	0.0572018	-4.29375	-2.21614	0.306827	-0.258886	0.240919	-0.850828	-0.546886	0.954331	-0.498761	0.653285
387357	AAI30517	thymocyte selection associated	THEMIS	6	-128029338	-4.10366	0.66552	-5.99095	1.80057e-07	1.04653e-06	6.92027	-2.04911	-2.06047	-2.53773	-1.84327	-2.34346	-4.57465	-7.10188	-5.21267	-5.23693	-8.54098	-3.01304	-3.63586	-1.65298	-4.4852	-5.83314	0.111073	-3.06191	-2.17848	0.425766	-2.31727	1.6601	0.278344	1.20174	0.906761	0.733072	-2.8885
9705	AAI17148	suppression of tumorigenicity 18, zinc finger	ST18	8	-53023391	-4.10346	1.14661	-4.3775	5.58988e-05	0.000180209	1.27786	-2.71143	-2.75515	3.54254	3.79156	-2.01896	-7.50312	-7.91488	-7.16318	-6.39097	-5.44709	-2.61145	-4.90343	0.0365212	-9.82176	-7.2562	-0.221886	1.91226	2.84655	-1.18512	2.05064	0.0534718	0.386557	1.79794	-0.876616	0.352633	-2.57952
59335	AAG13447	PR domain 12	PRDM12	9	133539980	-4.10106	-2.81174	-10.6878	6.69594e-15	3.1409e-13	23.3352	-3.5351	-5.2336	-1.64785	-4.99153	-2.55312	-2.99289	-4.98961	-3.38991	-5.78763	-3.25878	-5.04373	-5.14808	-5.09529	-3.72657	-3.82396	-0.051018	-0.949641	-2.04196	0.46227	-0.0847065	-0.321866	-0.118158	0.234282	-0.138969	-0.21355	0.180698
23217	AB029009	zinc finger RNA binding protein 2	ZFR2	19	-3851803	-4.09076	0.541224	-9.62106	2.81928e-13	7.67696e-12	20.0311	-3.24813	-4.60559	-2.65634	-1.95324	-1.90358	-3.24357	-6.2876	-5.42486	-3.67963	-2.90908	-1.65242	-6.44607	-3.76102	-7.34649	-5.18754	0.702691	-1.09275	-0.11962	0.475986	-0.203825	-0.00444228	0.210938	0.0578078	-0.588965	-0.0223039	0.0748038
54551	AAG28577	MAGE family member L2	MAGEL2	15	-23888695	-4.08904	0.672138	-8.83638	4.77296e-12	8.95116e-11	17.2569	-4.04038	-2.53098	-3.62706	-3.80082	-4.67672	-3.8941	-2.36396	-4.8386	-3.73709	-4.94849	-3.47862	-3.15766	-3.37407	-6.55377	-5.20051	0.200495	-1.36542	-2.50179	0.695313	-0.979853	0.110349	0.0666076	0.199362	-0.644249	0.583733	-0.0312648
90768	AI380807	uncharacterized LOC90768	LOC90768	4	-183059812	-4.08617	-0.854309	-5.7267	4.74643e-07	2.46648e-06	6.16232	-1.65857	-3.53764	-3.85879	-3.29557	-1.23155	-3.61886	-5.61558	-4.01588	-4.82864	-5.46972	-2.21027	-5.77405	-3.39934	-5.9375	-6.03489	1.37095	1.17571	-2.66793	-0.409861	-0.710677	0.241197	-0.141463	-0.15068	0.855212	0.133513	0.182758
100505988	NA	NA	NA	NA	NA	-4.08478	-0.51544	-8.61184	1.08361e-11	1.84061e-10	16.4667	-2.43855	-2.92648	-4.94362	-3.19138	-0.589079	-3.32519	-3.73695	-5.83768	-5.91347	-4.96959	-1.71015	-5.27392	-3.29514	-4.58938	-6.63431	0.286107	-1.57639	-1.95368	1.25795	-1.50391	0.0863485	0.505728	-0.750092	-0.222691	0.589412	0.0372567
57118	AA601559	calcium/calmodulin dependent protein kinase ID	CAMK1D	10	12391541	-4.08346	3.27408	-7.90445	1.46898e-10	1.84739e-09	13.7655	-2.96204	-3.55233	-2.79653	-3.67571	-3.10436	-3.94793	-5.04195	-5.32418	-3.67377	-4.59443	-2.76078	-3.96846	-2.8257	-5.1177	-6.02954	-1.06135	-1.78438	-2.163	0.663841	-1.44229	0.510602	-0.80668	-0.197276	0.219066	0.487391	0.565346
7476	AAC51319	wingless-type MMTV integration site family member 7A	WNT7A	3	-13860081	-4.07594	0.15519	-8.22777	4.44448e-11	6.3283e-10	15.0709	-4.37169	-4.34084	-3.03194	-3.4467	-3.90584	-4.37697	-2.55843	-8.47443	-3.79533	-1.12414	-3.05144	-4.74075	-4.89441	-4.0562	-4.6108	-0.0355176	-0.763634	-2.24874	-0.339028	-0.222498	-0.0686779	0.00677311	-0.588573	0.631723	-0.253679	0.83396
768222	NR_030528	microRNA 770	MIR770	14	101318726	-4.0746	-1.24144	-9.39223	6.39348e-13	1.56025e-11	19.1926	-5.4094	-3.93798	-2.60462	-2.11095	-5.64981	-4.13023	-2.34035	-3.38974	-4.85458	-5.13309	-1.13668	-5.43742	-4.64767	-4.37848	-5.16775	0.586325	0.990265	-0.456829	0.0754127	0.710017	-0.0718414	0.636356	-0.145256	-0.198304	-0.101274	-0.90511
118427	AAH22531	olfactomedin 3	OLFM3	1	-102268122	-4.0736	2.66122	-5.31798	2.08881e-06	9.41333e-06	4.24285	-6.37709	-5.96011	-8.7593	-4.946	-6.328	-4.40787	-8.03805	-5.99583	-2.49896	2.08718	-5.34967	-0.029295	-7.20032	-0.126352	-1.01464	-0.230045	-3.44051	-4.2424	0.522509	-1.53054	0.463748	-0.484296	-0.271859	0.332033	0.280917	0.687487
4826	AAA93224	neuronatin	NNAT	20	36149606	-4.07303	3.4598	-6.16619	9.43316e-08	5.85563e-07	7.24258	-2.77149	-2.45636	-1.6773	-3.90235	-2.59231	-1.59316	-2.43	-6.97072	-3.28159	-7.32503	-0.755771	-3.44985	-1.80575	-9.26674	-7.70963	1.15585	0.928786	-2.72415	0.163306	-0.851589	0.214346	-0.0414443	-0.0317449	0.35033	-0.212845	0.409641
3777	AAC51777	potassium two pore domain channel subfamily K member 3	KCNK3	2	26915580	-4.07226	3.20477	-8.07927	7.69063e-11	1.03395e-09	14.4134	-1.45383	-2.18082	-4.33768	-4.32799	-2.31594	-4.48854	-7.5848	-6.12949	-5.04043	-1.43572	-4.33775	-4.3608	-4.30802	-3.27945	-4.84954	0.395649	-1.80375	-1.27058	0.267646	-0.766975	0.0143541	-0.31704	-0.86172	0.380434	-0.0637842	1.34709
79589	AAH30951	ring finger protein 128, E3 ubiquitin protein ligase	RNF128	X	105937067	-4.072	1.69656	-7.66247	3.6066e-10	4.10944e-09	13.0018	-0.918028	-4.34771	-3.53135	-2.64097	-1.42495	-4.42893	-8.74758	-4.48491	-3.10265	-4.35379	-2.96881	-4.26219	-2.51341	-6.26214	-5.99697	0.00669881	-1.1469	-1.78201	0.132538	-0.894075	0.306975	-0.012629	-0.0802412	-0.13219	0.309767	0.369856
134957	AAI07738	syntaxin binding protein 5	STXBP5	6	147525493	-4.07087	3.94656	-10.9863	2.40816e-15	1.35356e-13	24.6429	-3.61307	-4.00319	-3.33801	-3.38051	-4.015	-4.1399	-4.27767	-4.80562	-4.7062	-3.62426	-3.80247	-4.10333	-3.92038	-5.53105	-3.73784	-0.27215	-2.91774	-3.36954	0.602268	-1.90956	0.417271	-0.865139	-0.0976792	0.518828	0.465678	0.868335
100506387	NA	NA	NA	NA	NA	-4.06351	-3.30544	-6.79389	9.16866e-09	7.3498e-08	9.92431	-4.04933	-4.16287	-3.74704	-3.9208	-4.28974	-3.50712	-3.91888	-3.90414	-4.7169	-3.77302	-3.973	-4.07735	-4.02456	-4.2408	-4.33819	-2.60478	-3.7858	-0.971225	0.814773	-2.07287	0.192473	-0.632388	0.508548	0.424803	-0.197266	0.961923
55512	AA461272	sphingomyelin phosphodiesterase 3	SMPD3	16	-68392229	-4.06011	2.67679	-8.94231	3.24676e-12	6.37417e-11	17.5291	-3.95583	-3.86616	-2.19522	-2.1637	-2.24244	-2.94212	-4.53038	-4.55571	-5.96363	-5.44505	-1.51929	-4.72892	-4.22597	-4.8133	-5.56461	0.11157	0.290162	-1.26475	0.352151	-0.820717	0.00499335	0.051895	-0.425659	0.25896	-0.139651	0.718029
339479	AAD09521	BMP/retinoic acid inducible neural specific 3	BRINP3	1	-190066796	-4.05979	1.36177	-8.5845	1.19769e-11	2.00611e-10	16.2949	-3.24314	-5.11673	-2.30637	-2.37764	-3.37762	-4.89161	-7.01958	-6.35276	-2.65341	-5.77418	-3.43811	-2.40797	-2.18443	-6.68942	-3.68655	0.153687	-1.47954	-0.673733	0.0882295	-0.315589	0.018727	0.188987	-0.445312	0.394232	-0.268544	0.339269
85443	AB051552	doublecortin like kinase 3	DCLK3	3	-36753912	-4.05876	0.117458	-5.26675	2.51063e-06	1.10483e-05	4.45221	-4.22555	-5.47659	-5.79773	-4.38652	-5.11804	-3.05531	-3.85409	-4.36986	-2.62463	-4.23874	-0.95044	-3.18943	-2.90533	-6.29149	-4.20125	1.60715	0.405098	-2.84134	-0.0539755	-0.579237	0.162845	-1.06292	-1.64711	1.05298	0.254546	1.87288
1995	AAA58677	ELAV like neuron-specific RNA binding protein 3	ELAVL3	19	-11562142	-4.05808	4.70813	-6.78423	9.50447e-09	7.59373e-08	9.45936	-4.34574	-4.11015	0.501855	0.93415	-3.78661	-2.41292	-4.75125	-3.4338	-6.29718	-4.33736	-3.92324	-5.30221	-2.26065	-8.5657	-7.20646	0.272074	0.125765	0.755035	-0.201637	0.754922	-0.162886	0.227427	0.100619	-0.382808	-0.25107	-0.0845667
56853	AA669357	CUGBP, Elav-like family member 4	CELF4	18	-34823007	-4.05756	5.09303	-10.1481	4.36938e-14	1.54564e-12	21.7001	-4.67146	-6.5795	-3.73811	-2.45328	-4.95851	-2.70813	-5.27225	-3.20262	-2.70011	-4.45368	-2.96871	-4.56276	-5.80733	-4.21346	-2.6662	0.790256	-0.285797	-0.258752	0.20865	-0.0508774	0.2183	0.284024	-0.0669469	-0.210371	-0.0216894	-0.361088
3350	AAA36440	5-hydroxytryptamine receptor 1A	HTR1A	5	-63255874	-4.05562	-1.66466	-5.88124	2.69508e-07	1.4965e-06	6.64263	-0.545536	-4.17565	-6.92975	-4.78158	-1.09741	-3.88247	-7.10159	-5.50188	-3.04162	-4.6338	-1.87031	-7.26005	-2.81495	-4.61615	-3.27297	0.599096	-3.79858	-6.47586	-0.20319	-1.98256	0.499731	-1.20366	-0.127672	1.15907	0.157991	1.70029
54825	AA130780	cadherin related family member 2	CDHR2	5	175969511	-4.05461	0.254064	-7.38385	1.0171e-09	1.03478e-08	12.0455	-6.02943	-2.86995	-3.06419	-4.31594	-3.94792	-3.1653	-5.89898	-4.00977	-5.11204	-3.25062	-3.4506	-4.47249	-3.88919	-3.55794	-3.70686	0.848819	-2.22158	-2.4659	-0.0391555	-0.428483	-0.300187	0.179513	-0.185507	0.0464354	0.0686078	0.658776
26230	AAF03902	T-cell lymphoma invasion and metastasis 2	TIAM2	6	155411422	-4.05299	3.14528	-11.5699	3.36848e-16	2.62919e-14	26.6296	-4.04124	-3.38426	-3.83936	-3.14219	-4.21068	-4.46311	-4.69708	-4.64112	-3.30442	-5.23348	-3.13863	-4.73525	-3.09751	-4.68458	-4.24383	-0.319077	-1.73295	-2.17426	0.145651	-0.597652	-0.0769499	0.268787	-0.524132	0.150459	0.0602725	0.573564
79152	AA857184	fatty acid 2-hydroxylase	FA2H	16	-74746855	-4.05203	1.97236	-4.47879	3.96543e-05	0.00013238	1.55427	-3.59985	-2.96995	3.10953	3.41119	-2.35599	-7.21145	-7.62321	-7.60846	-6.21959	-5.71181	-3.15376	-6.01614	0.132818	-7.09713	-6.11652	-0.289699	1.16737	2.31495	-1.2498	2.36882	0.167542	0.175652	2.00379	-1.13857	0.108085	-2.43552
2560	AAA35862	gamma-aminobutyric acid type A receptor beta1 subunit	GABRB1	4	47033294	-4.05107	1.28159	-9.0937	1.87523e-12	3.92963e-11	18.1163	-3.70208	-3.28999	-1.86867	-1.73705	-3.91113	-3.99524	-1.87485	-8.47972	-3.98262	-5.68563	-2.85742	-4.95249	-2.65373	-7.59399	-4.06689	0.314162	0.202131	0.255384	-0.459191	0.840727	-0.622994	0.466548	-0.26149	0.00359338	-0.236477	0.269284
343990	AAH68277	KIAA1211-like	KIAA1211L	2	-99410308	-4.05005	4.00631	-10.5282	1.16179e-14	4.85862e-13	23.075	-4.80483	-4.11553	-4.46103	-3.97343	-4.53594	-5.33828	-2.73624	-4.42675	-2.88919	-4.54973	-1.65285	-3.4592	-3.10002	-5.55517	-4.83124	0.272727	-1.06474	-2.48491	0.231951	-0.950075	0.0471113	0.0293417	-0.132968	-0.00732876	0.366081	0.415887
57156	AAF62556	transmembrane protein 63C	TMEM63C	14	77648101	-4.04887	2.1447	-8.16037	5.69957e-11	7.95095e-10	14.7123	-3.04187	-2.45561	-3.5743	-3.77811	-2.63476	-2.879	-7.17612	-7.16138	-3.76036	-3.45872	-2.46353	-2.75632	-2.40188	-7.20853	-5.00159	-0.104166	-1.516	-2.22047	0.482577	-1.34691	0.188607	0.0361349	0.20523	-0.180171	0.217192	0.397336
23467	AAI48602	neuronal pentraxin receptor	NPTXR	22	-39214455	-4.04842	6.6164	-9.57637	3.30681e-13	8.84215e-12	19.683	-4.92242	-4.05931	-3.33609	-3.35332	-5.46374	-3.76729	-3.8515	-3.45306	-3.39769	-3.68087	-3.46439	-3.75012	-4.75479	-5.70125	-3.74466	0.274472	-3.23251	-2.51264	0.369533	-0.864052	0.037503	-0.2159	-0.38095	0.141347	-0.1011	1.01362
494470	AK055997	ring finger protein 165	RNF165	18	43914186	-4.04798	1.63096	-7.79175	2.23132e-10	2.67855e-09	13.3852	-4.8094	-3.51231	-4.03178	-4.75302	-4.91551	-3.08558	-5.08231	-3.51397	-4.06634	-3.26128	-3.46127	-3.59506	-3.8754	-5.40423	-3.38614	-0.253439	-2.2668	-2.17237	0.894602	-2.0139	0.123093	-0.650812	-0.244137	0.757086	-0.039483	1.17355
51384	AAD38052	wingless-type MMTV integration site family member 16	WNT16	7	120965420	-4.04764	-1.41394	-6.76946	1.00424e-08	7.97722e-08	9.85273	-2.16258	-3.06461	-2.20133	-2.37508	-2.2586	-4.28333	-6.28005	-6.26531	-3.17118	-3.32683	-0.0673881	-3.63117	-6.38574	-5.01701	-8.28433	0.460313	0.452939	-1.01047	0.618343	-1.93154	0.841867	0.211551	0.613691	0.583885	-0.069056	-0.868737
100506965	AB061718	Prader Willi/Angelman region RNA 6	PWAR6	15	NA	-4.04578	5.74218	-14.5942	2.5287e-20	2.70838e-17	36.0221	-3.86952	-3.69381	-2.98474	-2.46822	-4.1674	-3.56186	-4.44861	-4.75277	-4.63524	-4.17298	-3.53089	-4.67662	-3.656	-5.27647	-4.4916	0.00271485	-0.822121	-1.88925	0.686617	-0.92782	0.0403148	-0.0307569	0.142698	-0.538423	0.484371	0.142999
64241	AAG40004	ATP binding cassette subfamily G member 8	ABCG8	2	44066102	-4.04431	-2.88723	-7.19664	2.0433e-09	1.91413e-08	11.3704	-4.92486	-5.0384	-2.30065	-4.79633	-2.84335	-2.06073	-3.20945	-4.77967	-5.59243	-2.32662	-4.84854	-2.63095	-4.9001	-5.11633	-4.47676	-2.25792	-3.07637	-4.16869	0.657466	-1.07394	0.273867	-0.154287	-0.527453	-0.450734	0.271152	1.00392
56143	AAC34321	protocadherin alpha 5	PCDHA5	5	140201360	-4.04392	-0.294818	-6.83974	7.72888e-09	6.29776e-08	10.067	-3.78071	-4.63121	-3.47842	-3.4716	-4.02112	-3.2385	-3.85671	-3.84197	-5.18524	-4.60393	-4.44134	-3.80872	-3.96239	-2.52151	-4.70344	-0.709068	-3.33661	-2.6835	0.987179	-2.54121	0.651615	-0.997639	-0.411865	0.259705	0.491931	1.56029
150209	AAH32485	apoptosis inducing factor, mitochondria associated 3	AIFM3	22	21321446	-4.04352	2.76155	-8.32101	3.15216e-11	4.66389e-10	15.279	-3.68321	-3.11999	-0.862411	-1.25397	-1.1746	-4.13051	-5.6064	-5.50677	-5.42644	-6.59804	-1.69089	-4.46941	-1.53489	-5.61516	-6.92715	-0.215158	-0.154675	0.0716465	-0.210451	0.883467	-0.478429	0.664831	-0.444771	0.134085	0.104242	-0.652974
113220	AAH10626	kinesin family member 12	KIF12	9	-116853917	-4.04093	-0.308532	-4.57011	2.90228e-05	9.99161e-05	2.20022	-2.66758	-3.6742	-3.25838	-3.06956	-1.11658	-2.65589	-6.23757	-6.22283	-5.45062	-4.50674	-1.5368	-3.22611	-4.02133	-4.97453	-6.65688	1.31812	-0.127211	-0.856958	0.228385	-0.143633	0.195709	0.182776	-1.53451	0.458096	-0.435038	1.04821
6445	AAC50269	sarcoglycan gamma	SGCG	13	23755059	-4.04017	-0.368116	-6.20343	8.21982e-08	5.1774e-07	7.82719	-6.36467	-4.89324	-2.89246	-3.91421	-3.79772	-4.23749	-1.28002	-4.63451	-2.17425	-4.50339	-3.96641	-4.80772	-2.88047	-4.97117	-4.77906	0.263108	-2.6417	-1.52103	0.94612	-1.11519	0.584089	-0.625797	-0.123979	-0.853059	0.820381	0.367432
54845	AAH19932	epithelial splicing regulatory protein 1	ESRP1	8	95653363	-4.03458	-1.83123	-5.60649	7.35702e-07	3.65462e-06	5.75974	-3.5463	-5.24479	-4.82897	-2.6808	-1.91224	-4.58905	-5.00081	-4.98606	-4.21386	-2.53301	-5.05493	-3.57431	-3.52153	-3.73776	-4.68316	0.0137343	-3.28276	-2.05315	0.560008	-1.56983	1.43247	0.0699547	0.307975	-1.20461	0.635076	-0.231037
57571	A5YM72	carnosine synthase 1	CARNS1	11	67183148	-4.02836	3.31875	-4.48022	3.94616e-05	0.000131828	1.38889	-4.64897	-3.02234	3.0261	3.41096	-2.82409	-5.07505	-6.10348	-6.22304	-7.26407	-5.22065	-3.29631	-6.39625	0.145648	-6.5597	-6.39994	-0.312086	0.902153	2.23756	-1.31902	2.36453	0.12856	0.717526	2.09307	-1.3435	0.195263	-2.83643
84440	AAH93914	RAB11 family interacting protein 4 (class II)	RAB11FIP4	17	29718641	-4.02734	5.63791	-7.54378	5.60784e-10	6.04662e-09	12.2697	-4.25089	-3.84425	-0.372571	0.169666	-3.36569	-4.39583	-5.32008	-5.79576	-6.38197	-4.39627	-3.48544	-4.9955	-2.25862	-6.94124	-4.18242	-0.15735	-0.875717	-0.496752	0.314985	-0.243242	-0.079121	-0.125256	-0.0714579	-0.0792159	-0.00733825	0.290645
83445	AAH01796	germ cell associated 1	GSG1	12	-13236470	-4.02703	-1.81694	-4.13631	0.000125011	0.000371411	0.867152	-2.78461	-4.12054	-5.28968	-5.46343	-3.51045	-5.04976	-3.13959	-3.86181	-2.0116	-2.99372	-1.42817	-5.61998	-5.5672	-3.4615	-5.88083	-0.374824	-5.32844	-1.13535	-0.472606	-0.071184	-0.579646	-1.64451	-0.758454	1.89163	-1.53345	3.16823
59353	AAH50273	transmembrane protein 35	TMEM35	X	100333835	-4.02053	3.77715	-8.68126	8.406e-12	1.47595e-10	16.5427	-3.50306	-4.30249	-4.14077	-3.75472	-4.58037	-4.1073	-4.00572	-4.5545	-1.80481	-5.95816	-2.38015	-3.4446	-2.98335	-6.66695	-4.34657	0.622516	-1.33599	-2.54938	0.567142	-1.2876	0.411311	-0.235996	-0.151255	-0.0751046	0.517829	0.25367
128611	AL713683	zinc finger protein 831	ZNF831	20	57766074	-4.01957	0.124199	-7.0077	4.13269e-09	3.59865e-08	10.6796	-2.65816	-2.11118	-3.40318	-5.1619	-2.64331	-5.48518	-5.89694	-4.29724	-4.82049	-5.75108	-2.49163	-3.73348	-1.35877	-4.99647	-5.09386	1.15713	-1.28274	-2.60825	0.111332	-0.375366	-0.339075	-0.678838	-0.0450176	0.334949	-0.147848	1.13986
10021	AAI56299	hyperpolarization activated cyclic nucleotide gated potassium channel 4	HCN4	15	-73612199	-4.01702	0.302955	-7.32405	1.27095e-09	1.25719e-08	11.7953	-4.0579	-2.74694	-2.57728	-4.47685	-4.45877	-4.06317	-2.44745	-5.35328	-4.72546	-3.63719	-2.67491	-2.97629	-1.36219	-5.68994	-6.72022	0.0890403	-0.280744	-3.30172	0.61251	-0.656939	-0.0377441	-0.284022	-1.12551	-0.372261	0.797083	1.06688
10645	AA678930	calcium/calmodulin-dependent protein kinase kinase 2	CAMKK2	12	-121681390	-4.0166	6.39836	-13.4685	7.57e-19	2.43237e-16	32.6366	-4.84312	-4.4582	-3.45889	-3.07649	-4.51602	-4.4453	-4.25608	-3.72631	-3.58381	-4.68385	-3.16939	-4.20325	-4.2678	-3.46357	-4.18247	-0.693278	-1.82247	-2.33692	0.407895	-1.0255	0.319716	-0.194892	-0.533301	0.174966	0.0948134	0.756304
128674	AAI04960	prokineticin receptor 2	PROKR2	20	-5282685	-4.01094	-3.08962	-4.89549	9.37829e-06	3.61753e-05	3.35811	-3.01716	-2.39373	-4.29984	-4.47359	-3.25757	-4.05991	-4.47167	-4.45693	-5.26969	-4.32581	-1.35587	-3.04517	-4.57735	-3.20863	-6.47595	0.749322	-2.01666	-3.84594	2.15327	-4.21062	0.196074	0.399783	0.662025	1.29651	-0.0581796	-0.438865
8224	AAC15101	synapsin III	SYN3	22	-32908539	-4.00824	0.387468	-10.0602	5.9502e-14	1.98467e-12	21.5534	-4.01904	-4.13258	-1.61096	-1.23416	-3.00166	-4.83047	-6.09023	-4.49052	-3.59546	-5.09637	-3.94271	-4.66373	-3.23244	-5.27464	-4.35034	-1.16732	-2.05026	-1.48265	0.425293	-2.00136	0.422305	-0.658964	0.2632	0.138927	0.811143	0.599456
143098	AAH38105	membrane protein, palmitoylated 7	MPP7	10	-28339922	-4.00585	3.174	-8.68419	8.31659e-12	1.46292e-10	16.6587	-3.59909	-3.67364	-3.81421	-4.70619	-3.13451	-4.99878	-2.83829	-5.94329	-3.74224	-3.73124	-3.33755	-1.97773	-3.83341	-6.52095	-4.01169	-0.331276	-1.94796	-2.55701	0.919459	-1.62263	0.633377	-0.23129	-0.362625	-0.0529394	0.70811	0.0085424
9746	AA864252	calsyntenin 3	CLSTN3	12	7282966	-4.00522	6.13698	-9.0345	2.32365e-12	4.75787e-11	17.729	-3.67207	-3.59069	-5.60233	-5.0414	-3.5365	-3.8636	-2.58911	-3.07619	-4.03259	-3.18398	-3.1362	-4.17922	-3.73227	-4.64653	-6.0558	0.234297	-2.18997	-3.64158	0.494037	-1.42834	0.246424	-0.198555	-0.0320904	-0.0857458	0.364268	0.640001
770	AAC99689	carbonic anhydrase XI	CA11	19	-49141271	-4.00301	6.15301	-11.0622	1.85979e-15	1.06845e-13	24.8486	-3.44132	-3.84281	-2.63793	-1.66442	-3.41826	-4.86022	-3.81534	-3.9442	-3.42437	-5.1058	-3.11471	-4.40174	-3.47191	-6.45423	-6.28824	-0.0523519	-0.8039	-0.904947	0.186041	-0.36326	0.218994	-0.0052345	-0.393485	0.088034	-0.0558051	0.324716
83988	AAH36098	neurocalcin delta	NCALD	8	-102698769	-4.00291	6.12494	-8.46723	1.84129e-11	2.90969e-10	15.6664	-4.44084	-4.23348	-4.60339	-4.27142	-4.44583	-4.57359	-3.40407	-2.86749	-2.20463	-3.86593	-4.06031	-3.33292	-4.52738	-4.21252	-5.16777	-0.557577	-3.41432	-3.04046	0.531673	-1.95853	0.424601	-0.345704	0.0196139	0.596605	0.34841	0.383327
221833	AAH38669	Sp8 transcription factor	SP8	7	-20821893	-4	-1.312	-5.83533	3.18938e-07	1.73352e-06	6.50297	-0.599796	-2.81569	-0.759417	-2.26877	-0.801214	-6.24741	-6.65917	-4.3225	-5.87223	-6.51331	-4.39136	-5.23268	0.750846	-6.98109	-6.34152	0.346093	-2.43863	-1.64113	-0.436772	0.370062	0.106185	0.0573077	-0.987819	0.0947947	-0.262958	1.0592
94122	AAI31586	synaptotagmin like 5	SYTL5	X	37865834	-3.99905	0.942208	-6.45357	3.2522e-08	2.26188e-07	8.63494	-1.01994	-3.02798	-4.43813	-4.90139	-1.84034	-4.85028	-5.74747	-5.73272	-4.11252	-5.6016	-0.688888	-4.52742	-2.88968	-3.999	-5.82575	0.557589	1.2411	-3.05135	-0.207791	-0.689406	0.168812	-0.534977	-0.878669	0.862409	0.075899	1.20372
414149	AAH29526	acyl-CoA binding domain containing 7	ACBD7	10	-15117473	-3.99697	3.43766	-7.52849	5.93616e-10	6.37212e-09	12.2996	-3.32856	-3.94573	-0.506851	-1.32638	-2.88921	-4.16125	-5.73416	-5.88607	-4.4248	-3.10757	-1.68242	-3.13096	-2.13941	-7.74998	-6.64944	0.354126	0.629831	-0.298277	-1.36865	1.56431	-1.68589	1.29605	-0.159229	0.814149	-0.204908	-0.255825
9079	AAC13274	LIM domain binding 2	LDB2	4	-16503156	-3.99279	5.49961	-9.94811	8.83374e-14	2.7692e-12	21.0145	-3.08654	-3.80338	-4.24934	-3.43997	-3.95688	-3.4982	-3.79992	-3.11062	-4.66165	-4.0536	-3.95069	-2.94135	-4.50781	-5.34009	-4.75068	-0.0823217	-2.18521	-2.55943	0.156536	-0.798954	0.250018	0.00214256	-0.542711	0.254942	0.0163096	0.661717
9108	AAC77820	myotubularin related protein 7	MTMR7	8	-17154305	-3.99192	3.04442	-11.3177	7.84072e-16	5.21246e-14	25.7878	-4.46681	-4.49199	-0.53103	-0.162456	-4.43158	-4.93986	-5.41436	-5.27676	-3.90333	-4.13099	-3.78042	-4.62173	-3.16015	-4.35776	-4.95049	-0.0718183	-1.48081	-1.18509	0.428312	-0.845882	0.246316	-0.708828	-0.14834	0.166107	0.3694	0.492916
128102	AAD14328	hydroxy-delta-5-steroid dehydrogenase, 3 beta, pseudogene 4	HSD3BP4	1	120106502	-3.97983	0.433387	-7.78772	2.26497e-10	2.71388e-09	13.509	-1.80977	-2.52194	-3.14794	-2.27987	-1.00991	-3.82555	-4.59988	-3.69205	-6.62029	-4.93944	-5.8764	-4.10627	-3.81248	-3.0853	-6.60416	-0.294393	-1.65945	1.05769	1.0411	-0.0693729	-0.203439	-0.445181	-0.752004	-0.151611	-0.00235913	0.582864
283070	NA	NA	NA	NA	NA	-3.97964	5.52103	-8.87172	4.19679e-12	8.00297e-11	17.1687	-3.24418	-2.98366	-2.84916	-3.20623	-3.29419	-4.66843	-4.65157	-5.33945	-3.58463	-5.30584	-2.51468	-3.7449	-2.16171	-5.2124	-6.08058	0.0220092	-0.514517	-1.28455	0.297323	-0.311267	0.200418	0.0424501	-0.210189	-0.238245	0.0387254	0.180783
3754	AAC05597	potassium voltage-gated channel modifier subfamily F member 1	KCNF1	2	11052062	-3.97	2.82432	-9.52777	3.93393e-13	1.02628e-11	19.5761	-4.45074	-4.42919	-4.5085	-3.48606	-3.27501	-4.20198	-3.60832	-6.7963	-3.61841	-5.11377	-2.10659	-4.75067	-3.38669	-4.39848	-2.86032	0.259485	-0.607422	-1.97452	0.269361	-1.32184	0.289665	-0.018638	-0.115025	0.221556	0.192538	0.48238
6770	AAB35726	steroidogenic acute regulatory protein	STAR	8	-38000217	-3.96893	0.255805	-12.587	1.21233e-17	1.79344e-15	29.8193	-3.35943	-3.38277	-3.92388	-3.54124	-3.69606	-3.12756	-4.72374	-2.95898	-4.89373	-2.75191	-4.14983	-3.94932	-3.89654	-4.80465	-5.05817	-0.00695189	-1.78331	-2.13118	0.610301	-1.02731	0.336569	-0.165742	0.0570203	-0.286521	0.419199	0.0564818
143162	AAH31614	FERM and PDZ domain containing 2	FRMPD2	10	-49364601	-3.96828	0.203684	-7.4308	8.53944e-10	8.87503e-09	12.1599	-5.03893	-3.18048	-0.953269	-4.36291	-2.83003	-1.89338	-1.40925	-8.59418	-3.17812	-6.87809	-2.32319	-4.67992	-2.64851	-3.37625	-6.22088	-0.66546	-0.515837	-2.05246	1.01131	-1.55345	-0.10525	-0.0787252	-1.31048	0.322886	0.667283	1.04643
100131395	AK127105	uncharacterized LOC100131395	LOC100131395	8	NA	-3.96392	-2.34296	-8.18945	5.11931e-11	7.18305e-10	14.9091	-3.15521	-4.00571	-1.47441	-1.44171	-1.19398	-2.12757	-3.76172	-5.33194	-6.1447	-5.20082	-3.07888	-5.50515	-3.8674	-4.08364	-7.35096	-0.862656	-1.51316	-0.197396	-0.209676	0.123818	0.607943	0.127435	-0.212988	-1.16347	0.45585	0.271084
57554	AAI28990	leucine rich repeat containing 7	LRRC7	1	70225857	-3.95968	2.04925	-8.48947	1.69691e-11	2.71267e-10	15.9304	-4.82023	-5.08989	-1.24493	-1.28711	-4.98849	-3.68078	-2.87715	-1.72682	-4.75083	-5.07443	-2.75318	-5.08926	-3.85205	-4.74251	-5.3501	0.60336	-0.83929	-0.987516	0.468718	-0.897153	0.132183	-0.520997	-0.309856	0.284219	0.047397	0.795487
100506343	AK092511	FAM212B antisense RNA 1	FAM212B-AS1	1	112282462	-3.95957	-0.303353	-10.7717	5.01729e-15	2.49088e-13	23.8911	-3.17923	-3.9208	-4.15706	-3.67873	-4.04768	-3.02405	-7.13625	-4.31415	-4.76434	-2.46682	-4.86844	-3.59427	-2.59807	-3.75773	-3.64867	-0.418423	-2.14519	-2.26259	0.350567	-1.32061	0.46507	-0.543948	-0.270248	0.707699	-0.12639	0.73786
118738	AAH26895	zinc finger protein 488	ZNF488	10	48355088	-3.95793	2.17038	-6.8056	8.77729e-09	7.07109e-08	9.75755	-5.23576	-4.24395	2.33132	2.23989	-3.72615	-6.27852	-7.34235	-6.67553	-5.73827	-6.83392	-3.26131	-4.75359	-0.602546	-3.15874	-4.97408	-0.667352	0.350786	1.32386	-0.0607761	0.534456	-0.416736	0.196878	0.107942	-0.401109	-0.214149	0.253494
642345	AF339814	MIR4500 host gene	MIR4500HG	13	-88096241	-3.95749	-2.31507	-6.73675	1.13434e-08	8.86103e-08	9.73683	-2.82344	-4.07448	-5.98059	-6.15435	-3.35336	-3.41874	-3.8305	-2.67825	-3.25	-6.00656	-6.20655	-3.14097	-2.79868	-4.88938	-1.68097	-0.273539	-2.84942	-5.5267	0.592814	-1.49906	0.585708	-0.678308	-0.546662	0.283179	0.468661	0.793668
254122	AAH40981	sorting nexin 32	SNX32	11	65601409	-3.95217	1.30969	-8.92893	3.4085e-12	6.63763e-11	17.5528	-5.13222	-3.52955	-2.65239	-2.11988	-3.0507	-3.49047	-2.47522	-4.52136	-5.06282	-5.00029	-2.55339	-5.46509	-3.66688	-4.28974	-4.98897	0.14402	-0.571006	-1.71308	0.0701202	-0.779889	-0.0370402	0.255812	-0.552807	0.21934	0.559304	0.26516
56666	AAI01024	pannexin 2	PANX2	22	50609159	-3.94883	2.91693	-11.4163	5.62982e-16	3.93251e-14	26.1064	-2.77743	-2.5698	-3.54975	-2.83663	-2.50212	-3.92327	-5.71354	-4.6208	-4.32393	-4.23935	-2.62652	-4.30858	-2.88901	-7.00375	-4.56943	-0.759437	-1.14602	-1.42232	0.488818	-0.931723	0.198412	0.417477	-0.136393	-0.113169	0.393678	-0.3171
389493	A6NF83	nuclear protein 2, transcriptional regulator	NUPR2	7	-56182373	-3.94641	-1.72228	-5.56436	8.57476e-07	4.18938e-06	5.61473	-3.45696	-5.15546	-1.93229	-1.21296	-2.96041	-2.91475	-4.91148	-4.89673	-5.70949	-3.18065	-2.15824	-5.06994	-3.4322	-3.64843	-6.91575	0.794944	0.265998	-0.826319	-0.177824	-0.743537	1.13478	0.334373	-0.644514	0.856704	-0.497985	-0.261999
534	AA401769	ATPase H+ transporting V1 subunit G2	ATP6V1G2	6	-31512227	-3.94638	4.98042	-11.8897	1.16746e-16	1.10874e-14	27.611	-4.94565	-3.57021	-2.82987	-2.19451	-5.19271	-3.65854	-4.51668	-3.99358	-4.01286	-2.59107	-4.4972	-4.13306	-4.92753	-4.64225	-3.30968	-0.0574321	-1.86626	-2.53544	0.334691	-1.02297	0.531361	-0.029531	-0.0541991	0.0775653	0.176762	-0.0136791
6253	AA845604	reticulon 2	RTN2	19	-45988545	-3.94425	3.70616	-12.8558	5.1493e-18	9.10764e-16	30.7653	-3.44586	-3.64959	-3.46394	-2.94507	-3.6615	-4.52658	-4.02761	-3.23952	-3.4935	-5.29337	-2.48319	-3.85802	-3.53813	-5.70772	-4.91877	-0.292723	-1.09597	-1.69908	0.178828	-0.94466	0.390547	-0.045669	-0.260589	0.100399	0.196646	0.384497
157753	AAH30710	transmembrane protein 74	TMEM74	8	-109795345	-3.9428	0.405378	-6.83983	7.72628e-09	6.29776e-08	10.0533	-3.44713	-2.20159	-0.0173568	-0.786879	-3.96318	-5.10655	-4.67032	-5.50357	-3.88337	-5.37245	-3.25051	-4.53928	-1.20446	-6.5772	-6.67459	-0.816482	-0.255951	-1.72266	0.402738	-1.5131	0.16664	-0.781162	-0.242891	0.66914	0.208837	1.0898
139735	A6NM28	ZFP92 zinc finger protein	ZFP92	X	152683780	-3.93899	-2.1908	-7.03542	3.72701e-09	3.28396e-08	10.8067	-1.69072	-2.69734	-2.28152	-5.26263	-2.82421	-4.84895	-5.26071	-5.24596	-6.05872	-5.11484	-1.61439	-3.09725	-3.78143	-5.58263	-3.35809	-2.36164	-1.6682	-3.05002	0.994482	-3.4147	0.992	-0.620579	0.0480749	0.616407	0.541826	0.842487
10633	AAH22473	RAS like family 10 member A	RASL10A	22	-29708921	-3.93829	1.77927	-8.14048	6.13393e-11	8.47106e-10	14.6558	-5.00876	-2.55936	-4.54142	-3.41683	-4.67885	-1.9487	-2.28608	-0.905144	-3.4446	-5.86995	-2.92154	-4.46646	-2.99496	-4.88707	-6.56943	0.611374	-1.90088	-2.13711	-0.10022	-0.392528	0.239457	0.140769	-0.0690115	0.213341	-0.360433	0.328625
2786	AAC50204	G protein subunit gamma 4	GNG4	1	-235710984	-3.93571	3.05157	-9.28399	9.43505e-13	2.17582e-11	18.7407	-2.49309	-3.29319	-2.31949	-2.78088	-2.63679	-3.78738	-5.86899	-6.81118	-3.88486	-5.15281	-2.33451	-4.17704	-3.05907	-5.80904	-4.30664	0.928517	-0.675709	-1.33056	0.0552747	-0.69089	-0.0495082	-0.292003	-0.187959	0.417782	-0.0776319	0.824934
100286906	AK054822	uncharacterized LOC100286906	LOC100286906	7	NA	-3.93473	-4.17221	-6.48038	2.94391e-08	2.06535e-07	8.8229	-4.29414	-4.40767	-0.821928	0.589282	-4.53455	-3.75193	-4.16369	-4.14894	-4.9617	-4.01782	-4.21781	-4.32215	-4.26937	-4.4856	-6.16796	-2.11262	-4.03061	-3.53796	0.825223	1.05156	1.74284	-0.877195	1.89846	-1.746	1.14289	-4.03777
2977	AAI30485	guanylate cyclase 1, soluble, alpha 2	GUCY1A2	11	-106544737	-3.93314	1.39946	-8.63667	9.89486e-12	1.70172e-10	16.5351	-3.24457	-4.66477	-3.28742	-3.46118	-4.08538	-4.35006	-2.83582	-4.26165	-3.40064	-3.09658	-3.51338	-3.69789	-3.73	-4.90317	-5.05828	-1.00293	-1.61677	-1.93446	0.870633	-2.21784	0.522596	-1.29476	-0.612694	0.714756	0.738325	1.27898
490	AAA35999	ATPase plasma membrane Ca2+ transporting 1	ATP2B1	12	-89981825	-3.92961	6.97468	-11.5232	3.93639e-16	2.94852e-14	26.4053	-3.51057	-3.56264	-3.57056	-3.12265	-4.32825	-5.33131	-5.80459	-3.06652	-2.42272	-5.15707	-2.98048	-3.85507	-3.4274	-3.88567	-5.07519	-0.406618	-0.250707	-1.8641	0.263302	-0.82813	0.209307	-0.278871	-0.261284	-0.101845	0.193679	0.803844
2834	AAC50504	prolactin releasing hormone receptor	PRLHR	10	-120352915	-3.92717	-2.50454	-6.6462	1.58907e-08	1.19484e-07	9.41909	-2.99641	-5.43188	-1.55662	-3.60485	-2.7514	-3.19117	-5.18789	-5.17315	-5.98591	-0.287138	-1.78258	-5.34636	-5.29357	-5.50981	-4.02224	-0.101198	0.371455	-1.75481	0.146155	-1.2264	0.668889	-0.679006	-0.15041	-0.448279	0.561204	1.12785
100506128	NA	NA	NA	NA	NA	-3.92504	-2.89285	-7.03197	3.77516e-09	3.3188e-08	10.7804	-4.62956	-4.7431	-2.74232	-4.50103	-4.86997	-2.50239	-2.17718	-4.48437	-5.29713	-4.35325	-4.55323	-2.33565	-2.28287	-1.3616	-6.50339	-0.126116	-2.0441	-1.55146	1.00826	-1.91613	0.73423	-0.923114	-0.619173	0.454624	0.276949	0.984355
83849	AA878734	synaptotagmin 15	SYT15	10	-46955443	-3.92499	2.49004	-10.2644	2.90874e-14	1.10619e-12	22.2401	-3.84199	-4.08291	-1.10825	-1.64889	-3.69299	-3.95767	-5.46897	-4.56114	-4.55078	-3.64934	-2.49756	-4.04247	-4.13408	-4.8978	-5.15132	-0.591052	-0.606675	0.0931116	0.675557	-0.478707	0.323732	-0.675944	-0.465043	-0.152666	0.0979942	0.675077
100288144	NA	NA	NA	NA	NA	-3.9244	3.43668	-9.75338	1.76041e-13	5.07471e-12	20.3433	-5.10593	-5.5646	-3.56382	-2.86192	-5.36695	-2.48652	-3.39735	-3.4819	-2.78505	-2.92751	-2.65148	-3.77764	-4.85439	-3.31024	-5.34782	-0.148381	-1.25488	-2.16512	0.478408	-0.769837	0.0671535	0.0998979	-0.113357	-0.10153	0.192991	0.146274
407005	NA	NA	NA	NA	NA	-3.92352	0.260392	-9.00603	2.57632e-12	5.20637e-11	17.8649	-4.6145	-3.59054	-0.084683	-0.46805	-5.30237	-5.65725	-4.30348	-4.46931	-5.72953	-4.15762	-4.3576	-4.15709	-2.43054	-5.54294	-3.6008	0.0830303	-1.46345	-1.69913	-0.0227729	-0.241152	0.160422	-0.257569	0.339303	-0.234493	0.203877	0.0523839
84708	AAH22983	ligand of numb-protein X 1, E3 ubiquitin protein ligase	LNX1	4	-54326436	-3.92109	4.17178	-9.91076	1.00795e-13	3.08448e-12	20.9306	-4.1142	-4.37542	-3.70667	-3.40331	-5.0405	-4.91355	-3.61427	-4.18751	-3.24437	-3.10717	-2.96563	-4.1579	-3.61519	-4.11595	-4.13355	0.117512	-2.15083	-2.71448	0.447648	-1.23033	0.259881	-0.448011	-0.276966	0.117354	0.284528	0.845898
100130503	AK057559	uncharacterized LOC100130503	LOC100130503	3	NA	-3.92014	1.89996	-8.18815	5.14397e-11	7.2124e-10	14.8178	-2.09924	-4.66973	-2.51422	-2.73773	-2.27186	-6.93455	-1.4567	-4.52421	-3.21697	-3.06529	-3.79839	-3.39327	-3.49116	-7.01615	-5.89115	-0.531223	-1.32362	-1.34306	0.503076	-1.28159	0.322466	-0.634086	0.0130992	0.198299	0.366359	0.512378
7471	AAH74798	wingless-type MMTV integration site family member 1	WNT1	12	49372235	-3.91901	-2.72153	-6.55023	2.27083e-08	1.64029e-07	9.07569	-3.20205	-1.73062	-4.48473	-4.65848	-2.22006	-4.2448	-4.65656	-4.64182	-3.86961	-4.51069	-0.623216	-4.81502	-2.44031	-4.97848	-6.66083	0.430133	-0.616588	-0.571402	0.795323	-1.58815	-0.725779	-0.0164306	-0.0847418	0.865461	-0.387458	1.14178
5662	A5PKW4	pleckstrin and Sec7 domain containing	PSD	10	-104162373	-3.9188	4.9511	-12.9292	4.08159e-18	7.69272e-16	30.9573	-4.32888	-4.43795	-3.84208	-2.78783	-4.26039	-4.84836	-3.9485	-3.99917	-3.5639	-4.43444	-2.10038	-3.95027	-5.08652	-3.59023	-3.76809	-0.0439096	-0.2807	-0.662983	-0.0920218	-0.28274	0.221606	0.250206	-0.311282	0.163734	-0.116887	0.167385
170685	AAH49383	nudix hydrolase 10	NUDT10	X	51075082	-3.9138	2.48903	-8.01964	9.58863e-11	1.26443e-09	14.2176	-2.58551	-3.0271	-3.56101	-3.54955	-2.98065	-3.78299	-3.73284	-6.44849	-3.12823	-4.64752	-2.89997	-3.6054	-2.2668	-6.54414	-5.03213	0.785898	-1.56559	-2.24166	0.292459	-1.02137	0.390088	0.00607632	-0.0272057	0.0201447	0.192584	0.147227
114818	AA775711	kelch like family member 29	KLHL29	2	23608297	-3.91378	2.81379	-10.24	3.16785e-14	1.18819e-12	22.1335	-2.44771	-2.60723	-4.07369	-3.68418	-2.75766	-4.5423	-3.68226	-3.88748	-4.48027	-4.43783	-2.21092	-3.75583	-2.80997	-4.96111	-6.16614	-0.401321	-1.65106	-2.48622	0.391913	-0.89828	0.105666	0.0799131	-0.497303	-0.0801497	0.0415967	0.856645
84553	AAH04869	failed axon connections homolog	FAXC	6	-99720792	-3.91345	3.63713	-9.28908	9.26347e-13	2.14137e-11	18.6968	-4.34664	-4.20974	-4.28164	-4.27388	-4.48161	-4.15921	-3.13963	-3.70823	-4.46385	-2.77741	-3.28061	-3.61598	-3.61252	-3.68556	-4.18501	0.0624336	-2.20244	-3.27265	0.734515	-1.76785	0.431723	-0.581726	-0.120717	0.271226	0.472705	0.560125
147372	AAH46645	collagen and calcium binding EGF domains 1	CCBE1	18	-57098170	-3.90976	2.26628	-3.90749	0.000263416	0.000723624	-0.0743959	-2.28592	-6.74523	-4.74444	-4.00066	-2.52633	-0.854264	-5.76427	-6.4865	-3.10286	-0.165552	-4.05286	-1.21125	-4.73245	-4.70768	-5.84255	0.546818	-5.6312	-2.03421	-0.182626	-0.104056	0.152004	-0.485822	-0.63058	-1.00177	0.679804	1.57304
767563	NR_003231	small nucleolar RNA, C/D box 113-3	SNORD113-3	14	NA	-3.90713	-2.60939	-11.5016	4.23082e-16	3.14926e-14	26.015	-3.97934	-4.09288	-3.67706	-3.85081	-5.80471	-5.02209	-3.84889	-2.24918	-3.06194	-3.70303	-2.68062	-4.00736	-2.73218	-5.75577	-3.9787	-0.660318	-1.05284	-1.6382	0.126963	-0.780486	0.422927	-0.0318839	0.0310494	0.443262	0.14191	-0.353741
64399	AAG34731	hedgehog interacting protein	HHIP	4	145567147	-3.8988	-0.164676	-5.07426	4.98912e-06	2.05042e-05	3.76198	-3.82693	-3.66483	1.9773	2.28129	-3.67141	-4.72529	-4.77448	-5.60774	-5.5725	-4.62862	-4.5391	-6.51791	-0.582486	-5.9444	-6.77876	-0.683888	0.754725	0.980525	-0.85207	0.964098	0.41487	-0.0662916	1.63383	-0.381049	0.490393	-2.20378
58495	AAH06148	ovo like zinc finger 2	OVOL2	20	-18004795	-3.89609	-2.23876	-6.34565	4.85409e-08	3.23813e-07	8.34899	-3.92001	-4.03354	-5.20268	-3.05451	-4.16042	-4.96276	-1.67408	-5.35977	-1.92461	-5.22865	-0.143237	-2.72563	-1.77976	-5.69644	-7.3788	-0.787398	-2.43408	-1.94144	0.0196468	-1.94355	-0.492649	0.469968	0.0144338	0.82976	0.201243	0.901143
6505	AAA50430	solute carrier family 1 member 1	SLC1A1	9	4490426	-3.89586	3.41134	-10.2883	2.67501e-14	1.02937e-12	22.281	-3.74585	-3.37396	-2.20794	-2.41367	-4.4942	-5.52557	-4.783	-4.76826	-4.22194	-4.11631	-2.37959	-3.81159	-3.77804	-4.07389	-4.28478	0.372402	-1.0153	-0.97348	0.424662	-0.707151	0.28528	-0.26222	-0.448758	0.0536327	0.12612	0.528434
242	AAC39770	arachidonate 12-lipoxygenase, 12R type	ALOX12B	17	-7975953	-3.89302	-1.93521	-9.36325	7.09465e-13	1.70122e-11	19.0048	-5.65436	-1.68044	-1.89265	-3.2039	-2.72485	-3.52719	-3.93895	-5.50917	-6.32193	-5.37805	-1.87759	-4.09742	-3.30767	-4.26087	-4.35826	-0.30292	-1.14291	-1.19775	0.595393	-0.870547	0.477256	0.0189178	0.0818511	-0.570178	0.379904	-0.112596
653129	NA	NA	NA	NA	NA	-3.8872	1.28991	-5.83467	3.19719e-07	1.73728e-06	6.3866	-3.45932	-4.00349	-4.02377	-3.33079	-3.16208	-6.28634	-2.55515	-6.68336	-0.936426	-6.55224	-3.94487	-5.27161	-2.0489	-0.555136	-5.33315	-0.0421748	-1.3818	-3.01349	0.602297	-0.988596	0.82563	0.0183741	-0.452516	-0.238946	0.68355	-0.449794
783	AAB27916	calcium voltage-gated channel auxiliary subunit beta 2	CACNB2	10	18429741	-3.88457	4.04239	-7.59233	4.68116e-10	5.16885e-09	12.539	-1.27243	-1.62586	-4.27377	-4.24431	-1.51776	-2.69505	-5.07364	-5.30332	-3.02731	-5.98511	-1.32443	-5.666	-2.68124	-5.18661	-6.44989	0.0518264	-2.10144	-2.24303	0.361985	-0.910706	0.0698634	-0.218938	-0.622738	0.186303	0.201856	0.932375
153328	AAH25747	solute carrier family 25 member 48	SLC25A48	5	135170364	-3.88354	-0.551653	-5.0295	5.84686e-06	2.36562e-05	3.7258	-4.86214	-6.56064	0.649598	0.449614	-3.22808	-5.90489	-3.99472	-2.39502	-3.65524	-6.17079	-1.61589	-6.47512	-2.9629	-5.05361	-5.999	0.180673	1.09255	0.286354	-2.01363	1.80858	-1.33857	1.39237	-0.304262	0.855919	-0.186953	-0.213457
10675	AAC69612	chondroitin sulfate proteoglycan 5	CSPG5	3	-47603727	-3.88319	3.94091	-10.119	4.84053e-14	1.67541e-12	21.6326	-3.64608	-4.0082	-1.83947	-1.32285	-3.17044	-4.86526	-5.99072	-5.86494	-3.95956	-5.84485	-2.7798	-3.17588	-3.10847	-4.90483	-3.91434	0.464345	-0.830838	-0.565214	-0.211562	0.454876	-0.360782	0.375041	-0.198866	0.0570597	-0.103295	-0.0124712
779	AAA20531	calcium voltage-gated channel subunit alpha1 S	CACNA1S	1	-201008639	-3.88225	-1.62378	-7.54875	5.50499e-10	5.95905e-09	12.6476	-4.2315	-5.93	-3.92921	-5.68793	-3.73494	-2.95232	-2.87865	-5.67127	-3.67667	-2.37022	-2.03969	-4.25951	-4.20673	-2.30749	-3.98985	0.643044	-1.85249	0.14917	0.751658	-1.51807	0.268617	-0.44016	-0.297056	0.638564	-0.110246	0.706692
100128374	AK095485	uncharacterized LOC100128374	LOC100128374	7	NA	-3.87911	-3.12468	-7.51471	6.24846e-10	6.66653e-09	12.4879	-1.77746	-4.69835	-2.69757	-2.13436	-2.01787	-2.45764	-4.45436	-4.43962	-5.25238	-1.98657	-4.50849	-4.61283	-4.56005	-4.77628	-6.45864	-0.332908	-1.15136	-0.369209	0.682642	0.760879	-0.182549	-0.089872	-1.10494	0.770672	-1.26327	0.426436
2258	AAB18914	fibroblast growth factor 13	FGF13	X	-137713733	-3.87336	4.30147	-8.02333	9.45862e-11	1.24814e-09	14.117	-5.27309	-4.36304	-5.28877	-3.90416	-5.57835	-2.30498	-2.27322	-7.7288	-2.56733	-2.32217	-3.33386	-2.60188	-4.32149	-5.2581	-2.35378	0.0592051	-1.20788	-2.56938	0.19343	-1.09591	0.37381	-0.157197	-0.28049	0.217225	0.118516	0.630618
6010	AAA97436	rhodopsin	RHO	3	129247481	-3.87283	-3.56387	-6.82672	8.11308e-09	6.58023e-08	10.0534	-2.35731	-2.47085	-2.79199	-2.22878	-1.46022	-4.13703	-4.54879	-4.53405	-5.34681	-2.81796	-4.60291	-4.70725	-4.65447	-3.28574	-6.55307	-1.64972	-2.09378	-3.92306	1.97213	-2.70278	1.49747	-0.0399057	1.35863	0.0705271	0.681838	-2.83791
57863	AAD17540	cell adhesion molecule 3	CADM3	1	159141413	-3.87175	4.96872	-6.36385	4.53729e-08	3.04429e-07	7.90606	-2.2128	-1.20132	-2.64099	-3.87681	-2.41278	-4.03714	-6.71648	-6.75106	-2.73556	-4.9458	-1.83134	-2.95518	-0.504028	-7.24671	-7.80179	0.632619	-1.5222	-2.51085	0.389066	-0.966814	0.179431	-0.236606	-0.269249	-0.0526568	0.216326	0.740503
84525	AA504137	HOP homeobox	HOPX	4	-57514153	-3.86731	4.89644	-7.74155	2.68842e-10	3.16423e-09	13.0233	-2.82767	-3.83596	-2.62482	-2.43392	-1.33739	-5.09865	-4.98463	-5.41605	-3.29443	-4.9884	-3.6246	-4.07711	-2.82639	-5.19709	-5.26838	-0.0948708	-2.30621	-1.25688	-0.403157	0.0830145	0.200275	-0.2022	-0.899185	0.655092	-0.215426	0.781586
9194	AAC13721	solute carrier family 16 member 7	SLC16A7	12	60083117	-3.8661	1.64716	-5.14947	3.81816e-06	1.61214e-05	3.99499	-2.06834	-1.67341	-2.42395	-2.06719	-2.08346	-6.09092	-5.76571	-6.48793	-3.75637	-0.379532	-4.97183	-3.11682	-2.5209	-6.08763	-6.39148	-2.29241	-3.8671	-2.81806	1.31935	-2.15416	0.727413	-1.90498	-0.456929	0.611742	0.750518	1.10705
100506841	NA	NA	NA	NA	NA	-3.86427	1.90768	-9.62658	2.76432e-13	7.54864e-12	20.0353	-4.49678	-4.04203	-5.14559	-2.95945	-4.55078	-3.08463	-2.65446	-3.7833	-3.95624	-4.32356	-3.66372	-4.02523	-3.39926	-4.18868	-3.66635	0.472053	-1.21472	-1.45904	0.18632	-0.133542	-0.351802	0.512473	0.0399944	-0.343924	0.0518888	0.0385924
29091	AAF29120	syntaxin binding protein 6	STXBP6	14	-25278860	-3.86115	2.43581	-7.57987	4.90329e-10	5.38635e-09	12.6144	-3.61931	-4.71597	-1.05753	-0.510001	-3.96533	-5.5796	-4.11689	-6.42408	-4.28688	-2.40366	-3.13219	-5.6644	-3.23575	-6.76074	-2.83375	-0.872195	-1.43874	-1.53782	-0.14869	-0.495096	0.211774	-0.564939	-0.320008	0.610073	0.190357	0.516529
50863	AA854425	neurotrimin	NTM	11	131780711	-3.85892	4.99835	-7.05866	3.41772e-09	3.03501e-08	10.4952	-2.31333	-3.57659	-0.492313	-0.276669	-2.54983	-4.39284	-6.82282	-6.62463	-3.24963	-4.12081	-2.571	-4.62076	-1.66077	-7.24602	-6.12854	0.239664	-0.557318	0.012688	-0.0764079	0.226019	-0.117188	0.132415	-0.329056	-0.0539224	-0.02229	0.24043
654502	AAI37465	IQ motif containing J	IQCJ	3	158787040	-3.85673	-2.53261	-6.56457	2.15287e-08	1.56387e-07	9.128	-2.66976	-3.52026	-2.36748	-2.0558	-2.06217	-4.44948	-3.27627	-4.84649	-5.65925	-3.13041	-2.59343	-5.0197	-4.96692	-2.86123	-6.86551	1.05773	-0.48023	-0.535072	-0.0373876	-0.899749	0.520203	-0.837781	-1.87438	0.3638	0.992826	1.77247
357	AAC32592	shroom family member 2	SHROOM2	X	9754495	-3.85581	3.73225	-10.877	3.4974e-15	1.8473e-13	24.2975	-3.11633	-3.4354	-1.32392	-1.20198	-2.98886	-4.93242	-5.17085	-4.22582	-5.15763	-3.42199	-2.78798	-3.44991	-3.48875	-6.36271	-4.99016	-0.13552	-1.42807	-1.3512	0.543798	-0.939018	0.131444	-0.412608	-0.0601676	0.138765	0.244584	0.353203
4885	AAA68980	neuronal pentraxin II	NPTX2	7	98246596	-3.85201	3.55132	-7.95228	1.23043e-10	1.58248e-09	13.8441	-3.00007	-3.73634	-3.48982	-3.05081	-3.68499	-4.13658	-6.45782	-4.96603	-4.30039	-3.1334	-3.06676	-3.3379	-2.20881	-4.32386	-4.35641	-0.560386	-3.35927	-3.92261	0.06601	-0.797975	0.177986	0.012007	-0.148486	0.549686	-0.483084	0.623857
55294	AAG16640	F-box and WD repeat domain containing 7	FBXW7	4	-153242409	-3.85065	5.93636	-13.7761	2.94345e-19	1.20648e-16	33.5763	-3.80795	-4.13335	-3.30679	-2.05103	-4.13743	-3.70025	-4.14149	-4.74466	-4.03672	-3.88805	-4.75201	-3.86597	-3.7044	-2.98666	-4.43492	-0.467014	-2.876	-1.18272	0.458485	-0.477971	0.122461	-0.0771728	-0.253844	-0.0686089	0.148422	0.148229
91768	AAH04124	Cdk5 and Abl enzyme substrate 1	CABLES1	18	20714527	-3.85027	4.66628	-7.82401	1.97954e-10	2.41237e-09	13.4135	-3.08619	-2.97098	-3.82923	-2.86177	-2.6319	-4.53903	-4.9118	-4.65014	-3.65786	-4.88623	-2.05263	-3.23839	-3.04173	-5.15875	-5.19653	0.103729	0.0348056	0.0271723	-0.866306	1.26732	-1.23868	0.874928	-0.188804	0.561079	-0.0839577	-0.325579
57484	AAI01993	ring finger protein 150	RNF150	4	-141786724	-3.84605	2.55036	-8.79082	5.63512e-12	1.03669e-10	17.0715	-2.19753	-2.67694	-3.13311	-3.42008	-2.89593	-3.76313	-5.57343	-6.21077	-3.32309	-4.36344	-2.6776	-3.40997	-2.48034	-5.26732	-5.20425	-1.23226	-0.54664	-1.83729	0.509801	-1.4409	0.297083	-1.46509	-0.422915	0.675756	0.298919	1.54735
1325	AAB66895	cortistatin	CORT	1	10509775	-3.84565	0.262178	-7.04047	3.65751e-09	3.22714e-08	10.7719	-1.82037	-3.55684	-3.53694	-3.10064	-1.53315	-4.08551	-5.63478	-3.8545	-6.43279	-4.1104	-1.56788	-4.02771	-3.3075	-4.37173	-5.43742	0.65813	2.05749	-2.2017	-0.402463	-1.35581	0.43787	-0.742108	0.217147	0.968771	-0.0837831	0.960372
642691	AK095105	uncharacterized LOC642691	FLJ37786	1	NA	-3.84447	-3.00816	-9.5796	3.26884e-13	8.75277e-12	19.6697	-3.37263	-3.48616	-1.84795	-4.82906	-3.61304	-4.41538	-4.82714	-4.8124	-3.30323	-3.09631	-3.2963	-4.9856	-4.93282	-3.56409	-3.37198	-1.19111	-1.23463	-1.87949	0.733677	-0.6592	-0.159394	-0.62311	0.709913	0.31301	0.479437	-0.794333
745	AAB92668	myelin regulatory factor	MYRF	11	61522860	-3.84438	3.74245	-4.13369	0.000126094	0.000374455	0.253041	-3.35233	-2.93599	3.27536	3.38364	-1.636	-6.20452	-6.70647	-7.25361	-6.08365	-5.9001	-2.66767	-5.40975	0.0244013	-8.0757	-5.52029	-0.267529	1.41877	2.41304	-1.03651	2.01255	0.0975035	0.457655	1.98018	-1.15023	0.228167	-2.58931
63973	AAG40770	neurogenin 2	NEUROG2	4	-113434671	-3.84415	-2.60681	-7.94385	1.26947e-10	1.61973e-09	14.0285	-5.18489	-2.9765	-0.23875	-1.14947	-2.61795	-4.64268	-5.05444	-5.0397	-3.53053	-4.90858	-5.10856	-5.21291	-1.45968	-5.37636	-4.73679	-0.570413	-0.529043	-1.62136	-0.0655309	-0.26983	0.461302	0.488391	-0.482623	0.250768	0.639159	-1.02163
728806	DA240782	N-ethylmaleimide-sensitive factor pseudogene 1	NSFP1	17	44450178	-3.84399	1.02647	-5.88896	2.6198e-07	1.46059e-06	6.51212	-5.88553	-4.52513	-4.84628	-4.67899	-4.54098	-3.08698	-2.90263	-1.52655	-3.74574	-3.05122	-2.53618	-3.25058	-5.86076	-4.29272	-2.67661	-0.708021	-3.36566	-5.49192	1.22187	-3.53467	1.00126	-1.51381	0.134081	0.565216	1.19552	0.930534
6096	AAH51830	RAR related orphan receptor B	RORB	9	77112251	-3.83852	1.59474	-8.62972	1.01496e-11	1.7405e-10	16.4267	-4.54455	-3.51565	-3.9041	-4.07785	-4.89818	-4.87228	-2.38047	-2.86989	-4.43225	-3.457	-4.98669	-4.80864	-3.35289	-2.40325	-3.26672	-1.09321	-2.55773	-1.59149	1.22755	-1.58177	0.0226941	-0.306069	-0.267297	0.372637	0.867124	-0.334871
65989	AAH00230	delta-like 2 homolog (Drosophila)	DLK2	6	-43418089	-3.83641	-0.0598139	-9.44691	5.25463e-13	1.31223e-11	19.4122	-4.47604	-3.67204	-3.64324	-2.23203	-3.79891	-3.01629	-4.70816	-3.80033	-5.14361	-5.04772	-2.52524	-3.42605	-3.53374	-3.58951	-4.39051	0.521964	-0.753079	-1.68034	-0.173817	-0.460051	0.309273	-0.104328	-0.097611	0.301339	-0.236954	0.462149
56301	AAH35627	solute carrier family 7 member 10	SLC7A10	19	-33699569	-3.82538	0.423036	-5.26078	2.56493e-06	1.12718e-05	4.44069	-2.61381	-3.77465	-3.17826	-2.91591	-1.87768	-7.02579	-5.85259	-4.61545	-5.91364	-5.70673	0.947117	-2.55163	-2.25784	-4.58955	-5.53494	0.696728	0.360862	-0.304034	-2.6137	1.82067	-1.9874	1.40353	-0.0196497	1.2394	0.435369	-0.278216
92558	AAC83181	coiled-coil domain containing 64	CCDC64	12	120427647	-3.82525	2.6907	-8.65953	9.10102e-12	1.57787e-10	16.5793	-4.35594	-2.65625	-3.40158	-3.47405	-2.44951	-3.16165	-3.92851	-3.84818	-3.77775	-5.50847	-2.18973	-4.08698	-2.86054	-4.9218	-5.38177	0.353076	-1.4735	-1.47166	0.632916	-0.776313	-0.0664432	0.235497	-0.332925	0.0424762	0.0821409	0.182651
27124	AAB03216	inositol polyphosphate-5-phosphatase J	INPP5J	22	31518908	-3.82425	2.87476	-7.2901	1.44233e-09	1.4065e-08	11.6113	-3.08167	-2.41581	-4.09059	-3.52738	-1.85679	-4.51809	-1.85744	-6.68064	-3.44029	-4.96456	-1.99462	-3.89038	-3.14572	-6.16931	-4.9555	0.0539003	-1.48335	-1.47273	0.471225	-1.00807	0.326247	-0.0150518	-0.133911	-0.210753	0.398322	0.171995
9745	AAI32721	zinc finger protein 536	ZNF536	19	30863327	-3.82317	1.51874	-5.59884	7.56457e-07	3.74326e-06	5.38212	-3.90625	-3.73387	2.41719	2.92101	-2.39984	-6.09443	-5.32176	-4.82159	-3.89327	-5.57183	-2.9008	-6.66465	-1.01331	-7.96561	-6.24198	-0.440441	0.584257	1.56925	-0.984041	1.38885	-0.191862	0.0381661	1.33994	-0.629075	0.0930999	-1.05507
2550	AAC98508	gamma-aminobutyric acid type B receptor subunit 1	GABBR1	6	-873361	-3.82302	6.33163	-10.3789	1.95065e-14	7.75395e-13	22.5016	-3.82575	-3.62951	-2.61204	-3.09667	-2.63858	-3.55293	-3.4537	-4.22156	-4.65356	-4.86228	-2.50742	-5.05646	-3.35673	-5.12584	-4.70102	-0.0326438	-0.983514	-1.99704	0.105176	-0.385069	0.000389291	0.030418	-0.25375	0.0704463	0.111882	0.320508
100128095	NA	NA	NA	NA	NA	-3.81639	-3.70626	-6.98372	4.51927e-09	3.89133e-08	10.6	-4.24167	-4.35521	-2.35443	-1.79122	-4.48209	-3.69946	-4.11122	-4.09648	-4.90924	-3.96536	-4.16535	-1.94776	-4.21691	-4.43314	-3.79357	-0.134157	-2.39318	-3.4855	1.55087	-3.85018	0.160592	-0.0877679	-0.7618	0.508092	1.03923	1.44095
5334	AAI01532	phospholipase C like 1	PLCL1	2	198669425	-3.80639	4.78044	-6.50362	2.70039e-08	1.90978e-07	8.50164	-3.91861	-3.37489	1.02707	1.64016	-3.33788	-5.57803	-6.15644	-5.92352	-2.45413	-4.7798	-3.63052	-3.49083	-1.8202	-6.96379	-6.24405	-1.29131	-0.369531	0.16348	-0.00906037	0.385092	-0.185499	-0.223612	0.467352	-0.30853	0.0833057	-0.209048
2675	AAB61922	GDNF family receptor alpha 2	GFRA2	8	-21549529	-3.80515	3.01326	-7.8844	1.58232e-10	1.96937e-09	13.6358	-2.61745	-2.5092	-5.03934	-3.94301	-3.15118	-3.08814	-7.42417	-4.71911	-2.82053	-2.21026	-2.54112	-2.24441	-1.12665	-4.63567	-6.54803	-0.280251	-3.90503	-2.63583	0.548249	-1.05841	0.146611	0.158517	0.104055	-0.281046	0.244133	0.137886
112609	AAH10003	melanocortin 2 receptor accessory protein 2	MRAP2	6	84743419	-3.80306	2.20664	-7.7117	3.00365e-10	3.4884e-09	13.0594	-4.76993	-3.61338	-4.64822	-4.43118	-4.70549	-0.712792	-5.55702	-7.12724	-4.60213	-1.71896	-3.85823	-5.11282	-3.59741	-2.18674	-1.7397	-0.228516	-1.90736	-3.66381	0.456945	-1.77939	0.381755	-0.228112	0.186137	0.348952	0.344987	0.28873
7162	AAH37161	trophoblast glycoprotein	TPBG	6	83072922	-3.80157	2.78215	-7.90043	1.49104e-10	1.86782e-09	13.7184	-1.46884	-1.20987	-3.70734	-3.88109	-2.63785	-3.6425	-3.33603	-5.22112	-2.82538	-4.51682	-1.6674	-3.0584	-3.09177	-5.62993	-7.5533	-1.65239	-1.06587	-3.49196	0.868595	-1.21083	0.347098	-0.227737	-1.11242	-0.17011	0.688088	0.817322
198437	AAH36837	LKAAEAR motif containing 1	LKAAEAR1	20	-62714732	-3.79915	-1.89854	-7.24063	1.73431e-09	1.65442e-08	11.5469	-2.08472	-2.05387	-1.27547	-1.34613	-4.25113	-1.26687	-6.2022	-6.18745	-3.29977	-6.05633	-3.44896	-4.7757	-1.78432	-2.82368	-8.20647	-0.745136	-0.00302767	-0.622275	-0.193922	0.0812196	0.196731	0.104194	0.244089	-0.0403531	0.326771	-0.71873
375295	AAH13438	long intergenic non-protein coding RNA 1116	LINC01116	2	-177494308	-3.79575	-0.614556	-6.99981	4.25609e-09	3.69775e-08	10.6812	-2.79225	-3.19529	-3.62747	-3.3158	-3.68474	-2.25004	-6.12123	-2.93656	-3.45982	-3.16801	-3.85342	-3.95777	-3.05699	-3.63579	-6.54054	-1.18264	-1.74022	-1.58862	0.399691	-0.905987	-0.264453	0.299115	-0.213811	-0.0947395	-0.608205	1.38839
158038	AAI37515	leucine rich repeat and Ig domain containing 2	LINGO2	9	-27948083	-3.79497	0.991787	-5.77029	4.04718e-07	2.15006e-06	6.14368	-4.4293	-4.10673	-2.72262	-3.86467	-4.36485	-1.40469	-3.17686	-6.7866	-3.25359	-5.91852	-3.23098	-2.76342	-3.7371	-2.98031	-3.76123	0.42764	-2.96783	-0.992399	0.730769	-1.43876	-0.0632121	-0.430539	-0.875892	0.46099	0.26786	1.34878
6833	AAA99227	ATP binding cassette subfamily C member 8	ABCC8	11	-17414431	-3.78848	1.98419	-4.04592	0.000168184	0.000484595	0.250875	-5.26496	-1.48449	-1.92705	-1.45086	-2.56677	-2.28979	-6.23405	-5.85673	-5.31586	-5.72561	-2.61979	-5.74044	-2.91827	-5.66288	-2.28081	-0.281594	-1.14677	-0.444132	0.251782	-0.392336	0.124594	0.00294271	-0.334425	-0.319938	0.167124	0.500255
57471	AA736604	ermin	ERMN	2	-158175124	-3.78703	4.25189	-3.891	0.000277746	0.000758666	-0.607597	-3.7062	-3.22567	2.95138	3.5799	-3.05278	-6.99245	-6.78158	-7.217	-5.69167	-4.55967	-4.29862	-6.74554	-0.0982153	-5.82689	-4.44399	-0.370856	1.20775	1.96464	-1.44185	2.02075	0.434679	0.477068	1.78247	-0.691646	0.20752	-2.78899
644242	AAH15390	long intergenic non-protein coding RNA 622	LINC00622	1	-120140324	-3.78427	0.993258	-7.63156	4.0458e-10	4.54805e-09	12.9388	-2.11572	-2.73945	-4.1981	-2.33232	-0.634594	-3.66866	-4.7325	-4.35519	-6.01595	-5.07206	-3.07042	-2.74413	-3.39761	-6.27681	-4.68615	1.03163	-1.67886	-1.13277	0.116116	-0.180777	-0.0981159	0.489598	-0.441495	-0.367287	0.174803	0.307157
123591	AAI04954	transmembrane protein 266	TMEM266	15	76352298	-3.77951	0.890477	-9.52695	3.94552e-13	1.02792e-11	19.7022	-3.31651	-4.47735	-3.44486	-2.58759	-3.46672	-2.44309	-3.38537	-5.31816	-4.85081	-5.18704	-4.73494	-5.49137	-3.29174	-1.45095	-3.17875	0.320203	-1.29293	-1.58379	0.561041	-0.913423	0.136298	0.266329	-0.493151	0.0482558	0.0558435	0.338806
9472	AAA92354	A-kinase anchoring protein 6	AKAP6	14	32798478	-3.77808	5.46197	-10.0833	5.48662e-14	1.86226e-12	21.4673	-3.43321	-2.97467	-1.47318	-1.01578	-3.86277	-6.00375	-4.98667	-5.27062	-4.12666	-4.30282	-3.74839	-3.45889	-2.05947	-5.5981	-4.40536	-0.48006	-1.48267	-2.13188	0.562927	-1.10093	0.251928	-0.399306	0.0357419	0.0702738	0.343539	0.235825
2125	AAC64662	envoplakin	EVPL	17	-74002926	-3.77474	-0.746361	-5.25627	2.60665e-06	1.14369e-05	4.46414	-4.56298	-3.82852	-6.58262	-6.75637	-3.03785	1.02363	-3.9471	-1.125	-4.74512	-1.75061	-2.90169	-4.59099	-4.53821	-2.98891	-5.05829	-0.875569	-2.71448	-2.42829	-0.180584	-2.40594	0.388374	0.924353	0.458467	0.307083	-0.194123	0.702376
57569	AAH39340	Rho GTPase activating protein 20	ARHGAP20	11	-110447758	-3.77433	3.17448	-6.96413	4.8616e-09	4.14537e-08	10.2603	-4.02134	-3.67004	-4.19498	-4.07021	-4.91383	-5.26871	-4.12325	-4.1951	-3.01158	-3.84371	-3.21282	-1.94308	-3.12753	-2.82333	-4.18103	-0.287011	-2.205	-2.78315	0.864898	-2.3838	0.280896	-0.720208	-0.198757	0.725312	0.282211	1.14945
400224	A6NEE1	pleckstrin homology and coiled-coil domain containing D1	PLEKHD1	14	69951470	-3.77426	-2.14058	-7.90913	1.44376e-10	1.81923e-09	13.9343	-5.81512	-5.92866	-3.92787	-5.68659	-3.24818	-5.27291	-3.36274	-2.5	-2.39522	-2.73145	-2.27936	-4.25817	-3.46843	-1.14861	-4.22952	-2.25509	-2.74424	-5.05894	1.56239	-2.2537	0.172108	-0.282702	-0.0133179	-0.231364	1.05075	-0.00416696
60484	AAH29864	hyaluronan and proteoglycan link protein 2	HAPLN2	1	156589085	-3.77365	1.96172	-4.26678	8.10723e-05	0.000251406	0.819622	-2.87023	-2.16521	3.97215	4.4049	-1.29457	-5.05049	-7.29875	-5.69904	-5.85973	-5.20535	-2.64452	-6.35768	-1.02939	-8.10609	-7.46652	-0.767785	1.72698	2.93616	-0.993492	2.18527	0.338798	0.620565	1.43917	-1.08257	0.106129	-2.61387
386597	AK057135	RNF144A antisense RNA 1	RNF144A-AS1	2	-7052406	-3.77262	2.02445	-7.46239	7.59193e-10	7.94597e-09	12.2114	-5.69671	-6.25771	-5.21386	-3.59243	-5.08913	-4.1072	-6.01372	-3.73049	0.756043	-3.83544	-2.47199	-3.15589	-4.93498	-2.90026	-2.22713	-1.25618	-1.12576	-2.82506	0.499826	-1.34792	0.434904	-0.214482	-0.515579	0.36238	0.450393	0.330479
100287466	NA	NA	NA	NA	NA	-3.77142	3.05609	-9.25459	1.04888e-12	2.39873e-11	18.67	-4.30961	-3.55494	-3.83486	-4.32547	-5.48291	-3.67859	-2.62506	-3.57184	-3.57076	-4.39587	-2.91594	-2.91403	-3.88709	-4.697	-3.1136	0.106999	-2.19681	-3.19087	0.554489	-1.75074	0.479392	-0.214918	0.350609	0.0227904	0.450632	0.107743
440896	AK055091	uncharacterized LOC440896	LOC440896	9	-69174213	-3.77011	-2.04684	-4.5552	3.05452e-05	0.000104671	2.21552	-2.83594	-5.2714	-1.68566	-1.12244	-2.59092	-0.528192	-5.02742	-5.01267	-5.82543	-3.29659	-3.49657	-5.18588	-2.81117	-3.0274	-7.03169	2.26397	-1.72441	-1.59434	-0.038506	0.788222	0.0408676	1.01989	-0.324354	-1.23122	-0.48268	0.227782
100289410	BC004179	MCF2L antisense RNA 1	MCF2L-AS1	13	-113621797	-3.76863	-0.720211	-8.80247	5.40069e-12	9.97317e-11	17.1087	-3.47016	-3.5837	-5.97523	-2.97906	-1.65994	-4.15034	-3.33971	-6.13232	-3.03819	-3.67927	-2.29429	-3.9836	-3.93082	-4.14705	-4.06388	-1.28864	-1.156	-1.61445	0.98112	-1.24216	0.506181	0.236289	-0.0849217	-0.765907	0.413268	-0.0438695
260434	AAI05034	PYD (pyrin domain) containing 1	PYDC1	16	-31227282	-3.76573	-2.48918	-5.62386	6.90638e-07	3.45839e-06	5.81438	-1.54307	-3.77208	-3.35626	-2.30762	0.348973	-4.7013	-1.41261	-5.09831	-4.32611	-4.96719	-5.16718	-5.27152	-2.89681	-3.85001	-7.11733	1.33033	-2.65805	-1.67997	-0.578712	0.277276	0.976922	-0.909027	-0.0755753	0.655124	-0.56832	0.222312
3617	AAC03789	interphotoreceptor matrix proteoglycan 1	IMPG1	6	-76630830	-3.76222	-1.11722	-9.70631	2.08103e-13	5.91743e-12	20.2547	-3.40534	-5.10384	-1.5181	-1.92317	-4.00832	-6.03306	-2.98539	-3.62272	-5.65787	-4.71399	-1.85508	-5.01832	-3.74315	-2.85985	-3.69421	-1.28941	-1.45376	-1.06421	0.205002	-0.253032	-0.0115385	-0.445609	-1.22092	0.639621	0.205712	0.880769
341359	AAI01025	synaptotagmin 10	SYT10	12	-33528347	-3.75722	-1.94311	-6.34304	4.90124e-08	3.26619e-07	8.33391	-3.02596	-5.94685	-1.62414	-4.11982	-3.26637	-1.59067	-5.70287	-5.68812	-4.17896	-1.30907	-1.23342	-2.4019	-5.80855	-4.43982	-4.89979	0.502007	-0.284385	-1.17025	0.0989568	-1.74138	0.429546	-1.67941	0.0913424	0.732738	1.41634	0.651867
401478	AK127771	uncharacterized LOC401478	LOC401478	8	NA	-3.7545	-2.73287	-8.24174	4.22137e-11	6.05534e-10	15.0807	-2.01049	-2.97202	-4.87813	-3.46692	-1.72038	-4.6382	-3.465	-5.03522	-3.04062	-4.9041	-2.78215	-5.20843	-2.83372	-3.78692	-5.46928	-1.23336	-2.59495	-1.61688	-1.36362	-0.0340264	0.465779	0.558457	0.25882	-1.16485e-05	0.180665	-0.0660668
255426	AAH36802	RasGEF domain family member 1C	RASGEF1C	5	-179527794	-3.75258	1.21588	-6.59592	1.91595e-08	1.41091e-07	9.11368	-5.45416	-5.03718	-0.38516	0.151908	-3.65504	-4.62244	-5.32371	-5.01946	-2.75249	-6.76281	-3.12149	-0.298951	-0.0256679	-6.49362	-5.97435	0.944592	-2.42982	-0.0931196	0.225403	-0.418802	0.184893	0.248643	-0.24267	-0.305121	-0.173251	0.480905
221424	AAI07131	leucine rich repeat containing 73	LRRC73	6	-43474702	-3.75129	1.23077	-9.07656	1.99526e-12	4.14958e-11	18.0853	-3.49465	-2.69961	-4.3814	-4.34103	-3.78659	-2.63558	-6.38974	-4.53849	-4.26719	-3.49664	-3.06139	-3.47291	-3.46988	-3.84658	-2.7793	-0.558058	-1.66313	-2.46284	0.308583	-1.31399	0.454331	-0.309036	-0.334597	0.343678	0.192589	0.658444
9480	AK021717	one cut homeobox 2	ONECUT2	18	55102916	-3.75055	0.354347	-7.06487	3.33943e-09	2.97509e-08	10.8382	-2.20158	-4.18959	-3.4112	-2.91357	-1.91436	-4.01927	-5.53056	-4.41628	-3.77838	-4.73262	-0.974185	-3.21098	-4.98417	-4.01598	-5.05679	-0.794996	3.13111	-0.0327118	0.810045	0.185226	-0.29722	0.0686676	-1.55851	-0.467376	0.00968577	1.24948
114792	AAH71627	kelch like family member 32	KLHL32	6	97372495	-3.74715	2.33312	-6.41759	3.71701e-08	2.5476e-07	8.28979	-2.271	-3.39879	1.80341	2.21289	-2.60926	-4.00417	-6.30575	-7.20854	-3.64434	-5.49246	-3.20893	-4.77032	-0.796724	-7.01469	-6.51485	0.0389646	0.672819	0.988234	-0.244161	0.778478	-0.148947	-0.0659763	0.649698	-0.389067	-0.0355335	-0.544492
56924	AAF82800	p21 protein (Cdc42/Rac)-activated kinase 6	PAK6	15	40509628	-3.74635	3.61102	-8.31805	3.18667e-11	4.71133e-10	15.2191	-6.33355	-5.3352	-4.29897	-3.49388	-6.03631	-4.47875	-2.56111	-2.67088	-1.46046	-1.47034	-2.90308	-4.21774	-4.34412	-3.74451	-3.39837	0.319612	-1.0398	-1.55716	0.255604	-0.515792	0.0446295	-0.178873	-0.645766	0.543469	-0.251194	0.747922
100132891	AK123315	MSC antisense RNA 1	MSC-AS1	8	72755357	-3.745	2.10353	-6.72576	1.1817e-08	9.18896e-08	9.57565	-0.340391	-1.88475	-3.07716	-2.54238	-1.49359	-4.28789	-4.69965	-5.13237	-4.27528	-6.87572	-3.61627	-2.83427	-2.52241	-5.22802	-5.85593	0.0854897	-3.61549	-1.23935	0.597076	-1.03262	0.584761	-0.0933753	-0.410239	-0.493983	0.674371	0.174005
57604	AAH16633	KIAA1456	KIAA1456	8	12803182	-3.74386	2.66799	-8.03923	8.91826e-11	1.18658e-09	14.286	-2.76365	-1.90096	-1.11513	-1.84266	1.19233	-2.25966	-5.24673	-6.17541	-4.14945	-6.28529	-2.7648	-4.21617	-3.62123	-6.12504	-6.40301	-0.148825	-0.535922	-0.69881	0.595362	-0.946546	0.206102	-0.0580614	-0.233332	0.0237472	0.224662	0.188066
388021	AAI46361	transmembrane protein 179	TMEM179	14	-105060417	-3.74332	-0.707944	-8.89114	3.9105e-12	7.49409e-11	17.4609	-4.6747	-5.15081	-2.78745	-3.07224	-4.62561	-2.17313	-2.75998	-2.20758	-2.20841	-3.32038	-2.63901	-4.1722	-5.0125	-5.22874	-4.86047	-0.517431	-1.69845	-1.66219	0.803372	-1.38704	0.348631	-0.437739	-0.0508613	0.0750649	0.410285	0.238287
134353	AAH51353	LSM11, U7 small nuclear RNA associated	LSM11	5	157170702	-3.73883	1.33552	-8.11327	6.78246e-11	9.24746e-10	14.6375	-3.87939	-3.90273	-2.97672	-2.9237	-3.7886	-4.59094	-3.65875	-3.7342	-3.61851	-3.69929	-3.47186	-4.33804	-3.67954	-4.27017	-3.16052	-0.620853	-2.54769	-2.4627	1.08054	-3.23264	0.77402	-1.22025	-0.206228	0.730237	0.952845	1.12148
286	AA404587	ankyrin 1	ANK1	8	-41510743	-3.73618	2.16155	-9.49083	4.4897e-13	1.15409e-11	19.5213	-3.84325	-2.14669	-4.09736	-2.97776	-4.69777	-5.28193	-2.72245	-5.53456	-2.085	-4.93778	-2.31626	-1.0206	-2.15856	-5.73998	-5.37604	-0.976468	-1.66388	-0.868814	0.719712	-1.13754	0.178982	-0.452191	-0.167798	-0.0498282	0.706173	0.202493
8193	AAC50685	double PHD fingers 1	DPF1	19	-38701645	-3.73461	2.51806	-10.9783	2.47469e-15	1.37889e-13	24.6297	-4.2533	-4.69156	-2.8485	-2.58525	-3.62842	-3.66703	-3.49745	-3.42584	-4.43224	-4.19379	-2.70035	-4.49812	-3.89103	-3.02554	-4.03244	0.238472	-1.05701	-0.573183	-0.110849	-0.192665	0.144253	-0.0510018	-0.284803	0.263749	-0.116426	0.347743
146395	AAH16460	GSG1-like	GSG1L	16	-27798849	-3.73373	1.76534	-8.20332	4.86401e-11	6.84977e-10	14.845	-3.50809	-4.15712	-1.33745	-2.5266	-3.4836	-3.18269	-4.28034	-4.35176	-3.46578	-3.61365	-1.79553	-3.62847	-2.01477	-7.25135	-5.29511	0.803286	0.118165	-1.47312	0.336764	-0.863376	-0.115865	-0.172953	-0.524619	0.383726	-0.316485	1.27281
259217	AAI56092	heat shock protein family A (Hsp70) member 12A	HSPA12A	10	-118430702	-3.7245	6.24527	-10.6166	8.55655e-15	3.81151e-13	23.3201	-4.02747	-3.23568	-2.8623	-2.66718	-4.56227	-4.06787	-2.94237	-4.9252	-2.74241	-4.8737	-3.48192	-4.2213	-3.25264	-4.61684	-3.53616	-0.224282	-1.86574	-3.15112	0.712053	-1.64737	0.411268	-0.398541	-0.0996481	-0.00345143	0.537208	0.488483
23584	AAD17522	V-set and immunoglobulin domain containing 2	VSIG2	11	-124617369	-3.72312	0.172793	-8.31357	3.23962e-11	4.77132e-10	15.4013	-3.01826	-5.79476	-2.44034	-2.27967	-2.64861	-1.59469	-3.96581	-2.59743	-6.34879	-4.18252	-1.698	-3.59376	-5.65646	-3.20972	-5.05255	-0.111974	-0.182476	-0.401485	1.16336	-1.09333	0.201037	-0.124351	-0.766411	0.552477	0.447681	-0.380464
89792	AAI13553	galactose-3-O-sulfotransferase 3	GAL3ST3	11	-65808235	-3.72263	1.48248	-7.26827	1.56455e-09	1.5089e-08	11.5438	-2.70254	-2.33065	-2.74643	-2.78046	-2.69603	-3.74529	-4.15705	-6.46423	-2.39925	-4.56758	-1.2776	-4.00517	-2.0611	-6.31547	-6.05029	0.52256	0.605971	-1.20939	0.23358	-0.700652	0.248124	0.207445	-0.0177788	-0.325772	0.245409	0.109645
390928	AAI36722	acid phosphatase 7, tartrate resistant (putative)	ACP7	19	39574944	-3.71915	-1.90846	-5.70676	5.10505e-07	2.63226e-06	6.08517	-2.74677	-3.7083	1.91697	2.22865	-2.06964	-5.37448	-5.78624	-5.7715	-6.58426	-5.64038	-2.13992	-5.94471	-0.682472	-6.10816	-6.20556	-1.01271	0.976195	0.948008	-0.877503	0.884197	-1.1185	0.559143	1.57317	-1.44256	0.301021	0.121032
6440	AAA36631	surfactant protein C	SFTPC	8	22019183	-3.71818	-1.60256	-5.46345	1.2362e-06	5.84276e-06	5.22967	-4.5285	-4.64203	1.48345	2.4704	-1.96155	-5.57125	-5.98301	-5.96826	-5.19606	-5.83714	-1.94966	-3.33412	-0.879237	-6.30492	-6.40232	-0.699279	1.06894	1.82263	-0.475631	1.17286	-0.0764755	0.362378	0.500273	-0.601851	-0.233913	-0.647639
10309	AAB05817	cyclin O	CCNO	5	-54526980	-3.71484	-0.101524	-6.61249	1.80141e-08	1.33574e-07	9.24768	-2.71917	-1.80623	-3.47133	-3.64508	0.430192	-1.72239	-4.53625	-5.7439	-3.61806	-4.87581	-1.90587	-4.69472	-3.74885	-6.08056	-6.17796	-0.985108	0.0468629	-1.67348	-0.0965435	-0.574762	0.651827	0.0490856	-1.09802	-0.353033	0.738265	0.683177
340533	AAI52558	KIAA2022	KIAA2022	X	-73952690	-3.71357	3.21368	-8.24265	4.20715e-11	6.04273e-10	14.9768	-3.5778	-3.45339	-4.57278	-4.36239	-4.36876	-4.93009	-3.04983	-5.48323	-4.04157	-3.04677	-3.93991	-3.7523	-3.29831	-2.23837	-2.72916	0.0898568	-2.35975	-2.88259	0.807282	-1.62812	0.162332	-0.724422	-0.149696	0.333457	0.496548	0.702617
2709	AA877961	gap junction protein beta 5	GJB5	1	35220647	-3.71233	-2.26715	-7.2905	1.44014e-09	1.40509e-08	11.7229	-3.3773	-1.90587	-2.58959	-3.24876	-4.35467	-5.15701	-3.98381	-3.96907	-3.55944	-3.83795	-5.62289	-5.72724	-2.21503	-3.56876	-3.04949	-0.482082	-2.62834	-1.24261	-1.14546	-0.663869	0.930848	0.814579	0.102578	0.635505	0.124825	-0.799003
4987	AAA84913	opiate receptor-like 1	OPRL1	20	62711470	-3.70561	2.51222	-9.06676	2.06733e-12	4.29022e-11	17.9883	-3.62992	-3.23552	-3.9873	-4.48822	-3.67274	-4.02301	-4.43477	-4.525	-3.53429	-5.87387	-2.00437	-2.70503	-2.03795	-4.11384	-3.60305	0.499713	-1.6875	-2.40353	0.646864	-1.27529	0.000593033	0.0668643	0.080512	0.0240822	0.485682	-0.0293054
151647	AAH31566	family with sequence similarity 19 (chemokine (C-C motif)-like), member A4	FAM19A4	3	-68780914	-3.70343	-0.751818	-6.59604	1.91513e-08	1.41085e-07	9.19772	-3.65051	-3.21656	1.70287	2.13733	-3.89093	-5.22378	-3.31361	-4.88383	-5.69659	-4.75271	-4.1047	-4.57162	-1.44355	-7.54242	-5.52434	-0.671186	-0.192607	0.662609	0.26631	0.200415	-0.0367446	-0.660995	0.118866	-0.182236	0.0580568	0.236327
80326	AAG38660	wingless-type MMTV integration site family member 10A	WNT10A	2	219745254	-3.70204	-0.94655	-6.24245	7.11474e-08	4.54641e-07	7.95065	-1.56005	-1.59342	-3.5797	-2.47334	-1.25732	-4.56216	-6.55889	-4.95918	-3.10898	-6.41302	-2.22069	-5.13239	-1.45512	-3.42137	-6.24123	-1.97177	-0.753381	-2.47373	0.8279	-1.65398	0.335367	0.0334129	-0.546497	0.106723	0.0916436	0.805433
221061	AAH34232	family with sequence similarity 171 member A1	FAM171A1	10	-15253643	-3.70078	5.67862	-7.48632	6.94474e-10	7.32827e-09	12.0717	-3.47455	-3.30139	0.445537	0.575186	-3.42106	-4.42351	-6.39567	-5.52484	-3.85181	-4.75269	-1.81033	-5.07002	-1.65095	-6.91285	-4.9372	-0.242183	0.431686	-0.232559	-0.109629	0.259212	-0.157652	0.18053	0.202638	-0.325542	0.0348894	-0.0844459
56938	AAF71306	aryl hydrocarbon receptor nuclear translocator like 2	ARNTL2	12	27485786	-3.69932	0.0541949	-7.69328	3.21643e-10	3.70649e-09	13.1701	-2.21142	-1.87749	-2.56121	-4.80535	-2.45183	-4.39167	-5.5404	-4.30326	-4.46395	-3.52007	-3.09202	-3.19636	-2.37306	-4.63992	-5.04217	-0.25667	-1.863	-2.59275	0.480643	-2.10943	0.725076	-1.07806	-0.470128	0.758296	0.313665	1.37993
26059	AA826430	ELKS/RAB6-interacting/CAST family member 2	ERC2	3	-55542335	-3.69886	3.15409	-6.9009	6.15362e-09	5.14242e-08	9.97494	-5.68808	-5.52598	-4.4505	-3.77038	-5.53256	-5.36405	-2.34339	-1.64276	-2.72297	-2.37737	-4.52578	-2.75782	-4.83799	-2.78466	-2.49922	0.79472	-2.72216	-3.31358	0.580923	-1.76533	0.497171	-0.378376	0.00147848	0.411301	0.280362	0.372475
125336	AAH41860	lipoxygenase homology domains 1	LOXHD1	18	-44056934	-3.69611	-1.7883	-6.67818	1.41074e-08	1.07756e-07	9.53299	-3.16902	-3.28256	-2.86674	-5.36242	-3.40943	-1.77881	-5.3605	-3.76079	-6.15851	-2.8927	-1.32716	-2.71161	-5.46618	-3.36049	-3.90534	-1.1078	0.749862	-1.92742	-0.451759	-2.29209	0.391311	-0.600075	0.433712	0.925081	0.0869406	1.50688
64101	AAG28019	leucine rich repeat containing 4	LRRC4	7	-127667123	-3.69518	4.34609	-10.8453	3.89805e-15	2.02017e-13	24.1268	-5.10076	-3.80878	-3.4581	-3.65876	-5.4829	-4.94298	-3.90838	-3.65574	-4.15551	-3.24512	-2.71266	-2.91909	-2.69133	-3.29012	-2.78649	-0.060735	-2.1531	-2.32157	0.580657	-0.947824	0.0223995	-0.195781	-0.318776	0.00823295	0.213037	0.638055
51807	AAH74827	tubulin alpha 8	TUBA8	22	18593452	-3.69516	3.12771	-4.94445	7.89499e-06	3.09995e-05	3.0688	0.862196	-2.11294	-4.51557	-3.74903	0.121374	-4.62712	-5.03888	-4.52456	-1.43513	-5.8441	0.232656	-6.59589	-4.71714	-5.82646	-6.22871	0.0405158	-1.66049	-3.20504	0.265221	-1.3366	0.665219	-0.227623	0.169861	0.122223	0.594974	-0.253274
9254	AAB96913	calcium voltage-gated channel auxiliary subunit alpha2delta 2	CACNA2D2	3	-50400043	-3.69272	2.41785	-10.2906	2.65374e-14	1.02323e-12	22.3378	-3.64118	-2.60863	-2.37481	-2.28351	-2.67277	-3.19681	-4.15606	-4.90316	-4.40659	-5.38871	-1.60684	-3.41011	-3.2073	-5.11953	-4.97001	0.0575139	0.71537	-0.976535	0.622238	-1.03576	0.198974	0.0823701	0.128205	-0.460013	0.433019	0.0309646
139728	AAH64422	pregnancy up-regulated nonubiquitous CaM kinase	PNCK	X	-152935187	-3.68856	3.26413	-8.23115	4.38943e-11	6.25453e-10	14.9213	-4.53778	-4.49085	-3.27857	-3.19659	-3.28672	-2.82753	-3.82804	-3.93162	-4.00741	-2.9635	-2.86522	-4.5658	-4.58256	-4.17286	-3.05116	0.69991	-1.01299	-2.10885	0.0281481	-0.485554	0.157721	-0.199316	-0.231019	0.0871903	0.150625	0.492206
5143	AAA03591	phosphodiesterase 4C	PDE4C	19	-18318770	-3.68808	0.830321	-6.9897	4.41964e-09	3.82262e-08	10.5769	-3.00751	-3.0451	-3.82722	-3.13424	-1.46869	-2.72056	-2.53192	-4.90184	-4.79707	-4.24021	-3.38575	-4.33809	-4.28531	-3.88487	-4.88134	-0.0766033	-2.99924	-0.541925	-0.0830564	0.191343	0.132132	0.0130458	-1.27766	0.480916	-0.400004	0.943283
137970	AAI56114	unc-5 netrin receptor D	UNC5D	8	35092974	-3.6842	1.96094	-5.23612	2.80181e-06	1.2207e-05	4.06461	-5.46352	-4.49906	-6.21568	-6.38944	-5.81496	-4.24993	-3.14544	-1.0988	-3.40216	-0.739971	-1.1449	-2.73073	-4.17127	-7.60252	-0.686562	-0.382971	-4.34017	-5.21431	1.07682	-2.95655	0.523708	-1.20652	-0.227221	0.758503	0.83785	1.19341
57552	AAH28734	neutral cholesterol ester hydrolase 1	NCEH1	3	-172348434	-3.68374	5.48598	-8.95841	3.06243e-12	6.05545e-11	17.4701	-2.99888	-2.86814	-4.9125	-4.16677	-3.46969	-4.12943	-4.61073	-3.74272	-3.09874	-4.11821	-2.93324	-3.20416	-3.06191	-4.09924	-4.13787	0.100676	-1.14213	-3.13174	0.494952	-1.20773	0.341071	-0.156	-0.46768	0.00548584	0.328571	0.661332
100132354	AK095548	long intergenic non-protein coding RNA 1512	LINC01512	6	43858764	-3.68226	-2.74353	-5.76575	4.11495e-07	2.18288e-06	6.32294	-4.15145	-4.26499	-3.84917	-4.02292	-2.8069	-3.60924	-2.43604	-4.00626	-4.81902	-3.87514	-1.26777	-4.17947	-2.54172	-4.34292	-4.44031	1.77423	-1.56599	-0.58792	0.712652	-1.43802	0.395206	0.619128	-0.382069	-1.11789	0.248101	0.962896
4751	AAA19558	NIMA related kinase 2	NEK2	1	-211836113	-3.67424	-0.651101	-7.11317	2.78913e-09	2.53999e-08	11.0677	-4.17793	-3.76096	-3.13869	-3.51889	-3.68138	-5.22069	-2.69385	-2.81035	-4.10853	-7.07155	-3.57109	-3.91644	-3.4162	-1.60859	-2.91791	-0.0370582	-3.6249	-3.13225	0.0934281	-0.890271	0.00615183	-0.359376	-1.36548	1.09266	-0.230451	1.65334
3061	AAC39601	hypocretin receptor 1	HCRTR1	1	32083300	-3.67299	-2.1884	-6.81034	8.62363e-09	6.95919e-08	10.0043	-2.47823	-5.39912	-4.9833	-2.83513	-3.94103	-1.93602	-2.83321	-3.55543	-3.63123	-5.00927	-3.62429	-2.50625	-2.45346	-3.15513	-5.57445	-0.568015	-3.43709	-1.72206	1.31082	-1.72416	-0.177051	-0.646253	-1.51621	1.31566	-0.610401	2.04759
762	AAA35625	carbonic anhydrase IV	CA4	17	58227301	-3.67203	2.34768	-8.48435	1.72912e-11	2.75958e-10	15.9744	-5.52198	-1.91504	-1.99263	-2.40994	-5.13436	-1.07288	-4.45865	-2.6074	-3.04907	-4.61764	-3.47882	-3.79998	-3.91225	-5.08542	-4.9245	-0.33719	-1.70666	-0.175391	-0.544032	0.631671	0.315031	-0.399008	-0.734827	0.546286	-0.635034	0.819914
4674	AAH26325	nucleosome assembly protein 1 like 2	NAP1L2	X	-72432136	-3.6718	5.35615	-11.059	1.88058e-15	1.07584e-13	24.8317	-3.55656	-3.97608	-4.08815	-3.19883	-3.95247	-3.93858	-3.99411	-3.74804	-3.61615	-3.09839	-3.55589	-3.81495	-3.38157	-3.98483	-3.26031	-0.237045	-2.33387	-3.25182	0.471469	-1.22819	0.328347	0.0518289	0.0274404	-0.123009	0.363383	0.108727
151230	AAH10437	kelch like family member 23	KLHL23	2	170590355	-3.67012	2.32534	-8.83743	4.75484e-12	8.92586e-11	17.2082	-3.39405	-3.0329	-1.43374	-2.68681	-3.7515	-5.03116	-3.80246	-4.65766	-3.53398	-3.71209	-2.76433	-3.5391	-2.92182	-6.39287	-3.91261	-0.287517	-1.42576	-2.13647	0.253292	-1.16605	0.113724	-1.10548	-0.417194	0.741543	0.244006	1.33615
5058	AAA65441	p21 protein (Cdc42/Rac)-activated kinase 1	PAK1	11	-77033059	-3.66916	6.2074	-10.038	6.43537e-14	2.12081e-12	21.3035	-3.62488	-3.85437	-4.57408	-4.42428	-3.78138	-3.89829	-3.07854	-3.73252	-3.55958	-3.73471	-3.39757	-3.16228	-3.50764	-3.42105	-3.42313	0.0231851	-3.38889	-3.88126	0.448559	-1.45639	0.454727	-0.341517	-0.130175	0.183349	0.25009	0.591356
1795	AAI31747	dedicator of cytokinesis 3	DOCK3	3	50712671	-3.6687	4.74578	-8.21268	4.69883e-11	6.65116e-10	14.7375	-5.08285	-4.7029	-2.514	-2.10239	-4.07682	-2.75856	-2.85796	-4.05856	-4.62323	-2.93825	-4.04958	-5.19233	-4.31434	-2.71312	-2.76275	-0.181951	-1.88072	-2.12258	0.494596	-1.03689	0.112454	-0.25488	-0.135845	0.0383191	0.285248	0.497002
200726	EAW70389	hCG1657980	LOC200726	2	207507141	-3.66821	-2.26823	-7.31683	1.3056e-09	1.28684e-08	11.8117	-3.7107	-3.82424	-4.99338	-5.16714	-2.72872	-0.361138	-2.84329	-5.15047	-3.15588	-5.01935	-1.75991	-5.32368	-1.81147	-2.67978	-5.58453	0.867704	1.11761	-1.73214	0.34216	-0.816705	0.284937	0.236752	-0.73779	0.658458	-0.286062	0.31825
862	AA506749	runt related transcription factor 1; translocated to, 1 (cyclin D related)	RUNX1T1	8	-92967194	-3.66629	2.04789	-9.60053	3.03349e-13	8.17939e-12	19.9456	-2.44023	-3.25586	-1.66772	-2.28547	-3.56618	-4.41827	-3.94868	-4.53966	-4.51843	-4.07412	-2.8283	-3.40354	-2.70791	-5.15195	-4.85342	0.758394	-0.905964	-0.125808	0.420882	-0.777996	0.0880327	-0.955772	0.13771	0.491497	0.140427	0.455219
65268	AAC18051	WNK lysine deficient protein kinase 2	WNK2	9	95947211	-3.66413	3.77362	-5.58836	7.85846e-07	3.87377e-06	5.17998	-4.66782	-3.02697	-2.5258	-3.94984	-3.39703	-1.44291	-2.28165	-0.896675	-3.33876	-3.08312	-2.52238	-2.46863	-3.36771	-6.84586	-7.13336	-0.52802	-1.41954	-2.49829	0.660809	-1.58943	0.241409	-0.208799	-0.1947	0.118988	0.474931	0.496786
100128304	NA	NA	NA	NA	NA	-3.66328	-1.8561	-3.91231	0.000259366	0.000713822	0.231865	-4.70648	-4.82002	-2.81924	-2.99299	-4.9469	-1.35692	-4.57603	-4.56129	-3.05212	-4.43017	-4.63016	-4.7345	-4.68172	-2.57602	-0.907886	-0.0920072	-1.27303	-3.95031	-0.404261	-1.50763	0.805406	-0.211541	-0.00421773	0.163576	0.399335	0.759333
8912	AAC67239	calcium voltage-gated channel subunit alpha1 H	CACNA1H	16	1203240	-3.66242	3.23126	-5.26755	2.50342e-06	1.10241e-05	4.23142	-3.37518	-3.16314	-2.96729	-3.76907	-2.48475	-1.75305	-2.6537	-3.38402	-5.95421	-3.62129	-0.338193	-3.7297	-4.29665	-5.47811	-5.44427	-0.255225	1.17047	0.351006	0.369213	-0.873838	0.187901	0.347771	-0.429436	0.0688402	-0.212192	0.541741
7036	AAD45561	transferrin receptor 2	TFR2	7	-100218038	-3.6617	-0.00208197	-8.71789	7.3532e-12	1.31691e-10	16.8441	-2.50752	-1.25291	-2.77352	-3.05037	-2.06568	-3.30412	-2.84914	-4.98124	-4.35343	-7.65747	-3.2136	-4.50237	-3.38546	-3.60169	-4.67833	0.823646	-2.11567	-1.11152	0.714209	-0.747875	-0.0312576	0.416515	-0.0615974	-0.256374	0.588522	-0.622142
8541	AAC26101	PTPRF interacting protein alpha 3	PPFIA3	19	49622645	-3.65816	4.31398	-12.683	8.91983e-18	1.45733e-15	30.1981	-3.70569	-3.61159	-3.23497	-2.68614	-3.56382	-2.80887	-3.44711	-3.61512	-4.05401	-3.53115	-3.36113	-3.95536	-4.07968	-4.36836	-4.09633	0.208945	-1.78745	-1.37952	0.34481	-0.838209	0.0152542	0.0650799	-0.121493	0.0411581	0.256791	0.236609
3358	AAA60317	5-hydroxytryptamine receptor 2C	HTR2C	X	113818550	-3.657	-0.301992	-4.86331	1.04991e-05	4.0034e-05	3.03516	-3.40364	0.154018	-2.41547	-1.32294	2.12816	-2.3406	-7.79675	-7.78201	-3.04018	-6.06593	0.579579	-4.04833	-3.14755	-6.53371	-7.4791	1.49272	1.53845	-2.31305	0.76078	-2.17815	0.544548	-0.262334	0.496489	0.570465	0.338163	-0.269959
282974	AA782619	serine/threonine kinase 32C	STK32C	10	-134020995	-3.65525	3.65477	-11.867	1.25807e-16	1.16607e-14	27.5897	-3.01095	-3.67736	-2.70867	-2.60202	-3.02115	-3.65498	-4.18506	-4.44077	-3.56343	-4.50017	-2.55113	-3.83019	-3.30936	-4.90161	-4.23634	0.425674	-1.2376	-1.67148	0.0733085	-0.600855	0.288697	0.0262003	-0.331931	0.186895	-0.0125809	0.370266
2523	AAA52639	fucosyltransferase 1 (H blood group)	FUT1	19	-49251267	-3.65261	1.4845	-11.2893	8.6257e-16	5.63711e-14	25.6962	-4.10647	-3.96847	-2.52408	-2.53737	-4.34689	-2.8273	-3.51036	-2.68117	-3.88096	-3.46759	-2.93061	-3.31735	-4.08171	-4.1667	-5.01507	0.228077	-3.28107	-1.36758	0.338892	-0.456242	-0.000157363	0.219899	-0.596386	-0.0582684	-0.0663976	0.61866
118471	AAH29447	proline-rich acidic protein 1	PRAP1	10	135160843	-3.65207	-1.76159	-4.61168	2.516e-05	8.8273e-05	2.36751	-2.30839	-1.48904	-3.14361	-2.17986	0.100293	-3.64065	-4.05241	-5.62263	-3.26546	-5.49151	-2.52156	-5.79584	-2.57313	-5.95929	-6.05668	-2.7383	-3.18236	-1.55221	0.024729	-0.51834	0.536266	0.888587	-1.37041	0.524474	-1.36827	1.28296
392617	AI962473	extracellular leucine-rich repeat and fibronectin type III domain containing 1	ELFN1	7	1748797	-3.65154	2.49422	-7.07914	3.16646e-09	2.84731e-08	10.8509	-3.39654	-2.8934	-1.62032	-2.15995	-3.91935	-3.4882	-3.71354	-3.01528	-5.64907	-3.05749	-3.0307	-3.70695	-3.37177	-4.12566	-5.55276	0.580379	0.113232	-0.89381	0.132652	-0.491267	-0.519732	-0.253356	-0.403515	0.657487	-0.273242	1.15097
[truncated: 2,595 more rows]
