# Supplementary material for: The genomic landscape of tuberous sclerosis complex
Source: Nat Commun. 2017 Jun 15;8:15816. doi: 10.1038/ncomms15816 (PMC5481739; doi:10.1038/ncomms15816)
Supplement: Supplementary Data 9 — Differentially expressed genes in cortical tuber compared to non-TSC brain. Differentially expressed genes included with log2 fold-change (TUB versus NB) +/- > 2 with FDR-adjusted p < 0.001 are included. T = t-statistic; B = b-statistic. See Methods. [file ncomms15816-s10.xlsx]

## Sheet: Supp Data 9
Supplementary Data 9 Differentially expressed genes in cortical tuber compared to non-TSC brain.
												Sample
Entrez Gene ID	Accession	Gene Name	Gene Symbol	Chromosome	Chromosome Location (bp)	Log2 Fold-Change (TUB/NB)	Average Expression	t	p value	Adjusted p value	B	21-TUB1	73-TUB1	74-TUB1	75-TUB1	77-TUB1	78-TUB1	79-TUB1	80-TUB1	83-TUB1	84-TUB1	85-TUB1	87-TUB1	88-TUB1	89-TUB1	21-MB1	21-MB2	39-MB1	39-TUB1	64-NB1	65-NB1	66-NB1	67-NB1	68-NB1	69-NB1	70-NB1	71-NB1
12	AAA51543	serpin peptidase inhibitor, clade A (alpha-1 antiproteinase, antitrypsin), member 3	SERPINA3	14	95078713	8.04706	5.60394	6.60365	1.86162e-08	7.47712e-06	9.19556	7.65754	10.0317	5.76748	2.07612	8.98138	5.33719	9.58515	9.62672	9.38702	8.92515	8.37668	7.98412	8.53602	9.12729	8.57956	4.95533	4.93744	9.73973	0.857667	0.589666	-1.63173	4.30917	0.966107	-1.99596	-0.94855	-2.14637
1117	AAB04533	chitinase 3 like 2	CHI3L2	1	111772332	7.89299	3.6506	4.86198	1.0548e-05	0.000435451	3.23137	6.72275	7.95257	7.47391	2.78245	8.34532	5.22749	9.10942	7.52401	8.20021	7.37725	7.46317	10.5481	8.50259	10.8086	8.07983	4.03277	4.87145	10.0282	-0.900962	1.16559	-2.97846	3.52361	0.877593	0.263334	-1.39621	-0.554503
56245	AAF72946	chromosome 21 open reading frame 62	C21orf62	21	-34162983	6.10915	2.35698	4.73304	1.65389e-05	0.000586789	2.86552	5.45451	8.60573	3.29619	1.05874	7.42989	3.72285	7.02011	8.13657	7.47611	6.77593	4.91395	6.24973	6.15918	6.52261	6.21006	3.21116	2.83874	8.41779	-0.442463	1.34169	-0.645489	0.380074	0.443008	-0.126164	-0.407196	-0.543463
720	AAA20121	complement component 4A (Rodgers blood group)	C4A	6	3235414	6.03591	7.66849	8.75431	6.43776e-12	1.37904e-08	16.8991	5.88144	7.08729	4.20319	2.31695	7.11046	4.69257	7.00338	7.34213	6.98133	6.55573	5.39551	5.84172	6.19034	6.20128	6.29106	3.98883	3.71031	7.50961	-0.778317	1.3057	-0.507772	1.60578	1.12539	-0.529447	-0.860176	-1.36116
721	AAA59651	complement component 4B (Chido blood group)	C4B	6	3282543	5.99343	5.38296	6.36164	4.57458e-08	1.31632e-05	8.35921	5.50787	7.00122	4.23655	2.17113	7.20796	4.55365	6.85321	7.24954	7.08401	6.65271	5.29684	5.74221	6.22036	6.37943	6.26198	3.77976	3.71017	7.56907	-0.448304	1.44527	-1.22853	1.62821	0.698453	-0.657097	-0.662965	-0.775035
187	AAA18954	apelin receptor	APLNR	11	-57001051	5.96941	6.17404	7.90175	1.48375e-10	1.68266e-07	13.8992	6.73731	6.48552	4.37376	2.68352	6.56712	4.16746	6.1935	6.31888	6.78549	6.38809	6.50973	6.41021	6.22931	6.42496	5.70964	3.9517	3.0983	6.70382	-1.14878	2.29059	-0.597866	1.86827	1.03774	-0.308546	-1.12803	-2.01337
8740	AAC25169	tumor necrosis factor superfamily member 14	TNFSF14	19	-6663147	5.54739	-0.337658	5.26281	2.54631e-06	0.000185679	4.25626	6.09912	6.91151	2.9304	1.74949	5.2439	2.44539	8.4294	7.01357	6.33095	6.32319	5.8633	5.25491	5.1262	6.25834	4.90099	3.5726	2.85659	6.34442	0.404404	0.885996	1.3858	0.741514	-0.780515	-0.86426	-0.938841	-0.8341
960	AAA35674	CD44 molecule (Indian blood group)	CD44	11	35160416	5.43702	6.40911	8.10312	7.0418e-11	9.69706e-08	14.5751	5.21166	6.49454	2.84052	2.41408	6.26668	3.38137	6.59223	6.73801	6.45321	5.84812	5.3827	5.42442	5.63967	6.08633	5.37264	2.62958	3.09917	6.8512	0.627051	1.57916	-0.493738	1.50774	1.25319	-1.15248	-1.04836	-2.27256
414152	AK074172	chromosome 10 open reading frame 105	C10orf105	10	-73471457	5.00754	1.58772	5.19948	3.19403e-06	0.000209434	4.38182	6.80238	6.51177	3.8031	1.77119	5.85763	3.24434	5.785	6.0804	5.12172	6.06217	6.76997	4.5841	4.74123	3.4978	6.89576	4.08821	3.41825	4.16445	-2.00176	2.18027	-0.679322	1.60837	1.56821	-0.948494	-0.071984	-1.6553
118932	AAH21671	ankyrin repeat domain 22	ANKRD22	10	-90579658	4.82283	0.651958	5.07015	5.06241e-06	0.000268681	3.77229	3.34768	4.84362	3.67816	4.46457	1.3314	4.54636	6.08363	5.69545	6.05079	5.84236	3.63145	5.55831	4.78852	6.07542	4.6648	2.86622	2.57968	4.66606	-0.643019	0.57554	-0.398586	3.31858	-0.242975	-0.32672	-1.98626	-0.29656
718	AA025232	complement component 3	C3	19	-6677845	4.78012	6.58125	7.46589	7.49361e-10	6.01955e-07	12.3551	2.38828	5.73691	3.29027	3.34113	5.31769	3.64925	5.6713	5.88528	5.64872	5.11785	4.83177	5.29485	4.73852	5.51256	4.03102	0.74011	2.42129	5.76119	-0.308512	-1.56625	-0.367823	0.128921	-0.949178	1.55123	-0.100236	1.61185
3371	AAA36728	tenascin C	TNC	9	-117781853	4.67679	5.52081	5.16061	3.66952e-06	0.000226746	4.24868	3.7954	5.33665	1.68745	3.1268	5.26615	2.91791	5.56582	5.32797	5.20588	5.37011	4.4701	5.2314	4.51974	4.8553	3.88716	1.38164	2.73272	7.11497	-1.16141	0.701135	-0.579278	2.07518	1.18617	-0.00417387	-1.19866	-1.01896
2670	AAA52528	glial fibrillary acidic protein	GFAP	17	-42982993	4.66673	10.505	6.38672	4.16813e-08	1.25558e-05	8.49037	6.3503	5.00575	3.24609	1.56476	5.18945	3.13349	5.11647	5.14177	5.43429	5.44099	5.28651	4.55331	4.94585	4.7566	5.27938	3.75424	2.32673	5.06802	-1.88839	1.82454	-0.279213	1.32382	1.43396	-0.285625	-0.566106	-1.56299
219525	AF309700	olfactory receptor family 5 subfamily AK member 4 pseudogene	OR5AK4P	11	56805008	4.60565	-2.8331	6.15721	9.75151e-08	1.99999e-05	6.83762	6.05763	5.87968	4.48169	2.34385	3.62526	3.22032	6.31182	5.04339	4.54326	5.25763	4.88909	4.79981	3.93329	4.09061	3.22686	0.260072	3.06393	4.47134	-0.586198	-0.104605	-0.341765	-0.249088	2.13577	-0.269899	-0.34448	-0.239739
3691	AAB65421	integrin subunit beta 4	ITGB4	17	73717515	4.43705	5.13456	6.82083	8.29324e-09	4.20751e-06	10.0275	5.07443	5.76979	2.78981	1.80887	5.04445	2.56028	4.89143	5.16782	5.16008	4.73493	4.42037	4.34618	4.14155	4.28584	4.72188	3.52225	1.8955	5.86943	-1.22411	1.39884	-2.10367	1.44844	1.57067	-0.240386	0.459966	-1.30976
57664	AAG01896	pleckstrin homology domain containing A4	PLEKHA4	19	-49340353	4.32326	4.49774	5.47179	1.19943e-06	0.000113911	5.31544	5.10131	5.49723	2.89262	1.60779	4.18377	2.02935	4.53304	7.26014	4.577	4.32613	3.95357	4.46637	3.96642	4.52287	4.10449	3.56568	1.08413	5.88443	0.810609	1.01958	-1.05408	1.10899	-0.050472	-0.134217	-0.828526	-0.871883
100505702	AK057213	long intergenic non-protein coding RNA 1094	LINC01094	4	79567147	4.21278	3.51131	6.4127	3.78508e-08	1.18584e-05	8.5729	5.16874	5.65345	3.92858	1.68031	3.98255	3.41075	4.88608	5.4543	3.73228	4.46598	5.0841	4.12304	3.50512	3.05069	5.50066	2.68293	1.97419	4.78797	-0.907203	0.915947	-0.921857	1.12883	-0.189189	1.09579	-0.48027	-0.642044
165	AAC25585	AE binding protein 1	AEBP1	7	44143959	4.16178	8.12143	6.14941	1.00366e-07	2.01559e-05	7.62401	4.71045	5.88559	2.06051	0.352061	4.70107	2.14448	5.3594	5.85167	4.88579	4.90938	4.30591	4.32926	3.87457	3.30776	4.56651	3.54721	1.0597	5.83381	0.715381	1.02502	-1.07448	0.929503	0.495409	0.0242924	-1.19016	-0.924958
1589	AAA52063	cytochrome P450 family 21 subfamily A member 2	CYP21A2	6	3267146	4.10637	-1.31753	6.49758	2.76162e-08	1e-05	8.01972	4.66905	5.97642	3.03713	1.06595	3.89691	2.86394	4.10814	4.41503	3.92411	4.61137	4.23634	4.9561	4.16389	4.39246	4.01934	3.37448	2.4779	4.72236	-1.37868	0.687876	0.450716	1.28036	-0.978636	0.522582	0.448001	-1.03222
6281	AAA58404	S100 calcium binding protein A10	S100A10	1	-151955385	4.06224	5.46448	5.5726	8.32178e-07	8.76698e-05	5.64839	3.5729	5.34699	2.52689	0.620656	4.63627	2.11662	5.52188	5.11494	4.81702	4.07404	4.23783	4.70195	3.95905	4.76032	4.20413	2.66877	2.0297	5.04393	0.654749	0.86153	-0.160689	0.389195	-0.123956	-0.0726134	-0.736192	-0.812023
5920	AAC84000	retinoic acid receptor responder (tazarotene induced) 3	RARRES3	11	63304272	4.03054	4.85873	6.79137	9.25521e-09	4.38374e-06	9.89148	4.1306	5.33233	2.58017	1.8745	4.54243	2.21891	4.77048	5.83626	4.38501	4.0476	4.00449	3.63021	3.63206	4.1656	4.08706	2.67919	1.60071	4.99577	-0.967879	1.53079	0.013519	0.591623	0.488307	-0.185917	-0.363592	-1.10685
151790	AAH35512	WD repeat domain 49	WDR49	3	-167196472	4.01829	-0.716268	4.92085	8.57871e-06	0.000384202	3.35903	4.273	5.1157	3.40896	2.24877	4.27665	2.90926	4.25232	4.5211	3.81642	4.08039	4.50087	3.69963	3.6582	4.18566	5.45211	1.83484	1.88934	4.79597	-1.33336	0.370627	-0.351959	0.588715	0.651648	-1.01706	0.493322	0.598063
100507144	AW207003	uncharacterized LOC100507144	LOC100507144	11	-35154196	4.01709	-2.18058	5.36285	1.77741e-06	0.000147701	4.49137	5.42955	5.765	1.75629	1.37007	4.20103	2.55139	5.36547	4.62293	4.0549	4.37334	3.56248	4.43977	2.88305	3.75035	4.83365	2.94164	0.460087	5.91516	1.24737	1.72896	-0.830126	-0.737449	0.910447	-0.758261	-0.832841	-0.7281
339894	AK311218	long intergenic non-protein coding RNA 880	LINC00880	3	-156799455	3.91833	-1.34116	4.52388	3.4e-05	0.00096395	2.03888	4.19141	3.61776	3.49035	-1.16534	4.10785	1.60095	4.79395	5.41772	4.01475	5.6933	5.54301	4.34413	3.94968	3.46472	5.7238	2.72816	1.83157	4.78415	-1.28804	2.00091	1.27832	-0.950926	1.91936	-0.971738	-1.04632	-0.941578
9940	AAI29825	deleted in lung and esophageal cancer 1	DLEC1	3	38080695	3.86207	1.24708	4.77359	1.43634e-05	0.000529995	2.97433	4.15271	6.08961	2.25797	-0.523249	4.88983	2.62491	4.90634	4.98995	4.37938	4.13534	3.64209	3.95765	3.77732	3.16288	5.10312	2.71817	1.62567	4.67953	-0.935451	0.076656	-0.691019	0.624051	0.38213	0.45885	0.384269	-0.299486
3122	AAA36272	major histocompatibility complex, class II, DR alpha	HLA-DRA	6	3786392	3.8361	6.37922	4.89982	9.23698e-06	0.000405649	3.36947	2.42343	4.31139	2.85403	1.47382	3.31679	2.38343	4.70292	6.62325	4.46156	4.07896	3.56185	3.84884	3.10068	3.99854	4.03984	2.84623	0.704347	6.60679	0.220724	-1.29212	-0.837405	0.568932	-0.277099	1.21021	-0.565681	0.97244
6036	AAA50284	ribonuclease A family member 2	RNASE2	14	21423629	3.78501	-1.15006	4.86752	1.0345e-05	0.00043303	3.08604	1.18235	3.88172	3.81704	2.0621	2.89788	3.79091	4.14847	5.44188	4.84725	3.06342	3.6645	6.50704	1.71114	2.99172	4.08444	3.84012	2.09553	5.82644	0.560887	0.305514	-1.51661	0.897998	0.223965	0.14022	0.802605	-1.41458
3109	AAA03296	major histocompatibility complex, class II, DM beta	HLA-DMB	6	-32902405	3.78065	3.61382	4.555	3.05664e-05	0.000898306	2.31744	1.15737	3.80813	3.53985	2.85056	3.592	3.06865	3.54117	5.06787	4.24954	3.88177	4.30709	4.75057	2.322	3.52586	3.15718	3.0533	1.93083	6.06587	0.241462	-1.30443	-0.384044	-1.06188	-0.838487	1.48805	0.36997	1.48936
26471	AAC05335	nuclear protein 1, transcriptional regulator	NUPR1	16	-28548661	3.75416	6.56656	5.16613	3.59799e-06	0.00022417	4.26661	5.35526	5.46251	1.82804	-0.608	3.95149	2.13464	5.26412	5.37728	4.03255	3.90578	4.17476	3.14218	3.66398	3.35304	4.31205	3.35917	1.92932	4.88612	-1.04385	1.55993	-0.608599	0.4648	0.6277	0.482292	-0.663308	-0.818957
715	AAA51851	complement C1r subcomponent	C1R	12	-7187514	3.70845	6.50947	4.93276	8.22681e-06	0.000373187	3.42909	3.59913	4.77559	2.77711	0.960674	4.40806	2.00943	4.51306	5.4946	4.35194	3.40496	2.55985	3.73886	3.55639	4.51991	3.72593	3.0838	2.01957	5.23998	0.973392	0.453083	-0.401764	0.507418	0.0294811	0.25701	-0.228725	-1.58989
284	AAB50557	angiopoietin 1	ANGPT1	8	-108261709	3.70747	4.29761	5.49929	1.08574e-06	0.000105803	5.41114	3.29217	3.94952	1.18754	1.0248	5.16027	2.3231	4.98418	4.40183	4.90611	4.16852	3.88738	3.68404	4.29741	4.05779	3.74511	2.17479	1.55974	4.50284	1.64168	0.0387347	-0.491621	-0.208841	0.480026	0.300862	-1.15223	-0.608605
4267	AAA02999	CD99 molecule	CD99	X	2609227	3.69338	7.51136	9.52435	3.98227e-13	1.51963e-09	19.6632	3.83205	5.25919	2.86794	1.17656	4.1744	2.49389	4.94784	4.65	3.13657	3.67484	4.631	3.16398	3.85062	3.10056	3.58584	2.11253	1.27946	4.26162	-0.532664	1.089	-0.776485	0.382331	0.75102	0.858165	-1.01541	-0.75595
828	AAC14484	calcyphosine	CAPS	19	5913654	3.64675	4.16063	4.53543	3.26837e-05	0.00093906	2.2211	5.27592	5.44503	2.21598	1.81754	3.89683	1.75644	4.22333	4.98453	3.8941	4.43944	3.8034	3.15096	2.83551	2.06407	6.8838	3.4808	0.854075	4.68362	-0.619945	1.81182	-0.606837	0.272133	0.382763	-0.234105	-0.275133	-0.730693
645090	NA	NA	NA	NA	NA	3.55094	-2.76977	4.70973	1.79317e-05	0.000617329	2.50036	5.58986	5.37404	3.82961	1.12146	3.33576	3.38079	3.25293	2.75581	3.84665	3.55237	4.29185	3.28043	2.88598	2.96862	6.33728	1.84503	1.68541	3.90102	-0.586198	2.21732	-0.341765	-0.249088	-0.186154	-0.269899	-0.34448	-0.239739
301	AA039737	annexin A1	ANXA1	9	75766646	3.53264	6.24382	4.52919	3.33889e-05	0.000948017	2.12899	3.4378	5.44745	1.65248	0.0436472	4.07642	0.387353	4.40766	5.19032	4.37236	4.22008	3.74941	3.7848	3.07337	3.49161	4.20693	1.95497	0.672772	5.93363	0.954414	0.597141	0.285261	0.770028	-0.325142	0.0122507	-0.751401	-1.54255
302	AA661718	annexin A2	ANXA2	15	-60639349	3.47659	5.48125	4.86244	1.0531e-05	0.000435451	3.28031	4.09787	4.77836	2.57696	-0.188342	3.68354	0.913089	4.46097	4.71103	4.16731	3.7521	3.5203	3.7966	3.55193	3.41646	3.72725	3.38767	1.25246	5.11599	1.60264	0.170554	0.0984537	0.67284	-0.474262	0.387131	-0.721397	-1.73596
3606	AAB50010	interleukin 18	IL18	11	-112013973	3.42819	1.67965	4.74185	1.60402e-05	0.000572665	2.87492	1.77506	4.46356	3.63332	3.38634	2.03992	2.22934	3.75618	3.61664	3.07827	3.07639	4.94519	4.45275	2.93876	2.25208	3.34934	2.61959	1.67646	4.85909	-0.744527	-0.552441	-0.500094	0.220615	-0.63399	2.17843	-0.502809	0.534818
304	A6NMY6	annexin A2 pseudogene 2	ANXA2P2	9	33624222	3.40761	6.94712	5.70188	5.19685e-07	6.14663e-05	6.07274	3.78542	4.53905	2.30895	-0.304028	3.90541	1.11993	4.33552	4.82758	4.08588	3.7292	3.20599	3.85468	3.5583	3.43897	3.66743	3.00715	0.828946	5.17372	1.36469	-0.0322643	-0.203586	0.569173	-0.753116	0.378018	-0.426015	-0.896898
951	AA767248	CD37 molecule	CD37	19	49838676	3.38912	2.46658	5.36136	1.78697e-06	0.000147858	4.91151	1.63772	3.94245	3.13869	3.23789	2.11493	2.67623	3.71977	4.48841	3.36761	3.0295	4.2449	4.0306	2.55003	2.7174	2.62248	2.5339	2.12593	4.80485	-0.0381968	-0.449689	0.206236	-0.0322925	-0.399994	0.278102	0.127572	0.308262
2014	AAC50920	epithelial membrane protein 3	EMP3	19	48828628	3.33368	3.96934	4.7973	1.3224e-05	0.000510913	3.08403	3.49035	5.0192	1.78013	0.505599	3.48147	1.15526	4.02509	4.48577	4.13372	3.30267	2.99672	3.4812	3.22121	3.77155	3.32923	2.5542	0.735943	4.56792	0.286688	0.895192	-0.867429	1.12337	-0.201624	0.349867	-0.299828	-1.28624
57722	AAI52806	immunoglobulin superfamily, DCC subclass, member 4	IGDCC4	15	-65673824	3.32443	3.10463	5.14747	3.84553e-06	0.000232152	4.2118	3.12507	4.58409	1.57717	1.08719	4.31342	1.8791	4.3707	3.92727	3.97161	3.88398	2.89254	2.71884	3.27287	3.81304	2.89743	1.28588	1.44599	4.13484	-0.628958	1.34987	-1.01488	1.03263	0.644393	-0.723448	0.176285	-0.835892
7097	AAC34133	toll like receptor 2	TLR2	4	154605440	3.31231	2.49608	4.53909	3.22771e-05	0.000932391	2.26522	2.0515	4.23953	3.16064	2.88505	1.01647	2.73405	3.77186	4.44268	3.68243	3.06661	2.26969	4.60532	2.6259	3.40193	2.82647	2.64273	0.732596	4.47939	0.937635	-0.215488	-1.00014	2.55197	-1.08553	0.325487	-1.00285	-0.511087
5355	AAA35499	proteolipid protein 2 (colonic epithelium-enriched)	PLP2	X	49028183	3.2799	3.74003	5.22415	2.92443e-06	0.000199223	4.4815	3.49872	4.81264	2.31146	0.660638	3.47119	1.52851	4.11112	4.46977	3.88113	3.02145	2.9254	3.71851	2.63122	3.41074	3.69892	3.7407	0.891692	4.28584	0.175372	0.539925	-0.637529	0.932196	-0.136783	-0.160406	-0.640244	-0.0725308
6039	AAC51848	ribonuclease A family member k6	RNASE6	14	21249209	3.27807	2.05259	5.09324	4.66391e-06	0.000257057	4.00323	1.10849	3.38328	2.61965	3.14578	2.67963	2.68414	3.76166	4.73253	3.19471	2.56521	3.47003	4.11515	3.03678	2.97992	2.93054	2.22638	1.90734	4.68474	0.8496	-0.701228	-0.490929	-1.13522	-0.782778	1.74014	-0.313072	0.833489
25937	AAH14052	WW domain containing transcription regulator 1	WWTR1	3	-149235021	3.22189	6.85034	7.27318	1.5362e-09	1.05773e-06	11.6562	4.33293	3.61039	1.02698	0.110488	3.92779	1.17184	3.70156	4.15769	4.411	3.43396	3.12093	3.54559	3.85792	3.33101	3.41538	1.99799	0.709658	4.60985	0.297413	0.62417	-0.645032	1.44166	-0.449064	0.167886	-0.992883	-0.444153
7431	AAA61279	vimentin	VIM	10	17270257	3.21361	9.46649	6.96137	4.91193e-09	2.95928e-06	10.5155	2.89582	4.74019	2.2187	0.656763	3.34626	1.23838	4.28675	4.5788	3.66315	3.14929	2.43048	3.7947	2.85728	3.37527	3.33829	2.49051	0.817609	5.27198	0.158977	1.33971	-0.59244	0.335999	-0.163525	0.295045	-0.724458	-0.649304
497190	AAQ88739	C-type lectin domain family 18 member B	CLEC18B	16	-74442528	3.19939	1.29215	4.63568	2.31642e-05	0.000736127	2.54692	3.32644	4.60581	1.62243	0.883381	4.04575	1.87829	4.00167	3.72906	3.779	3.1705	2.44849	2.68726	3.75325	3.72668	3.01243	2.58493	1.09224	3.6389	-1.11378	2.12862	-0.132386	-0.246159	0.508652	0.120052	0.350326	-1.61532
57121	AAH33571	lysophosphatidic acid receptor 5	LPAR5	12	-6728000	3.18816	2.12835	5.58817	7.86395e-07	8.56548e-05	5.69308	-0.115454	3.17586	3.10226	3.06811	3.06775	3.0833	4.04791	4.2631	3.42129	3.24418	3.38943	3.25892	2.45497	3.19164	2.0293	1.55811	2.59203	4.0327	-0.901977	-1.55789	0.180704	-1.90882	-0.188776	2.23411	0.485171	1.65748
91947	AA872967	arrestin domain containing 4	ARRDC4	15	98503932	3.16937	6.60476	7.6363	3.97507e-10	3.83177e-07	12.9649	4.45545	3.42547	1.70195	0.740346	3.75663	1.26399	3.57112	3.94648	3.48988	3.0611	3.40415	3.67899	3.34895	3.71087	2.76755	1.88506	1.05695	3.99437	0.069861	0.32596	-0.0115716	-0.118469	0.200278	0.063874	-0.259864	-0.270069
10170	AAD32458	dehydrogenase/reductase (SDR family) member 9	DHRS9	2	169929084	3.14854	0.333359	4.77136	1.44756e-05	0.000531572	2.99093	-1.55446	2.85143	3.45384	2.99116	2.24448	3.494	3.98513	4.00428	3.54869	3.55357	4.1697	2.90127	2.47075	3.59521	1.09826	-0.0495488	2.61745	3.58108	-1.28284	-1.33176	0.390435	0.483112	-0.495775	1.44154	0.38772	0.407572
714	AAH09016	complement component 1, q subcomponent, C chain	C1QC	1	22970117	3.11379	5.59458	5.9388	2.18144e-07	3.33778e-05	6.9067	1.01596	3.54157	2.876	2.70268	1.95074	2.85692	4.13207	4.83719	3.59165	2.44107	2.77831	4.14291	2.48348	3.20336	2.58161	2.55579	1.93746	4.40747	0.119518	-1.66876	-0.408796	1.05541	-1.2859	1.348	-0.311545	1.15207
6037	AAA50283	ribonuclease A family member 3	RNASE3	14	21359561	3.10963	-2.88062	5.10428	4.48441e-06	0.000250594	3.6211	2.44932	4.41172	2.33677	1.95055	0.257952	2.03234	2.89759	4.48839	4.12518	3.02782	3.18603	4.95752	1.39314	3.49684	3.02947	1.93715	2.91504	4.73011	-0.494077	-0.0124844	-0.249644	-0.156967	-0.0940336	-0.177779	1.3326	-0.147618
284759	AAR04783	signal regulatory protein beta 2	SIRPB2	20	-1455235	3.10929	0.240879	5.21261	3.04763e-06	0.000205438	4.28577	2.10421	2.81501	2.75678	3.1904	2.66219	2.36619	2.38989	3.45674	3.58333	3.05995	3.0629	4.33269	2.29857	3.23167	2.70631	2.11489	1.7839	4.79891	-0.205314	-0.0862917	-0.323452	0.131796	0.194729	0.110984	0.0364035	0.141144
170591	AAH22320	S100 calcium binding protein Z	S100Z	5	76145825	3.10301	-2.72994	5.1551	3.74227e-06	0.000230502	3.84963	3.3478	3.64929	2.74983	3.69702	1.8934	3.74795	1.9216	3.6887	2.09475	4.31709	3.54137	3.42304	2.29162	2.67911	3.56538	1.25067	2.85659	3.30666	0.404404	-0.698966	-0.936126	-0.843448	-0.780515	2.30566	-0.938841	1.48783
400619	AK129994	long intergenic non-protein coding RNA 511	LINC00511	17	-70594179	3.09584	-2.46321	5.98603	1.83352e-07	2.92136e-05	6.3482	2.24826	4.54836	2.01286	0.5271	4.09503	2.23894	3.50656	4.41384	3.67971	3.29243	2.31898	3.53407	3.02859	2.93065	3.42099	-0.334289	1.09105	3.75412	1.14137	0.885996	0.648837	-0.843448	-0.780515	0.720702	-0.938841	-0.8341
695	AAA61479	Bruton tyrosine kinase	BTK	X	-100604434	3.09225	1.13591	5.81332	3.45736e-07	4.50368e-05	6.30167	0.465036	3.40441	2.69847	2.79767	2.43888	2.63504	3.3104	4.09014	3.62099	3.00774	3.62953	3.86051	2.41943	2.67467	1.94262	1.35727	1.63653	4.33079	0.279671	-0.954944	0.248469	-0.206341	-0.673923	1.28186	0.752714	-0.727507
54518	AAH35636	amyloid beta precursor protein binding family B member 1 interacting protein	APBB1IP	10	26727265	3.08927	2.9611	4.81852	1.22802e-05	0.000483954	3.14776	0.0214992	3.39689	2.67021	2.92067	2.37614	2.59987	3.89238	3.92291	3.64872	3.11911	3.56478	3.56475	2.39872	3.14244	2.13126	1.25808	1.84943	4.18767	0.127509	-1.09491	0.0535806	-0.360702	-0.704394	0.945468	0.397516	0.635936
51411	AAD54227	bridging integrator 2	BIN2	12	-51674821	3.08911	2.01747	6.45242	3.2661e-08	1.14486e-05	8.56041	0.737805	3.23231	2.50147	3.05595	2.04202	2.87266	3.64745	3.93473	3.48653	3.23286	3.40426	3.44748	2.26099	3.26857	2.18325	1.76516	2.10737	3.99864	0.0476284	-0.304769	0.426362	-0.724886	-1.73996	1.23519	0.141247	0.919178
54209	AAF69824	triggering receptor expressed on myeloid cells 2	TREM2	6	-41126243	3.07831	2.28748	4.54672	3.14452e-05	0.000914378	2.28447	0.356991	4.01727	2.22953	2.65154	2.56492	2.3631	3.52827	4.2954	3.25589	3.4466	3.90599	3.08175	1.50032	2.89199	2.45917	1.49357	1.90586	4.82074	-0.365756	-1.02167	-0.230258	0.789907	-1.10322	0.989362	0.203126	0.738502
4147	AAC51260	matrilin 2	MATN2	8	98881310	3.06894	5.94503	4.97721	7.03397e-06	0.000337333	3.60352	2.88252	4.0103	1.82449	0.255359	4.0467	1.4804	4.0518	3.96346	3.07102	3.73513	2.76957	2.92241	3.25112	3.7692	2.96297	1.31059	1.63741	3.7889	-0.604303	0.700412	-0.259841	0.085479	0.559098	-0.25871	0.0357091	-0.257844
284021	AAH53534	mast cell immunoglobulin-like receptor 1	MILR1	17	62461568	3.05433	-0.0712464	6.03856	1.51096e-07	2.55524e-05	6.88822	1.11684	3.26082	2.8408	2.69899	2.30185	2.34688	3.62199	4.25406	3.11127	2.9491	3.30645	4.30157	2.03265	2.89165	2.00654	1.5481	2.03002	4.07697	0.495375	-0.401544	-1.37567	-1.28299	-1.22006	1.75509	-0.155992	2.18579
2202	AA704122	EGF containing fibulin-like extracellular matrix protein 1	EFEMP1	2	-56093096	3.04517	7.12178	4.5609	2.99547e-05	0.000885948	2.10859	2.90407	4.6485	0.66034	-0.104065	4.48602	1.0583	4.3137	4.42159	3.20351	2.65988	3.38605	3.06956	3.34444	2.74978	4.33473	1.92153	1.31057	4.35041	-1.90766	1.81674	-2.1154	1.98115	0.798701	0.823271	-0.0176937	-1.37911
27181	AAF27622	sialic acid binding Ig like lectin 8	SIGLEC8	19	-51954250	3.03977	1.15311	4.55966	3.00817e-05	0.000886767	2.33234	-0.500378	4.49317	3.56733	3.22692	2.22655	2.05665	3.6731	3.63065	2.89676	2.88548	3.04715	3.62797	3.33422	2.70474	1.60765	-0.580427	1.78425	3.56348	0.416577	-1.57314	-0.225333	0.495376	-0.590554	1.27787	-0.414461	0.613659
2209	AAA35678	Fc fragment of IgG receptor Ia	FCGR1A	1	149754249	3.03948	1.88908	5.57562	8.23092e-07	8.73641e-05	5.64066	0.549651	3.13118	2.41368	2.55338	1.72204	2.8544	4.27148	4.03877	3.87912	2.72564	3.0892	3.80609	1.84896	3.50283	1.88551	1.33085	2.09419	3.98515	1.17462	-0.870328	-1.10749	2.35442	-1.09627	-0.298657	-0.373238	0.21693
197021	AAI48355	lactase like	LCTL	15	-66839805	3.03338	-0.719214	4.89897	9.26439e-06	0.000405928	3.29742	1.9042	4.00162	1.82706	-0.310775	3.57729	2.36087	3.76822	3.99672	3.43207	3.29305	2.89098	3.09395	2.76741	2.73432	3.09008	0.412798	1.35271	5.15329	-0.918898	0.941206	0.704046	0.796724	0.329142	-0.6026	-0.677181	-0.572439
712	AAD32626	complement component 1, q subcomponent, A chain	C1QA	1	22963117	3.03244	5.40713	5.73878	4.54144e-07	5.61859e-05	6.22189	1.51024	3.28305	2.86858	2.73744	1.57025	2.62726	3.82842	4.76218	3.24118	2.20879	2.87894	4.00797	2.21923	3.16616	2.68494	2.81863	1.92205	4.51244	-0.171949	-1.21147	-0.349096	0.290148	-0.901596	1.35926	-0.250528	1.23523
713	AAC41692	complement component 1, q subcomponent, B chain	C1QB	1	22979681	3.01498	5.34014	5.65144	6.24638e-07	7.17892e-05	5.90804	1.13018	3.46194	2.83679	2.56264	1.58599	2.69952	4.05031	5.04048	3.49894	1.84167	2.50329	4.34361	2.38261	3.03815	2.81086	2.65486	1.97546	4.37047	0.0521876	-1.36517	-0.346383	0.805473	-1.01062	0.951931	-0.0200803	0.932658
27306	AAH20734	hematopoietic prostaglandin D synthase	HPGDS	4	-95219706	3.01111	0.79828	5.95732	2.03781e-07	3.16829e-05	6.7708	0.628697	3.03075	2.62829	2.98003	2.66108	2.19261	3.79483	4.06098	3.39487	2.70523	3.57595	3.61991	1.73398	2.83399	2.26268	1.46356	2.27884	4.40426	-0.333804	-0.29967	-0.53683	0.183878	-1.0333	1.43316	0.0884858	0.498081
942	AAA58389	CD86 molecule	CD86	3	121774208	2.98783	2.22713	4.89746	9.31376e-06	0.000406244	3.40395	-0.487681	3.63266	2.92717	2.72452	2.12093	2.72142	3.2794	4.12268	3.04207	3.06483	3.41986	3.72272	2.10274	2.6767	2.54565	0.83666	1.7611	4.25765	0.113247	-1.31943	-0.733468	0.563568	-1.01396	1.29057	0.025657	1.07381
6916	AAA36742	thromboxane A synthase 1	TBXAS1	7	139528951	2.986	2.2853	5.73848	4.54639e-07	5.61859e-05	6.16118	1.08747	3.75932	2.5208	2.92072	2.27996	2.25304	3.28303	3.42099	3.30338	2.90276	3.44251	3.64542	2.31215	2.57214	1.8571	1.03397	1.85892	4.20651	0.124967	-0.978402	-0.367565	0.0995077	-0.879379	1.28926	0.00411514	0.707494
3689	AAA59490	integrin subunit beta 2	ITGB2	21	-46305868	2.98185	4.25298	4.83186	1.17207e-05	0.000468805	3.17213	0.897265	3.01878	2.40232	2.77732	2.19865	2.41342	3.5579	4.16385	3.5449	3.2564	2.78231	3.84778	2.07324	2.93794	2.25152	2.23445	1.69877	4.45368	0.0111542	-0.893532	0.0917009	0.0479591	-1.31612	1.11391	0.0449307	0.899996
2846	AA424772	lysophosphatidic acid receptor 4	LPAR4	X	78003205	2.97591	0.474685	5.17796	3.44921e-06	0.000217311	4.28782	3.90789	3.41414	2.39881	2.15091	3.34584	2.5162	3.78583	2.80482	2.84187	2.49122	3.7022	1.98795	2.37591	2.83812	3.778	1.74159	2.25052	3.89542	-0.850109	1.21645	-0.445211	0.684941	1.01706	0.332923	-1.8885	-0.0675511
79626	AAG44785	TNF alpha induced protein 8 like 2	TNFAIP8L2	1	151129104	2.97185	1.10283	5.71686	4.92014e-07	5.89164e-05	6.00302	0.830317	3.43805	2.21785	2.50787	2.88688	2.68493	3.76869	4.26456	3.09987	2.94156	3.07053	3.14679	1.43407	2.8589	2.36156	2.60109	2.22893	4.44869	-0.975572	-1.63148	-0.103108	-0.397453	-0.33452	2.07112	0.330276	1.04074
126364	AAH25744	leucine rich repeat containing 25	LRRC25	19	-18501953	2.96886	1.10104	5.18526	3.36056e-06	0.000215855	4.21934	2.12633	2.98466	2.28172	2.76506	2.33706	1.876	3.70869	3.17702	2.96167	3.06741	2.65473	4.12322	2.73528	3.15582	2.56209	3.05474	1.61067	4.1538	-0.164988	-0.820899	-1.05806	-0.117384	-0.417021	1.0842	0.524189	0.969967
822	AAA59570	capping actin protein, gelsolin like	CAPG	2	-85621870	2.96801	4.85787	4.6109	2.52276e-05	0.000785723	2.43561	2.00803	3.96953	1.83748	1.09909	3.48432	1.46167	3.02889	4.0764	3.43015	2.54698	3.026	3.63986	2.5446	3.33631	2.45117	0.834285	0.97952	4.35689	-1.45035	1.52634	-1.08563	0.79504	0.292376	0.646163	-0.305934	-0.418004
8832	AAB84364	CD84 molecule	CD84	1	-160510883	2.92201	2.68237	4.91053	8.89566e-06	0.000394252	3.45137	0.142484	3.13254	2.67622	2.58968	2.52544	2.91859	3.49336	3.99417	3.08702	3.06166	3.15032	3.58805	1.58881	2.87628	1.74911	1.10425	1.91202	3.9665	-0.536696	-1.14625	0.282852	-0.259707	-1.35904	1.38406	0.240059	1.39473
945	AAA51948	CD33 molecule	CD33	19	51728334	2.91801	0.547832	5.86242	2.88777e-07	4.00528e-05	6.38218	1.8347	3.13552	2.26139	2.15038	3.29711	2.89449	3.54488	3.72355	2.94135	2.88913	3.18631	2.82279	1.85128	2.45197	1.91833	1.95641	1.91965	4.22015	-0.837389	0.29628	0.0591205	-0.137709	-0.437346	0.578445	-1.0811	1.5597
972	AAA35996	CD74 molecule	CD74	5	-149781199	2.9124	8.49334	6.3552	4.68511e-08	1.31736e-05	8.31458	1.33092	4.04982	1.94822	1.04988	2.50457	1.71851	3.45023	4.98087	3.34098	3.36158	2.9089	3.04458	1.91655	2.66849	2.84273	2.15323	1.01271	5.8328	0.140706	-0.704629	-0.304496	0.457714	-0.466177	0.793751	0.0869328	-0.00380102
5260	AAH51327	phosphorylase kinase, gamma 1 (muscle)	PHKG1	7	-56147975	2.90019	1.65015	4.85805	1.06941e-05	0.000438665	3.2814	2.41778	4.03532	0.989044	0.741322	3.9486	1.8848	2.9385	4.08528	3.77261	3.48818	2.02063	2.61638	2.67483	2.62589	3.28293	2.17927	0.511166	4.08834	-2.16098	1.53266	-1.43112	1.16405	0.598956	0.906636	-0.0982359	-0.511962
1436	AAA35834	colony stimulating factor 1 receptor	CSF1R	5	-149432853	2.89063	5.42273	6.2346	7.32443e-08	1.72204e-05	7.93112	0.00135058	3.42051	2.70169	2.749	2.4189	2.40641	3.77882	3.37217	3.30012	3.11865	3.28187	3.54363	2.59935	3.1378	1.66512	1.41649	1.86364	3.75796	-0.0503011	-1.33646	-0.469064	0.351782	-1.14402	1.34546	-0.179087	1.48169
3059	AAH16758	hematopoietic cell-specific Lyn substrate 1	HCLS1	3	-121350244	2.87303	4.09346	5.27772	2.41372e-06	0.000178986	4.66155	0.8416	3.62097	2.47822	2.2993	1.94672	2.48841	3.28137	3.87467	3.33123	2.75343	2.77055	3.28092	2.52793	2.64266	2.08985	2.07144	1.38933	4.12834	-0.198268	-0.480863	-0.505478	0.654763	-0.164652	0.614968	-0.0686608	0.148191
54440	AAH51881	SAM and SH3 domain containing 3	SASH3	X	128913891	2.87157	2.25739	5.13911	3.9617e-06	0.000234224	4.18818	1.20389	2.5961	2.29537	2.6898	2.60256	2.77012	3.1364	3.66879	3.26728	2.90255	2.80996	3.55481	1.49781	3.08738	1.55448	1.72189	1.52191	4.13642	-0.357872	-0.227752	-0.464912	0.700522	-1.46684	1.25677	-0.196325	0.756413
7940	AAB57724	leukocyte specific transcript 1	LST1	6	2896839	2.86887	2.16836	4.87463	1.00906e-05	0.000427555	3.33127	1.25388	3.4095	2.44908	2.55964	2.08944	2.40483	3.55225	3.73194	2.95704	2.60064	3.39938	3.12685	1.74259	2.38973	2.34311	1.59264	1.87609	4.46191	0.325237	-0.827886	-0.789411	0.137256	-0.909435	1.16828	0.176165	0.71979
5724	AAA60001	platelet activating factor receptor	PTAFR	1	-28473676	2.85811	2.67548	5.96805	1.95897e-07	3.09565e-05	6.99923	1.22356	2.62521	2.49586	3.22865	2.79348	2.31247	2.7259	3.87457	3.1956	3.00788	3.17587	3.75466	1.74463	2.08951	1.91475	2.13364	1.56899	3.99875	-0.809097	-0.154173	-0.446828	-0.411866	-1.00945	1.42022	0.417191	0.994
1536	AAB29151	cytochrome b-245, beta polypeptide	CYBB	X	37639269	2.85729	4.25066	4.82908	1.18353e-05	0.000471431	3.15046	0.350485	1.92319	2.44041	2.4061	2.35378	2.6945	3.32447	3.87413	3.90665	2.58035	2.92168	4.30406	2.23208	2.77575	2.5149	1.84071	1.59765	4.37094	-0.498156	-1.09705	0.0479325	-0.633114	-1.04325	1.44716	0.116039	1.66044
6121	AAA99012	retinal pigment epithelium-specific protein 65kDa	RPE65	1	-68894506	2.85634	-0.886069	4.68799	1.93348e-05	0.000651669	2.7088	1.71828	3.52456	0.020777	1.6103	3.51686	2.09221	2.65614	1.80203	3.78346	3.91694	2.71331	4.28922	3.81771	4.27444	2.85341	0.151674	1.22707	2.44867	-0.935604	1.37196	-0.450163	0.986469	-1.18764	1.05055	-0.246427	-0.589145
4542	AAA20903	myosin IF	MYO1F	19	-8585673	2.8519	2.83697	5.19761	3.21554e-06	0.000209434	4.39267	2.3129	2.92693	2.4623	2.82389	1.55038	2.49603	3.10489	3.44694	3.11321	2.86505	3.0295	3.74132	1.49672	2.6021	2.15802	2.589	1.69242	3.98207	-0.213829	0.860855	-0.642585	0.683582	-0.270163	0.409652	-1.09987	0.272355
9056	AAC83706	solute carrier family 7 member 7	SLC7A7	14	-23242431	2.84429	2.7323	4.85266	1.08981e-05	0.00044326	3.25836	1.64537	3.0374	2.43101	2.75351	1.96235	2.02112	3.25129	3.87854	2.81761	2.57535	3.21527	3.92224	2.18517	2.61437	2.19197	2.11373	1.32506	3.62184	0.413852	-0.293589	-1.26771	-0.68961	-0.626677	0.919628	0.5506	0.99351
11314	AAD01646	CD300a molecule	CD300A	17	72462521	2.84218	1.84621	5.14362	3.89863e-06	0.000232152	4.19185	0.762769	3.17148	2.10486	2.82073	2.12528	2.28585	3.34424	3.8229	2.97991	2.72665	2.98364	3.25598	2.41476	3.33468	1.33545	1.71106	2.14854	3.45019	0.32975	-0.896477	-0.182546	0.780071	-0.636989	0.160622	-0.288355	0.733924
5872	AAH00799	RAB13, member RAS oncogene family	RAB13	1	-153954092	2.84143	6.26861	7.42332	8.78076e-10	6.77137e-07	12.2037	4.19725	3.9281	1.6669	1.19424	2.5825	1.02203	3.71013	3.42155	2.70946	2.92572	3.29105	2.82838	2.55314	2.40722	2.58531	2.79314	1.16498	3.79953	-0.719038	1.61909	-0.59125	0.852421	-0.0708213	-0.0484936	-0.369405	-0.672499
64926	AAH30281	RAS protein activator like 3	RASAL3	19	-15562437	2.84026	1.38544	5.11123	4.37499e-06	0.000247347	4.03845	0.480576	3.16821	2.17384	2.7673	2.03564	2.78145	3.48006	3.64381	3.22497	2.52082	2.96538	3.08662	2.11899	3.13923	1.98718	2.29034	1.62696	4.03985	0.820638	-0.737298	-0.684951	0.0357577	-0.0818813	0.682371	-0.240207	0.205571
23533	AAD33397	phosphoinositide-3-kinase regulatory subunit 5	PIK3R5	17	-8782232	2.83987	1.89151	4.8918	9.50056e-06	0.000410676	3.3667	1.02714	3.4855	2.38217	2.40284	1.89467	2.20565	3.25708	3.39996	2.86005	3.18237	2.87783	3.39743	2.67992	2.66978	1.70272	2.34158	1.60912	3.89178	0.249556	-0.491243	-0.387366	0.10124	-0.572792	0.794124	-0.114447	0.420929
117248	AAH14789	polypeptide N-acetylgalactosaminyltransferase 15	GALNT15	3	16216183	2.83494	5.89064	4.75719	1.52069e-05	0.000550046	2.72076	2.95364	4.0273	0.899837	0.598837	3.43294	0.882704	2.78937	4.41709	3.01131	4.04989	3.27333	2.80294	2.32877	2.56898	3.12052	1.32934	0.0520984	4.52528	-0.656924	1.31845	0.000641042	0.277789	0.862225	-0.438312	-0.458506	-0.905364
3071	AAA35964	NCK associated protein 1 like	NCKAP1L	12	54892567	2.83428	2.49341	5.4429	1.33155e-06	0.000121397	5.20428	0.448003	2.72897	1.89522	2.69535	1.87402	2.5619	3.08332	3.72495	3.52543	2.80739	3.05357	3.92229	2.12222	3.06136	1.89865	1.39924	1.42949	3.76529	0.0675474	-0.949666	-0.581105	0.686071	-0.910921	1.28034	-0.58382	0.991551
2210	AAA35825	Fc fragment of IgG receptor Ib	FCGR1B	1	-120926127	2.83424	1.45244	5.10901	4.40974e-06	0.000247858	4.08858	0.2109	3.07207	1.81456	2.44704	1.75134	3.32132	3.94121	3.64396	3.68428	2.83339	2.83088	3.48329	1.49305	3.24718	1.7086	1.41495	1.54939	3.59821	1.20162	-1.59882	-0.166131	2.81407	-1.23291	-0.699986	-0.905812	0.587972
5031	AAB03572	pyrimidinergic receptor P2Y6	P2RY6	11	72975549	2.83377	1.01768	4.60267	2.59526e-05	0.000801003	2.45794	1.57034	3.68575	0.863437	0.904923	3.90254	1.22642	3.73275	3.27693	3.54005	3.40091	2.09108	2.59486	3.05022	3.7564	1.3025	0.406104	1.52659	4.06772	0.121713	-0.444	-0.340123	1.57072	-0.525549	0.769218	-1.42084	0.268863
9450	AAC98152	lymphocyte antigen 86	LY86	6	6588933	2.83012	1.64293	5.39789	1.5665e-06	0.000132458	5.02106	0.409061	3.02537	1.88564	2.87152	1.93817	2.08431	3.68387	3.48358	3.25765	2.66655	3.48305	2.8476	2.43261	2.90055	1.69674	1.14406	1.79092	4.20701	-0.302601	-1.07477	0.116918	-0.52737	-0.608827	1.08187	0.342472	0.972304
50615	AA354979	interleukin 21 receptor	IL21R	16	27413482	2.82333	-1.03122	4.72101	1.7244e-05	0.000597927	2.63828	2.21386	1.84081	3.11065	1.9561	4.17039	3.57994	2.45751	4.233	2.66202	3.03337	2.48049	4.66255	1.15768	0.770239	3.01015	3.37155	2.17011	4.20514	0.454888	0.199515	0.699321	1.63999	-1.467	0.0342207	-1.62532	0.0643809
1794	AAH16996	dedicator of cytokinesis 2	DOCK2	5	169064250	2.81203	1.98268	5.18244	3.39447e-06	0.000215855	4.32213	0.729323	2.37082	2.07413	2.40404	2.13622	2.44881	3.01992	3.64699	3.35829	3.02218	2.7594	3.7631	2.4053	2.90673	2.31836	1.34492	1.43605	3.99988	0.0422702	-0.654474	-0.0951675	0.310668	-0.591634	1.16112	-0.749959	0.577174
115761	AAH13150	ADP ribosylation factor like GTPase 11	ARL11	13	50202434	2.8041	-0.396853	5.02651	5.90905e-06	0.000299004	3.62994	0.286562	2.79645	2.41106	2.32385	1.79564	3.36601	3.34149	4.1291	3.02656	2.84082	2.9131	3.18555	1.43202	2.53844	1.78426	1.88988	2.15084	4.5869	-1.07187	-0.590275	-0.827435	0.850205	-0.671824	1.9074	0.392243	0.0115569
100507228	NA	NA	NA	NA	NA	2.80199	-3.09478	4.95111	7.71201e-06	0.000358265	3.28312	0.629627	3.77151	2.35359	2.45279	0.760192	3.00024	3.56489	4.08714	2.75296	2.56177	3.63056	1.84237	3.48034	2.28287	1.94675	1.5914	2.27978	3.97455	0.745129	-1.09521	0.252596	-1.23969	-1.17676	1.90942	0.249881	0.354622
100506352	NA	NA	NA	NA	NA	2.79839	-2.64456	5.13053	4.08457e-06	0.000237188	3.84946	1.12167	2.65665	2.10867	1.76041	3.6852	2.28966	3.46807	2.07669	3.68389	3.408	2.90021	3.34747	2.49846	3.668	3.4861	0.609513	-0.287073	2.97866	-1.82172	0.244836	0.744642	0.100354	-1.42168	0.816508	1.22735	0.109702
6678	AAA60570	secreted protein acidic and cysteine rich	SPARC	5	-151040656	2.79499	9.00775	7.72035	2.90873e-10	3.11541e-07	13.2638	3.58632	3.5531	1.51129	0.0777337	3.39175	1.11419	3.14166	3.15228	3.13225	3.9701	3.86486	2.25982	2.71083	2.23821	3.13106	1.32442	1.43458	4.36261	-0.544008	0.977651	-0.293132	0.0640964	-0.0807941	0.369932	-0.873063	0.379318
90050	AAH09073	family with sequence similarity 181 member A	FAM181A	14	94385239	2.79274	1.30251	4.8016	1.30272e-05	0.000506353	3.0909	2.71942	4.38202	1.66911	0.06902	3.44051	1.97536	3.61292	3.61428	3.30822	3.14009	2.54454	2.34781	1.90888	2.90784	2.61591	1.29071	1.44075	3.57469	-0.820699	1.29561	-0.982891	0.529011	-0.322808	0.430894	-0.920018	0.790902
29108	AAF99665	PYD and CARD domain containing	PYCARD	16	-31212806	2.78796	2.04368	5.28009	2.3933e-06	0.000178839	4.63271	1.33254	3.32851	2.57862	2.4955	1.94176	2.47094	3.35282	3.93727	2.25608	2.46681	3.41465	3.47817	1.58404	2.46202	1.76332	1.96646	1.47149	3.82865	-0.175263	0.119916	-0.451663	-0.63462	-1.36018	1.24639	0.151343	1.10408
81035	AA903451	collectin subfamily member 12	COLEC12	18	-319354	2.78398	4.9595	4.67558	2.01828e-05	0.000670894	2.53549	2.25765	4.02343	0.196069	-0.0296923	4.07062	0.664989	3.72273	4.09541	3.75122	3.09415	2.50376	2.27257	3.18845	3.46193	2.32417	1.88292	0.724094	4.46852	0.128255	1.03919	-0.377674	0.372423	-0.48931	0.21757	-0.597883	-0.292572
10148	AAA93193	Epstein-Barr virus induced 3	EBI3	19	4229539	2.77372	0.474927	5.64635	6.36318e-07	7.25892e-05	5.67368	1.29266	3.96848	2.98593	2.10056	1.56762	2.44611	3.87121	3.12903	2.68464	2.30507	2.39096	3.25338	2.52772	2.85641	1.90618	3.45937	1.73051	3.67988	0.6712	-1.51017	-1.01037	1.71458	-1.59172	1.13189	0.124422	0.470171
100233209	AA213858	PCED1B antisense RNA 1	PCED1B-AS1	12	-47602202	2.76411	-0.283929	5.60732	7.33485e-07	8.12693e-05	5.49824	1.5353	2.51286	2.73252	2.56378	2.78786	1.9717	2.90836	3.2408	3.14271	2.54991	3.07724	3.5543	1.81793	2.86359	2.67186	0.480002	1.16838	3.89126	0.28581	-1.10707	-1.34423	0.863928	0.0337764	1.04957	-0.124549	0.342762
3903	AAB69324	leukocyte associated immunoglobulin like receptor 1	LAIR1	19	-54865232	2.76122	2.94874	4.77205	1.44407e-05	0.000531302	3.00378	0.965748	3.03004	2.4581	2.52652	1.85898	1.96699	3.28259	3.83132	2.69845	2.53068	2.73032	4.24298	1.93767	2.3993	2.3463	2.2462	1.36513	3.99525	-0.298559	-0.440403	-0.93282	1.58937	-1.20784	0.784762	-0.217306	0.722804
199	AAA92457	allograft inflammatory factor 1	AIF1	6	31583032	2.75845	4.01569	5.20486	3.13327e-06	0.000208298	4.40991	0.282952	2.86009	2.18476	2.58824	2.1447	2.44681	3.4361	3.68369	3.06417	2.60648	3.11569	3.73025	2.13597	2.54784	1.97711	1.20731	1.69796	4.0858	-0.144425	-1.61325	0.234757	0.548514	-1.28954	1.46733	-0.217089	1.01371
11024	AAB87663	leukocyte immunoglobulin like receptor A1	LILRA1	19	55105040	2.74096	-0.981531	4.65076	2.19897e-05	0.000712503	2.48964	-0.385024	1.5525	2.29003	0.70117	2.24804	2.90897	2.76705	4.19448	3.8036	3.56272	3.26798	4.46632	1.72873	2.54833	2.15449	2.34228	1.8818	4.36708	0.215904	-2.10986	-0.762055	0.915585	0.130521	0.532203	-0.76477	1.84247
200316	AAH38808	apolipoprotein B mRNA editing enzyme catalytic subunit 3F	APOBEC3F	22	39436672	2.74088	1.4402	5.42331	1.42919e-06	0.000126392	4.97054	3.50434	3.08305	2.20011	2.69524	2.52202	0.817667	3.14632	4.11791	2.54795	2.87759	2.24015	2.60724	2.24886	2.22047	3.46553	2.91791	1.42269	3.97142	-0.196847	1.6833	-1.82688	-0.149243	0.444205	0.747483	0.285879	-0.987891
3663	AAA96056	interferon regulatory factor 5	IRF5	7	128578270	2.73585	2.78134	5.59025	7.80481e-07	8.54937e-05	5.69892	1.13598	3.46474	2.40091	2.36304	2.36608	1.65059	3.48778	3.30703	3.00576	2.95041	2.53895	2.86431	2.49979	2.76179	2.03983	2.0329	1.39104	3.4816	0.15647	-0.382401	-0.0209234	0.176724	-0.735252	0.34539	-0.19697	0.656963
347454	A6NJG2	sosondowah ankyrin repeat domain family member D	SOWAHD	X	118892575	2.73236	-0.828892	4.76364	1.48699e-05	0.000541923	2.84078	1.03352	3.16631	2.82022	2.11972	3.42043	2.51578	3.00726	3.53011	2.48943	1.98643	2.90087	2.69373	2.16497	2.54238	1.84369	2.33633	2.3211	4.11959	0.0494884	0.531081	-2.51343	-0.0988282	0.812102	-0.11964	0.943283	0.395947
361	AAB26957	aquaporin 4	AQP4	18	-24432007	2.71421	7.50992	6.33229	5.10051e-08	1.36573e-05	8.25984	1.41419	3.17298	2.37916	1.54932	3.28782	2.53289	2.9316	3.16172	3.49636	2.73489	2.60754	3.04856	2.62173	3.09182	2.87435	-0.61005	1.43151	3.01795	-2.25623	1.09976	-1.60119	1.58966	0.713058	1.04057	-0.307609	-0.278035
80008	AAH30803	transmembrane protein 156	TMEM156	4	-38968365	2.70214	0.18916	5.33266	1.98147e-06	0.000159285	4.7183	0.933151	3.54539	2.68433	2.10815	1.06372	1.94221	3.31921	4.27458	2.3646	3.05008	2.63096	2.59335	2.53994	2.35251	2.00091	0.225071	1.42364	4.10029	1.04865	-0.791683	0.41173	0.343943	-1.35866	0.75923	-0.379481	-0.033732
7305	AAD09436	TYRO protein tyrosine kinase binding protein	TYROBP	19	-36395302	2.6972	3.48448	4.6066	2.56041e-05	0.000793603	2.46584	0.638879	3.25159	2.25569	2.5954	1.6834	1.8284	3.28518	3.74034	2.86005	2.77853	3.2411	3.27303	1.62387	2.35578	1.87265	1.72846	1.32206	4.09679	0.13406	-1.31596	-0.37727	1.1334	-0.726132	0.797281	-0.42808	0.782703
64092	AA747998	SAM domain, SH3 domain and nuclear localization signals 1	SAMSN1	21	-15857548	2.69707	2.18827	4.72199	1.71854e-05	0.00059697	2.84489	-0.479958	2.37511	1.80381	2.41104	1.90695	2.45146	3.4046	3.80232	3.45157	2.93612	3.62051	3.63286	1.59772	2.75315	1.23878	0.96724	1.54459	3.35635	-0.183885	-0.851155	0.00283285	0.630548	-1.54938	1.17423	0.0578332	0.718968
2124	AA251185	ecotropic viral integration site 2B	EVI2B	17	-29630787	2.69569	3.12443	4.63639	2.31073e-05	0.000736127	2.56023	2.05267	3.01636	2.69292	2.643	1.22171	1.87155	2.88385	3.64265	2.54193	2.40227	3.6572	3.58967	1.31508	1.84465	2.4298	2.02222	1.56865	4.17972	-0.519512	1.0759	-0.191421	-1.39051	0.803127	-0.0025162	0.314328	-0.0893954
169792	AA933816	GLIS family zinc finger 3	GLIS3	9	-3824127	2.67166	3.85434	4.7178	1.74373e-05	0.0006021	2.78401	2.22391	3.47965	1.37248	0.712458	3.09649	1.67789	3.13306	3.45329	3.36815	2.91576	2.08624	2.93134	2.4523	2.79739	3.02634	0.491045	1.06367	3.72989	-1.25112	1.27099	-0.901073	1.12651	0.312753	0.323645	-0.467689	-0.414022
10859	AAB63521	leukocyte immunoglobulin like receptor B1	LILRB1	19	55128383	2.66715	1.8242	4.72041	1.72798e-05	0.000598093	2.83038	1.60722	2.11749	1.93185	2.22227	1.78022	2.64435	3.24851	4.38001	2.94986	2.56258	2.79308	3.75285	1.05481	1.96445	2.78899	2.73172	1.49871	4.20641	0.534376	-0.691851	0.373552	0.30117	-0.592828	0.521367	-1.13818	0.69239
132884	AAI11456	EvC ciliary complex subunit 2	EVC2	4	-5564145	2.66066	0.84597	4.93618	8.12829e-06	0.000370867	3.39976	2.9816	4.10542	1.95832	0.387674	3.2855	1.65389	3.21352	3.60699	3.27523	2.95972	1.89005	1.80968	1.72839	2.87281	3.2677	3.37974	1.39909	3.54299	-1.60949	2.57254	-0.628092	0.602089	0.375515	-1.29319	0.506696	-0.526066
5777	AAA35963	protein tyrosine phosphatase, non-receptor type 6	PTPN6	12	7055739	2.66066	2.88033	5.50202	1.07508e-06	0.000105803	5.39858	0.908208	3.38087	2.35403	1.94071	2.12507	2.45622	3.18144	3.58149	2.97785	2.59151	2.32981	3.18852	1.80687	2.52137	1.74516	2.04122	1.20647	3.69583	0.471958	-0.377094	-0.301096	0.700816	-1.41557	0.562965	-0.235099	0.593125
407975	AB176707	miR-17-92 cluster host gene	MIR17HG	13	92000073	2.6505	-1.56687	5.25798	2.59074e-06	0.000186672	4.20279	2.44194	4.66794	2.08498	3.69319	1.435	2.72396	3.78513	3.2303	0.743266	2.83403	2.81167	1.49071	2.31865	2.58329	1.52202	3.1142	2.39819	2.66185	1.1684	1.64999	-1.39452	1.50551	-1.23891	0.999271	-1.39724	-1.2925
84002	AAH28058	UDP-GlcNAc:betaGal beta-1,3-N-acetylglucosaminyltransferase 5	B3GNT5	3	182971031	2.64886	3.74922	4.55365	3.07075e-05	0.000898345	2.28665	1.44392	3.67401	1.98984	1.43058	2.48372	2.75836	2.82172	3.00763	3.03186	2.6902	2.57325	3.01111	1.93468	2.3966	2.94575	0.432188	1.39187	3.91279	0.526679	-0.185608	-1.85771	1.30663	-0.228163	0.619144	-0.240268	0.0592888
84329	AAH07277	hydrogen voltage gated channel 1	HVCN1	12	-111086490	2.64537	2.81126	5.25162	2.65049e-06	0.000187802	4.57542	2.56297	4.11886	1.49577	1.05398	2.53586	1.44888	3.30858	3.70135	2.44148	3.28565	3.19407	2.55579	2.23285	1.6462	2.4975	1.84436	1.51301	3.2028	-1.66053	1.68613	-0.712493	0.686846	0.455717	0.445346	-0.0723649	-0.828647
89790	AAH09955	sialic acid binding Ig like lectin 10	SIGLEC10	19	-51913274	2.64534	1.71389	4.63552	2.3177e-05	0.000736127	2.56914	-0.509529	3.60152	2.87057	2.91836	2.29444	2.25756	3.42506	2.32897	3.09567	1.84035	2.86342	3.7603	2.64509	3.0039	1.21014	0.411884	1.47641	2.6112	0.160773	-2.04795	-0.790345	0.82387	-0.459647	1.09551	0.556525	0.661266
81704	AAG42221	dedicator of cytokinesis 8	DOCK8	9	273047	2.64432	3.85599	4.6181	2.46101e-05	0.000768975	2.49943	0.397332	2.95754	2.62086	2.56153	2.1348	2.2832	3.64562	3.74292	2.75798	2.79812	2.03671	3.05588	1.5166	2.65047	2.07457	1.29814	1.23098	3.73358	-0.0377187	-0.976029	-0.356553	0.681262	-0.840767	0.887628	-0.27561	0.917788
221472	AAH23645	FYVE, RhoGEF and PH domain containing 2	FGD2	6	36973422	2.63851	1.62015	5.05584	5.32599e-06	0.000276021	3.89104	1.09237	3.53231	1.98699	2.28627	1.7274	2.37102	3.34756	3.55893	2.75393	2.19103	2.63164	2.95274	2.44913	2.72631	2.24375	2.33385	1.06041	3.22556	1.02192	-0.56688	0.418353	0.739299	-2.23339	0.570389	-0.626183	0.676498
6001	AAC03783	regulator of G-protein signaling 10	RGS10	10	-121259338	2.63775	3.14306	4.98188	6.91888e-06	0.000333473	3.67655	-0.491956	3.56718	2.60647	2.82224	2.06182	1.80442	3.11561	3.13867	2.86372	2.29577	3.77668	3.16956	2.03902	2.3391	1.88091	0.360881	1.69515	3.46914	-0.355621	-0.223362	-0.207403	0.0422434	-1.06847	0.983761	0.217303	0.61155
115123	AAH47569	membrane associated ring-CH-type finger 3	2016-03-03	5	-126203405	2.62397	2.61386	6.25376	6.82287e-08	1.64476e-05	7.96976	2.86316	3.33505	1.39274	1.5781	2.6067	1.40579	3.02731	2.89758	2.56801	2.89065	2.9301	2.41165	2.73022	2.8236	2.85363	1.32243	1.45979	3.30934	-0.623373	1.03793	-0.567385	0.993845	-0.00514932	0.227963	-0.381655	-0.682171
10320	AAB50683	IKAROS family zinc finger 1	IKZF1	7	50344264	2.62377	2.3298	5.24497	2.71441e-06	0.000189848	4.54517	0.696675	2.73123	1.97721	2.00209	2.1536	2.30718	3.12207	3.40147	3.28771	2.81506	2.70888	2.80375	1.95352	2.68259	1.48328	0.453702	1.75072	3.58711	-0.392568	-0.607583	-0.345172	1.40118	-1.02355	0.938998	-0.347887	0.376582
7462	AAF29018	linker for activation of T-cells family member 2	LAT2	7	73624086	2.61337	2.77132	5.14416	3.89105e-06	0.000232152	4.21818	0.485598	3.08533	1.92622	2.10765	1.9206	2.12999	3.36531	3.78188	3.15275	2.87063	2.4762	2.86879	1.41633	2.48978	2.14193	1.47492	1.11826	4.01607	-0.282087	-1.17133	-0.244105	0.814889	-0.0884942	0.519639	0.140203	0.311287
3055	AAA52644	HCK proto-oncogene, Src family tyrosine kinase	HCK	20	30639990	2.60441	2.07948	5.89737	2.5401e-07	3.76698e-05	6.69866	0.885546	2.40232	2.02192	2.2849	1.97622	2.53717	3.15979	3.23512	3.32203	2.34091	2.81346	3.69276	1.64047	2.43792	1.27929	1.9872	1.44363	3.58555	0.50509	-0.787758	-0.517957	1.53408	-1.6578	1.06581	-0.751998	0.610541
7805	AAA74018	lysosomal protein transmembrane 5	LAPTM5	1	-31205314	2.58184	5.95922	5.82802	3.27604e-07	4.29652e-05	6.46795	-0.0388911	3.1489	2.28043	2.38316	1.8521	2.23601	3.45121	3.13675	3.15576	2.76272	2.86821	3.36513	1.85709	2.65263	1.60304	1.00701	1.6979	3.81144	-0.0989063	-1.0728	-0.429312	0.671749	-1.10565	1.14446	-0.16284	1.05329
56164	AA315045	serine/threonine kinase 31	STK31	7	23749785	2.57718	-2.07694	4.53256	3.3006e-05	0.000939708	2.17405	0.61471	2.55224	2.99656	2.0753	2.09891	2.51966	2.98438	1.03207	4.19909	3.53636	2.19733	4.18394	2.95847	4.47555	1.8208	1.75705	2.50093	-0.27442	-1.59172	1.39238	-1.34728	-0.0322135	0.682797	1.04651	-0.127606	-0.022865
23022	AAD27774	palladin, cytoskeletal associated protein	PALLD	4	169418216	2.56875	7.15602	5.45474	1.27576e-06	0.000118818	5.12227	2.90003	3.17878	1.28923	0.246086	2.74061	1.2697	3.11044	3.84916	3.08265	2.6694	2.76735	2.75144	2.38155	2.34666	2.56597	1.81307	0.425921	3.86143	-0.478019	1.27501	-0.70293	0.969612	-0.0927531	0.275657	-0.420308	-0.826268
254295	AAH09373	phytanoyl-CoA dioxygenase domain containing 1	PHYHD1	9	131684561	2.5627	4.43511	4.78924	1.36011e-05	0.000515286	3.03639	3.35828	4.35223	1.70586	0.175009	2.98188	1.58013	3.34807	2.58596	2.46505	3.09792	2.66082	1.86495	2.26812	2.76397	3.38244	2.1377	0.654074	2.61175	-1.72109	2.08578	-0.753179	1.02895	0.528809	0.157624	-0.715817	-0.611076
8407	AAG01993	transgelin 2	TAGLN2	1	-159887896	2.55943	6.76815	7.58499	4.81076e-10	4.4165e-07	12.777	3.04213	3.5885	1.72016	1.17123	2.5876	1.29881	3.1171	3.57456	2.76926	2.55498	1.96481	2.40156	2.19571	2.74001	2.71948	2.53453	0.823932	3.67566	0.329835	0.943518	-0.195488	0.892576	-0.515754	0.010024	-1.01341	-0.451302
140	AAA16365	adenosine A3 receptor	ADORA3	1	-112042050	2.55867	2.76888	4.82667	1.19354e-05	0.000472103	3.16025	0.498945	3.36016	2.0595	2.5173	1.75457	1.49964	3.47835	3.2797	2.87623	2.69486	2.76105	2.82725	2.35646	2.75596	1.54163	0.580556	1.20042	2.87369	0.00773693	-0.521087	-0.526921	0.445075	-0.081804	0.884575	-0.6027	0.395126
79651	AAH16034	rhomboid 5 homolog 2 (Drosophila)	RHBDF2	17	-74466974	2.55515	3.22988	4.90684	9.01193e-06	0.000398488	3.43867	1.58685	3.68123	2.66184	2.44409	1.37032	2.09608	3.3007	3.40191	2.84024	2.28154	1.94212	2.65391	1.70564	2.21526	2.26823	2.5377	0.950919	3.34445	0.222362	-0.0845409	-0.817658	1.8538	-0.219529	0.411749	-1.24779	-0.118391
5992	AAH28582	regulatory factor X4	RFX4	12	106976684	2.53646	2.98456	6.74006	1.12045e-08	4.90936e-06	9.74942	2.52335	3.76591	1.54678	1.04249	2.81148	1.76615	3.32755	2.75393	2.94311	2.83762	2.12428	2.31331	2.35338	2.52334	2.873	1.33455	1.21728	2.64328	-1.89436	1.53101	-1.8006	2.19897	0.145245	0.685474	-0.263163	-0.602574
100507347	BC078172	VIM antisense RNA 1	VIM-AS1	10	-17256237	2.5198	-0.313411	5.10921	4.4066e-06	0.000247858	3.87681	2.59542	2.50508	2.21157	1.54026	1.98902	2.97989	2.87704	3.214	1.76294	2.49969	2.80539	2.96226	2.02467	2.0069	2.72811	3.03435	-0.398291	3.40228	-0.347976	1.51213	-0.840508	-0.747831	0.900065	1.10583	-0.843223	-0.738482
9413	AAA61301	family with sequence similarity 189 member A2	FAM189A2	9	71944240	2.51487	2.89389	5.16955	3.55438e-06	0.000222484	4.29784	2.86704	3.78071	1.85943	1.89576	2.45935	1.60932	3.23791	2.65062	2.44875	2.34734	2.40219	2.18667	2.27093	2.69311	2.92159	1.72165	1.55963	2.32269	-1.99312	2.0025	-1.43553	1.47452	0.581701	0.517192	-0.605969	-0.541306
5333	AAA73567	phospholipase C delta 1	PLCD1	3	-38048986	2.50585	4.82053	5.08026	4.88394e-06	0.000263197	3.92749	2.49737	3.67441	1.3397	0.758071	2.92405	1.12156	3.5953	3.17678	2.92029	2.83412	2.18246	2.36728	2.35494	2.56685	2.39634	0.974426	0.680164	3.03802	-0.458554	0.899891	-0.88278	0.738165	-0.122879	0.297489	0.0505637	-0.521896
710	AAA35613	serpin peptidase inhibitor, clade G (C1 inhibitor), member 1	SERPING1	11	57365026	2.49374	6.69794	4.69504	1.88682e-05	0.000641551	2.57813	2.29671	4.10197	1.7355	-0.204203	2.67291	0.690374	2.66813	4.37405	2.75308	2.78156	1.84544	2.6332	1.7064	2.8762	2.6321	2.34828	0.556763	4.66673	0.633851	0.327484	-0.177297	0.276588	-0.211272	-0.142665	-0.173899	-0.53279
123920	AAH23509	CKLF like MARVEL transmembrane domain containing 3	CMTM3	16	66637934	2.48844	4.51294	4.86403	1.04725e-05	0.000434194	3.28111	2.9095	3.74872	1.24176	1.05434	2.34246	1.19819	2.80317	3.63211	2.78988	2.62507	2.20796	2.1407	2.06773	2.45472	2.51669	2.55243	0.677312	3.63981	-0.172431	0.971529	-0.894315	0.643601	-0.571247	0.253215	-0.261186	0.0308335
79690	AAH12976	galactose-3-O-sulfotransferase 4	GAL3ST4	7	-99756864	2.48358	2.93069	5.92863	2.26453e-07	3.43763e-05	6.88255	1.48567	2.46035	1.31709	1.91795	2.49942	2.32215	3.33691	3.29152	2.93021	2.24097	2.45524	2.8728	1.62414	2.75259	1.31693	1.56203	1.58882	3.13981	-0.72076	0.273481	-0.401365	0.420955	-0.768175	0.784572	-0.29847	0.709763
9531	AAD16122	BCL2 associated athanogene 3	BAG3	10	121410881	2.47657	5.70928	5.15029	3.80698e-06	0.000232152	4.11524	2.05601	3.59508	1.79198	0.108908	2.59745	1.38409	3.20391	2.96377	2.99338	2.75623	2.90863	2.51292	2.39585	2.56895	2.56614	1.07349	0.995457	2.91468	-0.680932	1.24521	-1.83024	2.75097	-0.130022	0.0701479	-0.769688	-0.655455
57705	AAH15694	WDFY family member 4	WDFY4	10	49893517	2.45958	1.22978	5.24168	2.7466e-06	0.000191161	4.49505	-0.220778	2.78289	1.87584	2.30865	2.37611	2.1127	2.5074	3.6094	2.76547	2.75846	2.81082	2.85256	1.61467	2.11189	1.92167	1.42853	1.30246	3.64498	0.336095	-1.14914	-0.597809	-0.109203	0.167855	0.780718	0.361002	0.210486
654816	A6NI72	neutrophil cytosolic factor 1B pseudogene	NCF1B	7	72634673	2.44009	-0.554975	4.68839	1.93079e-05	0.000651669	2.59249	0.879684	2.62584	1.38125	2.78301	2.29036	2.21432	2.74065	3.44688	2.31113	2.11027	2.97425	2.90246	1.26408	2.53293	2.66247	1.75657	1.10099	3.76406	0.910297	-0.48258	0.0172259	-2.21202	0.658263	-0.647874	1.15201	0.604679
1192	AAC25675	chloride intracellular channel 1	CLIC1	6	-31698357	2.43641	5.84112	5.27699	2.42002e-06	0.000178986	4.61287	2.72005	3.27053	1.34522	0.918716	2.27248	1.10782	2.88279	3.55742	2.79128	2.31219	2.16638	2.98205	2.09593	2.48855	2.32907	2.42832	0.340167	3.64435	0.721336	0.779655	-0.675011	1.81607	-1.00142	-0.164821	-1.00179	-0.474019
834	AA505065	caspase 1	CASP1	11	-104896236	2.4121	2.37877	4.79888	1.31516e-05	0.000509137	3.0869	1.35069	2.65648	1.30612	1.37955	1.62386	1.47612	2.92215	4.03327	2.7203	2.59709	1.91928	2.79287	1.76244	2.54082	1.73493	1.84787	0.981982	3.92347	0.134868	0.153489	-0.0836712	0.225818	-1.43707	0.451166	-0.0863864	0.641791
64170	AAG28790	caspase recruitment domain family member 9	CARD9	9	-139258407	2.40598	0.846568	5.26216	2.55225e-06	0.000185679	4.53207	2.83957	2.16781	2.02945	1.94617	1.82769	2.05548	2.88731	3.12193	2.88261	2.1023	1.85925	2.54589	1.38876	2.62888	2.30128	3.20524	1.31979	3.58823	0.557195	-0.470225	-0.948393	-0.227685	0.391642	-0.0880318	0.447441	0.338057
3399	A17546	inhibitor of DNA binding 3, HLH protein	ID3	1	-23884420	2.40571	5.79173	5.51369	1.03056e-06	0.000102944	5.39781	3.36761	3.93677	1.81792	1.53399	2.34279	0.968223	2.70341	2.98115	2.35338	2.27938	2.81819	1.86721	2.43848	2.85156	3.51749	2.82552	0.490635	1.39801	-0.773449	1.78516	-0.347814	0.153977	0.0104589	0.428489	-0.76399	-0.492828
2207	AAA35828	Fc fragment of IgE receptor Ig	FCER1G	1	161185086	2.40474	3.10531	4.72777	1.68439e-05	0.000588453	2.86188	1.51866	2.95055	2.03864	1.2377	1.51493	1.53379	2.99341	3.54152	3.01547	2.31498	2.40455	3.31734	1.09303	1.83077	2.74766	2.21355	0.989237	3.93121	0.506885	-0.653629	-0.577631	1.41488	-0.49417	0.28643	-0.580346	0.0975802
4689	AAB39970	neutrophil cytosolic factor 4	NCF4	22	37257029	2.39799	1.41298	4.95698	7.55403e-06	0.000352625	3.54534	1.62582	2.23191	1.43448	2.59561	2.00255	2.03862	2.87665	2.95676	2.62057	2.45049	2.37041	3.31262	1.65118	2.16439	1.54643	2.53289	1.14249	3.32926	0.332981	-0.239874	-0.477034	0.163131	-0.851938	0.848589	0.212129	0.0120153
79730	AAH36568	NOP2/Sun RNA methyltransferase family member 7	NSUN7	4	40751913	2.38979	0.54819	4.68319	1.96584e-05	0.00066027	2.65423	2.84104	2.94601	2.03285	1.41382	2.70367	1.18527	2.86908	2.06721	2.62604	2.72012	2.26943	2.73961	1.78486	3.0989	3.51073	1.93809	1.64417	2.59994	-0.203639	0.277954	0.488253	-0.156035	0.196405	0.11266	0.279087	-0.994684
63940	AAB47489	G-protein signaling modulator 3	GPSM3	6	-32158542	2.37733	2.80393	5.01059	6.25153e-06	0.000309034	3.77784	1.20008	2.70003	1.82808	1.95911	1.58319	1.64694	2.89658	3.34633	2.4347	2.20922	2.80353	3.06573	1.25842	2.25847	2.12567	2.50421	1.10066	3.48087	-0.485515	0.280807	-0.0917047	0.915725	-0.737548	0.588582	-0.739755	0.269408
100507313	NA	NA	NA	NA	NA	2.37609	3.63257	6.55913	2.19693e-08	8.64378e-06	9.08464	2.47226	3.10141	1.59517	0.867639	2.63015	1.30406	2.82784	2.95196	2.51264	2.52658	2.5356	2.00146	2.4064	2.42576	3.05181	1.64939	0.873102	2.86751	-0.804831	1.45654	-1.72598	1.31206	0.439342	0.374833	-0.368297	-0.683664
220963	AAI26239	solute carrier family 16 member 9	SLC16A9	10	-61410521	2.37473	3.79021	5.32548	2.03323e-06	0.000161816	4.80124	2.62066	2.88892	2.70289	1.86534	2.48355	1.97276	2.93529	2.68665	1.74862	2.28083	2.77664	2.33757	1.91671	1.89888	3.7129	1.2605	1.51986	1.83721	-1.88926	1.85107	-1.31832	1.24865	0.718383	0.794059	-0.779328	-0.625259
57010	AAH33167	calcium binding protein 4	CABP4	11	67222817	2.36178	-0.0105611	4.67595	2.01567e-05	0.000670894	2.65405	3.04473	3.76659	1.97369	1.21625	1.84559	-0.00452144	3.11096	3.23141	2.44766	2.09903	2.44253	2.94188	2.01925	1.95137	1.19192	2.75274	0.787984	2.82678	-1.79397	1.00955	-0.412032	1.17541	0.191038	0.107293	-0.414747	0.137453
3931	AAA59498	lecithin-cholesterol acyltransferase	LCAT	16	-67973786	2.35511	2.36809	4.73258	1.65652e-05	0.000586789	2.87809	3.23708	3.59684	1.55725	1.38313	2.11495	1.59077	2.60881	2.76058	2.5006	2.33085	2.37163	1.88826	1.7762	2.19605	2.58274	2.71798	0.916675	2.94886	-0.473582	1.72422	-0.352006	0.878175	0.377841	-0.099568	-0.561172	-1.49391
727910	A6NGC4	TLC domain containing 2	TLCD2	17	-1606083	2.35432	3.03778	4.56494	2.95423e-05	0.000881333	2.33383	3.34139	3.40186	1.53468	0.3613	2.78148	1.03835	3.18197	2.5963	2.43831	2.17554	1.65132	2.57046	1.72181	3.05194	2.44801	2.11644	0.333893	3.41104	-0.0424164	0.166804	-0.406405	0.294694	0.0472871	-0.156752	-0.111039	0.207827
10870	AAD46986	hematopoietic cell signal transducer	HCST	19	36393381	2.35387	1.01364	4.78216	1.39411e-05	0.000521886	2.98687	1.53041	3.07953	1.6858	1.73525	1.95796	1.97445	2.93107	3.68167	2.096	2.16286	2.26713	2.48087	1.07287	1.90523	1.96618	2.6483	1.66009	4.17378	0.303226	-0.931389	-0.0690127	1.32623	-0.119853	0.183425	-0.519187	-0.173438
2697	AAA52131	gap junction protein alpha 1	GJA1	6	121756722	2.35278	8.63738	4.91291	8.82162e-06	0.000391871	3.26419	1.73854	2.88959	2.0283	1.25843	2.96094	1.82333	2.80193	3.29018	1.91508	2.62403	2.29625	2.53148	2.28806	2.02127	3.027	0.699518	1.44518	3.03976	-2.06716	1.67818	-2.37532	1.78295	0.644767	1.05375	-0.247367	-0.469799
79026	AAA69898	AHNAK nucleoprotein	AHNAK	11	-62201013	2.33729	8.85153	6.74965	1.08113e-08	4.84724e-06	9.7453	2.9545	2.73646	1.33875	0.566029	2.91321	1.40495	2.70889	2.63771	3.05517	2.56746	2.612	2.52146	2.12861	2.2921	2.47407	2.05169	0.210409	2.65651	0.114095	1.10927	-0.923315	0.706737	-0.00686273	0.168766	-0.645887	-0.522798
79713	AAH31329	IGF like family receptor 1	IGFLR1	19	-36230150	2.331	1.57232	5.64118	6.48419e-07	7.31045e-05	5.79931	3.17815	2.99382	1.36752	2.09075	2.09605	1.47387	2.71862	2.76283	2.2974	2.35054	2.37903	2.58786	1.18642	2.36199	2.88071	3.28075	0.241868	2.92821	-0.421512	1.14415	-0.177079	0.999663	-0.141762	-0.501142	-0.431333	-0.470981
51226	AAH15924	coatomer protein complex subunit zeta 2	COPZ2	17	-46103532	2.32299	3.06215	4.84082	1.13591e-05	0.000458142	3.22581	3.12304	3.93546	1.17751	0.755011	2.48768	0.407406	3.007	2.97852	2.52911	2.54622	2.56393	1.59918	2.2433	2.0151	2.42048	2.36727	0.298827	2.9696	-0.193006	1.27588	-0.57201	0.720605	0.155507	0.267682	-0.498776	-1.15588
10410	AAH06794	interferon induced transmembrane protein 3	IFITM3	11	-319672	2.31307	7.34044	5.79719	3.66781e-07	4.65209e-05	6.31844	3.36746	3.38016	1.36089	-0.0657562	1.58363	0.769682	3.18846	4.37132	2.5347	2.24818	2.29079	2.07598	1.76056	2.48189	2.50219	2.99242	0.204442	3.40507	0.225667	1.21456	-0.614038	1.44266	-0.371537	-0.488662	-0.700934	-0.70772
83666	AAH39580	poly(ADP-ribose) polymerase family member 9	PARP9	3	-122246759	2.30395	4.83756	4.74046	1.61179e-05	0.000574375	2.83058	2.06855	2.66051	0.828873	0.889685	2.31194	1.26392	2.43197	4.87907	2.72099	2.26118	1.58573	1.91633	1.83726	2.78928	1.67389	1.33523	0.199782	3.63947	-0.408621	1.1127	-0.606331	0.650734	-0.163023	0.313532	-0.354327	-0.544662
3684	AA436312	integrin subunit alpha M	ITGAM	16	31271287	2.29223	2.9665	4.7835	1.38762e-05	0.000520465	3.03166	0.239372	2.29162	1.86999	2.13705	1.70226	2.07306	2.86335	2.97619	2.55752	2.23942	2.5446	2.61835	1.66303	2.10039	1.53313	1.63603	1.70431	3.59033	0.0372847	-0.660829	-0.535418	0.474797	-1.07169	0.993796	-0.449324	1.21138
401577	AK023533	CD99 molecule pseudogene 1	CD99P1	X	2527305	2.28891	0.254741	5.85326	2.98649e-07	4.08344e-05	6.2374	3.14462	3.53147	2.48391	2.04546	2.11291	1.73202	2.57323	2.93736	1.06699	2.00984	2.49195	2.28586	1.57825	1.48031	1.96605	2.3384	1.56211	2.95055	0.669006	0.620084	-1.20204	0.113031	0.175964	-0.393207	-0.467788	0.48495
54857	AAH32009	glycerophosphodiester phosphodiesterase domain containing 2	GDPD2	X	69642880	2.28052	1.05437	4.83622	1.15434e-05	0.000463636	3.20012	1.92652	3.00149	1.48797	0.908213	2.81179	1.66896	3.79304	1.35487	2.62726	2.30315	2.39055	2.30633	2.87158	2.81033	1.88743	0.116197	0.749345	1.63179	-1.1519	0.840178	-0.295537	0.714679	-0.00404254	0.534511	-0.371315	-0.266574
6277	AAA35886	S100 calcium binding protein A6	S100A6	1	-153507075	2.27577	7.86276	4.93587	8.13719e-06	0.000370867	3.31513	1.99561	4.62597	0.686035	-0.721696	2.25157	0.562615	3.10611	3.84463	2.6121	2.5179	2.11729	2.32009	1.93131	2.13517	1.91374	1.22471	0.179562	4.3396	-0.172299	0.353073	0.0836837	0.351283	-0.157644	0.104821	-0.271231	-0.291687
57085	AAF89547	angiotensin II receptor associated protein	AGTRAP	1	11796141	2.26887	3.61951	6.09286	1.23673e-07	2.27075e-05	7.43985	2.7882	3.21929	1.21152	1.92949	1.81397	0.919101	2.70119	3.11819	2.00923	2.22184	2.25701	2.02497	1.79789	2.01895	2.45135	2.42344	1.01163	3.13831	-2.06899	1.77437	-0.359888	0.70108	0.88687	0.317699	-0.242309	-1.00883
7318	AAA75388	ubiquitin like modifier activating enzyme 7	UBA7	3	-49842637	2.25548	3.76039	4.67557	2.01835e-05	0.000670894	2.67317	1.54347	2.70522	1.61849	1.82279	1.43513	1.68949	2.44306	4.15061	2.45424	2.07885	2.20031	2.32901	1.19617	2.16913	1.66877	1.96309	0.362895	3.11821	-0.119136	0.719717	-0.418527	0.0405775	-0.195013	0.355114	-0.320549	-0.0621843
4166	AAG26327	carbohydrate (N-acetylglucosamine 6-O) sulfotransferase 6	CHST6	16	-75507021	2.2551	3.79154	4.6424	2.2633e-05	0.000724821	2.4008	2.51559	2.79272	-0.141772	1.29181	2.87735	0.577351	2.64473	2.71026	2.64098	2.60627	2.17121	1.7737	2.58487	2.41014	2.32142	1.20032	0.213761	3.86575	-1.41288	1.53514	-0.321772	0.8148	1.39886	-0.455341	-0.204193	-1.35461
9111	AAC12949	N-myc and STAT interactor	NMI	2	-152126981	2.22832	2.73896	5.17483	3.48793e-06	0.000219035	4.31435	2.09225	2.43324	1.39752	1.09552	1.53692	1.51021	2.41467	4.61444	2.24559	2.08189	1.73662	2.26983	1.44133	2.36386	1.67673	1.72818	0.709263	2.90383	-0.851146	1.40968	-0.861971	0.385035	-0.234291	0.445523	-0.46133	0.168502
100505972	NA	NA	NA	NA	NA	2.20766	-1.79528	4.72781	1.6842e-05	0.000588453	2.63593	1.96967	3.4711	1.90222	1.4709	2.10023	1.06726	2.75437	3.21419	1.66004	2.43715	2.16324	2.04491	2.26713	2.1692	2.4388	2.48398	2.37589	2.01343	-1.82172	0.981802	0.00767623	1.32275	-1.42168	0.079542	0.741927	0.109702
126661	AK054714	coiled-coil domain containing 163, pseudogene	CCDC163P	1	-45959597	2.20705	1.97119	4.94956	7.75422e-06	0.00035936	3.57634	2.91753	3.67524	1.5501	1.27643	3.42266	0.925021	3.26547	1.68839	1.37219	2.88831	2.4381	1.24067	2.85077	2.15186	3.19082	1.87508	1.09006	1.43864	-2.2155	0.839559	-0.635464	1.00542	1.01139	-0.563598	0.552764	0.00542785
100505956	NA	NA	NA	NA	NA	2.19585	0.388344	6.37484	4.35592e-08	1.28443e-05	8.20226	2.4345	2.82506	2.07313	1.38604	1.46144	1.79274	3.08141	2.65254	1.69547	2.00824	2.50902	2.16984	1.75353	1.61086	2.45096	2.87146	1.33332	3.04473	-0.452862	2.29463	0.154141	1.10664	-1.27521	-1.06945	0.0403948	-0.798281
8082	AAC61660	sarcospan	SSPN	12	26348505	2.19062	6.03951	7.40529	9.39037e-10	6.96296e-07	12.1285	2.23948	3.18313	1.24579	1.25289	2.66327	1.06814	2.5762	2.41399	2.49159	2.74817	2.36717	1.95861	1.94146	1.85234	2.42494	1.2103	0.673904	2.51432	-1.19034	1.37357	-1.03227	1.01806	0.437082	0.248142	-0.206074	-0.648178
84282	AAH05084	ring finger protein 135	RNF135	17	29297955	2.17617	3.46951	5.99974	1.74325e-07	2.80068e-05	7.10363	2.0739	2.62015	1.65066	1.4183	1.90252	1.33521	2.50062	2.8329	2.24792	2.0767	2.04817	2.35856	1.59233	2.06962	1.81839	2.128	0.814053	3.14351	-1.2023	1.28901	-0.957869	0.554712	-0.0809741	0.937967	-0.147669	-0.392871
57088	AAF89960	phospholipid scramblase 4	PLSCR4	3	-145910123	2.17469	5.04643	5.41562	1.46941e-06	0.000127984	5.01915	2.33267	2.83519	1.34025	0.239926	2.84238	1.51254	3.02185	2.16356	2.3017	2.48892	2.29774	1.95109	2.18411	2.37468	2.31508	1.58857	0.957315	2.33213	-0.82024	1.4703	-1.30292	1.2697	-0.00980244	0.742619	-0.760084	-0.589568
839	AAC50168	caspase 6	CASP6	4	-110609784	2.15871	2.66596	5.0905	4.70949e-06	0.000257938	4.03014	1.71717	3.0076	1.65741	0.815855	2.33316	1.16895	2.84423	2.47343	2.29676	2.0501	1.96698	2.13477	2.05868	2.03498	1.61507	0.979128	0.799813	3.06155	-1.50186	0.998595	0.222569	0.420216	0.204848	-0.148083	-0.150515	-0.0457735
6886	AAA36599	T-cell acute lymphocytic leukemia 1	TAL1	1	-47681961	2.15314	2.45128	5.10815	4.42327e-06	0.000247896	4.09855	1.65391	3.07179	2.69561	1.8236	1.42191	1.91911	2.59087	1.70986	2.29104	2.90962	1.64929	1.72077	1.58021	2.05662	1.19243	1.3849	0.820028	2.80831	0.0532084	0.0493742	-0.266857	0.41754	-0.903442	0.774203	-0.864731	0.740704
1796	AAB88182	docking protein 1	DOK1	2	74776146	2.14837	3.31564	6.94195	5.2805e-09	2.9942e-06	10.4061	1.91923	2.15678	1.62112	2.14596	1.65837	1.54514	2.40257	2.59801	2.21254	1.9104	2.09226	2.17168	1.65055	2.31148	1.41384	1.86087	1.10757	3.12769	-0.968126	1.17281	-0.81833	0.402932	0.0839947	0.719621	-0.436901	-0.156003
3490	AAA16187	insulin like growth factor binding protein 7	IGFBP7	4	-57897236	2.13661	7.83718	4.53646	3.25693e-05	0.00093717	1.97837	1.80129	3.01823	0.0226411	0.416062	2.68418	0.189789	3.0688	3.29901	2.37244	2.44755	1.91728	2.51929	1.83318	2.41198	2.00535	1.79446	0.137669	4.10663	-0.894362	1.37576	-0.538592	0.746651	-0.214616	0.315445	-0.531138	-0.259149
139716	AA808085	GRB2 associated binding protein 3	GAB3	X	-153903526	2.12203	1.79441	5.40557	1.52372e-06	0.000130559	5.04248	2.02402	2.44952	1.64655	1.7683	1.53615	1.24825	2.58342	2.77462	1.98403	2.2883	2.33031	2.42066	1.60054	1.67916	1.52716	2.13886	0.959098	3.06872	-0.0080735	0.473519	-0.263212	0.329037	-0.878119	0.160126	-0.0795136	0.266235
1837	AAB58541	dystrobrevin alpha	DTNA	18	32398301	2.11678	7.62143	4.72823	1.68174e-05	0.000588453	2.64262	2.96164	2.77736	1.00736	0.170849	2.20944	0.753806	2.7572	3.16441	2.65672	2.58947	2.41285	2.10022	1.9641	2.33319	2.16545	0.553151	0.495809	2.0238	-0.398058	0.758856	-0.442358	0.538528	0.0520488	0.132681	-0.246622	-0.395076
23564	AA297871	dimethylarginine dimethylaminohydrolase 2	DDAH2	6	-3025630	2.10552	5.61731	7.48304	7.03009e-10	5.89274e-07	12.4184	2.30525	2.93753	1.29852	1.08799	2.15013	1.56262	3.05556	2.46585	2.07849	1.90574	1.79109	2.03103	1.90785	2.28012	1.98224	1.41663	0.687404	2.47181	-0.392847	1.22562	-0.571547	0.823442	-0.153675	-0.111567	-0.193255	-0.626171
3985	AAB54055	LIM domain kinase 2	LIMK2	22	31644347	2.1024	5.64862	7.18174	2.16006e-09	1.43599e-06	11.3309	2.59235	2.65318	0.949133	0.649952	2.41267	1.10646	2.76844	2.50359	2.26935	2.49615	1.74208	1.56483	2.16539	2.45683	2.181	1.31416	0.765859	3.01443	-0.383477	0.841143	-0.583745	0.818406	0.251487	-0.110339	-0.147847	-0.685628
388011	AK091668	long intergenic non-protein coding RNA 1550	LINC01550	14	-98391946	2.08907	-1.26669	4.82652	1.19417e-05	0.000472103	2.99726	2.70142	2.34189	1.54705	1.01822	2.83198	1.54747	3.29907	2.41857	2.05536	2.18039	2.91139	1.9194	1.75627	0.990913	2.74392	1.08972	1.63371	1.83312	-0.978942	1.61813	0.00245696	0.0951344	-0.578898	1.21183	-0.737224	-0.632483
3400	AAA73923	inhibitor of DNA binding 4, HLH protein	ID4	6	19837600	2.07831	6.15144	4.72209	1.71792e-05	0.00059697	2.59716	1.42473	3.03873	1.69484	0.851256	2.41632	1.62286	2.97775	2.4524	2.01118	2.30515	1.64482	2.08311	2.20685	2.57575	3.01097	0.872768	0.891669	1.74503	-1.00222	1.37813	-1.43249	1.08805	0.24707	0.649049	-0.427759	-0.499831
100129268	NA	NA	NA	NA	NA	2.0752	-1.24225	5.00492	6.37806e-06	0.000314025	3.60383	2.54681	3.47583	1.38324	0.298016	2.11177	1.6444	2.79787	2.57035	1.78261	2.63468	1.80039	2.23022	1.41046	2.24933	2.68422	2.08572	0.366012	1.83114	-0.962183	1.44541	-0.717751	0.959889	-0.076713	-0.160458	-0.720466	0.232272
100507535	NA	NA	NA	NA	NA	2.06867	-0.00541681	4.68263	1.96963e-05	0.000660391	2.66412	1.38373	2.42219	1.81223	0.522392	1.96886	1.65717	1.72097	4.40404	2.1214	2.13018	1.66611	2.2339	1.24509	2.10409	1.49029	0.941111	0.600919	2.66937	-1.67069	0.881289	0.158702	0.0449285	0.314313	0.41114	-0.580979	0.4413
7132	A21522	tumor necrosis factor receptor superfamily member 1A	TNFRSF1A	12	-6437922	2.06859	6.09164	5.70833	5.07586e-07	6.04059e-05	6.05207	2.45163	2.7674	1.40643	0.625398	2.24738	1.29098	2.57946	2.82861	2.40275	1.92017	1.4562	1.80926	1.85541	2.30173	1.59329	1.72309	0.78309	3.0563	0.322347	0.75891	-0.82808	1.26095	-0.80464	-0.128183	-0.598031	0.0167286
55970	AAF04571	G protein subunit gamma 12	GNG12	1	-68167148	2.05066	6.49223	5.52824	9.77574e-07	9.9893e-05	5.39654	1.6448	2.34688	1.09084	0.862054	2.58014	0.926097	2.25865	2.47346	2.49515	2.44533	1.90295	1.92656	2.15977	2.38348	2.2196	0.882439	0.66584	3.07203	-0.605241	0.823589	-0.654453	0.996895	-0.270415	0.454386	-0.593463	-0.151298
395	AAC98539	Rho GTPase activating protein 6	ARHGAP6	X	-11161516	2.03416	3.44612	4.7887	1.3627e-05	0.000515286	3.04898	1.7417	2.68368	3.09617	0.888959	1.83558	3.50353	1.93624	1.73836	1.78008	1.72616	1.72191	2.05869	1.24818	1.87902	2.26299	2.09354	2.34148	2.38841	-0.304898	0.939366	-0.060465	-0.0341301	0.413828	0.303852	-0.65627	-0.601282
255809	A8MVS5	chromosome 19 open reading frame 38	C19orf38	19	10959105	2.02513	0.0705271	4.65741	2.14909e-05	0.000698689	2.60111	1.60478	2.32953	1.44933	2.08739	1.0938	1.60679	2.70696	2.74036	1.95928	1.54174	2.74177	2.60016	0.755053	1.60821	1.72396	1.67346	0.691989	3.01725	-0.842658	1.1337	0.5862	0.789909	-0.732121	-0.526359	-0.153481	-0.255191
1809	AAF76324	dihydropyrimidinase like 3	DPYSL3	5	-146770370	2.02003	7.48608	5.40323	1.53664e-06	0.000131083	4.932	0.986077	2.69062	0.885564	0.442688	2.69911	1.14722	2.636	2.27743	2.76121	2.2969	1.57325	2.00034	2.5104	2.95494	1.94742	-0.178614	0.888929	2.64798	-0.143373	-0.24866	-0.10109	-0.161358	-0.11206	0.143749	-0.173974	0.796765
56288	AA136967	par-3 family cell polarity regulator	PARD3	10	-34398487	2.01693	4.7469	5.44785	1.30792e-06	0.000120378	5.19855	2.80912	3.037	1.90663	0.862626	1.8839	1.47849	2.50657	2.18032	1.86084	1.89919	1.8478	1.73714	1.70413	1.73346	2.64853	2.30525	1.04519	2.43715	-0.758648	1.49283	-0.902377	0.688808	-0.152153	0.249528	-0.175893	-0.442091
2217	AAA58958	Fc fragment of IgG receptor and transporter	FCGRT	19	50016435	2.0009	5.83631	5.09385	4.65386e-06	0.000257057	3.97177	1.95509	2.51916	1.41217	1.59959	1.89996	1.17711	2.55825	2.22154	1.86274	1.93305	2.08616	1.83385	1.50877	2.09458	1.86226	1.79265	0.51349	3.02322	-0.403828	1.14275	-0.717527	0.456202	-0.371993	0.475937	-0.58208	0.000539238
100128081	AK293540	JAZF1 antisense RNA 1	JAZF1-AS1	7	28220075	-2.00069	-0.571632	-4.56369	2.96688e-05	0.000881333	2.3371	-3.92723	-1.83144	-0.639838	-1.98121	-1.29416	-0.668641	-2.05846	-2.05467	-1.73436	-1.62787	-2.51126	-1.4551	-2.00358	-2.75941	-3.11706	-3.17191	-1.00075	-3.06633	0.971383	-1.1285	0.575666	0.0861005	-0.1587	-0.0359945	0.00691818	-0.316874
5100	AAC70009	protocadherin 8	PCDH8	13	-53418108	-2.00619	0.931233	-4.55648	3.04117e-05	0.000895125	2.05645	-6.16112	-1.41624	-0.122196	-2.92694	-1.98131	-0.494796	-2.71954	-1.27379	-1.87117	-1.16674	-3.88413	-0.325658	-2.1568	-0.475326	-1.63503	-3.84571	-1.08894	-4.05573	0.61513	-0.400348	-0.300808	-0.371431	-1.24716	0.217099	0.150813	1.33671
55503	AAB40152	transient receptor potential cation channel subfamily V member 6	TRPV6	7	-142568955	-2.01033	0.0998364	-5.29971	2.23057e-06	0.000172389	4.69268	-2.99807	-1.88367	-2.06261	-1.23697	-1.66698	-1.60925	-2.03638	-1.70202	-1.04784	-2.9426	-1.54237	-1.87064	-1.21825	-1.63193	-1.3777	-2.77327	-1.47484	-4.33718	0.688402	-1.81096	0.390058	0.406283	0.110007	-0.232247	0.427726	0.0207355
642691	AK095105	uncharacterized LOC642691	FLJ37786	1	NA	-2.0232	-3.00816	-5.4396	1.34753e-06	0.000121397	4.99769	-4.42622	-2.25737	-1.1173	-2.11763	-0.595214	-0.470644	-2.30809	-2.62321	-2.01338	-3.11075	-0.410642	-2.76602	-0.624413	-2.1209	-1.23463	-1.87949	-1.19111	-3.28293	0.733677	-0.6592	-0.159394	-0.62311	0.709913	0.31301	0.479437	-0.794333
5453	AAA59965	POU class 3 homeobox 1	POU3F1	1	-38509522	-2.04651	1.06332	-6.21329	7.92543e-08	1.76856e-05	7.87112	-0.760424	-1.62204	-1.95851	-1.79546	-1.42542	-2.18666	-1.0271	-4.17551	-1.82435	-2.34111	-2.66156	-1.19178	-1.76582	-0.638993	1.0277	-0.219732	-0.627928	-4.0233	0.231503	0.245017	-0.284681	0.317074	-1.32001	-0.107093	0.153051	0.765142
83851	AAH40924	synaptotagmin 16	SYT16	14	62462540	-2.04888	-0.696053	-4.53273	3.29871e-05	0.000939708	2.18201	-4.79051	-3.75916	-1.4642	-1.62976	-0.80649	-0.189449	-2.52978	-3.24181	-0.761259	-2.01799	-2.67884	-0.567367	-1.16145	-0.612885	-3.16023	-3.16715	-1.45411	-3.75615	1.08425	-2.7751	0.706186	-1.73988	-0.53472	0.889912	0.802858	1.56649
27012	AAD48031	potassium voltage-gated channel modifier subfamily V member 1	KCNV1	8	-110979232	-2.0785	0.110202	-4.79544	1.33102e-05	0.000512802	2.84257	-6.16741	-3.2851	-1.75043	-1.95069	-1.79353	-1.44799	-3.1164	-2.40006	-0.0559737	-0.653635	-2.05699	-1.08971	-0.828671	-1.38649	-4.97185	-5.56074	-1.1702	-4.0373	0.985511	-2.3545	0.468815	-0.763993	-0.316234	0.405241	0.494251	1.08091
100287301	AAK61246	uncharacterized LOC100287301	GS52	16	NA	-2.08382	-1.19537	-6.02142	1.60949e-07	2.60751e-05	7.16404	-3.49901	-3.10153	-1.40666	-1.67585	-2.30431	-1.38511	-2.78969	-3.03995	-1.11022	-1.8988	-2.00998	-0.701301	-1.86487	-1.66961	-2.97835	-3.03319	-2.27267	-2.64522	0.574914	-1.03222	0.358016	-0.613437	-0.237346	-0.0639328	0.113025	0.900981
25859	AAF62861	prostate androgen-regulated transcript 1 (non-protein coding)	PART1	5	59783758	-2.1414	2.90909	-4.8825	9.81573e-06	0.000419754	3.1302	-3.18367	-3.27878	-2.58753	-1.96663	-1.14839	-1.48794	-3.00225	-1.2689	-1.92147	-1.35241	-1.75688	-1.34289	-2.01046	-3.36369	-5.84033	-2.69505	-1.558	-2.46009	0.759259	-1.65984	0.431401	-0.626393	0.0678628	0.0972968	0.312647	0.617763
100507452	NA	NA	NA	NA	NA	-2.1951	0.23125	-5.80308	3.58945e-07	4.58285e-05	6.44499	-5.20732	-2.56979	-0.876704	-2.1321	-1.79472	-1.0031	-2.09859	-2.75754	-2.79449	-2.39708	-2.66215	-0.747276	-1.34355	-1.44148	-5.47516	-3.15654	-0.573661	-2.92653	0.852614	-1.72981	0.371959	-0.44728	-0.103538	0.053222	0.479022	0.523809
9717	AAI66626	SEC14 like lipid binding 5	SEC14L5	16	5008317	-2.21401	2.50668	-4.62564	2.39794e-05	0.000756626	2.28116	-0.470122	-3.16747	-2.06196	0.753337	-1.94753	-2.16134	-2.93759	-2.40411	-3.75175	-2.25934	-1.47111	-2.57795	-1.82795	-2.83671	-0.384592	-0.0379289	-1.45442	-3.18877	0.034055	0.572463	-0.02793	-0.10176	0.836099	-0.809046	0.0739577	-0.577839
9478	AAF25782	calcium binding protein 1	CABP1	12	121088309	-2.25006	3.34266	-6.20526	8.16442e-08	1.76856e-05	7.7699	-3.5062	-2.14727	-2.08937	-1.14465	-2.97348	-2.38268	-1.19056	-2.36579	-2.64988	-1.90968	-0.848537	-2.26501	-1.65152	-2.12369	-4.15728	-1.62568	-1.38181	-4.59725	0.431154	-0.657661	0.183318	0.476473	-0.35746	-0.22384	0.227833	-0.0798183
147381	AAH35789	cerebellin 2 precursor	CBLN2	18	-70203914	-2.25104	1.91135	-5.05722	5.30003e-06	0.000275416	3.72244	-5.38635	-3.26241	-1.95051	-1.7235	-1.80846	-1.95608	-3.56142	-1.80013	-1.92242	-1.8421	-1.14859	-1.32046	-1.04351	-1.48206	-5.72209	-3.925	-1.31805	-3.99391	0.440841	-1.15939	0.349468	-0.424955	-0.614518	0.0673636	0.441793	0.8994
1395	AAA91320	corticotropin releasing hormone receptor 2	CRHR2	7	-30691558	-2.27079	-2.57974	-5.1936	3.26186e-06	0.000211519	4.29941	-5.41853	-2.51271	-1.49294	-1.82984	-1.82854	-0.343658	-2.93784	-1.17074	-1.94157	-1.6701	-2.19942	-1.99279	-1.95115	-1.92879	-1.29405	-1.10626	-1.84238	-5.01221	0.467799	-0.132138	0.270526	0.274394	-0.781971	-0.769501	1.23514	-0.564254
10794	AAI09019	zinc finger protein 460	ZNF460	19	57791852	-2.29678	1.93413	-6.1611	9.61217e-08	1.99999e-05	7.69204	-0.576373	-2.46542	-2.52798	-2.29753	-2.1043	-1.84391	-3.31112	-2.50602	-2.61404	-2.72392	-3.20819	-1.93966	-2.81372	-2.29322	-0.936725	-0.671257	-1.01683	-0.655475	0.592779	-0.827993	-0.119414	-0.278755	0.00571564	-0.130307	0.0303761	0.727598
81491	AAH67465	G protein-coupled receptor 63	GPR63	6	-97241997	-2.3072	-1.32405	-4.74327	1.59611e-05	0.000572485	2.91273	-2.39266	-6.20109	-1.65502	-1.55582	-1.16256	-0.589349	-4.66685	-3.1075	-2.97359	-1.90879	-1.79142	-1.29695	-0.528267	-0.376842	-1.76741	-2.85973	-0.770254	-3.57129	1.10531	-2.06687	0.415423	-1.18669	0.173514	0.222743	0.661827	0.67473
129804	AAH35784	fibulin 7	FBLN7	2	112895961	-2.31981	1.80826	-6.85871	7.20155e-09	3.7925e-06	10.1772	-4.15777	-2.40949	-1.38972	-1.68797	-2.22698	-1.96979	-2.83462	-3.05175	-1.7092	-2.24742	-2.96775	-1.51257	-1.7455	-1.27808	-2.8742	-2.60112	-1.50266	-3.48014	0.518868	-0.951052	0.400008	-0.457755	-1.04242	0.00326362	0.157171	1.37191
5003	AAC04789	solute carrier family 22 member 18 antisense	SLC22A18AS	11	-2908574	-2.32405	-0.911709	-4.52162	3.42641e-05	0.00096859	2.18462	-1.62779	-2.38785	-3.36326	-1.06243	-2.63473	-5.98963	-0.918468	-1.93057	-3.32646	-0.539085	-2.4156	-1.50102	-1.89547	-3.0714	-5.35506	-1.16197	-4.17404	-1.87354	0.0192365	-2.05717	0.0903378	0.778173	0.245948	-0.0348333	1.19125	-0.232942
4751	AAA19558	NIMA related kinase 2	NEK2	1	-211836113	-2.34353	-0.651101	-4.9214	8.56227e-06	0.000384202	3.485	-3.11605	-4.35813	-1.74203	-1.58734	-3.22649	-1.78816	-0.819218	-5.37605	-1.75456	-2.77855	-2.06395	0.335567	-0.111113	-0.981915	-3.6249	-3.13225	-0.0370582	-5.18777	0.0934281	-0.890272	0.00615183	-0.359376	-1.36548	1.09266	-0.230451	1.65334
51301	AAF63156	glucosaminyl (N-acetyl) transferase 4, core 2	GCNT4	5	-74323288	-2.34464	1.08582	-4.9746	7.09899e-06	0.000338612	3.64478	-5.70577	-3.81931	-2.35888	-1.81222	-1.74738	-1.27905	-4.62946	-2.08172	-0.971002	-2.21397	-1.47908	-1.81905	-1.03402	-1.55975	-3.25114	-2.59343	-1.29859	-2.7306	1.29189	-3.03828	0.695938	-0.511147	-0.124993	0.432013	0.6177	0.636881
399827	AK128177	long intergenic non-protein coding RNA 1164	LINC01164	10	-133604733	-2.35419	-2.43087	-4.91551	8.74141e-06	0.000389205	3.45998	-3.67671	-2.84128	-1.52745	-2.89537	-1.96118	-0.167304	-1.10721	-6.26602	0.486145	-2.28107	-1.40436	-1.65394	-2.58605	-1.91026	-6.75191	-3.45191	-1.54114	-4.85535	0.456712	-0.6932	0.298774	-0.168507	-0.977566	0.505389	0.00655232	0.571846
121793	AAH29889	testis expressed 29	TEX29	13	111972990	-2.3619	-1.88711	-5.33561	1.96051e-06	0.000158809	4.77619	-2.24296	-2.31115	-0.808509	-1.6776	-2.1124	-0.582432	-2.69118	-3.89938	-3.28956	-0.77811	-1.05879	-2.11619	-2.85168	-5.27154	-1.72231	-2.01816	-1.32978	-3.4216	-1.36966	0.135016	-0.102144	-0.153857	0.762687	0.733909	0.686045	-0.691996
127833	AAI00815	synaptotagmin 2	SYT2	1	-202559724	-2.37301	1.94141	-4.57136	2.88988e-05	0.000868944	2.11821	-4.66816	-1.09288	-3.03706	-4.2538	-0.50174	-4.0108	-4.50523	0.744072	-1.1542	0.692279	-4.95253	-2.44946	-3.02822	-2.76487	-1.25296	-3.25893	-2.73328	-1.61673	2.04965	-2.64436	0.892902	0.228303	0.0573479	-1.01973	1.77393	-1.33804
390616	AK090665	ankyrin repeat domain 34C	ANKRD34C	15	79575145	-2.38812	-0.525958	-6.05469	1.42372e-07	2.47278e-05	7.32649	-5.5949	-4.33964	-2.22325	-2.12405	-1.78877	-1.86634	-2.97832	-2.17174	-1.62655	-1.36614	-2.49903	-1.38763	-0.339205	-2.64281	-3.98827	-3.68204	-0.909132	-2.95478	0.94798	-2.46176	0.406962	-0.20056	-0.506469	0.315868	0.486602	1.01137
100130921	NA	NA	NA	NA	NA	-2.38992	-2.20698	-4.51358	3.52175e-05	0.000983997	2.18073	-4.18858	-5.18965	-1.84795	-2.02438	-1.11941	0.543224	-4.14084	-3.05299	-0.842855	-1.35373	-3.34292	-0.326738	-1.04835	-0.484704	-2.34094	-3.2268	-1.15992	-6.95217	0.234355	-1.66548	0.507642	-0.848438	-0.865675	0.635542	0.666895	1.33516
94160	AAI46311	ATP binding cassette subfamily C member 12	ABCC12	16	-48116883	-2.3993	-1.6039	-4.72884	1.67814e-05	0.000588453	2.85519	-4.80589	-3.32892	-1.67206	-1.8832	-1.29286	-1.69547	-1.22566	-5.07327	-1.9456	-3.06511	-1.22421	-0.908649	-0.92123	-1.26751	-4.71116	-4.21852	-1.31924	-5.09144	0.0460596	-1.09491	0.345112	0.0152884	-0.485939	0.714583	-0.341942	0.801746
100192379	AAL55832	uncharacterized LOC100192379	PP12613	4	122685739	-2.40913	-2.95164	-5.20855	3.09217e-06	0.000207714	4.39603	-4.65307	-3.53867	-2.19215	-1.4514	-0.978185	-1.2097	-6.92726	-1.77206	-2.64077	-0.0846161	-1.15833	-2.50744	-0.954358	-2.53416	-4.92091	-6.01323	-1.2951	-3.50978	0.47142	-2.47101	0.697819	-0.59165	-0.309707	0.823124	0.713137	0.666871
6775	AAB05605	signal transducer and activator of transcription 4	STAT4	2	-191894301	-2.41275	0.953539	-7.66985	3.50903e-10	3.56056e-07	13.044	-3.71211	-2.28367	-1.14015	-3.23433	-2.75438	-2.16783	-3.16571	-2.14447	-2.15066	-2.43435	-1.09893	-1.59332	-1.84596	-2.95005	-2.2199	-1.57113	-1.33246	-3.65512	0.165503	-0.917431	0.442495	-0.303198	0.0400544	-0.10419	0.775725	-0.098958
7139	AA865519	troponin T2, cardiac type	TNNT2	1	-201328135	-2.416	-0.450553	-6.21807	7.78629e-08	1.76602e-05	7.90191	-2.80827	-2.30185	-1.14202	-3.09682	-0.772697	-1.64839	-3.74365	-1.94674	-1.28411	-0.12301	-2.3296	-2.32224	-3.19702	-4.87991	-7.16357	-1.56938	-2.30698	-3.87797	0.812231	-0.768813	0.416074	0.456543	0.0427229	-0.450466	0.197555	-0.705847
84539	AAH95515	melanin concentrating hormone receptor 2	MCHR2	6	-100367785	-2.41962	-1.36612	-5.22157	2.95148e-06	0.000199863	4.41733	-4.88567	-3.59552	-0.966699	-0.815386	-1.36641	-1.13816	-3.28367	-4.39199	-1.1168	-2.19169	-1.68264	-0.934239	-0.536932	-0.822145	-5.49455	-4.05081	-0.704719	-7.50488	0.978797	-2.0543	0.40674	-0.359963	-0.439142	0.106198	0.537861	0.823814
5657	AAA36342	proteinase 3	PRTN3	19	840984	-2.42221	-2.8109	-6.52061	2.53514e-08	9.42112e-06	8.63394	-3.85307	-2.04678	-0.991603	-1.68887	-2.50011	-1.94812	-1.87933	-3.99759	-1.44023	-2.19656	-2.55996	-1.57619	-2.24628	-3.42221	-2.00543	-1.51278	-0.980525	-3.80931	0.0490322	0.48819	-0.20035	0.160261	-0.615055	0.139449	-0.0898541	0.0683262
9480	AK021717	one cut homeobox 2	ONECUT2	18	55102916	-2.46884	0.354347	-5.14098	3.93549e-06	0.000233453	4.2023	-2.6516	-1.52022	-0.235759	-3.68088	-3.55851	-1.01286	-2.08707	-1.74167	-1.72621	-1.44361	-6.64389	-0.327259	-3.50132	-4.23313	3.13111	-0.0327118	-0.794996	-2.40139	0.810045	0.185226	-0.29722	0.0686676	-1.55851	-0.467376	0.00968577	1.24948
400553	AK126852	uncharacterized LOC400553	LOC400553	16	-88133014	-2.4997	-0.696479	-6.15788	9.72755e-08	1.99999e-05	7.68969	-3.62401	-3.65205	-1.26951	-2.76914	-0.74849	0.104555	-3.64187	-4.61653	-1.3648	-1.27161	-1.78567	-0.885808	-2.95934	-3.80509	-4.9463	-3.39921	-1.50379	-4.06569	0.473341	-1.50755	0.365601	-0.518597	-0.386003	0.442638	0.0962209	1.03434
158399	AAH65738	zinc finger protein 483	ZNF483	9	114287438	-2.50197	2.24501	-7.49257	6.78504e-10	5.89274e-07	12.4505	-1.77464	-2.67122	-2.39996	-2.20721	-1.50226	-1.26965	-3.32821	-3.22521	-2.90489	-2.6766	-2.48832	-2.08892	-2.60552	-2.65783	-1.8643	-1.7223	-1.47032	-2.68236	0.970509	-2.18161	0.557602	-1.9545	0.392062	0.813934	0.849845	0.552155
27133	AAH43409	potassium voltage-gated channel subfamily H member 5	KCNH5	14	-63173290	-2.50221	-1.11259	-5.06966	5.07121e-06	0.000268681	3.95555	-4.74835	-4.45397	-2.82847	-1.41193	-1.25704	-1.91052	-3.34242	-3.84678	-1.35351	-2.22555	-2.60724	-0.138188	-1.07908	-0.999949	-5.66827	-5.66105	-1.34818	-4.52844	1.01467	-2.19791	0.36063	-1.43685	-0.589999	0.55583	0.832432	1.46119
84699	AAC34469	cAMP responsive element binding protein 3-like 3	CREB3L3	19	4153597	-2.52306	-2.84298	-5.66368	5.97372e-07	6.97984e-05	5.76407	-5.02024	-4.43635	-3.29628	-1.27108	-0.366111	-2.22221	-1.06561	-3.21723	-2.3664	-2.1198	-0.763654	-1.43404	-1.43256	-3.85242	-1.38119	-1.336	0.683021	-4.61391	-0.0269924	-0.405222	0.275156	0.423328	-0.597803	-0.0400014	-0.114582	0.486116
219578	A4D1E1	zinc finger protein 804B	ZNF804B	7	88388681	-2.55374	-2.73039	-5.5239	9.93089e-07	0.000100767	5.37839	-4.08485	-5.08593	-2.56735	-2.46815	-1.14693	-3.76487	-4.03712	-1.61047	-1.04399	-1.81829	-1.74444	-3.16162	-1.44059	-2.18007	-3.1303	-5.44501	-2.09367	-1.99047	0.697404	-3.48776	0.84797	-1.19928	-0.218812	0.990802	0.579793	1.78989
285556	AL832378	uncharacterized LOC285556	LOC285556	4	NA	-2.56126	-0.759115	-4.5329	3.29684e-05	0.000939708	2.24015	-4.28947	-1.5901	-3.01297	-3.56585	-2.28444	-2.86995	-4.9787	-1.95595	-2.52871	-0.577107	-1.5457	-2.28823	-0.822085	-2.38469	-0.527564	-3.3277	-1.18866	-3.88315	0.703774	-2.31387	0.377892	0.070031	-1.452	0.715218	0.664683	1.23427
63974	AAG43167	neuronal differentiation 6	NEUROD6	7	-31377074	-2.57051	-0.25973	-5.25227	2.6443e-06	0.000187802	4.41739	-4.86965	-3.76683	-1.98454	-1.72082	-1.56501	-2.44452	-0.925558	-5.53757	-2.29887	-2.64106	-0.878123	-1.58506	-0.215694	-1.21708	-8.23436	-2.92864	-0.594509	-6.43243	0.0996873	-1.04149	0.175215	0.0216305	0.0144595	0.242704	0.176864	0.310934
2904	AAA69919	glutamate ionotropic receptor NMDA type subunit 2B	GRIN2B	12	-13714409	-2.58206	-0.198682	-4.83483	1.15996e-05	0.000464926	3.1793	-4.4931	-4.24041	-1.92114	-2.58378	-1.43361	-0.961517	-3.4565	-4.13419	-0.571248	-1.76536	-3.79609	-1.20421	-1.48816	-1.5211	-2.01843	-3.32487	-0.494629	-4.41798	1.01947	-2.02963	0.11943	-1.09419	-0.997104	0.987127	0.312414	1.68247
375295	AAH13438	long intergenic non-protein coding RNA 1116	LINC01116	2	-177494308	-2.59906	-0.614556	-5.06594	5.13853e-06	0.000269934	3.90494	-4.13535	-6.72138	-1.27389	-1.97115	-3.26782	-0.691981	-1.12414	-4.27987	-2.67945	-0.998845	-2.5012	-1.73818	-1.10406	-4.06707	-1.74022	-1.58862	-1.18264	-2.25509	0.399692	-0.905986	-0.264453	0.299116	-0.213811	-0.0947395	-0.608205	1.38839
378832	AAI11540	COL18A1 antisense RNA 1	COL18A1-AS1	21	-46839630	-2.60524	-3.56218	-5.20089	3.17802e-06	0.000209434	4.01707	-2.63642	-2.05253	-1.64943	-1.55023	-2.50586	-3.53883	-1.74069	-4.00334	-0.875665	-3.64288	-1.34331	-1.71319	-3.6926	-3.79053	-1.3193	-0.0896897	-1.72324	-3.81506	1.26567	-0.454367	-0.691526	0.986113	-0.0504889	-1.35663	0.890721	-0.589501
10279	AA580758	protease, serine 16	PRSS16	6	27215501	-2.62719	-0.258228	-4.86541	1.0422e-05	0.00043303	3.30418	-7.39413	-3.03765	-1.84235	-1.48351	-1.59114	-2.02975	-1.93361	-4.11719	-1.67254	-2.84599	-1.98	-0.817449	-0.950459	-2.24446	-5.34004	-3.9994	-0.550209	-5.11333	0.870103	-2.04215	0.70862	-0.329755	-0.560267	0.213595	0.792178	0.347674
729178	AK091594	STXBP5 antisense RNA 1	STXBP5-AS1	6	-147162524	-2.6353	0.599217	-9.73067	1.90839e-13	1.23415e-09	20.2221	-2.72637	-2.7896	-2.2985	-1.79928	-2.70406	-2.42639	-1.86583	-3.59796	-2.9096	-3.11918	-1.13871	-2.24744	-1.77821	-2.73982	-2.15008	-1.79979	-1.36805	-4.7882	0.197477	-0.544316	0.127036	-0.588104	-0.23272	0.471473	0.120612	0.448541
9177	AAD12242	5-hydroxytryptamine receptor 3B	HTR3B	11	113775517	-2.63669	-2.54114	-6.49378	2.80098e-08	1e-05	8.72336	-3.54766	-4.25922	-1.20703	-2.08707	-2.88658	-0.961776	-3.94738	-3.83657	-1.74181	-2.67964	-3.49847	-0.87151	-1.58393	-1.24233	-4.17807	-4.17085	-1.19954	-4.72629	0.632499	-1.648	0.200009	-1.71653	0.137815	0.902067	0.524725	0.967416
7262	AAB86680	pleckstrin homology like domain family A member 2	PHLDA2	11	-2949502	-2.64166	-0.0715303	-5.09054	4.7089e-06	0.000257938	4.00788	-0.0758801	-2.79316	-1.92439	-2.59571	-4.46888	-2.44296	-1.38178	-2.34187	-2.98307	-2.547	-2.45833	-2.45381	-3.15312	-3.43162	-1.24279	1.42411	-3.15574	-4.19312	-0.176512	-0.898011	0.471987	0.711151	-0.139039	-0.114531	-0.0249921	0.169947
4988	AAA20580	opioid receptor, mu 1	OPRM1	6	154360545	-2.64601	-3.76602	-4.58228	2.78356e-05	0.000844175	2.2787	-0.187412	-4.64792	-0.15735	-2.56065	-1.19435	-0.461787	-4.33607	-3.4288	-3.10848	-4.6533	-3.0907	-1.50121	-1.00258	-3.21599	-2.32972	-0.614683	-2.73366	-4.82548	1.51305	-2.20175	1.59084	-2.34623	0.379664	-0.0451182	1.33096	-0.221409
84197	AAI01549	protein-O-mannose kinase	POMK	8	42948648	-2.65817	0.506754	-6.12623	1.09339e-07	2.08707e-05	7.52703	-1.23584	-3.61543	-2.81178	-3.11312	-0.898825	-1.9318	-4.77751	-2.84376	-2.52345	-2.71007	-4.19956	-1.81141	-2.38365	-2.34623	-1.97146	-1.54155	-1.24349	-1.66866	0.924458	-2.04053	0.324762	-1.09962	-0.130901	0.497322	0.586046	0.938461
6010	AAA97436	rhodopsin	RHO	3	129247481	-2.68441	-3.56387	-4.98398	6.86777e-06	0.000333141	3.52378	-1.82594	-1.68951	-2.42391	-1.83928	-2.43234	-5.05028	-3.25214	-3.19286	-2.38711	-1.06686	-2.85476	-1.63967	-2.88212	-5.30198	-2.09378	-3.92306	-1.64972	-1.62607	1.97213	-2.70278	1.49747	-0.0399058	1.35863	0.0705271	0.681838	-2.83791
3737	AAA36141	potassium voltage-gated channel subfamily A member 2	KCNA2	1	-111145775	-2.74103	0.133542	-5.29803	2.24403e-06	0.000172389	4.68903	-5.21805	-5.08162	-3.18375	-1.83581	-0.451344	-0.905814	-4.76978	-3.00804	-1.99661	-1.19182	-5.10936	-1.27491	-2.03646	-1.58208	-3.90093	-4.25628	-3.32099	-2.71112	1.7359	-3.48345	0.950269	-1.87791	-0.366222	0.837851	1.24267	0.960901
100130238	AK123118	uncharacterized LOC100130238	LOC100130238	12	132851976	-2.77835	-1.61115	-5.72394	4.79459e-07	5.85031e-05	6.10595	-3.08297	-4.73612	-2.89244	-1.25981	-1.88827	-1.56216	-4.42427	-3.15443	-1.75611	-2.59466	-2.07936	-3.29723	-1.53249	-3.05265	-5.22528	-1.79403	-2.45929	-3.81415	0.72488	-1.55299	0.356694	0.20667	-0.573995	0.312307	0.714479	-0.188048
440233	NA	NA	NA	NA	NA	-2.79912	-3.38622	-5.28346	2.36451e-06	0.000178766	4.50856	-2.41007	-5.73308	0.451388	-2.90884	-2.27951	1.18577	-1.9618	-6.09892	-2.31917	-2.56853	-2.30139	-1.9343	-4.20321	-4.30115	-4.99984	-2.92223	-1.94435	-3.58871	1.15433	-0.116986	-0.585471	-0.261468	-0.705495	-0.0829713	-0.0673543	0.665418
100506791	BC034612	long intergenic non-protein coding RNA 1511	LINC01511	5	-1363696	-2.80766	-2.77078	-5.44715	1.31124e-06	0.000120378	5.17584	-6.38679	-2.8643	0.346162	-4.0782	-1.61236	0.562556	-3.16912	-5.43177	-2.5754	-0.625056	-2.55762	-2.00412	-2.08541	-4.08146	-5.06966	-2.99206	-0.791779	-5.24349	0.286371	-0.418133	0.549066	-0.648772	-0.880286	0.250563	-0.290799	1.15199
23596	AAD32671	opsin 3	OPN3	1	-241756451	-2.83022	1.34257	-8.42596	2.14268e-11	3.44239e-08	15.6624	-4.18509	-3.79712	-2.8716	-2.18136	-2.10699	-2.44639	-2.82369	-3.79458	-2.90976	-2.57264	-2.0288	-2.69997	-1.61678	-2.53185	-2.57846	-3.49462	-2.94541	-3.3131	0.884606	-2.11737	0.531389	-0.199985	-0.335305	0.103267	0.769063	0.364332
11281	AAB49727	POU class 6 homeobox 2	POU6F2	7	39017608	-2.83245	-2.38954	-5.83634	3.17771e-07	4.25437e-05	6.46299	-2.88663	-3.44024	-3.03714	-0.914088	-1.69193	-2.11918	-4.71336	-4.54305	-1.77794	-2.82895	-2.85131	-0.817958	-1.09845	-2.64219	-3.44397	-2.66182	-1.34541	-5.93973	1.0714	-3.67857	0.625639	-0.255372	0.487804	0.425592	0.725407	0.598106
7162	AAH37161	trophoblast glycoprotein	TPBG	6	83072922	-2.85376	2.78215	-6.423	3.64314e-08	1.1706e-05	8.60383	-4.12641	-4.42539	-2.92628	-2.32058	-2.17319	-3.11191	-3.66256	-3.20626	-2.40937	-3.3724	-3.7375	-1.07779	-2.12714	-2.31043	-1.06587	-3.49196	-1.65239	-1.75091	0.868595	-1.21083	0.347098	-0.227737	-1.11242	-0.17011	0.688088	0.817322
404037	AAI42645	hyaluronan and proteoglycan link protein 4	HAPLN4	19	-19366451	-2.87604	1.44006	-8.76861	6.11056e-12	1.37904e-08	17.0242	-5.3486	-2.38005	-2.69583	-4.32303	-2.19375	-2.6616	-3.69469	-0.897703	-2.59422	-0.781642	-3.78358	-2.80521	-3.26283	-4.03199	-3.15216	-3.56278	-2.55771	-2.54178	0.85766	-1.21822	0.37201	0.191788	-0.402572	-0.511313	0.867152	-0.156504
441452	AK093374	SPATA31 subfamily C, member 1	SPATA31C1	9	90532876	-2.88008	-3.4985	-5.89071	2.60303e-07	3.81622e-05	6.40432	-2.93611	-3.93718	-1.21215	-5.01984	-1.58315	-0.779624	-3.62534	-3.56606	-2.10824	0.49484	-3.96493	-2.86087	-5.57725	-4.09022	-4.78891	-4.29627	-0.944926	-1.99927	0.834742	-0.754054	0.387297	-0.161571	-0.494567	-0.182383	0.308633	0.0619021
400935	AK123987	interleukin 17 receptor E-like	IL17REL	22	-50432941	-2.94145	-3.50971	-5.42844	1.40297e-06	0.000125222	4.86762	-1.67371	-3.41175	-4.59361	-1.03498	-3.86508	-3.31308	-3.09991	-3.77759	-2.72031	-3.41713	-2.70253	-1.48744	-3.46685	-1.69032	-1.94155	-3.77084	-4.66742	-3.58932	-1.44718	-4.13551	0.485309	1.60265	-0.75763	1.3139	0.834066	2.10439
3827	AAA35497	kininogen 1	KNG1	3	186435097	-2.97634	-1.08811	-5.07981	4.89187e-06	0.000263197	3.87854	-4.91858	-3.1123	-5.51655	-3.09542	-2.46609	-3.49906	-3.28588	-2.03757	-3.64325	-2.01814	-2.48797	-1.49284	-2.80483	-2.37225	-1.72699	-3.10881	-1.68347	-2.00976	1.25437	-0.414596	0.537278	-0.344954	-2.33265	0.133805	0.63241	0.534334
90632	A8K010	long intergenic non-protein coding RNA 473	LINC00473	6	-166352947	-3.03552	-2.42007	-6.13062	1.07581e-07	2.08707e-05	7.37018	-5.84322	-4.03694	-1.3968	-1.38779	-2.9053	-2.10177	-3.36253	-5.62518	-0.0443302	-2.45736	-2.34848	-1.55075	-1.54185	-3.5379	-6.11106	-3.29649	-3.34508	-7.02186	0.811437	-1.0289	0.119596	-0.105209	-0.042276	0.67179	-1.17858	0.752136
283767	AAI27817	golgin A6 family-like 1	GOLGA6L1	15	22736245	-3.04782	-3.06069	-4.98287	6.89471e-06	0.000333141	3.5301	-1.56955	-3.05605	-0.45131	-2.06832	-1.43898	1.25985	-2.7442	-5.74382	-2.61614	-2.21343	-5.40572	-1.8687	-5.43308	-5.53101	-3.05978	-4.1521	-1.34824	-5.55554	0.287035	0.00678779	-1.2945	-0.573794	0.259658	-0.158506	0.452804	1.02052
3787	AAC13165	potassium voltage-gated channel modifier subfamily S member 1	KCNS1	20	-43720949	-3.07744	1.61569	-8.65163	9.36774e-12	1.64182e-08	16.6068	-4.77349	-3.34472	-2.01493	-3.62337	-2.60491	-1.09502	-4.31002	-1.90135	-2.13699	-2.24607	-3.33146	-2.8248	-3.33875	-4.16702	-5.84519	-3.15304	-2.64997	-4.81208	0.768147	-1.3133	0.488003	-0.10636	-0.405868	-0.488449	0.695782	0.362049
100506387	NA	NA	NA	NA	NA	-3.11144	-3.30544	-5.3495	1.86492e-06	0.000153649	4.55286	-3.51796	-4.51903	-4.11593	-1.6948	-3.38739	-4.42037	-2.62223	-4.88487	-2.24263	-4.52441	-1.73942	-1.85776	-0.667244	-3.08711	-3.7858	-0.971225	-2.60478	-3.11163	0.814773	-2.07287	0.192473	-0.632388	0.508548	0.424803	-0.197265	0.961923
100286906	AK054822	uncharacterized LOC100286906	LOC100286906	7	NA	-3.13117	-4.17221	-5.32347	2.04799e-06	0.000161816	4.5004	-2.1778	-2.44191	-4.36074	-2.67657	-1.31027	-4.66517	-4.452	-2.32233	-3.2244	-4.76922	0.0663966	-4.42449	-3.23398	-4.91688	-4.03061	-3.53796	-2.11262	-1.77148	0.825223	1.05156	1.74285	-0.877195	1.89846	-1.746	1.14289	-4.03777
3290	AAC31757	hydroxysteroid (11-beta) dehydrogenase 1	HSD11B1	1	209878135	-3.13339	0.773229	-4.57102	2.89325e-05	0.000868944	2.36342	-1.84152	-2.43493	-3.41034	-4.49556	-3.07774	-3.31424	-4.97553	-1.92833	-2.88812	-2.90809	-3.05878	-3.87003	-3.46801	-4.36241	-1.15421	-1.1229	-4.42757	-1.30395	-0.3295	0.453749	0.502131	-0.339703	1.12648	-0.395072	0.782411	-1.8005
100506616	NA	NA	NA	NA	NA	-3.16555	-3.58752	-5.34358	1.90513e-06	0.000155631	4.54131	-1.26028	-4.58328	-2.59521	-4.08097	-1.12971	-2.89965	-4.27143	-1.48969	-4.6288	-3.0037	-0.910584	-4.24393	-4.63838	-4.73632	-3.85005	-3.3574	-4.25399	-2.43891	0.925613	-0.914722	-1.15188	-0.16612	-0.996271	-0.717446	1.59264	1.42819
401994	A6ND48	olfactory receptor family 14 subfamily I member 1	OR14I1	1	-248844669	-3.18124	-3.04083	-6.13003	1.07816e-07	2.08707e-05	7.44798	-4.94067	-7.52671	-1.39569	-2.07021	-1.64018	-0.65986	-3.51443	-5.57062	-4.76488	-0.737676	-1.99987	-1.57265	-1.27803	-4.50982	-6.79348	-6.30083	-0.857567	-4.53435	0.924361	-1.53623	0.463654	-1.19528	-0.372018	0.329069	0.425533	0.960909
100506527	AF131787	long intergenic non-protein coding RNA 1007	LINC01007	7	-101208586	-3.21073	-1.10747	-5.49768	1.09211e-06	0.000105803	5.3357	-5.33319	-4.7493	-2.57701	-1.46648	-3.5569	-2.07865	-1.6301	-6.89941	-1.04742	-2.806	-3.13132	-0.380201	-0.609695	-0.928752	-7.74787	-4.57072	-0.663394	-9.88106	0.312136	-1.43573	0.31215	-0.415653	-1.21648	0.813125	0.23901	1.39144
10332	AA431250	C-type lectin domain family 4 member M	CLEC4M	19	7828034	-3.23019	-3.65314	-4.78509	1.37995e-05	0.000518596	2.80892	-1.51728	-4.10332	-3.70022	-3.60101	-2.97168	-4.00465	-3.79148	-2.8842	-4.14884	-1.30135	-2.5461	-2.17901	-2.57346	-4.25636	-3.37009	-1.29248	-1.4521	-4.28088	2.29866	-1.65716	2.01258	1.36829	0.135765	-1.82245	1.04157	-3.37725
166752	AI184955	FRAS1 related extracellular matrix 3	FREM3	4	-144498560	-3.25546	0.0927954	-4.60965	2.53366e-05	0.000787664	2.39331	-5.13753	-5.25724	-3.04091	-2.873	-2.54064	-1.50323	-2.8173	-5.19778	-1.13514	-3.25236	-5.55629	-0.401521	-1.45579	0.402216	-6.84594	-5.46021	0.047364	-8.24216	1.31782	-1.05365	0.368085	-1.20628	-2.31225	0.5394	-0.126765	2.47365
645202	AK302306	golgin A6 family-like	LOC645202	15	NA	-3.38923	-4.00831	-7.12415	2.67731e-09	1.66503e-06	10.1748	-2.45943	-5.04546	-0.73547	-1.7358	-3.91383	0.338605	-4.73362	-5.41131	-2.28363	-3.46588	-1.90328	-3.12115	-5.10057	-5.1985	-2.72727	-1.49766	-2.39424	-5.22303	1.06207	-0.724831	-0.173495	0.315111	-1.94388	-0.262094	1.00213	0.724998
6098	AAA36580	ROS proto-oncogene 1 , receptor tyrosine kinase	ROS1	6	-117609529	-3.40063	-2.50949	-5.56333	8.60683e-07	9.01799e-05	5.50788	-3.67198	-4.67305	-1.94802	-1.13512	-2.40391	-2.25246	-5.09817	-7.36082	-2.79258	-3.29992	-0.647684	-2.13207	-1.43537	-3.97809	-6.26175	-5.7691	-2.41776	-7.17254	0.0711303	-1.74146	0.547926	-0.920708	0.727188	0.208723	0.806257	0.300944
1149	AA683375	cell death-inducing DFFA-like effector a	CIDEA	18	12254359	-3.40572	-1.15312	-4.58634	2.74508e-05	0.000835726	2.4134	-3.47495	-4.83859	-5.65788	-0.177857	-1.15676	-5.22535	-4.16418	-6.42683	-4.23204	-2.89644	0.55031	-4.98467	-0.906633	-2.58953	-1.55516	-2.96064	-1.20813	-4.12307	0.311091	-1.23016	0.477941	0.147588	-0.152049	-0.12986	0.552809	0.0226356
613212	AAI47013	cortexin 3	CTXN3	5	126988706	-3.40857	-0.413353	-9.47631	4.72938e-13	1.51963e-09	19.385	-4.14819	-3.60252	-3.14246	-5.92707	-3.28066	-3.98156	-4.32002	-0.566397	-3.13251	-1.32126	-4.13519	-2.22968	-3.31455	-3.94131	-3.89863	-3.57345	-4.60976	-4.73247	0.248788	-1.03865	0.219148	-0.0375381	-1.14419	0.167688	0.519879	1.06488
340017	BC043561	uncharacterized LOC340017	LOC340017	4	158493641	-3.42501	-3.54791	-9.64806	2.56061e-13	1.23415e-09	18.1924	-3.29166	-4.29273	-3.88963	-3.79043	-3.16109	-2.97167	-2.10642	-3.92161	-3.11586	-5.88307	-2.44601	-1.8379	-3.12544	-2.86081	-3.5595	-1.84446	-1.84796	-4.47029	-0.45369	-0.15851	0.103901	-0.206777	-1.19115	0.926739	0.298223	0.681265
3889	AAH69546	keratin 83	KRT83	12	-52708084	-3.62903	-3.24921	-5.49886	1.08743e-06	0.000105803	5.14581	0.115317	-2.93638	-5.34063	-1.15397	-3.02714	-5.64507	-3.84693	-2.93965	-5.78926	-5.74912	-0.562028	-5.40439	-2.0984	-5.89677	-3.42554	-0.430396	-1.95501	-3.59937	-0.319734	0.0716609	0.495015	0.330534	-0.209197	0.92945	-1.03495	-0.262782
366	AAF16677	aquaporin 9	AQP9	15	58430407	-3.66342	-0.569227	-5.46405	1.2335e-06	0.000116004	5.24838	-3.27845	-7.97997	-1.55449	-2.43327	-4.04097	-2.45503	-4.86077	-4.09788	-3.93803	-4.52591	-2.17482	0.107576	-3.39121	-4.96308	-3.33984	-2.11023	-2.52139	-4.45709	0.761588	-1.83336	0.0952879	-0.274561	-1.31767	0.949562	-0.538459	2.15761
23566	AAD56311	lysophosphatidic acid receptor 3	LPAR3	1	-85279085	-3.67278	-1.89961	-4.57461	2.85785e-05	0.000862231	2.29905	-1.56451	-5.73551	-1.87297	-2.91127	-4.60387	-1.11328	-1.96423	-3.29399	-5.78103	-5.74089	-5.76325	-3.07423	-5.79061	-3.56662	2.38143	-0.809189	-5.40621	-2.45364	-3.03397	1.56864	-1.20457	1.90008	0.716571	0.57511	0.0952729	-0.617122
100506179	NA	NA	NA	NA	NA	-3.71149	-3.46122	-5.86482	2.86249e-07	4.00528e-05	6.13544	-3.72936	-4.73043	-4.32732	-2.64316	-3.59879	-3.0468	-2.83362	-2.77434	-4.77595	-3.15085	-3.17321	-4.39108	-4.78553	-4.88347	-3.9972	-1.18262	-4.40114	-2.58606	1.14103	-0.409795	-0.0189235	-1.69178	-0.780851	-0.12763	1.24845	0.639496
51764	AAH93760	G protein subunit gamma 13	GNG13	16	-848040	-3.7412	-2.75381	-9.27607	9.70784e-13	2.67368e-09	17.9305	-4.61787	-4.77094	-1.06203	-3.97913	-2.16537	-1.57541	-3.54156	-6.72175	-2.942	-3.55393	-4.06172	-2.47224	-4.29553	-4.00644	-5.62267	-3.25556	-1.04172	-5.31108	0.510204	-1.24678	0.230069	0.243458	-0.127791	-0.211536	0.783748	-0.181376
3852	AAA36143	keratin 5	KRT5	12	-52908358	-3.75715	-1.8273	-6.85585	7.27851e-09	3.7925e-06	10.03	-6.14244	-5.02803	-3.19609	-2.94077	-3.8964	-3.98595	-2.53399	-5.92439	-3.10157	-4.21029	-3.80202	-1.51876	-1.91321	-0.369759	-3.24035	-4.69524	-2.02414	-7.32108	0.555016	-1.42433	0.391422	0.0161506	-0.809271	-0.0269425	0.617366	0.680588
644168	A6NNA5	dorsal root ganglia homeobox	DRGX	10	-50574160	-3.76053	-4.42297	-6.34322	4.89794e-08	1.32996e-05	7.49067	-3.04141	-4.04248	-3.63938	-1.95521	-2.91084	-3.94382	-3.73064	-4.40832	-4.08801	-4.04786	-4.07023	-3.70313	-4.09758	-4.19552	-3.30925	-2.8166	-2.12823	-4.22005	0.0375664	-3.18128	1.22542	0.374677	0.644061	-0.17665	2.0707	-0.994486
100507534	BC039433	uncharacterized LOC100507534	LOC100507534	16	-47883224	-3.78646	-2.44092	-9.66559	2.40557e-13	1.23415e-09	19.5079	-5.05336	-3.65233	-3.10113	-5.55212	-3.08629	-3.80892	-4.46248	-0.946854	-3.2926	-1.74822	-4.03155	-4.27451	-4.52457	-5.55539	-2.51384	-6.05094	-4.28456	-3.75395	0.739413	-2.21922	0.175887	-0.437705	-0.681251	0.853715	0.340744	1.22842
9840	A2RU30	thymocyte expressed, positive selection associated 1	TESPA1	12	-55342086	-3.96688	1.23578	-8.37624	2.57233e-11	3.81477e-08	15.623	-5.64788	-4.15578	-2.28212	-3.05338	-4.27251	-1.91118	-4.41319	-6.00494	-2.37948	-6.2148	-2.19321	-1.70745	-2.96166	-3.28273	-3.82477	-4.16168	-1.88103	-8.49277	0.476185	-1.44327	0.395602	-0.670327	-0.408517	0.330587	0.370566	0.949172
266743	AAI05002	neuronal PAS domain protein 4	NPAS4	11	66188474	-3.97001	-1.73813	-5.04648	5.5057e-06	0.000282591	3.86987	-3.34805	0.262903	-2.12005	-5.72129	-4.35499	-4.25046	-7.49672	-4.26751	-1.70434	-5.49201	-4.66638	-4.00978	-0.74472	-7.9616	-5.49036	-4.26075	-4.30934	-2.70072	5.55671	-1.81807	-1.69266	2.08558	-0.459051	-1.13537	-1.82968	-0.707452
400879	XR_110308	uncharacterized LOC400879	LOC400879	22	NA	-4.01846	-2.49445	-5.62054	6.99028e-07	7.78992e-05	5.48736	-1.766	-5.57443	-5.17132	-5.07212	-2.12086	-2.30583	-5.26258	-2.77034	-5.61995	-3.25788	-2.79482	-5.23508	-4.04457	-5.72746	-3.25623	-2.02662	-2.07521	-2.94464	1.54665	-0.320907	-1.24994	0.00027432	-0.707311	-0.486201	1.42194	-0.204502
440157	NA	NA	NA	NA	NA	-4.06098	-0.905335	-4.7951	1.33261e-05	0.000512802	3.04112	-2.94203	-4.7911	-2.62247	-4.2888	-2.81147	-1.88508	-5.21623	-4.67152	-7.15856	-2.36353	-1.52607	-4.45176	-7.16814	-5.68111	-2.92037	-1.79969	-3.97639	-2.53571	1.41123	-0.637121	-1.35971	0.522549	-0.143556	-0.689205	0.942922	-0.0471152
2832	AAC50198	neuropeptides B/W receptor 2	NPBWR2	20	-62737182	-4.16519	-4.58126	-8.70556	7.69195e-12	1.48293e-08	14.7403	-3.68617	-4.68724	-4.28414	-0.0974711	-3.5556	-4.58857	-4.37539	-5.05308	-3.1478	-4.69262	-4.71498	-4.34789	-4.74234	-4.84028	-3.95401	-1.8764	-2.77298	-4.8648	2.46055	-3.82604	0.890999	0.421798	0.484731	-0.0844409	1.29164	-1.63924
100506225	NA	NA	NA	NA	NA	-4.294	-1.71936	-5.12829	4.11738e-06	0.000237839	4.04363	-2.41524	-6.58624	-4.59817	-4.49897	-3.86964	-2.23965	-4.68943	-4.63015	-6.63176	-2.89118	-1.97013	-4.66193	-4.31941	-6.73928	-3.04565	-0.50238	-6.25695	-3.06336	1.26097	-0.110329	-1.20731	-0.443256	-0.521185	-0.162412	0.977601	0.205917
642477	AK096951	long intergenic non-protein coding RNA 1296	LINC01296	14	19650036	-4.6299	0.613904	-5.31475	2.11322e-06	0.000164277	4.78436	-2.99779	-7.6993	-3.52361	-4.87507	-2.94317	-1.47824	-5.06553	-3.76746	-6.15987	-4.53476	-2.32333	-7.35996	-5.25191	-7.85234	-3.26563	-2.2255	-3.82569	-2.59147	1.43853	-0.988436	-0.808475	0.360231	-0.716711	-1.10454	1.36358	0.455822
140893	AAH06450	RBBP8 N-terminal like	RBBP8NL	20	-60985292	-4.7203	-4.07714	-8.06096	8.22956e-11	1.05772e-07	12.9493	-4.22093	-5.222	-4.8189	-4.7197	-4.09037	-5.12334	-4.91016	-5.58785	-3.68257	-3.64242	-5.24975	-4.88266	-3.69214	-5.37504	-4.48877	-2.41116	-4.89271	-5.39957	0.515156	-0.660363	-3.013	0.623997	-2.85739	2.18815	0.756874	2.44658
400932	AK128136	long intergenic non-protein coding RNA 898	LINC00898	22	-48016791	-5.00417	-3.90421	-12.3439	2.65156e-17	5.11195e-13	25.553	-5.59313	-4.27227	-4.60614	-2.39146	-3.8776	-3.32561	-6.28236	-6.96004	-5.05476	-5.01462	-3.45202	-4.66989	-6.64931	-5.16228	-5.86097	-3.78336	-4.67995	-6.77177	1.22003	-2.92565	0.568998	-0.748201	-0.142125	0.441555	0.795308	0.790076
