# Supplementary material for: The genomic landscape of tuberous sclerosis complex
Source: Nat Commun. 2017 Jun 15;8:15816. doi: 10.1038/ncomms15816 (PMC5481739; doi:10.1038/ncomms15816)
Supplement: Supplementary Data 10 — Analysis of immune cell fractions in SEN/SEGA by CIBERSORT. CIBERSORT estimated fractions of individual immune cell types. Individual two-tailed student's t-tests were calculated for each cell type (SEN/SEGA versus non-TSC brain) and then adjusted in R by the FDR method. See Methods. [file ncomms15816-s11.xlsx]

## Sheet: Supp Data 10
Supplementary Data 10 Analysis of immune cell fractions in SEN/SEGA by CIBERSORT.
	B cells		PCs	CD8 T	CD4 T cells					Gamma delta T cells	NK cells		Monocytes and Macrophages				Dendritic cells		Mast cells		Eos	PMNs
Sample	B cells naive	B cells memory	Plasma cells	CD8-T cell	T cells CD4 naive	T cells CD4 memory resting	T cells CD4 memory activated	T cells follicular helper	T cells regulatory (Tregs)	Gamma Delta T cell	NK cells resting	NK cells activated	Monocytes	Macrophages M0	Macrophages M1	Macrophages M2	Dendritic cells resting	Dendritic cells activated	Mast cells resting	Mast cells activated	Eosinophils	Neutrophils	P-value	Pearson Correlation	RMSE
64-NB1	0	0.115588	0.0171243	0.167139	0	0.0679908	0	0.199087	0	0	0	0.0382047	0.0811664	0	0	0.0763292	0.103501	0	0	0.0757447	0.0581242	0	0.95	-0.0305	1.10012
65-NB1	0.0653696	0	0	0.00653674	0	0.218847	0	0	0.0783388	0	0.0427363	0	0	0.151663	0	0	0	0	0.181601	0	0.254907	0	0.99	-0.0382	1.09949
66-NB1	0.0121104	0	0	0.245818	0	0.0549145	0	0.0294372	0	0	0	0.100047	0	0.180559	0	0	0	0.00655422	0.246432	0	0.124128	0	1	-0.0578	1.13221
67-NB1	0.122482	0	0	0	0	0.443739	0	0.0597022	0.0957688	0	0.0797411	0	0.0009	0.0168092	0	0	0	0	0	0.0264142	0.154477	0	0.69	-0.0019	1.13389
71-NB1	0.0998012	0	0	0	0	0.327377	0	0.0518717	0.0427844	0	0	0	0.034191	0.0980025	0	0.0345002	0	0.00806942	0.294268	0	0.00913457	0	0.99	-0.0386	1.11493
68-NB1	0.089508	0	0	0	0	0.217756	0	0.0192342	0.0345232	0	0	0	0	0.193139	0	0	0	0	0.337496	0	0.108343	0	0.99	-0.0415	1.11738
69-NB1	0	0.0358332	0	0	0	0.267826	0	0.133399	0.0049426	0	0	0	0	0.175829	0	0.0373432	0	0.0159743	0.18101	0	0.147843	0	0.99	-0.0379	1.10599
70-NB1	0.0208946	0	0	0	0	0.356875	0	0.0499202	0.0655526	0	0	0	0	0.163533	0	0	0	0	0.216989	0	0.126235	0	0.83	-0.0195	1.10934
Mean (NB)	0.0512708	0.0189277	0.00214053	0.0524367	0	0.244416	0	0.0678315	0.0402388	0	0.0153097	0.0172815	0.0145322	0.122442	0	0.0185216	0.0129376	0.00382474	0.182225	0.0127699	0.122899	0
Std. Dev. (NB)	0.0489909	0.0410202	0.00605435	0.0974003	0	0.135335	0	0.0661229	0.0372238	0	0.0300237	0.0360156	0.0294433	0.0760787	0	0.0284518	0.0365932	0.00593081	0.124446	0.0270724	0.0721191	0
N (NB)	8	8	8	8	8	8	8	8	8	8	8	8	8	8	8	8	8	8	8	8	8	8
21-SEGA2	0.00285291	0.00998658	0.001	0	0.00502314	0.0131548	0	0.0190374	0.00261131	0	0.0665373	0	0.0113976	0.0467673	0	0.204418	0	0.0200074	0.328719	0	0.258427	0.0100818	1	-0.0632	1.12785
24-SEGA1	0.0111979	0	0	0.269172	0	0.0744926	0.0244628	0.0483145	0	0	0.0478892	0	0.0326538	0	0	0.39083	0	0	0.0591605	0	0.0418272	0	0.46	0.0292634	1.08664
27-SEGA1	0.028437	0	0	0.0230222	0	0.284486	0	0.068446	0.0745866	0	0.118333	0.0298031	0.0682436	0.00505716	0	0	0.0049386	0	0.228112	0	0.0665356	0	0.47	0.0271603	1.09888
29-SEGA1	0.0263749	0	0.00505686	0	0	0.150446	0	0.0538875	0.00847974	0	0.0419497	0.0285739	0.0327701	0	0	0.61041	0	0	0.0420508	0	0	0	0.7	-0.0039	1.12043
30-SEGA1	0.221948	0	0.00437048	0.0115647	0	0.192585	0	0.040988	0.0349492	0	0	0.110302	0.0462747	0.100115	0.00237293	0.16954	0	0	0.0649909	0	0	0	0.51	0.0163735	1.08604
07-SEN1	0.107637	0	0.024016	0.0720587	0	0.271237	0.0139503	0	0	0	0.0870309	0	0.00969081	0	0	0.356659	0.00554304	0	0.00520557	0	0.0427149	0.00425698	0.4	0.0416484	1.07525
32-SEGA1	0.00710656	0	0	0.0145923	0	0.183573	0	0	0	0	0.0161327	0.0643203	0.0680751	0	0	0.52479	0.0262656	0	0.0951444	0	0	0	0.5	0.0196802	1.099
33-SEGA1	0.0200826	0	0	0.0229682	0	0.36087	0	0.0396604	0.00646189	0	0	0.200355	0.0744723	0	0	0.0158233	0	0.00461819	0	0.139719	0.11497	0	0.47	0.0252693	1.13724
34-SEGA1	0.00895218	0	0	0.0673414	0	0.275179	0	0.0549807	0.0197806	0	0.0505847	0.0565558	0.0643847	0	0.0035026	0.276881	0	0	0	0.108237	0.0109838	0.00263608	0.42	0.0377075	1.08799
35-SEGA1	0	0	0.00164645	0	0	0.325482	0	0.00118887	0	0	0.0708975	0.0653357	0.0743421	0	0	0.32439	0	0.0004	0.0882462	0	0.0480397	0	0.47	0.0218495	1.08434
82-SEGA1	0	0.0359849	0.00515773	0	0	0.399338	0	0	0.0111407	0	0.141809	0.0430631	0.0782834	0.0329902	0	0.0958145	0	0.00268333	0.131151	0	0.0225834	0	0.8	-0.0146	1.11081
38-SEGA1	0.0033781	0	0.0008	0.0154286	0	0.329218	0	0.0483308	0	0	0.046862	0.0664917	0.0910685	0	0	0.250105	0	0.00101724	0.142511	0	0.00480236	0	0.51	0.01381	1.0872
Mean (SEGA/SEN)	0.0364973	0.00383096	0.00350396	0.0413456	0.000418595	0.238338	0.00320109	0.0312362	0.0131675	0	0.0573354	0.0554	0.0543047	0.0154108	0.000489627	0.268305	0.00306227	0.00239385	0.0987743	0.020663	0.050907	0.00141457
Std. Dev. (SEGA/SEN)	0.0653975	0.010525	0.00677604	0.0758644	0.00145006	0.117445	0.00780487	0.0255666	0.0220328	0	0.0434432	0.0564587	0.02705	0.0308577	0.00116861	0.187935	0.00758269	0.00573072	0.0985734	0.0487229	0.073773	0.00305557
N (SEGA/SEN)	12	12	12	12	12	12	12	12	12	12	12	12	12	12	12	12	12	12	12	12	12	12
Fold-Change [(SEGA/SEN)/(NB)]	0.711854	0.2024	1.63696	0.788487	N/A	0.975136	N/A	0.460497	0.327234	N/A	3.74505	3.20574	3.73686	0.125862	N/A	14.4861	0.236695	0.625885	0.542047	1.61811	0.414218	N/A
p value	0.593476	0.23421	0.65158	0.777962	0.429057	0.916156	0.265412	0.0972012	0.0550185	N/A	0.028913	0.108973	0.0060259	0.000341063	0.255602	0.00164577	0.370929	0.596062	0.111867	0.682993	0.044802	0.210856
FDR-adjusted p value	0.736312	0.428743	0.754887	0.81686	0.60068	0.916156	0.428743	0.261023	0.192563	N/A	0.151793	0.261023	0.042182	0.007161	0.428743	0.017283	0.556393	0.736312	0.261023	0.754887	0.188168	0.428743
